# Supplementary material for: Positional bias of general and tissue-specific regulatory motifs in mouse gene promoters
Source: BMC Genomics. 2007 Dec 13;8:459. doi: 10.1186/1471-2164-8-459 (PMC2249607; doi:10.1186/1471-2164-8-459)
Supplement: Additional file 3 — contains results of motif positional bias searches using TRANFAC matrices, at p-value <= 10-5. [file 1471-2164-8-459-S3.xls]

## Sheet: sup_table1.transfac.txt
#	dataset	RANK	MOTIF	Spf_max	pval	n_max	pos_max	range	nts.	n_ranges	n_total	n/seq	pval
1	ALL	1	V$GC_01	78.7	1.23e-81	1945	-62	-158..-2	157	1	14127	2217	6.70e-8
1	ALL	2	V$ELK1_01	28.1	9.33e-80	440	-31	-84..+15	99	1	2234	0.351	4.91e-58
1	ALL	3	V$SP1_Q2_01	65.7	1.09e-73	1751	-53	-153..-3	151	1	13726	2154	2.06e-5
1	ALL	4	V$SP1_Q6_01	65.1	2.83e-73	1778	-59	-153..-4	150	1	14143	2220	2.16e-2
1	ALL	5	V$SP1_Q4_01	70.9	4.63e-71	1800	-60	-153..-3	151	1	13353	2096	7.62e-8
1	ALL	6	V$SP1_Q6	71.1	1.22e-67	2015	-60	-150..-2	149	1	15982	2508	1.00e+0
1	ALL	7	V$TEL2_Q6	15.8	9.16e-58	280	-27	-76..+9	85	1	1607	0.252	4.27e-137
1	ALL	8	V$NFMUE1_Q6	17.4	1.29e-56	333	17	-11..+49	60	1	2024	0.318	7.63e-91
1	ALL	9	V$YY1_Q6	22.7	3.31e-56	762	23	-6..+78	84	1	6351	0.997	1.23e-6
1	ALL	10	V$SP1_01	58.0	4.51e-55	2012	-59	-145..+6	151	1	18187	2854	1.00e+0
1	ALL	11	V$YY1_02	22.5	1.52e-53	391	26	-16..+57	73	1	2000	0.314	2.18e-92
1	ALL	12	V$E4F1_Q6	16.8	2.05e-47	260	-45	-101..-5	97	1	1387	0.218	1.70e-117
1	ALL	13	V$ZF5_01	36.8	1.25e-46	1477	-60	-132..+2	134	1	15754	2472	1.00e+0
1	ALL	14	V$CREBP1_Q2	18.5	1.71e-44	333	-43	-100..-3	94	2	1885	0.296	3.00e-92
1	ALL	15	V$ETF_Q6	46.6	2.37e-40	2279	-59	-131..+12	143	1	26760	4200	1.00e+0
1	ALL	16	V$NFY_C	17.0	7.31e-40	216	-76	-123..-37	86	2	989	0.155	1.48e-175
1	ALL	17	V$GABP_B	24.6	1.90e-38	820	-24	-95..+11	103	3	6510	1022	1.38e-23
1	ALL	18	V$ATF4_Q2	18.6	3.57e-38	291	-43	-84..-4	81	1	1535	0.241	6.54e-101
1	ALL	19	V$ELK1_02	27.3	1.15e-29	947	-29	-95..+12	107	1	7626	1197	1.00e+0
1	ALL	20	V$CREB_Q2	16.7	1.32e-25	503	-48	-85..-6	80	1	3741	0.587	1.57e-28
1	ALL	21	V$CAAT_01	27.2	1.45e-24	769	-82	-126..-45	82	1	5566	0.874	9.83e-6
1	ALL	22	V$ATF_01	17.4	4.12e-24	535	-48	-85..-8	78	1	3933	0.617	2.24e-22
1	ALL	23	V$CREB_Q4	16.1	1.39e-23	509	-43	-83..-7	77	1	3877	0.608	2.48e-24
1	ALL	24	V$CREB_Q2_01	16.3	2.64e-23	534	-42	-83..-7	77	1	4166	0.654	8.35e-22
1	ALL	25	V$CREB_02	15.2	3.36e-23	515	-41	-82..-7	76	1	4167	0.654	1.03e-21
1	ALL	26	V$E2F1_Q3_01	15.0	5.49e-17	502	-38	-103..+28	122	5	4002	0.628	4.91e-58
1	ALL	27	V$NFY_Q6	21.6	2.92e-16	803	-78	-115..-54	60	2	6775	1063	1.00e+0
1	ALL	28	V$NFY_01	24.7	4.73e-16	868	-80	-114..-53	62	1	6747	1059	1.00e+0
1	ALL	29	V$NFY_Q6_01	22.3	1.40e-15	823	-81	-115..-53	63	1	6758	1061	1.00e+0
2	HK	1	V$YY1_02	69.8	4.72e-58	169	27	-17..+55	72	1	642	0.416	2.32e-43
2	HK	2	V$ELK1_01	57.3	1.58e-51	161	-35	-73..+9	82	1	690	0.447	7.89e-20
2	HK	3	V$YY1_Q6	54.3	5.59e-51	275	21	-8..+70	78	1	1790	1159	7.87e-4
2	HK	4	V$NFMUE1_Q6	49.8	3.13e-47	143	15	-10..+47	57	1	668	0.433	1.48e-41
2	HK	5	V$TEL2_Q6	33.4	1.42e-38	102	-29	-71..+5	76	1	482	0.312	1.93e-67
2	HK	6	V$GC_01	82.7	5.73e-33	555	-62	-137..-7	131	1	4254	2755	1.00e+0
2	HK	7	V$SP1_Q2_01	68.2	7.39e-32	495	-53	-133..-9	125	1	4107	2660	1.00e+0
2	HK	8	V$SP1_Q6_01	68.2	1.59e-31	505	-48	-131..-9	122	2	4234	2742	1.00e+0
2	HK	9	V$SP1_Q4_01	74.7	1.94e-31	512	-57	-133..-8	125	2	4011	2598	1.00e+0
2	HK	10	V$GABP_B	48.3	4.61e-31	287	-24	-74..+11	84	2	1959	1269	2.08e-10
2	HK	11	V$SP1_Q6	72.8	9.81e-30	569	-58	-133..-5	128	2	4794	3105	1.00e+0
2	HK	12	V$NRF2_01	42.9	1.88e-28	321	-14	-71..+11	82	1	2525	1635	1.00e+0
2	HK	13	V$ELK1_02	49.5	7.85e-24	351	-25	-84..+9	83	2	2602	1685	1.00e+0
2	HK	14	V$SP1_01	59.4	2.36e-22	569	-60	-125..+1	126	1	5481	3550	1.00e+0
2	HK	15	V$CREBP1_Q2	27.4	6.79e-22	115	-41	-78..-9	70	1	628	0.407	6.82e-40
2	HK	16	V$CETS168_Q6	32.0	1.35e-21	317	-21	-62..+9	71	1	2941	1905	1.00e+0
2	HK	17	V$ZF5_01	43.9	2.74e-21	432	-67	-112..-8	104	2	4647	3010	1.00e+0
2	HK	18	V$E4F1_Q6	24.3	7.27e-20	92	-42	-64..-13	52	1	485	0.314	2.44e-54
2	HK	19	V$ATF4_Q2	27.5	1.31e-19	107	-37	-78..-10	69	1	562	0.364	5.54e-44
2	HK	20	V$ETF_Q6	48.5	1.07e-17	659	-54	-120..+8	128	1	8349	5407	1.00e+0
2	HK	21	V$ACAAT_B	18.9	6.46e-17	83	-69	-125..-42	82	2	472	0.306	3.40e-51
2	HK	22	V$ATF_B	19.7	8.02e-17	96	-42	-66..-14	53	1	599	0.388	5.04e-43
2	HK	23	V$CREB_01	19.3	7.07e-15	113	-39	-64..-11	54	1	767	0.497	5.37e-26
2	HK	24	V$CREB_Q2	25.2	1.02e-14	171	-40	-78..-9	69	2	1213	0.786	8.60e-11
2	HK	25	V$CAAT_01	34.5	3.21e-14	217	-81	-122..-55	68	1	1488	0.964	8.73e-6
2	HK	26	V$CREB_Q4	24.1	6.67e-14	172	-40	-77..-9	68	2	1254	0.812	5.98e-9
2	HK	27	V$ATF_01	25.6	1.64e-13	180	-42	-78..-8	67	4	1272	0.824	3.33e-8
2	HK	28	V$CETS1P54_01	32.2	2.61e-13	340	-15	-64..+6	70	1	3362	2177	1.00e+0
2	HK	29	V$CREB_Q2_01	25.0	4.84e-13	182	-36	-76..-15	61	2	1345	0.871	4.34e-8
2	HK	30	V$CREB_02	23.9	5.92e-13	177	-38	-75..-15	60	2	1345	0.871	4.81e-8
2	HK	31	V$CREB_Q4_01	22.9	1.08e-12	173	-38	-75..-15	58	3	1346	0.872	4.82e-8
2	HK	32	V$NRF1_Q6	23.2	3.06e-12	130	-60	-78..-8	70	2	893	0.578	1.53e-39
2	HK	33	V$CREB_Q3	18.6	3.59e-12	155	-45	-69..-18	51	2	1350	0.874	5.74e-8
2	HK	34	V$NFY_C	18.0	1.27e-11	64	-72	-106..-57	50	1	300	0.194	1.76e-93
2	HK	35	V$TAXCREB_01	15.4	1.67e-11	49	-41	-58..-17	41	2	217	0.141	3.13e-74
2	HK	36	V$NFY_01	34.9	3.56e-11	245	-80	-112..-59	54	1	1718	1113	1.00e+0
2	HK	37	V$NFY_Q6	28.0	4.75e-10	221	-79	-108..-61	47	2	1724	1117	1.00e+0
2	HK	38	V$NFY_Q6_01	30.0	5.47e-10	229	-91	-108..-59	50	1	1723	1116	1.00e+0
2	HK	39	V$ZF5_B	16.9	1.09e-7	176	-67	-77..-17	46	7	1818	1177	5.54e-13
2	HK	40	V$E2F1_Q3_01	18.5	2.63e-7	158	-37	-69..-7	54	3	1283	0.831	7.89e-20
3	RT	1	V$NFY_C	29.7	3.35e-32	72	-76	-108..-41	68	1	257	0.141	2.98e-95
3	RT	2	V$GC_01	65.6	3.41e-32	410	-59	-128..-18	105	2	2765	1518	4.13e-14
3	RT	3	V$SP1_Q4_01	55.7	1.38e-27	374	-60	-111..-22	89	2	2633	1445	2.18e-14
3	RT	4	V$SP1_Q6_01	51.8	1.67e-27	371	-61	-109..-22	87	2	2785	1529	8.72e-12
3	RT	5	V$ALPHACP1_01	21.4	2.76e-27	53	-71	-115..-48	68	1	194	0.106	4.82e-110
3	RT	6	V$SP1_Q2_01	50.1	1.31e-26	361	-58	-110..-22	87	2	2713	1489	2.78e-13
3	RT	7	V$SP1_Q6	55.0	9.64e-26	419	-60	-112..-18	93	2	3169	1739	2.83e-7
3	RT	8	V$SP1_01	47.3	3.03e-22	425	-55	-100..-16	85	1	3603	1977	9.79e-1
3	RT	9	V$CAAT_01	33.4	4.69e-20	232	-73	-108..-45	64	1	1539	0.845	1.00e+0
3	RT	10	V$ETF_Q6	37.9	1.15e-18	475	-58	-90..-16	75	1	5166	2835	1.00e+0
3	RT	11	V$ELK1_01	16.3	3.76e-18	94	-26	-63..+2	65	1	527	0.289	2.78e-13
3	RT	12	V$ZF5_01	23.3	2.37e-13	291	-55	-105..-24	82	1	3166	1738	3.15e-4
3	RT	13	V$NFY_Q6_01	27.3	8.24e-13	253	-74	-98..-53	46	1	1928	1058	1.00e+0
3	RT	14	V$NFY_Q6	25.1	1.11e-12	243	-71	-99..-54	46	1	1934	1061	1.00e+0
3	RT	15	V$NFY_01	28.3	4.18e-12	261	-75	-101..-54	47	2	1927	1058	1.00e+0
3	RT	16	V$ELK1_02	16.6	2.86e-8	185	-22	-33..-8	26	1	1547	0.849	2.83e-4
3	RT	17	V$CETS1P54_01	16.3	1.75e-7	221	1	-10..+11	21	1	2258	1239	1.00e+0
4	cluster_A	1	V$ALPHACP1_01	35.4	2.76e-13	16	-62	-97..-57	41	1	41	0.101	4.81e-48
4	cluster_A	2	V$GC_01	69.0	4.58e-12	111	-59	-85..-30	56	1	790	1941	3.02e-4
4	cluster_A	3	V$SP1_Q4_01	63.2	8.82e-11	105	-60	-85..-31	54	2	765	1880	2.88e-4
4	cluster_A	4	V$SP1_Q6	62.5	2.64e-10	116	-60	-83..-26	56	3	910	2236	4.06e-1
4	cluster_A	5	V$SP1_Q2_01	56.2	6.44e-10	101	-60	-79..-33	44	3	785	1929	1.09e-3
4	cluster_A	6	V$SP1_Q6_01	53.3	6.80e-10	100	-61	-82..-33	45	4	803	1973	5.84e-3
4	cluster_A	7	V$SP1_01	51.8	6.77e-9	117	-56	-78..-29	38	7	1036	2545	1.00e+0
4	cluster_A	8	V$ETF_Q6	39.0	9.02e-7	126	-58	-74..-56	11	4	1486	3651	1.00e+0
4	cluster_A	9	V$CAAT_01	29.3	6.21e-6	50	-78	-82..-78	4	2	329	0.808	1.26e-1
5	cluster_B	1	V$GC_01	63.0	9.18e-9	43	-72	-83..-49	34	2	246	1029	1.74e-9
5	cluster_B	2	V$SP1_Q4_01	54.2	1.22e-7	39	-72	-81..-52	30	1	228	0.954	9.72e-10
5	cluster_B	3	V$SP1_01	55.0	1.79e-7	48	-64	-76..-61	13	3	325	1360	3.11e-9
5	cluster_B	4	V$SP1_Q6_01	51.9	1.93e-7	39	-70	-79..-51	29	1	238	0.996	9.88e-9
5	cluster_B	5	V$SP1_Q2_01	49.0	2.71e-7	38	-70	-80..-54	27	1	233	0.975	3.11e-9
5	cluster_B	6	V$SP1_Q6	50.0	8.03e-7	42	-65	-80..-52	29	1	269	1126	2.30e-7
5	cluster_B	7	V$TFIII_Q6	44.5	1.40e-6	44	-66	-67..-58	6	2	327	1368	1.10e-4
5	cluster_B	8	V$ETF_Q6	43.7	1.98e-6	51	-67	-67..-61	5	2	441	1845	1.00e+0
5	cluster_B	9	V$HNF4_01_B	31.3	2.38e-6	19	-83	-92..-77	15	2	78	0.326	8.82e-16
5	cluster_B	10	V$DR1_Q3	23.7	3.30e-6	10	-82	-91..-78	14	1	30	0.126	1.01e-37
5	cluster_B	11	V$HNF4_DR1_Q3	25.7	5.82e-6	14	-82	-91..-78	14	1	50	0.209	4.75e-26
6	cluster_C	1	V$MTATA_B	52.0	1.48e-6	24	-46	-46..-24	23	1	104	0.528	2.97e-16
7	cluster_D	1	V$ELK1_01	60.1	3.00e-9	23	-36	-45..-20	26	1	82	0.380	3.80e-7
7	cluster_D	2	V$NFY_C	35.0	5.60e-7	13	-60	-76..-57	8	2	40	0.185	3.17e-30
7	cluster_D	3	V$ATF6_01	26.9	1.08e-6	7	-76	-80..-62	19	1	13	0.060	7.38e-31
8	Adrenal	1	V$ALPHACP1_01	39.4	8.72e-7	7	-92	-96..-59	36	2	15	0.117	3.43e-24
8	Adrenal	2	V$TFIII_Q6	62.9	3.42e-6	29	-49	-51..-42	6	3	191	1492	4.02e-3
10	Bladder	1	V$ELK1_01	94.6	4.18e-7	13	-31	-36..-11	24	2	41	0.526	1.25e-6
12	Brain	1	V$GC_01	90.2	1.62e-9	58	-54	-84..-42	43	1	370	2000	2.61e-2
12	Brain	2	V$NFY_C	50.5	2.05e-8	11	-56	-77..-54	24	1	25	0.135	1.98e-29
12	Brain	3	V$SP1_Q4_01	77.2	7.21e-8	54	-52	-79..-44	33	2	365	1973	2.37e-2
12	Brain	4	V$SP1_Q6_01	73.0	8.83e-8	54	-54	-78..-45	28	2	386	2086	1.77e-1
12	Brain	5	V$SP1_Q2_01	70.2	1.95e-7	53	-53	-78..-44	32	2	379	2049	6.20e-2
12	Brain	6	V$SP1_Q6	74.4	2.77e-7	60	-55	-79..-44	30	2	435	2351	1.00e+0
12	Brain	7	V$SP1_01	76.5	2.90e-7	64	-55	-61..-46	11	3	495	2676	1.00e+0
12	Brain	8	V$AP2_Q6	58.8	5.51e-6	46	-51	-51..-46	6	1	326	1762	1.00e+0
13	Brown_fat	1	V$GC_01	115.7	1.54e-7	39	-63	-76..-50	27	1	202	1474	7.28e-4
13	Brown_fat	2	V$SP1_Q6	95.4	1.11e-6	39	-63	-74..-52	22	2	226	1650	3.41e-2
13	Brown_fat	3	V$CETS168_Q6	59.8	1.96e-6	32	-21	-25..-12	12	2	212	1547	1.00e+0
13	Brown_fat	4	V$SP1_Q6_01	82.0	5.86e-6	35	-70	-73..-53	21	1	204	1489	3.56e-3
13	Brown_fat	5	V$SP1_Q2_01	78.5	8.61e-6	33	-72	-75..-54	18	3	194	1416	1.54e-3
15	Cerebellum	1	V$SP1_Q4_01	62.9	4.09e-6	45	-46	-51..-44	6	2	327	2031	3.19e-2
15	Cerebellum	2	V$SP1_Q2_01	60.9	9.62e-6	45	-47	-53..-45	6	2	338	2099	7.50e-2
16	Colon	1	V$GC_01	82.0	1.07e-8	50	-60	-71..-39	33	1	305	1667	4.57e-5
16	Colon	2	V$SP1_Q4_01	77.0	3.08e-8	46	-60	-82..-41	32	3	283	1546	6.15e-5
16	Colon	3	V$SP1_Q6_01	72.9	3.30e-8	46	-61	-69..-47	22	2	299	1634	4.94e-4
16	Colon	4	V$SP1_Q2_01	69.0	6.07e-8	45	-60	-70..-46	24	2	295	1612	1.75e-4
16	Colon	5	V$SP1_Q6	61.3	1.30e-6	48	-60	-69..-49	20	2	341	1863	8.12e-3
17	Cortex	1	V$GC_01	82.1	4.54e-10	80	-51	-80..-42	31	4	541	2089	7.69e-3
17	Cortex	2	V$ALPHACP1_01	37.5	7.54e-9	11	-62	-97..-58	27	3	24	0.093	1.77e-39
17	Cortex	3	V$SP1_Q6	73.2	1.51e-8	82	-60	-73..-43	30	2	613	2367	1.00e+0
17	Cortex	4	V$SP1_Q6_01	63.7	3.13e-8	71	-58	-73..-45	29	1	539	2081	1.05e-1
17	Cortex	5	V$SP1_Q4_01	67.6	8.13e-8	71	-60	-64..-44	21	1	508	1961	7.54e-3
17	Cortex	6	V$SP1_Q2_01	62.5	9.63e-8	70	-58	-72..-45	28	1	526	2031	2.54e-2
17	Cortex	7	V$SP1_01	64.3	1.16e-7	85	-56	-61..-44	16	3	712	2749	3.68e-12
17	Cortex	8	V$NFY_C	25.7	5.07e-6	12	-64	-64..-56	8	2	35	0.135	4.63e-37
17	Cortex	9	V$GABP_B	36.3	8.32e-6	35	-24	-29..-23	5	2	209	0.807	1.03e-5
17	Cortex	10	V$CAAT_01	40.6	8.50e-6	36	-63	-63..-62	2	1	204	0.788	8.70e-2
18	Digit	1	V$MTATA_B	91.2	1.39e-8	18	-46	-47..-24	24	1	58	0.446	3.42e-13
18	Digit	2	V$SP1_Q2_01	83.9	1.91e-7	27	-62	-64..-43	22	1	141	1085	3.64e-6
18	Digit	3	V$SP1_Q6_01	81.2	3.02e-7	28	-63	-64..-48	13	3	145	1115	1.19e-5
18	Digit	4	V$GC_01	76.5	3.46e-6	28	-65	-65..-42	12	3	154	1185	2.16e-6
19	Epididymus	1	V$NFY_C	84.7	2.54e-13	13	-62	-76..-49	21	2	28	0.165	2.23e-27
19	Epididymus	2	V$CAAT_01	68.3	1.09e-7	30	-71	-77..-57	21	1	147	0.865	7.28e-1
19	Epididymus	3	V$GC_01	82.3	3.44e-7	46	-57	-73..-49	19	2	285	1676	1.50e-4
19	Epididymus	4	V$NFY_01	64.7	1.54e-6	34	-73	-75..-59	13	3	176	1035	1.00e+0
19	Epididymus	5	V$NFY_Q6	57.4	2.51e-6	31	-72	-73..-60	7	2	176	1035	1.00e+0
19	Epididymus	6	V$NFY_Q6_01	58.1	3.72e-6	32	-73	-76..-58	8	3	176	1035	1.00e+0
19	Epididymus	7	V$SP1_01	64.5	4.05e-6	47	-53	-53..-40	10	5	345	2029	2.75e-4
19	Epididymus	8	V$SP1_Q4_01	65.5	4.34e-6	42	-59	-73..-56	6	3	271	1594	9.53e-5
20	Eye	1	V$GC_01	85.8	1.27e-8	50	-57	-94..-41	39	3	285	1439	3.13e-5
20	Eye	2	V$SP1_Q4_01	73.0	1.97e-7	46	-57	-92..-44	25	4	276	1394	5.12e-5
20	Eye	3	V$SP1_Q2_01	61.9	4.94e-7	44	-58	-65..-44	15	4	284	1434	1.38e-4
20	Eye	4	V$SP1_Q6_01	60.4	2.00e-6	44	-56	-58..-46	9	2	291	1470	3.55e-4
20	Eye	5	V$SP1_Q6	58.4	6.02e-6	48	-57	-92..-56	4	3	331	1672	7.47e-3
21	Femur	1	V$CAAT_01	63.8	7.87e-7	32	-73	-76..-68	9	1	165	0.917	8.01e-1
21	Femur	2	V$ELK1_01	49.8	2.48e-6	18	-37	-42..-23	17	4	64	0.356	6.24e-14
23	Hindbrain	1	V$SP1_Q2_01	71.8	3.49e-8	60	-47	-61..-36	24	2	442	2146	8.21e-3
23	Hindbrain	2	V$SP1_Q6_01	67.0	2.96e-7	60	-47	-59..-42	18	1	453	2199	2.37e-2
23	Hindbrain	3	V$SP1_Q4_01	67.0	3.54e-7	59	-45	-60..-37	24	1	430	2087	3.13e-3
23	Hindbrain	4	V$GC_01	69.3	1.52e-6	61	-56	-58..-43	16	1	441	2141	2.77e-3
23	Hindbrain	5	V$SP1_Q6	65.1	2.49e-6	64	-45	-57..-38	13	3	502	2437	4.44e-1
24	Kidney	1	V$SP1_Q6_01	76.1	1.47e-8	38	-48	-79..-39	21	2	222	1269	3.57e-5
24	Kidney	2	V$SP1_01	86.8	2.45e-8	48	-45	-55..-40	15	2	299	1709	3.81e-2
24	Kidney	3	V$SP1_Q4_01	86.3	2.50e-8	39	-54	-59..-39	21	1	212	1211	2.39e-6
24	Kidney	4	V$SP1_Q2_01	77.5	3.09e-8	38	-49	-57..-41	17	1	218	1246	7.34e-6
24	Kidney	5	V$GC_01	82.6	5.14e-8	40	-54	-83..-38	34	3	221	1263	4.02e-6
24	Kidney	6	V$SP1_Q6	71.7	3.28e-7	41	-54	-57..-40	18	1	255	1457	5.39e-4
24	Kidney	7	V$CACBINDINGPROTEIN_Q6	45.1	3.11e-6	26	-47	-49..-43	7	1	154	0.880	5.76e-7
24	Kidney	8	V$ETF_Q6	60.4	4.77e-6	49	-47	-48..-44	5	1	407	2326	1.00e+0
25	Knee	1	V$ELK1_01	62.1	7.13e-8	17	-42	-51..-25	24	2	55	0.327	1.07e-1
25	Knee	2	V$CAAT_01	52.0	5.75e-6	29	-75	-76..-66	11	1	160	0.952	7.01e-1
26	Large_intestine	1	V$GC_01	101.1	2.53e-11	52	-54	-73..-35	39	1	292	1578	2.25e-5
26	Large_intestine	2	V$SP1_Q6_01	75.9	6.59e-9	46	-54	-71..-38	34	1	284	1535	2.05e-4
26	Large_intestine	3	V$SP1_Q6	81.1	8.21e-9	51	-40	-69..-36	32	3	324	1751	3.22e-3
26	Large_intestine	4	V$SP1_Q4_01	79.8	1.08e-8	46	-55	-72..-39	33	2	270	1459	1.97e-5
26	Large_intestine	5	V$SP1_Q2_01	71.6	2.43e-8	44	-57	-73..-41	31	3	280	1514	6.57e-5
26	Large_intestine	6	V$ETF_Q6	54.1	2.27e-6	56	-56	-73..-45	17	6	506	2735	1.00e+0
26	Large_intestine	7	V$DR1_Q3	24.8	5.21e-6	9	-82	-91..-81	11	1	26	0.141	5.13e-34
27	Liver	1	V$HNF1_01	38.5	1.33e-7	11	-79	-82..-49	34	1	30	0.149	2.36e-36
27	Liver	2	V$HNF4_DR1_Q3	33.3	2.81e-6	13	-91	-91..-82	10	1	45	0.223	1.30e-25
27	Liver	3	V$CAAT_01	42.6	6.64e-6	31	-68	-73..-62	8	3	183	0.906	1.00e+0
27	Liver	4	V$MEIS1BHOXA9_01	32.9	8.82e-6	9	-433	-438..-422	17	1	18	0.089	1.44e-29
27	Liver	5	V$HNF4_01_B	36.9	9.42e-6	18	-92	-92..-79	13	2	77	0.381	1.29e-14
28	Lung	1	V$GC_01	73.6	5.79e-6	37	-65	-71..-51	14	4	226	1497	5.56e-4
29	Lymph_node	1	V$GC_01	88.4	4.62e-8	39	-42	-74..-35	40	1	213	1357	2.38e-6
29	Lymph_node	2	V$SP1_Q2_01	75.5	5.53e-7	36	-51	-70..-38	29	2	211	1344	6.13e-6
29	Lymph_node	3	V$SP1_Q6_01	73.8	6.44e-7	36	-50	-70..-38	29	2	216	1376	1.88e-5
29	Lymph_node	4	V$CAAT_01	57.2	1.02e-6	27	-84	-85..-71	10	3	137	0.873	1.00e+0
29	Lymph_node	5	V$ELK1_01	46.2	1.20e-6	15	-41	-59..-23	26	4	53	0.338	3.06e-2
29	Lymph_node	6	V$SP1_Q6	73.4	1.49e-6	39	-52	-68..-40	26	3	238	1516	2.17e-4
29	Lymph_node	7	V$SP1_01	64.8	2.85e-6	40	-50	-62..-45	10	2	272	1732	1.37e-2
29	Lymph_node	8	V$ETF_Q6	60.2	4.45e-6	45	-48	-70..-46	5	2	371	2363	1.00e+0
29	Lymph_node	9	V$SP1_Q4_01	71.2	6.27e-6	35	-52	-68..-40	20	5	205	1306	1.85e-6
30	Mammary_gland	1	V$SP1_Q6_01	128.5	1.97e-8	30	-49	-64..-41	23	2	157	1670	2.24e-2
30	Mammary_gland	2	V$GC_01	124.9	9.88e-8	31	-55	-66..-39	28	1	161	1713	5.15e-3
30	Mammary_gland	3	V$SP1_01	122.3	1.08e-7	34	-55	-63..-41	23	1	199	2117	1.00e+0
30	Mammary_gland	4	V$SP1_Q2_01	116.4	1.95e-7	29	-50	-65..-42	24	1	156	1660	1.06e-2
30	Mammary_gland	5	V$SP1_Q4_01	109.7	8.36e-7	29	-51	-63..-40	18	2	149	1585	5.30e-3
32	Midbrain	1	V$ALPHACP1_01	42.8	2.94e-10	11	-95	-99..-88	12	1	25	0.115	8.04e-39
32	Midbrain	2	V$GC_01	76.4	7.03e-8	68	-60	-64..-47	18	1	486	2229	6.90e-3
32	Midbrain	3	V$SP1_Q2_01	66.6	1.39e-7	63	-61	-66..-47	17	2	479	2197	1.92e-2
32	Midbrain	4	V$SP1_Q4_01	73.0	1.52e-7	65	-60	-65..-50	16	1	461	2115	6.70e-3
32	Midbrain	5	V$SP1_Q6	69.3	4.54e-7	71	-60	-63..-50	13	2	548	2514	1.00e+0
32	Midbrain	6	V$SP1_01	58.6	9.44e-7	72	-56	-61..-33	10	2	633	2904	1.00e+0
32	Midbrain	7	V$SP1_Q6_01	59.5	2.32e-6	62	-61	-65..-52	14	1	490	2248	6.52e-2
34	Ovary	1	V$GC_01	102.4	6.22e-6	25	-60	-63..-58	6	1	127	1366	1.47e-3
35	Pancreas	1	V$GC_01	176.1	6.28e-8	18	-72	-74..-50	15	2	63	1016	4.90e-4
35	Pancreas	2	V$SP1_Q6_01	142.3	1.04e-6	17	-70	-76..-66	9	2	65	1048	1.36e-3
39	Skin	1	V$ATF4_Q2	63.4	2.64e-7	10	-74	-77..-59	19	1	22	0.180	1.35e-16
39	Skin	2	V$ATF_B	53.6	3.63e-6	10	-68	-75..-60	16	1	26	0.213	7.84e-16
40	Small_intestine	1	V$SP1_Q6_01	94.3	7.15e-11	34	-61	-69..-42	28	1	171	1096	2.94e-6
40	Small_intestine	2	V$SP1_Q4_01	99.5	1.84e-10	34	-62	-70..-40	31	1	162	1038	3.33e-7
40	Small_intestine	3	V$SP1_Q2_01	95.4	1.88e-10	34	-60	-68..-42	27	1	169	1083	9.70e-7
40	Small_intestine	4	V$GC_01	85.7	3.11e-8	34	-60	-66..-42	25	1	171	1096	2.89e-7
40	Small_intestine	5	V$ETF_Q6	67.2	2.04e-7	40	-58	-66..-56	11	1	283	1814	1.00e+0
40	Small_intestine	6	V$SP1_Q6	73.9	2.82e-7	35	-62	-66..-51	16	1	199	1276	3.72e-5
40	Small_intestine	7	V$SP1_01	52.3	6.34e-6	32	-58	-64..-53	8	3	213	1365	2.76e-3
41	Snout	1	V$MTATA_B	141.4	2.74e-13	21	-42	-49..-12	38	1	60	0.455	1.11e-13
41	Snout	2	V$GC_01	97.6	6.01e-7	33	-63	-65..-41	11	3	178	1348	5.58e-6
41	Snout	3	V$SP1_Q6_01	89.8	6.12e-7	32	-63	-63..-62	2	1	176	1333	2.75e-5
41	Snout	4	V$SP1_Q6	85.8	2.13e-6	34	-40	-64..-36	12	2	202	1530	3.08e-4
41	Snout	5	V$SP1_Q4_01	78.4	8.53e-6	30	-64	-65..-60	6	1	165	1250	5.24e-6
42	Spinal_cord	1	V$GC_01	68.3	4.37e-6	45	-56	-58..-50	9	1	313	1909	2.69e-3
43	Spleen	1	V$ELK1_01	79.1	9.93e-8	14	-24	-36..-11	25	2	43	0.381	1.69e-12
43	Spleen	2	V$CETS168_Q6	73.9	7.04e-7	28	-6	-9..+4	8	2	165	1460	1.00e+0
43	Spleen	3	V$GC_01	88.5	9.78e-7	25	-41	-42..-38	5	1	121	1071	6.47e-6
43	Spleen	4	V$SP1_Q4_01	79.8	1.76e-6	24	-41	-41..-40	2	1	118	1044	1.04e-5
43	Spleen	5	V$PU1_Q6	60.5	2.79e-6	34	-5	-8..-3	6	1	263	2327	1.00e+0
43	Spleen	6	V$E2F1DP1_01	57.4	2.93e-6	11	-23	-30..-13	18	1	36	0.319	3.45e-10
43	Spleen	7	V$SP1_01	79.6	6.65e-6	27	-37	-37..-33	5	1	152	1345	1.15e-2
43	Spleen	8	V$SP1_Q6	71.0	7.19e-6	25	-41	-41..-40	2	1	134	1186	4.00e-4
45	Striatum	1	V$GC_01	85.3	1.38e-8	69	-51	-62..-31	27	4	482	2340	1.24e-2
45	Striatum	2	V$SP1_Q4_01	70.6	1.98e-7	63	-60	-62..-44	19	1	459	2228	1.28e-2
45	Striatum	3	V$SP1_Q2_01	67.7	2.89e-7	62	-57	-62..-44	19	1	475	2306	3.60e-2
45	Striatum	4	V$SP1_01	70.1	3.53e-7	74	-56	-60..-29	12	4	629	3053	1.01e-1
45	Striatum	5	V$SP1_Q6	71.6	4.34e-7	71	-60	-62..-26	23	3	561	2723	1.00e+0
45	Striatum	6	V$SP1_Q6_01	66.1	4.89e-7	63	-54	-59..-46	14	1	490	2379	1.13e-1
46	Teeth	1	V$CAAT_01	62.1	3.09e-6	22	-80	-87..-64	21	3	102	0.797	2.72e-1
47	Testis	1	V$NFY_C	77.6	1.34e-21	24	-62	-97..-43	52	2	59	0.159	5.84e-40
47	Testis	2	V$CAAT_01	49.9	2.10e-11	56	-71	-90..-56	35	1	314	0.844	1.00e+0
47	Testis	3	V$GC_01	57.2	5.46e-9	82	-46	-73..-32	42	1	564	1516	1.20e-6
47	Testis	4	V$SP1_Q6_01	50.8	1.35e-8	78	-48	-70..-32	39	1	583	1567	3.37e-5
47	Testis	5	V$SP1_Q4_01	52.5	2.68e-8	77	-45	-68..-33	35	2	543	1460	2.01e-6
47	Testis	6	V$SP1_Q2_01	48.6	3.25e-8	75	-49	-68..-34	32	2	560	1505	6.88e-6
47	Testis	7	V$SP1_01	49.5	5.04e-8	89	-48	-63..-32	28	3	719	1933	6.88e-6
47	Testis	8	V$ALPHACP1_01	24.6	7.21e-8	14	-88	-95..-55	26	5	42	0.113	1.37e-50
47	Testis	9	V$NFY_Q6	35.7	1.17e-7	59	-71	-78..-60	17	2	411	1105	1.00e+0
47	Testis	10	V$NFY_01	40.9	1.31e-7	64	-62	-74..-61	14	1	411	1105	1.00e+0
47	Testis	11	V$RFX1_02	35.1	1.35e-7	48	-16	-43..+1	38	3	278	0.747	1.08e-4
47	Testis	12	V$SP1_Q6	47.4	3.17e-7	83	-48	-64..-35	26	3	644	1731	1.58e-3
47	Testis	13	V$NFY_Q6_01	34.4	9.90e-7	59	-71	-85..-68	11	2	411	1105	1.00e+0
47	Testis	14	V$ETF_Q6	37.9	3.52e-6	98	-47	-48..-43	6	1	1053	2831	1.00e+0
47	Testis	15	V$WHN_B	37.1	6.15e-6	52	-1	-1..+1	2	1	336	0.903	2.09e-3
48	Thymus	1	V$GABP_B	84.4	1.65e-6	18	-16	-18..-5	13	2	79	0.919	5.49e-4
48	Thymus	2	V$ALPHACP1_01	33.9	4.34e-6	6	-114	-115..-104	12	1	15	0.174	2.01e-21
51	Tongue_surface	1	V$GC_01	95.6	9.55e-8	37	-50	-64..-39	26	1	191	1282	2.01e-5
51	Tongue_surface	2	V$SP1_Q6_01	87.9	1.06e-7	35	-48	-64..-41	23	2	191	1282	1.33e-4
51	Tongue_surface	3	V$SP1_Q2_01	74.8	1.11e-6	33	-63	-64..-45	20	1	187	1255	3.92e-5
51	Tongue_surface	4	V$SP1_Q4_01	76.9	1.69e-6	33	-58	-65..-40	25	2	182	1221	1.61e-5
51	Tongue_surface	5	V$SP1_Q6	82.5	2.35e-6	38	-46	-58..-40	12	3	222	1490	1.52e-3
53	Trigeminus	1	V$ALPHACP1_01	58.2	1.87e-11	11	-68	-72..-52	21	1	21	0.110	1.91e-33
53	Trigeminus	2	V$ACAAT_B	43.8	4.84e-8	14	-68	-77..-63	15	1	46	0.241	4.12e-16
53	Trigeminus	3	V$NFY_C	34.3	2.57e-6	10	-74	-85..-61	24	2	26	0.136	3.66e-30
53	Trigeminus	4	V$GC_01	68.6	6.09e-6	58	-72	-73..-51	5	3	430	2251	1.10e-2
53	Trigeminus	5	V$SP1_Q4_01	65.7	6.37e-6	56	-51	-60..-44	5	3	422	2209	1.08e-2
54	Uterus	1	V$GC_01	108.4	2.92e-7	31	-63	-71..-40	31	2	160	1468	9.97e-4
54	Uterus	2	V$SP1_01	94.2	4.63e-7	33	-44	-53..-33	21	1	203	1862	9.75e-2

## Sheet: README
This table contains information on the results obtained with PEAKS using TRANSFAC position-specific weight matrices (PSWMs).
Below is a description of each column or field.
COLUMN		DESCRIPTION
------		-----------
#		Dataset ID number.
dataset		Dataset name.
RANK		Motif p-value rank within the dataset.
MOTIF		Transfac PSWM name.
Spf_max		Positional footprinting score of the maximum peak position.
pval		'Spf_max' p-value.
n_max		Number of sequences that contain the motif at the maximum peak position.
pos_max		Maximum peak osition relative to TSS.
range		Significant sequence range, taking the most upstreaman and downstream range positions.
nts.		Number of nucleotides in significant range/s.
n_ranges		Number of significant ranges.
n_total		Total number of motif predictions in complete promoters from the dataset.
n/seq		Average number of motif predictions per sequence in the dataset.
pval		'n_total' global over-representation p-value in the dataset.
