# Supplementary material for: Positional bias of general and tissue-specific regulatory motifs in mouse gene promoters
Source: BMC Genomics. 2007 Dec 13;8:459. doi: 10.1186/1471-2164-8-459 (PMC2249607; doi:10.1186/1471-2164-8-459)
Supplement: Additional file 4 — contains results of motif positional bias searches using JASPAR CORE matrices, at p-value <= 10-5. [file 1471-2164-8-459-S4.xls]

## Sheet: sup_table2.jaspar_core.txt
#	dataset	RANK	MOTIF	Spf_max	pval	n_max	pos_max	range	nts.	n_ranges	n_total	n/seq	pval
1	ALL	1	NF-Y	41.3	4.26e-169	317	-82	-161..-25	137	1	1105	0.173	1.29e-287
1	ALL	2	ELK4	33.5	7.27e-113	268	-33	-80..+14	94	1	1039	0.163	3.43e-210
1	ALL	3	GABPA	33.7	2.93e-94	288	-25	-77..+13	90	1	1149	0.180	3.43e-210
1	ALL	4	ELK1	26.0	1.29e-51	540	-24	-87..+12	99	1	3413	0.536	2.31e-52
1	ALL	5	TBP	15.6	3.98e-27	147	-43	-52..-13	40	1	578	0.091	4.30e-280
2	HK	1	GABPA	69.7	6.80e-59	127	-25	-70..+9	79	1	465	0.301	2.41e-89
2	HK	2	NF-Y	50.4	1.43e-53	100	-71	-146..-33	114	1	349	0.226	1.18e-146
2	HK	3	ELK4	68.8	4.56e-52	120	-40	-72..+7	79	1	427	0.277	2.41e-89
2	HK	4	ELK1	52.2	1.33e-35	213	-24	-81..+11	92	1	1199	0.777	3.02e-22
2	HK	5	CREB1	19.8	1.72e-18	57	-37	-68..-26	43	1	251	0.163	1.34e-102
2	HK	6	TBP	17.4	1.67e-11	36	-44	-48..-25	24	1	124	0.080	1.27e-144
3	RT	1	NF-Y	56.3	6.23e-66	91	-73	-127..-32	96	1	262	0.144	7.41e-129
3	RT	2	TBP	24.4	4.49e-18	59	-39	-48..-14	35	1	205	0.113	7.41e-129
4	cluster_A	1	NF-Y	27.1	2.93e-11	17	-82	-118..-56	51	2	52	0.128	1.00e+0
5	cluster_B	1	TBP	38.3	1.97e-8	13	-40	-46..-17	30	1	33	0.138	1.66e-41
5	cluster_B	2	HNF4	20.3	3.26e-6	11	-61	-82..-50	23	3	36	0.151	1.66e-41
6	cluster_C	1	TBP	132.8	9.64e-27	19	-44	-48..-4	45	1	39	0.198	4.79e-37
7	cluster_D	1	NF-Y	31.7	2.28e-9	12	-117	-129..-54	49	3	34	0.157	8.19e-46
16	Colon	1	TBP	55.4	5.65e-10	11	-40	-46..-8	39	1	23	0.126	2.13e-39
17	Cortex	1	NF-Y	27.3	3.02e-8	12	-73	-116..-55	46	4	33	0.127	1.00e+0
20	Eye	1	TBP	29.6	1.09e-6	10	-39	-46..-26	21	1	29	0.146	2.16e-41
21	Femur	1	ELK1	43.0	2.12e-6	18	-21	-21..-15	7	1	74	0.411	5.31e-11
26	Large_intestine	1	TBP	36.8	4.04e-7	10	-40	-45..-16	30	1	25	0.135	1.85e-37
27	Liver	1	TBP	39.8	8.87e-8	11	-46	-50..-26	25	1	29	0.144	3.70e-36
32	Midbrain	1	NF-Y	30.5	8.34e-9	12	-84	-127..-59	54	3	35	0.161	1.90e-13
40	Small_intestine	1	TBP	51.9	4.35e-10	10	-40	-46..-15	32	1	21	0.135	2.88e-35
40	Small_intestine	2	NF-Y	37.3	1.63e-9	7	-87	-101..-43	55	2	13	0.083	1.29e-2
40	Small_intestine	3	Myf	33.0	8.38e-6	10	21	+14..+26	13	1	33	0.212	6.30e-24
47	Testis	1	NF-Y	47.6	3.26e-20	22	-67	-109..-43	67	1	61	0.164	4.50e-18
47	Testis	2	SP1	25.3	5.55e-6	34	-92	-93..-84	7	2	206	0.554	4.50e-18

## Sheet: README
This table contains information on the results obtained with PEAKS using JASPAR CORE position-specific weight matrices (PSWMs).
Below is a description of each column or field.
COLUMN		DESCRIPTION
------		-----------
#		Dataset ID number.
dataset		Dataset name.
RANK		Motif p-value rank within the dataset.
MOTIF		Jaspar PSWM name.
Spf_max		Positional footprinting score of the maximum peak position.
pval		'Spf_max' p-value.
n_max		Number of sequences that contain the motif at the maximum peak position.
pos_max		Maximum peak osition relative to TSS.
range		Significant sequence range, taking the most upstreaman and downstream range positions.
nts.		Number of nucleotides in significant range/s.
n_ranges		Number of significant ranges.
n_total		Total number of motif predictions in complete promoters from the dataset.
n/seq		Average number of motif predictions per sequence in the dataset.
pval		'n_total' global over-representation p-value in the dataset.
