# Supplementary material for: Positional bias of general and tissue-specific regulatory motifs in mouse gene promoters
Source: BMC Genomics. 2007 Dec 13;8:459. doi: 10.1186/1471-2164-8-459 (PMC2249607; doi:10.1186/1471-2164-8-459)
Supplement: Additional file 5 — contains results of motif positional bias searches using JASPAR phyloFACTS matrices, at p-value <= 10-5. [file 1471-2164-8-459-S5.xls]

## Sheet: sup_table3.jaspar_phylofacts
#	dataset	RANK	MOTIF	Spf_max	pval	n_max	pos_max	range	nts.	n_ranges	n_total	n/seq	pval
1	ALL	1	AAGWWRNYGGC	34.6	1.63e-139	174	15	-17..+54	71	1	514	0.081	0.00e-1
1	ALL	2	ACAWNRNSRCGG	20.6	1.45e-84	74	12	-15..+48	63	1	173	0.027	0.00e-1
1	ALL	3	CCGNMNNTNACG	18.3	2.51e-67	75	-34	-71..+4	75	1	187	0.029	0.00e-1
1	ALL	4	GCCATNTTG	23.5	3.80e-57	132	15	-15..+41	56	1	421	0.066	0.00e-1
1	ALL	5	RCGCANGCGY	17.9	4.39e-36	233	-28	-143..+2	130	4	1147	0.180	0.00e-1
1	ALL	6	SCGGAAGY	34.5	7.87e-33	373	-20	-71..+7	78	1	1761	0.276	2.01e-142
1	ALL	7	GATTGGY	17.4	2.64e-27	275	-80	-116..-37	80	1	1548	0.243	0.00e-1
1	ALL	8	MGGAAGTG	21.1	2.11e-26	225	-26	-63..+1	64	1	1026	0.161	2.05e-235
1	ALL	9	GGGCGGR	57.3	5.82e-25	1257	-59	-112..-24	89	1	9131	1433	1.93e-45
2	HK	1	AAGWWRNYGGC	81.8	5.41e-98	86	8	-16..+47	63	1	227	0.147	1.38e-175
2	HK	2	CCGNMNNTNACG	38.1	1.18e-52	38	-31	-63..+3	66	1	86	0.056	8.25e-283
2	HK	3	GCCATNTTG	43.9	2.85e-49	58	7	-20..+40	60	1	174	0.113	3.17e-185
2	HK	4	ACAWNRNSRCGG	31.9	2.55e-48	36	7	-18..+46	63	2	87	0.056	2.98e-260
2	HK	5	SCGGAAGY	77.4	2.71e-32	170	-20	-70..+4	74	1	725	0.470	3.26e-63
2	HK	6	GGAANCGGAANY	30.4	3.19e-32	46	-38	-60..-4	57	1	136	0.088	3.17e-185
2	HK	7	GGCNNMSMYNTTG	27.1	4.97e-26	42	7	-16..+38	54	1	128	0.083	1.52e-131
2	HK	8	MGGAAGTG	38.9	2.14e-25	84	-33	-59..-3	57	1	333	0.216	2.74e-108
2	HK	9	RCGCANGCGY	34.2	4.42e-25	105	-28	-129..-1	128	2	497	0.322	2.49e-149
2	HK	10	GATGKMRGCG	24.2	1.29e-23	35	16	-2..+38	40	1	105	0.068	1.51e-175
2	HK	11	ATGGYGGA	16.1	7.16e-21	30	15	+4..+41	38	1	98	0.063	9.35e-148
2	HK	12	GCGNNANTTCC	19.3	2.86e-20	28	-38	-61..-15	47	1	77	0.050	2.94e-178
2	HK	13	GATTGGY	22.8	5.74e-19	83	-69	-115..-45	71	1	438	0.284	2.29e-61
2	HK	14	GGGCGGR	62.8	8.98e-12	361	-53	-96..-30	67	1	2715	1758	6.84e-15
2	HK	15	GTGACGY	21.6	3.83e-9	75	-42	-52..-25	28	1	405	0.262	2.65e-80
3	RT	1	GATTGGY	24.8	1.11e-17	86	-69	-101..-42	60	1	413	0.227	8.80e-36
3	RT	2	GGGAGGRR	19.0	1.36e-13	177	-53	-84..-32	53	1	1507	0.827	4.55e-36
3	RT	3	GGGCGGR	49.5	4.60e-12	270	-55	-81..-34	48	1	1800	0.988	8.80e-36
4	cluster_A	1	GGGCGGR	58.2	2.88e-7	75	-63	-67..-46	22	1	499	1226	1.82e-13
4	cluster_A	2	CTGCAGY	15.8	2.23e-6	30	44	+34..+53	16	2	242	0.595	4.17e-13
4	cluster_A	3	CGTSACG	15.5	2.53e-6	8	-29	-35..-24	12	1	19	0.047	4.17e-13
5	cluster_B	1	GGGCGGR	58.4	6.58e-9	32	-62	-77..-52	23	3	166	0.695	2.28e-18
5	cluster_B	2	GGGAGGRR	40.8	2.31e-7	30	-69	-77..-63	15	1	175	0.732	4.97e-15
5	cluster_B	3	TATAAA	32.8	1.63e-6	20	-43	-43..-26	18	1	102	0.427	1.69e-126
6	cluster_C	1	TATAAA	46.4	1.46e-7	21	-43	-43..-26	18	1	102	0.518	1.93e-17
6	cluster_C	2	GGGAGGRR	37.1	4.34e-6	25	-68	-70..-66	5	1	147	0.746	9.55e-14
7	cluster_D	1	GATTGGY	32.4	2.98e-6	14	-72	-81..-57	9	3	55	0.255	1.86e-21
8	Adrenal	1	GGGAGGRR	49.8	8.68e-6	18	-46	-47..-45	3	1	90	0.703	9.78e-11
10	Bladder	1	RGAGGAARY	41.0	1.01e-6	8	-34	-42..-14	15	3	25	0.321	9.27e-4
12	Brain	1	CTGCAGY	29.0	1.00e-6	19	31	+25..+54	24	2	127	0.686	1.31e-9
12	Brain	2	GGGCGGR	67.1	1.99e-6	38	-57	-76..-49	14	3	238	1286	2.19e-8
15	Cerebellum	1	GGGCGGR	65.8	5.46e-6	34	-57	-62..-50	10	3	216	1342	9.29e-8
16	Colon	1	GGGAGGRR	38.3	1.86e-6	24	-69	-73..-68	6	1	152	0.831	9.15e-13
16	Colon	2	GGGCGGR	58.7	6.92e-6	33	-62	-62..-54	4	2	194	1060	3.39e-11
17	Cortex	1	GGGCGGR	71.3	3.66e-7	53	-57	-60..-47	13	2	333	1286	1.40e-10
18	Digit	1	TATAAA	66.0	4.17e-10	15	-43	-45..-20	26	1	56	0.431	1.84e-14
19	Epididymus	1	GATTGGY	47.1	7.77e-8	14	-58	-91..-57	5	3	48	0.282	4.29e-11
19	Epididymus	2	GGGCGGR	62.5	2.31e-6	31	-55	-62..-46	12	3	178	1047	4.29e-11
20	Eye	1	GGGCGGR	71.4	4.40e-7	34	-51	-63..-42	19	3	178	0.899	4.74e-12
20	Eye	2	GGGAGGRR	44.6	2.96e-6	29	-55	-56..-52	4	2	174	0.879	1.14e-12
21	Femur	1	GATTGGY	60.8	8.07e-11	16	-69	-81..-45	37	1	54	0.300	3.49e-11
21	Femur	2	GGGTGGRR	46.8	2.36e-7	20	-54	-55..-52	4	1	95	0.528	8.09e-17
24	Kidney	1	GGGCGGR	64.2	3.48e-6	29	-47	-47..-43	5	1	152	0.869	3.98e-13
24	Kidney	2	CTGCAGY	26.0	3.86e-6	16	82	+82..+86	5	1	104	0.594	1.46e-9
25	Knee	1	GATTGGY	35.3	2.84e-6	13	-69	-72..-46	10	4	51	0.304	4.40e-18
25	Knee	2	GGGTGGRR	33.4	8.06e-6	19	-52	-54..-52	3	1	104	0.619	1.06e-17
26	Large_intestine	1	GGGAGGRR	46.0	2.19e-8	25	-69	-80..-67	14	1	142	0.768	1.06e-11
26	Large_intestine	2	GGGCGGR	74.3	4.29e-7	34	-55	-62..-44	13	3	183	0.989	NA
27	Liver	1	GATTGGY	41.6	7.84e-8	12	-69	-83..-57	27	1	37	0.183	1.34e-17
27	Liver	2	TATAAA	33.8	7.72e-6	17	-43	-45..-30	16	1	84	0.416	1.34e-17
29	Lymph_node	1	GGGCGGR	82.5	1.45e-7	28	-49	-63..-39	21	4	133	0.847	5.16e-12
30	Mammary_gland	1	GGGCGGR	112.7	9.46e-7	22	-49	-110..-43	15	2	102	1085	3.40e-7
30	Mammary_gland	2	YCATTAA	57.4	1.90e-6	7	-307	-311..-300	12	1	14	0.149	2.26e-16
31	Mandible	1	GATTGGY	119.3	9.62e-10	10	-81	-86..-72	15	1	23	0.371	8.42e-12
32	Midbrain	1	GGGCGGR	53.8	5.74e-6	43	-63	-65..-54	8	5	295	1353	9.46e-10
33	Olfactory_bulb	1	CTGCAGY	31.5	2.62e-6	18	46	+44..+46	3	1	109	0.653	2.80e-9
33	Olfactory_bulb	2	GGGCGGR	59.4	6.27e-6	30	-67	-67..-55	6	2	172	1030	8.29e-10
41	Snout	1	TATAAA	98.7	6.89e-13	17	-43	-46..-13	34	1	55	0.417	1.02e-14
42	Spinal_cord	1	GGGTGGRR	36.5	4.17e-6	16	-72	-72..-71	2	1	79	0.482	4.02e-17
43	Spleen	1	GGGCGGR	61.9	5.65e-6	18	-38	-39..-34	6	1	82	0.726	5.93e-11
44	Stomach	1	GGGCGGR	84.4	2.26e-6	25	-90	-90..-85	6	1	131	1048	1.75e-10
46	Teeth	1	GATTGGY	57.0	9.33e-9	11	-79	-86..-65	22	1	32	0.250	6.26e-8
47	Testis	1	GTTRYCATRR	35.0	8.90e-19	13	-13	-35..+9	34	2	31	0.083	2.31e-76
47	Testis	2	GATTGGY	35.0	3.53e-10	22	-57	-70..-50	21	1	83	0.223	1.51e-68
47	Testis	3	TGAYRTCA	18.9	1.05e-8	13	-57	-64..-43	20	3	43	0.116	1.55e-72
47	Testis	4	CYTAGCAAY	19.0	1.13e-8	11	-36	-55..-4	32	4	33	0.089	1.51e-68
47	Testis	5	RYTGCNWTGGNR	15.2	2.97e-8	10	-52	-61..-30	32	1	30	0.081	6.99e-75
47	Testis	6	GGGCGGR	47.8	5.44e-7	58	-48	-64..-40	23	3	384	1032	3.92e-16
53	Trigeminus	1	GGGCGGR	68.5	4.05e-6	43	-60	-65..-47	11	4	283	1482	1.04e-8

## Sheet: README
This table contains information on the results obtained with PEAKS using JASPAR PHYLOFACTS position-specific weight matrices (PSWMs).
Below is a description of each column or field.
COLUMN		DESCRIPTION
------		-----------
#		Dataset ID number.
dataset		Dataset name.
RANK		Motif p-value rank within the dataset.
MOTIF		Jaspar PSWM name.
Spf_max		Positional footprinting score of the maximum peak position.
pval		'Spf_max' p-value.
n_max		Number of sequences that contain the motif at the maximum peak position.
pos_max		Maximum peak osition relative to TSS.
range		Significant sequence range, taking the most upstreaman and downstream range positions.
nts.		Number of nucleotides in significant range/s.
n_ranges		Number of significant ranges.
n_total		Total number of motif predictions in complete promoters from the dataset.
n/seq		Average number of motif predictions per sequence in the dataset.
pval		'n_total' global over-representation p-value in the dataset.
