# Supplementary material for: Positional bias of general and tissue-specific regulatory motifs in mouse gene promoters
Source: BMC Genomics. 2007 Dec 13;8:459. doi: 10.1186/1471-2164-8-459 (PMC2249607; doi:10.1186/1471-2164-8-459)
Supplement: Additional file 6 — contains results of motif positional bias searches using 6mers, at p-value <= 10-5. [file 1471-2164-8-459-S6.xls]

## Sheet: sup_table4.6mer.txt
#	dataset	RANK	MOTIF	Spf_max	pval	n_max	pos_max	range	nts.	n_ranges	n_total	n/seq	pval
1	ALL	1	ATGGCG	48.1	7.77e-116	435	17	-9..+80	87	2	1904	0.299	2.14e-104
1	ALL	2	GGGCGG	56.7	1.32e-76	1512	-55	-154..-5	148	2	12245	1922	2.94e-11
1	ALL	3	GCCATG	18.8	8.80e-70	377	26	-2..+89	91	1	2572	0.404	1.23e-59
1	ALL	4	GGCGGG	46.2	2.69e-63	1403	-59	-153..-2	152	1	12135	1904	1.42e-10
1	ALL	5	GGGGCG	43.6	5.05e-59	1185	-63	-145..-11	135	1	9559	1500	1.70e-10
1	ALL	6	ATTGGC	19.1	9.02e-55	368	-78	-130..-36	95	1	2327	0.365	3.94e-72
1	ALL	7	TTCCGG	24.1	1.35e-53	472	-23	-89..+11	100	1	3091	0.485	7.94e-61
1	ALL	8	CTTCCG	26.8	1.03e-50	532	-20	-77..+12	89	1	3503	0.550	3.94e-72
1	ALL	9	GCGGGG	36.7	4.89e-46	1137	-58	-140..-11	128	2	9829	1543	7.48e-11
1	ALL	10	GATTGG	15.2	2.08e-45	354	-75	-141..-36	106	1	2464	0.387	5.37e-68
1	ALL	11	TGGCGG	26.7	1.74e-44	562	25	-14..+81	95	1	3797	0.596	1.05e-44
1	ALL	12	GGCGGC	29.4	1.34e-38	952	26	-44..+85	129	1	9023	1416	2.71e-12
1	ALL	13	GCCCCG	29.2	3.80e-37	917	-57	-114..-8	107	1	7942	1246	2.05e-10
1	ALL	14	GCGGCG	25.8	1.32e-30	879	24	-68..+86	154	1	8568	1345	5.84e-29
1	ALL	15	CGGCGG	23.6	3.14e-29	771	28	-43..+85	128	1	7317	1148	2.65e-27
1	ALL	16	TCCGCC	16.8	3.52e-28	575	-53	-127..+12	131	2	4940	0.775	1.39e-44
1	ALL	17	GCAGCG	16.4	8.47e-25	516	27	-33..+83	116	1	4297	0.674	1.63e-38
1	ALL	18	AGCGGC	16.8	2.71e-22	473	18	-28..+84	112	1	3727	0.585	5.61e-35
1	ALL	19	GGGGGC	19.2	9.72e-22	691	-63	-116..-33	84	1	6170	0.968	1.00e+0
1	ALL	20	AGGCGG	15.4	2.47e-21	597	-60	-122..+7	129	1	5465	0.858	2.31e-33
1	ALL	21	GCGCGG	15.6	6.11e-20	644	-19	-97..+81	178	1	6396	1004	1.42e-26
1	ALL	22	GCGCCG	15.2	1.15e-19	562	-45	-84..+80	163	2	5265	0.826	2.07e-28
2	HK	1	ATGGCG	97.3	7.20e-84	182	17	-10..+70	80	1	727	0.471	6.17e-44
2	HK	2	GCCATG	36.8	3.38e-42	124	22	+2..+84	83	1	694	0.449	1.83e-29
2	HK	3	CTTCCG	56.4	1.03e-41	220	-27	-73..+12	85	1	1299	0.841	4.09e-37
2	HK	4	TTCCGG	49.1	3.61e-41	192	-23	-78..+10	87	2	1129	0.731	1.49e-26
2	HK	5	TGGCGG	66.6	4.23e-40	231	25	-8..+70	78	1	1275	0.826	5.13e-17
2	HK	6	GGGCGG	60.0	2.33e-31	430	-54	-127..-12	116	1	3657	2369	1.00e+0
2	HK	7	ACTTCC	31.9	1.87e-28	161	-34	-69..+2	70	2	1057	0.685	6.30e-27
2	HK	8	GGCGGG	51.9	1.70e-27	408	-66	-127..-8	120	1	3637	2356	1.00e+0
2	HK	9	GGCGGC	51.7	1.26e-25	341	26	-25..+83	108	1	2998	1942	1.00e+0
2	HK	10	CCATGG	20.2	8.58e-25	67	31	+10..+84	75	1	340	0.220	1.51e-55
2	HK	11	GATGGC	22.6	4.82e-24	110	15	-4..+42	46	1	703	0.455	5.51e-30
2	HK	12	GGTGAG	19.7	6.56e-24	121	60	+29..+89	61	1	883	0.572	6.46e-21
2	HK	13	GGGGCG	47.3	8.68e-24	325	-66	-117..-21	94	2	2652	1718	1.00e+0
2	HK	14	ATTGGC	22.7	4.78e-23	103	-69	-126..-40	87	1	623	0.403	4.09e-37
2	HK	15	GATTGG	22.5	1.79e-22	105	-75	-131..-47	80	2	647	0.419	7.90e-33
2	HK	16	GCGGCG	42.5	6.87e-22	311	26	-41..+83	124	1	2866	1856	9.87e-7
2	HK	17	CGGCGG	37.0	1.45e-19	268	28	-26..+83	109	1	2454	1589	8.19e-7
2	HK	18	GCGGGG	38.6	1.37e-18	316	-67	-118..-18	100	2	2823	1828	1.00e+0
2	HK	19	GCCCCG	38.6	6.25e-18	277	-62	-101..-24	77	2	2309	1495	1.00e+0
2	HK	20	GTGACG	19.0	2.57e-17	89	-42	-94..-14	56	3	560	0.363	2.57e-49
2	HK	21	TGCGCA	17.6	4.51e-16	77	-46	-79..-12	68	1	453	0.293	1.19e-60
2	HK	22	AGCAGC	19.1	7.01e-15	154	28	+5..+42	38	1	1353	0.876	2.33e-12
2	HK	23	AGCCGC	26.2	9.19e-15	167	29	+66..+80	74	3	1255	0.813	2.84e-12
2	HK	24	GCGCCG	25.8	4.29e-14	196	-32	-65..+47	101	5	1672	1083	1.01e-6
2	HK	25	GGCGCG	27.9	6.29e-14	213	-20	-56..+4	57	2	1823	1181	7.17e-7
2	HK	26	AGATGG	15.6	4.33e-13	103	14	+1..+30	30	1	769	0.498	1.59e-33
2	HK	27	GCGCAG	22.3	1.37e-12	174	-48	-74..-2	61	5	1501	0.972	6.00e-14
2	HK	28	GCGCGG	23.9	5.16e-12	211	-19	-86..+6	65	5	1948	1262	9.81e-7
2	HK	29	GCCGCG	21.6	2.62e-10	200	-23	-42..+31	65	3	1920	1244	6.17e-7
2	HK	30	GCTGCG	20.1	4.13e-10	160	29	-2..+39	41	1	1336	0.865	1.10e-12
2	HK	31	CGCCGG	21.3	6.13e-10	162	-45	-67..-14	53	2	1369	0.887	1.51e-6
2	HK	32	GGCCGC	22.2	6.18e-10	207	11	-12..+81	62	2	1987	1287	1.00e+0
2	HK	33	GTCCGC	15.9	2.03e-9	89	34	+13..+47	32	3	606	0.392	8.58e-24
2	HK	34	GCCGAG	16.8	2.11e-9	131	15	+2..+30	28	2	1075	0.696	1.46e-12
2	HK	35	GCAGCG	17.8	2.54e-9	146	24	-7..+77	64	4	1233	0.799	3.35e-13
2	HK	36	CAGCGG	16.8	3.99e-9	134	26	-7..+52	56	2	1112	0.720	1.79e-12
2	HK	37	GGGGGC	21.6	4.24e-9	181	-64	-83..-48	36	1	1569	1016	1.00e+0
2	HK	38	AGCGGC	17.6	5.60e-9	137	17	-7..+66	68	2	1136	0.736	3.45e-11
2	HK	39	TCCGCC	16.7	6.35e-9	168	-58	-85..-31	46	3	1578	1022	1.11e-15
2	HK	40	GAGCCG	16.7	1.24e-8	142	34	+26..+52	27	1	1226	0.794	1.16e-11
2	HK	41	CAGCCG	16.7	1.25e-8	132	30	+8..+36	35	2	1090	0.706	1.36e-11
2	HK	42	GGCAGC	15.3	1.46e-8	152	47	+21..+58	34	3	1420	0.920	3.27e-3
2	HK	43	CTGCGG	15.9	1.54e-8	138	28	+12..+81	54	5	1201	0.778	2.13e-13
2	HK	44	AAGATG	17.8	1.86e-8	101	15	+6..+23	18	1	689	0.446	1.21e-36
2	HK	45	GGCTGC	15.8	2.88e-8	172	29	+18..+36	19	1	1691	1095	3.73e-3
2	HK	46	AGGCGG	15.3	3.05e-8	171	-89	-100..-49	46	2	1691	1095	4.67e-11
2	HK	47	GCGGGC	19.9	5.30e-8	204	-56	-69..+82	38	3	2030	1315	1.00e+0
2	HK	48	CGGGCG	18.4	6.16e-8	175	-52	-66..-41	26	1	1667	1080	4.48e-7
2	HK	49	GGGCCG	19.1	7.14e-8	171	-16	-35..+80	32	7	1551	1005	1.00e+0
2	HK	50	GGCCCG	17.4	1.12e-7	153	77	+71..+82	12	1	1406	0.911	1.00e+0
2	HK	51	GGCCGG	16.5	1.47e-7	164	-19	-22..+79	36	2	1612	1044	1.00e+0
2	HK	52	GCCGGG	18.3	2.63e-7	181	65	-22..+74	19	3	1724	1117	1.00e+0
2	HK	53	GGGGCC	16.5	1.40e-6	161	-61	-66..-41	21	5	1517	0.983	1.00e+0
2	HK	54	CGCGGG	15.2	2.53e-6	160	78	-24..+79	9	3	1581	1024	1.80e-6
3	RT	1	ATTGGC	24.3	8.24e-33	112	-79	-121..-47	74	2	635	0.349	8.70e-40
3	RT	2	GGGCGG	46.6	4.74e-30	321	-56	-108..-22	86	2	2436	1337	2.83e-16
3	RT	3	GATTGG	21.0	2.41e-27	113	-81	-110..-45	66	1	695	0.381	1.20e-35
3	RT	4	GGCGGG	35.5	2.93e-21	286	-47	-101..-22	80	1	2339	1284	4.23e-15
3	RT	5	GGGGCG	31.2	1.62e-19	248	-61	-101..-27	75	1	1996	1095	1.23e-15
3	RT	6	GCGGGG	28.1	1.92e-15	238	-56	-88..-26	62	2	1979	1086	7.90e-16
3	RT	7	AGCGGC	15.7	7.69e-11	109	19	+7..+42	36	3	771	0.423	8.70e-40
3	RT	8	AGGCGG	15.0	1.09e-9	136	-46	-73..-19	45	4	1105	0.606	2.16e-26
3	RT	9	GCCCCG	16.2	1.59e-8	173	-53	-81..-26	50	4	1606	0.881	6.26e-16
4	cluster_A	1	GGGCGG	52.0	2.21e-10	90	-59	-76..-41	36	1	707	1737	4.87e-5
4	cluster_A	2	ATTGGC	28.4	4.56e-10	27	-80	-89..-59	30	2	133	0.327	2.74e-18
4	cluster_A	3	GCTCCG	35.4	1.52e-7	51	31	+17..+33	12	3	337	0.828	5.12e-11
4	cluster_A	4	GCGGGG	32.9	1.27e-6	71	-53	-61..-46	13	2	619	1521	4.40e-5
4	cluster_A	5	GGCGGG	34.0	1.48e-6	75	-57	-63..-57	6	2	662	1627	6.76e-5
4	cluster_A	6	GGGGCG	31.2	4.01e-6	70	-61	-66..-46	11	4	625	1536	4.04e-5
5	cluster_B	1	GGGCGG	49.4	4.60e-8	35	-62	-78..-50	27	2	212	0.887	2.32e-10
5	cluster_B	2	GCCATG	39.4	9.87e-8	21	67	+44..+74	26	3	99	0.414	1.20e-12
5	cluster_B	3	GGGGCG	43.9	1.78e-7	31	-61	-67..-53	15	1	180	0.753	1.23e-10
5	cluster_B	4	ATGGCG	30.5	7.32e-7	11	42	+38..+44	7	1	32	0.134	9.65e-27
5	cluster_B	5	TATAAA	33.5	1.62e-6	20	-43	-43..-26	18	1	100	0.418	1.04e-18
5	cluster_B	6	AGGAGG	31.0	3.12e-6	37	-61	-62..-46	7	3	294	1230	1.43e-3
6	cluster_C	1	TATAAA	47.9	1.42e-7	21	-43	-43..-26	18	1	99	0.503	7.34e-18
6	cluster_C	2	TGCCGG	37.5	8.80e-6	14	10	+7..+38	12	2	52	0.264	3.28e-13
7	cluster_D	1	GGTAAG	45.2	6.06e-9	20	74	+66..+75	10	1	82	0.380	1.86e-13
8	Adrenal	1	AGGAGG	64.3	1.31e-7	25	-49	-51..-44	8	1	147	1148	8.45e-3
11	Bone_Marrow	1	TAGAAC	95.3	6.37e-8	8	-353	-354..-339	16	1	18	0.257	4.42e-9
11	Bone_Marrow	2	GTCTGC	81.0	6.66e-7	10	50	+42..+55	14	1	30	0.429	6.35e-6
12	Brain	1	TGCTGC	41.6	3.83e-7	26	26	+26..+27	2	1	158	0.854	2.89e-6
12	Brain	2	GGGCGG	60.0	9.71e-7	46	-75	-76..-49	21	5	338	1827	7.08e-3
12	Brain	3	CTGCAG	33.4	1.67e-6	20	48	+35..+52	9	2	111	0.600	1.60e-11
12	Brain	4	GGCCGC	51.7	3.56e-6	28	60	+59..+62	4	1	160	0.865	4.79e-3
12	Brain	5	GGCGGG	54.4	6.87e-6	43	-74	-74..-74	1	1	322	1741	6.36e-3
13	Brown_fat	1	GGGCGG	88.1	1.97e-7	31	-67	-74..-65	10	1	174	1270	1.90e-13
13	Brown_fat	2	AGTGCG	46.1	1.62e-6	8	-16	-20..-11	10	1	19	0.139	1.02e-11
13	Brown_fat	3	GGCGGG	72.6	6.00e-6	28	-57	-59..-54	6	1	154	1124	2.07e-14
14	Calvaria	1	GACTTG	105.9	9.42e-7	8	-578	-586..-573	14	1	21	0.389	7.01e-5
14	Calvaria	2	AGAGCG	87.5	3.78e-6	7	75	+72..+87	16	1	16	0.296	2.46e-7
16	Colon	1	GGGCGG	66.6	6.97e-8	40	-62	-78..-50	18	2	262	1432	1.83e-5
16	Colon	2	GGGAGG	53.5	8.34e-8	39	-70	-72..-68	5	1	280	1530	1.06e-1
16	Colon	3	ATGGCG	47.1	1.00e-7	12	42	+17..+44	27	2	36	0.197	9.29e-21
16	Colon	4	GCCATG	31.5	4.47e-6	16	44	+44..+47	4	1	82	0.448	3.54e-11
16	Colon	5	ACCTGC	36.7	4.72e-6	21	17	+17..+19	3	1	119	0.650	1.48e-8
16	Colon	6	AGCGCT	33.2	8.77e-6	10	-7	-7..+1	8	1	28	0.153	2.68e-20
17	Cortex	1	GCGGGG	56.8	2.81e-8	57	-52	-73..-45	18	2	418	1614	2.70e-3
17	Cortex	2	GGGCGG	59.2	4.56e-8	62	-56	-72..-48	25	1	471	1819	1.83e-3
17	Cortex	3	ATTGGC	31.7	1.80e-6	19	-66	-67..-63	5	1	83	0.320	9.86e-17
17	Cortex	4	GGCGGG	45.6	3.66e-6	56	-57	-59..-51	4	2	448	1730	1.57e-3
18	Digit	1	TATAAA	68.4	3.04e-10	15	-43	-45..-20	26	1	54	0.415	1.04e-14
19	Epididymus	1	GGGCGG	58.9	3.19e-6	37	-62	-78..-56	11	3	251	1476	2.74e-5
19	Epididymus	2	AGCTCC	42.5	4.45e-6	23	41	+38..+42	5	1	129	0.759	2.39e-4
19	Epididymus	3	GGGGCG	50.3	7.57e-6	31	-64	-65..-63	3	1	201	1182	3.00e-5
19	Epididymus	4	GGGGGC	55.2	9.95e-6	25	-71	-72..-64	9	1	129	0.759	1.00e+0
20	Eye	1	GGGCGG	50.0	5.68e-6	38	-56	-56..-46	9	2	256	1293	1.47e-5
20	Eye	2	GAGGGG	39.6	7.67e-6	34	-58	-59..-48	8	2	247	1247	1.74e-1
20	Eye	3	ATTGGC	30.3	8.65e-6	15	-82	-89..-71	14	2	64	0.323	2.52e-12
21	Femur	1	ATTGGC	43.1	8.66e-7	17	-80	-80..-66	12	2	74	0.411	4.87e-12
21	Femur	2	GATTGG	38.4	2.04e-6	18	-75	-75..-65	9	2	83	0.461	1.21e-11
23	Hindbrain	1	TCACCG	33.4	4.16e-6	13	29	+21..+32	12	1	44	0.214	2.12e-18
23	Hindbrain	2	ATGAGA	37.6	4.57e-6	17	-413	-415..-407	7	2	74	0.359	1.01e-12
23	Hindbrain	3	GGCGGG	46.6	4.86e-6	46	-52	-59..-48	10	2	369	1791	6.13e-4
24	Kidney	1	GGGCGG	87.9	1.16e-10	36	-47	-56..-35	16	3	195	1114	7.03e-7
24	Kidney	2	GGCGGG	59.0	7.00e-7	33	-46	-48..-43	6	1	202	1154	5.50e-7
24	Kidney	3	GGGGCG	59.0	1.82e-6	31	-55	-65..-47	19	1	183	1046	1.14e-6
24	Kidney	4	GCCATG	30.5	7.61e-6	15	42	+40..+54	12	2	72	0.411	3.41e-10
25	Knee	1	GGCGGG	57.3	1.34e-6	36	-58	-59..-55	5	1	240	1429	6.45e-5
25	Knee	2	AACAGG	42.6	1.56e-6	18	-230	-233..-228	6	1	80	0.476	1.68e-7
25	Knee	3	ATTGGC	36.5	4.20e-6	16	-79	-80..-66	11	2	77	0.458	1.18e-11
25	Knee	4	GGGCGG	50.8	5.70e-6	35	-57	-59..-56	4	1	248	1476	5.85e-5
25	Knee	5	AGGGTG	37.1	6.14e-6	18	-49	-49..-46	4	1	92	0.548	1.81e-6
26	Large_intestine	1	GGGCGG	76.0	1.00e-9	41	-55	-78..-43	31	2	245	1324	7.37e-6
26	Large_intestine	2	GGGAGG	50.9	9.42e-8	38	-70	-73..-68	6	1	269	1454	1.40e-1
26	Large_intestine	3	TCCGCC	47.7	6.45e-7	22	-51	-64..-39	25	2	105	0.568	2.16e-11
27	Liver	1	GATTGG	44.4	2.08e-8	17	-68	-81..-59	23	1	64	0.317	2.92e-12
27	Liver	2	ATACGT	19.7	3.45e-6	6	-348	-351..-336	16	1	11	0.054	5.01e-42
27	Liver	3	TATAAA	34.6	5.23e-6	17	-43	-45..-30	16	1	82	0.406	1.97e-18
27	Liver	4	ATTGGC	30.4	8.63e-6	16	-66	-69..-61	9	1	77	0.381	2.04e-12
29	Lymph_node	1	GGGCGG	71.0	1.90e-7	32	-48	-59..-43	14	2	187	1191	6.08e-7
29	Lymph_node	2	GGCGGG	56.6	2.15e-6	29	-70	-71..-45	16	4	173	1102	8.15e-7
30	Mammary_gland	1	GGCGGG	129.9	2.86e-8	26	-47	-58..-43	16	1	128	1362	2.34e-3
30	Mammary_gland	2	GGGGCG	111.6	1.84e-7	24	-50	-57..-42	16	1	116	1234	1.62e-3
30	Mammary_gland	3	GGGCGG	103.2	3.73e-7	26	-49	-59..-44	16	1	141	1500	1.96e-3
30	Mammary_gland	4	TTCCGC	69.6	2.52e-6	10	-25	-29..-21	9	1	26	0.277	1.73e-9
31	Mandible	1	GATTGG	83.1	2.20e-6	10	-81	-86..-73	14	1	33	0.532	6.71e-7
31	Mandible	2	GGGTCG	101.6	4.54e-6	7	1	-3..+10	13	1	12	0.194	4.33e-7
32	Midbrain	1	GGGCGG	56.4	1.04e-6	54	-65	-67..-54	14	1	424	1945	1.96e-3
32	Midbrain	2	TGCAGC	34.4	3.39e-6	26	46	+44..+47	4	1	162	0.743	1.55e-6
33	Olfactory_bulb	1	TGCAGC	41.9	1.27e-6	23	46	+44..+54	10	2	133	0.796	1.15e-6
33	Olfactory_bulb	2	GCAGAG	40.4	4.09e-6	26	-29	-31..-28	4	1	162	0.970	1.43e-4
34	Ovary	1	GATATG	47.0	2.87e-6	6	-578	-586..-568	19	1	10	0.108	1.35e-17
36	Prostate	1	GCGGGG	95.8	5.73e-6	15	-45	-46..-44	3	1	59	0.694	3.08e-4
37	Salivary	1	GGCGGG	71.1	6.32e-6	28	-75	-75..-69	4	2	178	1471	1.54e-4
39	Skin	1	ACGTCA	34.4	1.95e-6	7	-72	-74..-46	29	1	18	0.148	2.33e-21
40	Small_intestine	1	GGGCGG	79.5	1.72e-9	30	-61	-66..-45	22	1	153	0.981	8.49e-8
40	Small_intestine	2	AGCTGC	39.3	4.48e-6	19	67	+66..+72	3	2	111	0.712	2.53e-5
41	Snout	1	TATAAA	102.5	5.58e-13	17	-43	-46..-13	34	1	53	0.402	3.10e-15
41	Snout	2	GCGGGG	81.2	1.17e-7	25	-39	-45..-30	14	3	129	0.977	2.62e-6
41	Snout	3	GGCGGG	71.4	1.28e-6	26	-39	-61..-31	24	2	145	1098	2.04e-6
43	Spleen	1	GGCGGG	115.2	1.67e-9	22	-35	-41..-27	15	1	83	0.735	2.64e-6
43	Spleen	2	GCGGGG	68.6	9.56e-6	17	-37	-39..-32	8	1	74	0.655	4.10e-6
44	Stomach	1	GGGGCG	77.3	2.35e-6	24	-79	-79..-76	4	1	126	1008	7.12e-6
44	Stomach	2	CCTAGG	43.4	3.15e-6	9	-33	-36..-22	15	1	22	0.176	2.15e-12
44	Stomach	3	TGCCGC	56.6	8.92e-6	11	44	+41..+51	11	1	33	0.264	1.20e-10
45	Striatum	1	TGCTGC	44.5	5.21e-8	28	26	+23..+35	10	2	167	0.811	3.01e-6
45	Striatum	2	GGGCGG	56.9	1.58e-6	53	-56	-60..-51	10	1	420	2039	3.87e-3
46	Teeth	1	GCAACG	58.6	4.75e-7	8	-29	-32..-16	17	1	16	0.125	3.11e-13
46	Teeth	2	ATTGGC	47.9	8.39e-7	12	-83	-83..-72	12	1	38	0.297	7.95e-11
46	Teeth	3	GGGGCG	74.8	3.58e-6	28	-86	-90..-80	9	2	160	1250	1.24e-3
46	Teeth	4	GGTGAG	47.9	4.54e-6	17	48	+46..+53	8	1	78	0.609	3.04e-6
47	Testis	1	ATTGGC	36.2	9.77e-14	28	-69	-87..-48	37	2	128	0.344	2.83e-16
47	Testis	2	GGCGGG	42.1	2.37e-8	64	-41	-61..-34	21	2	486	1306	2.77e-7
47	Testis	3	GATTGG	27.6	9.91e-8	28	-68	-75..-57	13	3	149	0.401	7.80e-17
47	Testis	4	GGGCGG	43.1	1.13e-7	66	-44	-61..-38	23	2	500	1344	2.36e-7
47	Testis	5	ACCTGC	20.7	7.45e-6	29	40	+40..+41	2	1	181	0.487	1.57e-11
47	Testis	6	GGACGC	26.4	8.61e-6	25	-6	-8..-2	7	1	123	0.331	8.25e-19
50	Tongue	1	TATAAG	101.0	1.67e-10	11	-44	-46..-18	29	1	21	0.191	1.23e-14
51	Tongue_surface	1	GGGCGG	73.6	3.00e-7	30	-55	-62..-47	15	2	173	1161	5.72e-6
51	Tongue_surface	2	GCGGGG	61.0	8.75e-6	25	-45	-47..-37	9	3	133	0.893	6.96e-6
53	Trigeminus	1	ATTGGC	42.9	1.25e-7	17	-80	-82..-64	19	1	70	0.366	1.61e-13
53	Trigeminus	2	GGGCGG	58.0	2.55e-6	49	-56	-73..-48	16	3	388	2031	2.86e-3
54	Uterus	1	AGATTC	54.9	8.24e-6	11	-490	-500..-484	17	1	39	0.358	1.28e-9

## Sheet: README
This table contains information on the results obtained with PEAKS using exact matches to hexamer sequences (6mer).
Below is a description of each column or field.
COLUMN		DESCRIPTION
------		-----------
#		Dataset ID number.
dataset		Dataset name.
RANK		Motif p-value rank within the dataset.
MOTIF		Hexamer sequence (6mer).
Spf_max		Positional footprinting score of the maximum peak position.
pval		'Spf_max' p-value.
n_max		Number of sequences that contain the motif at the maximum peak position.
pos_max		Maximum peak osition relative to TSS.
range		Significant sequence range, taking the most upstreaman and downstream range positions.
nts.		Number of nucleotides in significant range/s.
n_ranges		Number of significant ranges.
n_total		Total number of motif predictions in complete promoters from the dataset.
n/seq		Average number of motif predictions per sequence in the dataset.
pval		'n_total' global over-representation p-value in the dataset.
