# Supplementary material for: Positional bias of general and tissue-specific regulatory motifs in mouse gene promoters
Source: BMC Genomics. 2007 Dec 13;8:459. doi: 10.1186/1471-2164-8-459 (PMC2249607; doi:10.1186/1471-2164-8-459)
Supplement: Additional file 8 — contains predictions of general motifs in mouse promoters, in significant regions described in Additional file 3. [file 1471-2164-8-459-S8.txt]

This table contains information on predicted regulatory motifs in mouse gene promoters. 						
Transfac motifs shown were found in PEAKS significant regions on the ALL dataset. 						
Complete table was splitted into 2 worksheets because Excel limitation of 65535 lines.						

Below is an description of each column or field.						

COLUMN		DESCRIPTION				EXAMPLE
------		-----------				-------
1		Refseq ID.				NM_007742
2		Gene ID.				Col1a1 
3		Gene description.				'procollagen, type I, alpha 1'
4		Motif.				V$NFY_Q6_01
5		Dataset.				Mm.ALL.txStart.600.100.fa
6		Motif library.				transfac
7		Site detected, 5'->3'.				TGATTGGCTGGGG 
8		Site start pos.*		  		-121
9		Site end pos.* 				-109
10		Experimental binding site, Transfac ID				  R00228

(*) positions are relative to TSS.								
--------------------------------- TABLE --------------------------------
	
Refseq ID	Gene ID	Gene description	Motif	Dataset	Motif library	Site detected, 5'->3'	Site start pos.	Site end pos.	experimental site
NM_008363	Irak1	'interleukin-1 receptor-associated kinase 1'	V$NFMUE1_Q6	Mm.ALL.txStart.600.100.fa	transfac	AGATGGCGG	+13	+21	NA
NM_138601	D10Jhu81e	'DNA segment, Chr 10, Johns Hopkins University 81 expressed'	V$NFMUE1_Q6	Mm.ALL.txStart.600.100.fa	transfac	TGATGGCTG	+38	+46	NA
NM_026065	D10Ertd322e	'DNA segment, Chr 10, ERATO Doi 322, expressed'	V$NFMUE1_Q6	Mm.ALL.txStart.600.100.fa	transfac	AGATGGCGA	+7	+15	NA
NM_133668	Slc25a3	'solute carrier family 25 (mitochondrial carrier, phosphate carrier), member 3'	V$NFMUE1_Q6	Mm.ALL.txStart.600.100.fa	transfac	TCGCCATCT	+37	+45	NA
NM_080560	Ube2n	'ubiquitin-conjugating enzyme E2N'	V$NFMUE1_Q6	Mm.ALL.txStart.600.100.fa	transfac	AGATGGCCG	+45	+53	NA
NM_019647	Rpl21	'ribosomal protein L21'	V$NFMUE1_Q6	Mm.ALL.txStart.600.100.fa	transfac	CAGCCATCT	+14	+22	NA
NM_016774	Atp5b	'ATP synthase, H+ transporting mitochondrial F1 complex, beta subunit'	V$NFMUE1_Q6	Mm.ALL.txStart.600.100.fa	transfac	CCGCCATGT	+16	+24	NA
NM_134034	Smek2	'SMEK homolog 2, suppressor of mek1 (Dictyostelium)'	V$NFMUE1_Q6	Mm.ALL.txStart.600.100.fa	transfac	AGATGGCGG	-4	+5	NA
NM_011343	Sec61g	'SEC61, gamma subunit'	V$NFMUE1_Q6	Mm.ALL.txStart.600.100.fa	transfac	CCGCCATCC	+39	+47	NA
NM_011221	Purb	'purine rich element binding protein B'	V$NFMUE1_Q6	Mm.ALL.txStart.600.100.fa	transfac	AGATGGCGG	+30	+38	NA
NM_026533	Rps13	'ribosomal protein S13'	V$NFMUE1_Q6	Mm.ALL.txStart.600.100.fa	transfac	CCGCCATCA	+20	+28	NA
NM_009438	Rpl13a	'ribosomal protein L13a'	V$NFMUE1_Q6	Mm.ALL.txStart.600.100.fa	transfac	AGATGGCGG	+20	+28	NA
NM_009439	Psmd3	'proteasome (prosome, macropain) 26S subunit, non-ATPase, 3'	V$NFMUE1_Q6	Mm.ALL.txStart.600.100.fa	transfac	CGGCCATCT	-20	-12	NA
NM_008676	Nbr1	'neighbor of Brca1 gene 1'	V$NFMUE1_Q6	Mm.ALL.txStart.600.100.fa	transfac	CCGCCATGT	-1	+8	NA
NM_134040	Ddx1	'DEAD (Asp-Glu-Ala-Asp) box polypeptide 1'	V$NFMUE1_Q6	Mm.ALL.txStart.600.100.fa	transfac	AGATGGCGG	+54	+62	NA
NM_018730	Rpl36	'ribosomal protein L36'	V$NFMUE1_Q6	Mm.ALL.txStart.600.100.fa	transfac	CCGCCATCG	-5	+4	NA
NM_010907	Nfkbia	'nuclear factor of kappa light chain gene enhancer in B-cells inhibitor, alpha'	V$NFMUE1_Q6	Mm.ALL.txStart.600.100.fa	transfac	CAGCCATGT	+53	+61	NA
NM_008943	Psen1	'presenilin 1'	V$NFMUE1_Q6	Mm.ALL.txStart.600.100.fa	transfac	AGATGGCTG	+9	+17	NA
NM_009083	Rpl30	'ribosomal protein L30'	V$NFMUE1_Q6	Mm.ALL.txStart.600.100.fa	transfac	CGGCCATCT	+15	+23	R01833
NM_019491	Rala	'v-ral simian leukemia viral oncogene homolog A (ras related)'	V$NFMUE1_Q6	Mm.ALL.txStart.600.100.fa	transfac	GGATGGCTG	+37	+45	NA
NM_008944	Psma2	'proteasome (prosome, macropain) subunit, alpha type 2'	V$NFMUE1_Q6	Mm.ALL.txStart.600.100.fa	transfac	AGATGGCAG	+7	+15	NA
NM_138596	Med10	'mediator of RNA polymerase II transcription, subunit 10 homolog (NUT2, S. cerevisiae)'	V$NFMUE1_Q6	Mm.ALL.txStart.600.100.fa	transfac	CGATGGCGG	+48	+56	NA
NM_009680	Ap3b1	'adaptor-related protein complex 3, beta 1 subunit'	V$NFMUE1_Q6	Mm.ALL.txStart.600.100.fa	transfac	CAGCCATCC	+9	+17	NA
NM_023585	Ube2v2	'ubiquitin-conjugating enzyme E2 variant 2'	V$NFMUE1_Q6	Mm.ALL.txStart.600.100.fa	transfac	AGATGGCGG	+25	+33	NA
NM_134093	Letmd1	'LETM1 domain containing 1'	V$NFMUE1_Q6	Mm.ALL.txStart.600.100.fa	transfac	AGATGGCGC	+29	+37	NA
NM_018749	Eif3d	'eukaryotic translation initiation factor 3, subunit D'	V$NFMUE1_Q6	Mm.ALL.txStart.600.100.fa	transfac	GGGCCATCT	+38	+46	NA
NM_009716	Atf4	'activating transcription factor 4'	V$NFMUE1_Q6	Mm.ALL.txStart.600.100.fa	transfac	CCGCCATTT	-6	+3	NA
NM_009634	Adsl	'adenylosuccinate lyase 1'	V$NFMUE1_Q6	Mm.ALL.txStart.600.100.fa	transfac	AAATGGCTG	+28	+36	NA
NM_030198	Gins3	'GINS complex subunit 3 (Psf3 homolog)'	V$NFMUE1_Q6	Mm.ALL.txStart.600.100.fa	transfac	CTGCCATGT	+35	+43	NA
NM_019837	Nudt3	'nudix (nucleotide diphosphate linked moiety X)-type motif 3'	V$NFMUE1_Q6	Mm.ALL.txStart.600.100.fa	transfac	AAATGGCGG	+4	+12	NA
NM_010238	Brd2	'bromodomain containing 2'	V$NFMUE1_Q6	Mm.ALL.txStart.600.100.fa	transfac	AGATGGCGT	-27	-19	NA
NM_007893	E4f1	'E4F transcription factor 1'	V$NFMUE1_Q6	Mm.ALL.txStart.600.100.fa	transfac	CTGCCATCG	+48	+56	NA
NM_026532	Nutf2	'nuclear transport factor 2'	V$NFMUE1_Q6	Mm.ALL.txStart.600.100.fa	transfac	CCGCCATCG	+50	+58	NA
NM_008228	Hdac1	'histone deacetylase 1'	V$NFMUE1_Q6	Mm.ALL.txStart.600.100.fa	transfac	AGATGGCGC	+16	+24	NA
NM_026404	Slc35a4	'solute carrier family 35, member A4'	V$NFMUE1_Q6	Mm.ALL.txStart.600.100.fa	transfac	AGATGGCGG	+16	+24	NA
NM_025527	Srp19	'signal recognition particle 19'	V$NFMUE1_Q6	Mm.ALL.txStart.600.100.fa	transfac	AGATGGCTT	+35	+43	NA
NM_008214	Hars	'histidyl-tRNA synthetase'	V$NFMUE1_Q6	Mm.ALL.txStart.600.100.fa	transfac	GGATGGCAG	+19	+27	NA
NM_007874	Reep5	'receptor accessory protein 5'	V$NFMUE1_Q6	Mm.ALL.txStart.600.100.fa	transfac	CAGCCATGT	+4	+12	NA
NM_134150	Otub1	'OTU domain, ubiquitin aldehyde binding 1'	V$NFMUE1_Q6	Mm.ALL.txStart.600.100.fa	transfac	AGATGGCGG	+24	+32	NA
NM_011262	Dpf2	'D4, zinc and double PHD fingers family 2'	V$NFMUE1_Q6	Mm.ALL.txStart.600.100.fa	transfac	AGATGGCGG	+50	+58	NA
NM_011290	Rpl6	'ribosomal protein L6'	V$NFMUE1_Q6	Mm.ALL.txStart.600.100.fa	transfac	AGATGGCGG	-11	-3	NA
NM_007452	Prdx3	'peroxiredoxin 3'	V$NFMUE1_Q6	Mm.ALL.txStart.600.100.fa	transfac	AGATGGCGG	+46	+54	NA
NM_008678	Ncoa2	'nuclear receptor coactivator 2'	V$NFMUE1_Q6	Mm.ALL.txStart.600.100.fa	transfac	ACATGGCGG	+40	+48	NA
NM_023041	Pex19	'peroxisome biogenesis factor 19'	V$NFMUE1_Q6	Mm.ALL.txStart.600.100.fa	transfac	AGATGGCGG	+6	+14	NA
NM_021607	Ncstn	'nicastrin'	V$NFMUE1_Q6	Mm.ALL.txStart.600.100.fa	transfac	AGATGGCTA	+11	+19	NA
NM_011070	Pfdn2	'prefoldin 2'	V$NFMUE1_Q6	Mm.ALL.txStart.600.100.fa	transfac	AGATGGCGG	+12	+20	NA
NM_007415	Parp1	'poly (ADP-ribose) polymerase family, member 1'	V$NFMUE1_Q6	Mm.ALL.txStart.600.100.fa	transfac	GGATGGCGG	+58	+66	NA
NM_023514	Mrps9	'mitochondrial ribosomal protein S9'	V$NFMUE1_Q6	Mm.ALL.txStart.600.100.fa	transfac	ACATGGCCG	+3	+11	NA
NM_133808	Hdlbp	'high density lipoprotein (HDL) binding protein'	V$NFMUE1_Q6	Mm.ALL.txStart.600.100.fa	transfac	AGATGGCGT	+12	+20	NA
NM_025349	Lsm7	'LSM7 homolog, U6 small nuclear RNA associated (S. cerevisiae)'	V$NFMUE1_Q6	Mm.ALL.txStart.600.100.fa	transfac	AGATGGCGG	+22	+30	NA
NM_133839	2010311D03Rik	'RIKEN cDNA 2010311D03 gene'	V$NFMUE1_Q6	Mm.ALL.txStart.600.100.fa	transfac	CCGCCATCT	-23	-15	NA
NM_011287	Rpl10a	'ribosomal protein L10A'	V$NFMUE1_Q6	Mm.ALL.txStart.600.100.fa	transfac	CCGCCATCC	+47	+55	NA
NM_013636	Ppp1cc	'protein phosphatase 1, catalytic subunit, gamma isoform'	V$NFMUE1_Q6	Mm.ALL.txStart.600.100.fa	transfac	CGGCCATCT	+37	+45	NA
NM_011699	Lin7c	'lin-7 homolog C (C. elegans)'	V$NFMUE1_Q6	Mm.ALL.txStart.600.100.fa	transfac	AGATGGCGG	+6	+14	NA
NM_008569	Anapc1	'anaphase promoting complex subunit 1'	V$NFMUE1_Q6	Mm.ALL.txStart.600.100.fa	transfac	AGATGGCTC	+16	+24	NA
NM_008569	Anapc1	'anaphase promoting complex subunit 1'	V$NFMUE1_Q6	Mm.ALL.txStart.600.100.fa	transfac	CAGCCATTT	+25	+33	NA
NM_133854	Snapap	'SNAP-associated protein'	V$NFMUE1_Q6	Mm.ALL.txStart.600.100.fa	transfac	CGATGGCCG	+29	+37	NA
NM_010433	Hipk2	'homeodomain interacting protein kinase 2'	V$NFMUE1_Q6	Mm.ALL.txStart.600.100.fa	transfac	AGATGGCAG	+46	+54	NA
NM_026275	Ube2r2	'ubiquitin-conjugating enzyme E2R 2'	V$NFMUE1_Q6	Mm.ALL.txStart.600.100.fa	transfac	CGATGGCCC	+48	+56	NA
NM_009011	Rad23b	'RAD23b homolog (S. cerevisiae)'	V$NFMUE1_Q6	Mm.ALL.txStart.600.100.fa	transfac	TGATGGCGG	+14	+22	NA
NM_008692	Nfyc	'nuclear transcription factor-Y gamma'	V$NFMUE1_Q6	Mm.ALL.txStart.600.100.fa	transfac	CCGCCATCT	-18	-10	NA
NM_030722	Pum1	'pumilio 1 (Drosophila)'	V$NFMUE1_Q6	Mm.ALL.txStart.600.100.fa	transfac	CCGCCATGT	-17	-9	NA
NM_013736	Tceb3	'transcription elongation factor B (SIII), polypeptide 3'	V$NFMUE1_Q6	Mm.ALL.txStart.600.100.fa	transfac	CGATGGCGG	+23	+31	NA
NM_009541	Zbtb17	'zinc finger and BTB domain containing 17'	V$NFMUE1_Q6	Mm.ALL.txStart.600.100.fa	transfac	ACATGGCGG	+24	+32	NA
NM_133201	Mfn2	'mitofusin 2'	V$NFMUE1_Q6	Mm.ALL.txStart.600.100.fa	transfac	TGATGGCCG	+17	+25	NA
NM_008142	Gnb1	'guanine nucleotide binding protein, beta 1'	V$NFMUE1_Q6	Mm.ALL.txStart.600.100.fa	transfac	TGATGGCTG	+14	+22	NA
NM_133756	Xab1	'XPA binding protein 1'	V$NFMUE1_Q6	Mm.ALL.txStart.600.100.fa	transfac	AGATGGCGG	+11	+19	NA
NM_133910	Tbc1d14	'TBC1 domain family, member 14'	V$NFMUE1_Q6	Mm.ALL.txStart.600.100.fa	transfac	AGATGGCCG	-7	+2	NA
NM_023625	1300012G16Rik	'RIKEN cDNA 1300012G16 gene'	V$NFMUE1_Q6	Mm.ALL.txStart.600.100.fa	transfac	CGATGGCGG	+26	+34	NA
NM_008095	Gbas	'glioblastoma amplified sequence'	V$NFMUE1_Q6	Mm.ALL.txStart.600.100.fa	transfac	AGATGGCGG	+45	+53	NA
NM_026490	Mrpl19	'mitochondrial ribosomal protein L19'	V$NFMUE1_Q6	Mm.ALL.txStart.600.100.fa	transfac	ACATGGCGG	+21	+29	NA
NM_009729	Atp6v0c	'ATPase, H+ transporting, lysosomal V0 subunit C'	V$NFMUE1_Q6	Mm.ALL.txStart.600.100.fa	transfac	CCGCCATCT	-23	-15	NA
NM_019649	Clptm1	'cleft lip and palate associated transmembrane protein 1'	V$NFMUE1_Q6	Mm.ALL.txStart.600.100.fa	transfac	AGATGGCGG	+10	+18	NA
NM_011592	Timm44	'translocase of inner mitochondrial membrane 44'	V$NFMUE1_Q6	Mm.ALL.txStart.600.100.fa	transfac	ACATGGCGG	+7	+15	NA
NM_023662	Pcm1	'pericentriolar material 1'	V$NFMUE1_Q6	Mm.ALL.txStart.600.100.fa	transfac	AGATGGCGG	-7	+2	NA
NM_023662	Pcm1	'pericentriolar material 1'	V$NFMUE1_Q6	Mm.ALL.txStart.600.100.fa	transfac	CGGCCATTG	+45	+53	NA
NM_007944	Eps15l1	'epidermal growth factor receptor pathway substrate 15-like 1'	V$NFMUE1_Q6	Mm.ALL.txStart.600.100.fa	transfac	AGATGGCGG	+22	+30	NA
NM_021502	Trappc2l	'trafficking protein particle complex 2-like'	V$NFMUE1_Q6	Mm.ALL.txStart.600.100.fa	transfac	ATATGGCGG	+14	+22	NA
NM_010322	Gnpat	'glyceronephosphate O-acyltransferase'	V$NFMUE1_Q6	Mm.ALL.txStart.600.100.fa	transfac	AGATGGCGG	-4	+5	NA
NM_009353	Terf2	'telomeric repeat binding factor 2'	V$NFMUE1_Q6	Mm.ALL.txStart.600.100.fa	transfac	CGATGGCGG	+49	+57	NA
NM_015806	Mapk6	'mitogen-activated protein kinase 6'	V$NFMUE1_Q6	Mm.ALL.txStart.600.100.fa	transfac	ACATGGCGG	+9	+17	NA
NM_011099	Pkm2	'pyruvate kinase, muscle'	V$NFMUE1_Q6	Mm.ALL.txStart.600.100.fa	transfac	AAGCCATCT	+60	+68	NA
NM_031868	Ppp1ca	'protein phosphatase 1, catalytic subunit, alpha isoform'	V$NFMUE1_Q6	Mm.ALL.txStart.600.100.fa	transfac	CCGCCATGT	+36	+44	NA
NM_007917	Eif4e	'eukaryotic translation initiation factor 4E'	V$NFMUE1_Q6	Mm.ALL.txStart.600.100.fa	transfac	AGATGGCGA	+12	+20	NA
NM_008224	Hcfc1	'host cell factor C1'	V$NFMUE1_Q6	Mm.ALL.txStart.600.100.fa	transfac	AGATGGCGG	-17	-9	NA
NM_024440	Derl3	'Der1-like domain family, member 3'	V$NFMUE1_Q6	Mm.ALL.txStart.600.100.fa	transfac	CGATGGCTG	+26	+34	NA
NM_029272	Ndufs7	'NADH dehydrogenase (ubiquinone) Fe-S protein 7'	V$NFMUE1_Q6	Mm.ALL.txStart.600.100.fa	transfac	AGATGGCGG	+23	+31	NA
NM_028082	Cnot2	'CCR4-NOT transcription complex, subunit 2'	V$NFMUE1_Q6	Mm.ALL.txStart.600.100.fa	transfac	TCGCCATCT	+12	+20	NA
NM_026617	Tmbim4	'transmembrane BAX inhibitor motif containing 4'	V$NFMUE1_Q6	Mm.ALL.txStart.600.100.fa	transfac	ACATGGCCG	+19	+27	NA
NM_010956	Ogdh	'oxoglutarate dehydrogenase (lipoamide)'	V$NFMUE1_Q6	Mm.ALL.txStart.600.100.fa	transfac	AAATGGCGG	-24	-16	NA
NM_130903	Cd209c	'CD209c antigen'	V$NFMUE1_Q6	Mm.ALL.txStart.600.100.fa	transfac	CTGCCATAT	-14	-6	NA
NM_028860	Mtmr3	'myotubularin related protein 3'	V$NFMUE1_Q6	Mm.ALL.txStart.600.100.fa	transfac	CCGCCATGT	+9	+17	NA
NM_133656	Crk	'v-crk sarcoma virus CT10 oncogene homolog (avian)'	V$NFMUE1_Q6	Mm.ALL.txStart.600.100.fa	transfac	CCGCCATTT	-5	+4	NA
NM_008248	Hint1	'histidine triad nucleotide binding protein 1'	V$NFMUE1_Q6	Mm.ALL.txStart.600.100.fa	transfac	CGATGGCTG	+51	+59	NA
NM_009536	Ywhae	'tyrosine 3-monooxygenase/tryptophan 5-monooxygenase activation protein, epsilon polypeptide'	V$NFMUE1_Q6	Mm.ALL.txStart.600.100.fa	transfac	CCGCCATTT	-12	-4	NA
NM_010813	Mnt	'max binding protein'	V$NFMUE1_Q6	Mm.ALL.txStart.600.100.fa	transfac	TCGCCATCT	+54	+62	NA
NM_008946	Psmb6	'proteasome (prosome, macropain) subunit, beta type 6'	V$NFMUE1_Q6	Mm.ALL.txStart.600.100.fa	transfac	AGATGGCGG	-13	-5	NA
NM_021539	Wsb2	'WD repeat and SOCS box-containing 2'	V$NFMUE1_Q6	Mm.ALL.txStart.600.100.fa	transfac	CCGCCATGT	-12	-4	NA
NM_172947	Lsm12	'LSM12 homolog (S. cerevisiae)'	V$NFMUE1_Q6	Mm.ALL.txStart.600.100.fa	transfac	AGATGGCGG	+49	+57	NA
NM_026313	3300001P08Rik	'RIKEN cDNA 3300001P08 gene'	V$NFMUE1_Q6	Mm.ALL.txStart.600.100.fa	transfac	CGGCCATTT	-29	-21	NA
NM_153056	Sirt7	'sirtuin 7 (silent mating type information regulation 2, homolog) 7 (S. cerevisiae)'	V$NFMUE1_Q6	Mm.ALL.txStart.600.100.fa	transfac	CGATGGCAG	-7	+2	NA
NM_026618	Ccdc56	'coiled-coil domain containing 56'	V$NFMUE1_Q6	Mm.ALL.txStart.600.100.fa	transfac	ACATGGCGG	+20	+28	NA
NM_021330	Acp1	'acid phosphatase 1, soluble'	V$NFMUE1_Q6	Mm.ALL.txStart.600.100.fa	transfac	ACATGGCAG	+23	+31	NA
NM_025666	5730410I19Rik	'RIKEN cDNA 5730410I19 gene'	V$NFMUE1_Q6	Mm.ALL.txStart.600.100.fa	transfac	GGATGGCCG	+53	+61	NA
NM_024274	Fars2	'phenylalanine-tRNA synthetase 2 (mitochondrial)'	V$NFMUE1_Q6	Mm.ALL.txStart.600.100.fa	transfac	AGATGGCGG	-5	+4	NA
NM_026550	Pak1ip1	'PAK1 interacting protein 1'	V$NFMUE1_Q6	Mm.ALL.txStart.600.100.fa	transfac	CAGCCATCG	+19	+27	NA
NM_175150	Txndc15	'thioredoxin domain containing 15'	V$NFMUE1_Q6	Mm.ALL.txStart.600.100.fa	transfac	AGATGGCGG	-12	-4	NA
NM_172593	Mier3	'mesoderm induction early response 1, family member 3'	V$NFMUE1_Q6	Mm.ALL.txStart.600.100.fa	transfac	ATATGGCGG	-7	+2	NA
NM_021556	Mrps30	'mitochondrial ribosomal protein S30'	V$NFMUE1_Q6	Mm.ALL.txStart.600.100.fa	transfac	AAATGGCGG	+17	+25	NA
NM_028151	Skiv2l2	'superkiller viralicidic activity 2-like 2 (S. cerevisiae)'	V$NFMUE1_Q6	Mm.ALL.txStart.600.100.fa	transfac	AGATGGCGG	+22	+30	NA
NM_007451	Slc25a5	'solute carrier family 25 (mitochondrial carrier, adenine nucleotide translocator), member 5'	V$NFMUE1_Q6	Mm.ALL.txStart.600.100.fa	transfac	CGGCCATTT	-22	-14	NA
NM_134079	Adk	'adenosine kinase'	V$NFMUE1_Q6	Mm.ALL.txStart.600.100.fa	transfac	AGATGGCAG	+5	+13	NA
NM_021402	Ube2j2	'ubiquitin-conjugating enzyme E2, J2 homolog (yeast)'	V$NFMUE1_Q6	Mm.ALL.txStart.600.100.fa	transfac	CGGCCATCT	-5	+4	NA
NM_175134	Ankrd46	'ankyrin repeat domain 46'	V$NFMUE1_Q6	Mm.ALL.txStart.600.100.fa	transfac	CTGCCATCA	-2	+7	NA
NM_031842	Smarcd1	'SWI/SNF related, matrix associated, actin dependent regulator of chromatin, subfamily d, member 1'	V$NFMUE1_Q6	Mm.ALL.txStart.600.100.fa	transfac	AGATGGCGG	-10	-2	NA
NM_025609	Map3k7ip1	'mitogen-activated protein kinase kinase kinase 7 interacting protein 1'	V$NFMUE1_Q6	Mm.ALL.txStart.600.100.fa	transfac	AGATGGCGG	+1	+9	NA
NM_178614	Samm50	'sorting and assembly machinery component 50 homolog (S. cerevisiae)'	V$NFMUE1_Q6	Mm.ALL.txStart.600.100.fa	transfac	ACATGGCGG	+11	+19	NA
NM_020045	Nfu1	'NFU1 iron-sulfur cluster scaffold homolog (S. cerevisiae)'	V$NFMUE1_Q6	Mm.ALL.txStart.600.100.fa	transfac	TGATGGCGG	-5	+4	NA
NM_133691	Puf60	'poly-U binding splicing factor 60'	V$NFMUE1_Q6	Mm.ALL.txStart.600.100.fa	transfac	AGATGGCGA	-5	+4	NA
NM_177298	Pisd	'phosphatidylserine decarboxylase'	V$NFMUE1_Q6	Mm.ALL.txStart.600.100.fa	transfac	AGATGGCGG	+12	+20	NA
NM_147155	Tagap1	'T-cell activation GTPase activating protein 1'	V$NFMUE1_Q6	Mm.ALL.txStart.600.100.fa	transfac	AGATGGCGG	+19	+27	NA
NM_145985	Arcn1	'archain 1'	V$NFMUE1_Q6	Mm.ALL.txStart.600.100.fa	transfac	CCGCCATCT	-29	-21	NA
NM_024168	Tsen34	'tRNA splicing endonuclease 34 homolog (SEN34, S. cerevisiae)'	V$NFMUE1_Q6	Mm.ALL.txStart.600.100.fa	transfac	AAATGGCCG	+49	+57	NA
NM_025538	Alkbh7	'alkB, alkylation repair homolog 7 (E. coli)'	V$NFMUE1_Q6	Mm.ALL.txStart.600.100.fa	transfac	AGATGGCGG	+10	+18	NA
NM_024187	U2af1	'U2 small nuclear ribonucleoprotein auxiliary factor (U2AF) 1'	V$NFMUE1_Q6	Mm.ALL.txStart.600.100.fa	transfac	AAATGGCGG	+18	+26	NA
NM_025526	Iscu	'IscU iron-sulfur cluster scaffold homolog (E. coli)'	V$NFMUE1_Q6	Mm.ALL.txStart.600.100.fa	transfac	GGATGGCGG	+15	+23	NA
NM_172302	5730453I16Rik	'RIKEN cDNA 5730453I16 gene'	V$NFMUE1_Q6	Mm.ALL.txStart.600.100.fa	transfac	CCGCCATAT	+49	+57	NA
NM_178690	Rab3gap1	'RAB3 GTPase activating protein subunit 1'	V$NFMUE1_Q6	Mm.ALL.txStart.600.100.fa	transfac	AGATGGCGG	+19	+27	NA
NM_146126	Sord	'sorbitol dehydrogenase'	V$NFMUE1_Q6	Mm.ALL.txStart.600.100.fa	transfac	ACATGGCAG	+53	+61	NA
NM_153064	Ndufs2	'NADH dehydrogenase (ubiquinone) Fe-S protein 2'	V$NFMUE1_Q6	Mm.ALL.txStart.600.100.fa	transfac	AGATGGCGG	+23	+31	NA
NM_025875	Rbm8a	'RNA binding motif protein 8a'	V$NFMUE1_Q6	Mm.ALL.txStart.600.100.fa	transfac	AGATGGCGG	+28	+36	NA
NM_133225	Acbd3	'acyl-Coenzyme A binding domain containing 3'	V$NFMUE1_Q6	Mm.ALL.txStart.600.100.fa	transfac	AGATGGCGG	+58	+66	NA
NM_175127	Fbxo28	'F-box protein 28'	V$NFMUE1_Q6	Mm.ALL.txStart.600.100.fa	transfac	AGATGGCGG	+16	+24	NA
NM_175127	Fbxo28	'F-box protein 28'	V$NFMUE1_Q6	Mm.ALL.txStart.600.100.fa	transfac	GGATGGCTG	+40	+48	NA
NM_145518	Ndufs1	'NADH dehydrogenase (ubiquinone) Fe-S protein 1'	V$NFMUE1_Q6	Mm.ALL.txStart.600.100.fa	transfac	CCGCCATAT	+36	+44	NA
NM_145455	Btf3	'basic transcription factor 3'	V$NFMUE1_Q6	Mm.ALL.txStart.600.100.fa	transfac	CTGCCATCT	-7	+2	NA
NM_138748	Ppp2r4	'protein phosphatase 2A, regulatory subunit B (PR 53)'	V$NFMUE1_Q6	Mm.ALL.txStart.600.100.fa	transfac	AGATGGCCG	+15	+23	NA
NM_152800	Tor2a	'torsin family 2, member A'	V$NFMUE1_Q6	Mm.ALL.txStart.600.100.fa	transfac	GGATGGCGG	+28	+36	NA
NM_023854	Zfp289	'zinc finger protein 289'	V$NFMUE1_Q6	Mm.ALL.txStart.600.100.fa	transfac	AAATGGCGG	+26	+34	NA
NM_026115	Hat1	'histone aminotransferase 1'	V$NFMUE1_Q6	Mm.ALL.txStart.600.100.fa	transfac	AAATGGCGG	+37	+45	NA
NM_009963	Cry2	'cryptochrome 2 (photolyase-like)'	V$NFMUE1_Q6	Mm.ALL.txStart.600.100.fa	transfac	CGATGGCGG	+4	+12	NA
NM_178616	Psmd11	'proteasome (prosome, macropain) 26S subunit, non-ATPase, 11'	V$NFMUE1_Q6	Mm.ALL.txStart.600.100.fa	transfac	AGATGGCGG	+36	+44	NA
NM_029635	Commd9	'COMM domain containing 9'	V$NFMUE1_Q6	Mm.ALL.txStart.600.100.fa	transfac	AGATGGCGG	+6	+14	NA
NM_024436	Rab22a	'RAB22A, member RAS oncogene family'	V$NFMUE1_Q6	Mm.ALL.txStart.600.100.fa	transfac	AGATGGCGG	+7	+15	NA
NM_029017	Mrpl47	'mitochondrial ribosomal protein L47'	V$NFMUE1_Q6	Mm.ALL.txStart.600.100.fa	transfac	ACATGGCTG	+35	+43	NA
NM_027315	Ube2q1	'ubiquitin-conjugating enzyme E2Q (putative) 1'	V$NFMUE1_Q6	Mm.ALL.txStart.600.100.fa	transfac	GCGCCATCT	-17	-9	NA
NM_028814	2810403A07Rik	'RIKEN cDNA 2810403A07 gene'	V$NFMUE1_Q6	Mm.ALL.txStart.600.100.fa	transfac	CCGCCATGT	+28	+36	NA
NM_025845	Prpf38b	'PRP38 pre-mRNA processing factor 38 (yeast) domain containing B'	V$NFMUE1_Q6	Mm.ALL.txStart.600.100.fa	transfac	CCGCCATCT	-28	-20	NA
NM_145546	Gtf2b	'general transcription factor IIB'	V$NFMUE1_Q6	Mm.ALL.txStart.600.100.fa	transfac	AGATGGCGT	+24	+32	NA
NM_013883	Scmh1	'sex comb on midleg homolog 1'	V$NFMUE1_Q6	Mm.ALL.txStart.600.100.fa	transfac	ACATGGCGG	-8	+1	NA
NM_029868	Gpbp1l1	'GC-rich promoter binding protein 1-like 1'	V$NFMUE1_Q6	Mm.ALL.txStart.600.100.fa	transfac	CAGCCATTT	-19	-11	NA
NM_025500	Mrpl37	'mitochondrial ribosomal protein L37'	V$NFMUE1_Q6	Mm.ALL.txStart.600.100.fa	transfac	AGATGGCGG	+7	+15	NA
NM_023603	Sfpq	'splicing factor proline/glutamine rich (polypyrimidine tract binding protein associated)'	V$NFMUE1_Q6	Mm.ALL.txStart.600.100.fa	transfac	CCGCCATTT	-3	+6	NA
NM_146154	Ppp1r8	'protein phosphatase 1, regulatory (inhibitor) subunit 8'	V$NFMUE1_Q6	Mm.ALL.txStart.600.100.fa	transfac	AGATGGCGG	+7	+15	NA
NM_145987	Tmem82	'transmembrane protein 82'	V$NFMUE1_Q6	Mm.ALL.txStart.600.100.fa	transfac	CTGCCATGT	+34	+42	NA
NM_025667	D4Ertd196e	'DNA segment, Chr 4, ERATO Doi 196, expressed'	V$NFMUE1_Q6	Mm.ALL.txStart.600.100.fa	transfac	GGATGGCGG	+62	+70	NA
NM_175152	Thap3	'THAP domain containing, apoptosis associated protein 3'	V$NFMUE1_Q6	Mm.ALL.txStart.600.100.fa	transfac	CCGCCATCT	+4	+12	NA
NM_175934	Ppp1r10	'protein phosphatase 1, regulatory subunit 10'	V$NFMUE1_Q6	Mm.ALL.txStart.600.100.fa	transfac	CGGCCATCA	+28	+36	NA
NM_009206	Slc4a1ap	'solute carrier family 4 (anion exchanger), member 1, adaptor protein'	V$NFMUE1_Q6	Mm.ALL.txStart.600.100.fa	transfac	GGATGGCTG	-3	+6	NA
NM_024236	Qdpr	'quinoid dihydropteridine reductase'	V$NFMUE1_Q6	Mm.ALL.txStart.600.100.fa	transfac	GGATGGCGG	+54	+62	NA
NM_173764	Tapt1	'transmembrane anterior posterior transformation 1'	V$NFMUE1_Q6	Mm.ALL.txStart.600.100.fa	transfac	ACATGGCGG	+2	+10	NA
NM_027494	Zcchc8	'zinc finger, CCHC domain containing 8'	V$NFMUE1_Q6	Mm.ALL.txStart.600.100.fa	transfac	AGATGGCGG	+9	+17	NA
NM_146164	Lrch4	'leucine-rich repeats and calponin homology (CH) domain containing 4'	V$NFMUE1_Q6	Mm.ALL.txStart.600.100.fa	transfac	GGATGGCGG	+23	+31	NA
NM_012002	Cops6	'COP9 (constitutive photomorphogenic) homolog, subunit 6 (Arabidopsis thaliana)'	V$NFMUE1_Q6	Mm.ALL.txStart.600.100.fa	transfac	AAATGGCGG	+4	+12	NA
NM_030037	Mospd3	'motile sperm domain containing 3'	V$NFMUE1_Q6	Mm.ALL.txStart.600.100.fa	transfac	AGATGGCGC	-4	+5	NA
NM_177682	AU022870	'expressed sequence AU022870'	V$NFMUE1_Q6	Mm.ALL.txStart.600.100.fa	transfac	GGATGGCGG	+40	+48	NA
NM_027275	Ptcd3	'pentatricopeptide repeat domain 3'	V$NFMUE1_Q6	Mm.ALL.txStart.600.100.fa	transfac	AGATGGCGG	+21	+29	NA
NM_153516	Bcl2l13	'BCL2-like 13 (apoptosis facilitator)'	V$NFMUE1_Q6	Mm.ALL.txStart.600.100.fa	transfac	ACATGGCGG	+2	+10	NA
NM_026360	Ddx47	'DEAD (Asp-Glu-Ala-Asp) box polypeptide 47'	V$NFMUE1_Q6	Mm.ALL.txStart.600.100.fa	transfac	AGATGGCGG	+21	+29	NA
NM_021714	Wbp11	'WW domain binding protein 11'	V$NFMUE1_Q6	Mm.ALL.txStart.600.100.fa	transfac	AGATGGCGG	-4	+5	NA
NM_007604	Capza2	'capping protein (actin filament) muscle Z-line, alpha 2'	V$NFMUE1_Q6	Mm.ALL.txStart.600.100.fa	transfac	AGATGGCGG	+23	+31	NA
NM_025381	Atp6v1f	'ATPase, H+ transporting, lysosomal V1 subunit F'	V$NFMUE1_Q6	Mm.ALL.txStart.600.100.fa	transfac	GGATGGCGG	+33	+41	NA
NM_177296	Tnpo3	'transportin 3'	V$NFMUE1_Q6	Mm.ALL.txStart.600.100.fa	transfac	AGATGGCGC	+2	+10	NA
NM_133831	Gltscr2	'glioma tumor suppressor candidate region gene 2'	V$NFMUE1_Q6	Mm.ALL.txStart.600.100.fa	transfac	AGATGGCTG	+4	+12	NA
NM_177301	Hnrnpl	'heterogeneous nuclear ribonucleoprotein L'	V$NFMUE1_Q6	Mm.ALL.txStart.600.100.fa	transfac	CCGCCATGT	-7	+2	NA
NM_025616	Timm50	'translocase of inner mitochondrial membrane 50 homolog (yeast)'	V$NFMUE1_Q6	Mm.ALL.txStart.600.100.fa	transfac	AGATGGCGG	+13	+21	NA
NM_026695	Etfb	'electron transferring flavoprotein, beta polypeptide'	V$NFMUE1_Q6	Mm.ALL.txStart.600.100.fa	transfac	AGATGGCGG	+4	+12	NA
NM_173011	Idh2	'isocitrate dehydrogenase 2 (NADP+), mitochondrial'	V$NFMUE1_Q6	Mm.ALL.txStart.600.100.fa	transfac	GGATGGCCG	+44	+52	NA
NM_012052	Rps3	'ribosomal protein S3'	V$NFMUE1_Q6	Mm.ALL.txStart.600.100.fa	transfac	AGATGGCGG	+4	+12	NA
NM_146194	Picalm	'phosphatidylinositol binding clathrin assembly protein'	V$NFMUE1_Q6	Mm.ALL.txStart.600.100.fa	transfac	CCGCCATTT	+28	+36	NA
NM_025344	Eif3f	'eukaryotic translation initiation factor 3, subunit F'	V$NFMUE1_Q6	Mm.ALL.txStart.600.100.fa	transfac	AGATGGCTT	+15	+23	NA
NM_011952	Mapk3	'mitogen activated protein kinase 3'	V$NFMUE1_Q6	Mm.ALL.txStart.600.100.fa	transfac	AGATGGCGG	+13	+21	NA
NM_023712	Spns1	'spinster homolog 1 (Drosophila)'	V$NFMUE1_Q6	Mm.ALL.txStart.600.100.fa	transfac	ACATGGCGG	+9	+17	NA
NM_026995	0710008K08Rik	'RIKEN cDNA 0710008K08 gene'	V$NFMUE1_Q6	Mm.ALL.txStart.600.100.fa	transfac	GGATGGCCG	+50	+58	NA
NM_011722	Dctn6	'dynactin 6'	V$NFMUE1_Q6	Mm.ALL.txStart.600.100.fa	transfac	CGATGGCGG	+1	+9	NA
NM_133224	Atp13a1	'ATPase type 13A1'	V$NFMUE1_Q6	Mm.ALL.txStart.600.100.fa	transfac	AGATGGCGG	+20	+28	NA
NM_007924	Ell	'elongation factor RNA polymerase II'	V$NFMUE1_Q6	Mm.ALL.txStart.600.100.fa	transfac	AGATGGCGG	+4	+12	NA
NM_007509	Atp6v1b2	'ATPase, H+ transporting, lysosomal V1 subunit B2'	V$NFMUE1_Q6	Mm.ALL.txStart.600.100.fa	transfac	AGATGGCGT	+8	+16	NA
NM_028993	9130404D08Rik	'RIKEN cDNA 9130404D08 gene'	V$NFMUE1_Q6	Mm.ALL.txStart.600.100.fa	transfac	AGATGGCGG	+48	+56	NA
NM_025917	Use1	'unconventional SNARE in the ER 1 homolog (S. cerevisiae)'	V$NFMUE1_Q6	Mm.ALL.txStart.600.100.fa	transfac	AGATGGCGC	+8	+16	NA
NM_026636	5430437P03Rik	'RIKEN cDNA 5430437P03 gene'	V$NFMUE1_Q6	Mm.ALL.txStart.600.100.fa	transfac	AGATGGCGG	+20	+28	NA
NM_146216	Vac14	'Vac14 homolog (S. cerevisiae)'	V$NFMUE1_Q6	Mm.ALL.txStart.600.100.fa	transfac	ACATGGCCG	-25	-17	NA
NM_009010	Rad23a	'RAD23a homolog (S. cerevisiae)'	V$NFMUE1_Q6	Mm.ALL.txStart.600.100.fa	transfac	AGATGGCGG	+9	+17	NA
NM_133973	Cog4	'component of oligomeric golgi complex 4'	V$NFMUE1_Q6	Mm.ALL.txStart.600.100.fa	transfac	AGATGGCGG	+3	+11	NA
NM_026760	2310036O22Rik	'RIKEN cDNA 2310036O22 gene'	V$NFMUE1_Q6	Mm.ALL.txStart.600.100.fa	transfac	AAATGGCTG	+26	+34	NA
NM_026934	Zc3h15	'zinc finger CCCH-type containing 15'	V$NFMUE1_Q6	Mm.ALL.txStart.600.100.fa	transfac	TAGCCATCT	+32	+40	NA
NM_009698	Aprt	'adenine phosphoribosyl transferase'	V$NFMUE1_Q6	Mm.ALL.txStart.600.100.fa	transfac	CGGCCATGT	+24	+32	NA
NM_028312	Ccdc12	'coiled-coil domain containing 12'	V$NFMUE1_Q6	Mm.ALL.txStart.600.100.fa	transfac	AGATGGCGG	+59	+67	NA
NM_026892	Eif1b	'eukaryotic translation initiation factor 1B'	V$NFMUE1_Q6	Mm.ALL.txStart.600.100.fa	transfac	CGGCCATTT	-22	-14	NA
NM_007614	Ctnnb1	'catenin (cadherin associated protein), beta 1'	V$NFMUE1_Q6	Mm.ALL.txStart.600.100.fa	transfac	GCGCCATCT	+4	+12	NA
NM_146229	Dync1li1	'dynein cytoplasmic 1 light intermediate chain 1'	V$NFMUE1_Q6	Mm.ALL.txStart.600.100.fa	transfac	AGATGGCGG	+50	+58	NA
NM_170669	Rps15a	'ribosomal protein S15a'	V$NFMUE1_Q6	Mm.ALL.txStart.600.100.fa	transfac	CTGCCATCT	-7	+2	NA
NM_011692	Vbp1	'von Hippel-Lindau binding protein 1'	V$NFMUE1_Q6	Mm.ALL.txStart.600.100.fa	transfac	AGATGGCGG	-16	-8	NA
NM_139144	Ogt	'O-linked N-acetylglucosamine (GlcNAc) transferase (UDP-N-acetylglucosamine:polypeptide-N-acetylglucosaminyl transferase)'	V$NFMUE1_Q6	Mm.ALL.txStart.600.100.fa	transfac	CCGCCATTT	+25	+33	NA
NM_016763	Hsd17b10	'hydroxysteroid (17-beta) dehydrogenase 10'	V$NFMUE1_Q6	Mm.ALL.txStart.600.100.fa	transfac	AGATGGCTG	+11	+19	NA
NM_013668	Jarid1c	'jumonji, AT rich interactive domain 1C (Rbp2 like)'	V$NFMUE1_Q6	Mm.ALL.txStart.600.100.fa	transfac	AGATGGCGG	-17	-9	NA
NM_024218	Rpl24	'ribosomal protein L24'	V$NFMUE1_Q6	Mm.ALL.txStart.600.100.fa	transfac	TCGCCATCT	+5	+13	NA
NM_172086	Rpl32	'ribosomal protein L32'	V$NFMUE1_Q6	Mm.ALL.txStart.600.100.fa	transfac	CTGCCATCT	+30	+38	R01329
NM_172086	Rpl32	'ribosomal protein L32'	V$NFMUE1_Q6	Mm.ALL.txStart.600.100.fa	transfac	CGGCCATCC	+62	+70	R01330
NM_172252	Mrpl21	'mitochondrial ribosomal protein L21'	V$NFMUE1_Q6	Mm.ALL.txStart.600.100.fa	transfac	ACATGGCTG	+24	+32	NA
NM_026211	Tmed9	'transmembrane emp24 protein transport domain containing 9'	V$NFMUE1_Q6	Mm.ALL.txStart.600.100.fa	transfac	AGATGGCTG	+30	+38	NA
NM_026310	Mrpl18	'mitochondrial ribosomal protein L18'	V$NFMUE1_Q6	Mm.ALL.txStart.600.100.fa	transfac	ACATGGCTG	+8	+16	NA
NM_016690	Hnrpdl	'heterogeneous nuclear ribonucleoprotein D-like'	V$NFMUE1_Q6	Mm.ALL.txStart.600.100.fa	transfac	CCGCCATTT	-33	-25	NA
NM_019942	Sept6	'septin 6'	V$NFMUE1_Q6	Mm.ALL.txStart.600.100.fa	transfac	CGATGGCAG	+48	+56	NA
NM_019435	Ndufb11	'NADH dehydrogenase (ubiquinone) 1 beta subcomplex, 11'	V$NFMUE1_Q6	Mm.ALL.txStart.600.100.fa	transfac	GGGCCATCT	+1	+9	NA
NM_020588	Tmem183a	'transmembrane protein 183A'	V$NFMUE1_Q6	Mm.ALL.txStart.600.100.fa	transfac	GGATGGCCG	+22	+30	NA
NM_009119	Sap18	'Sin3-associated polypeptide 18'	V$NFMUE1_Q6	Mm.ALL.txStart.600.100.fa	transfac	AGATGGCGG	+28	+36	NA
NM_025523	Ndufc1	'NADH dehydrogenase (ubiquinone) 1, subcomplex unknown, 1'	V$NFMUE1_Q6	Mm.ALL.txStart.600.100.fa	transfac	AGATGGCGC	+24	+32	NA
NM_028720	3930401K13Rik	'RIKEN cDNA 3930401K13 gene'	V$NFMUE1_Q6	Mm.ALL.txStart.600.100.fa	transfac	AGATGGCGG	+5	+13	NA
NM_026836	Taf11	'TAF11 RNA polymerase II, TATA box binding protein (TBP)-associated factor'	V$NFMUE1_Q6	Mm.ALL.txStart.600.100.fa	transfac	CTGCCATCG	+23	+31	NA
NM_172661	5830434P21Rik	'RIKEN cDNA 5830434P21 gene'	V$NFMUE1_Q6	Mm.ALL.txStart.600.100.fa	transfac	CCGCCATCC	+59	+67	NA
NM_028794	Nudt9	'nudix (nucleoside diphosphate linked moiety X)-type motif 9'	V$NFMUE1_Q6	Mm.ALL.txStart.600.100.fa	transfac	CGATGGCCG	+28	+36	NA
NM_177242	Pptc7	'PTC7 protein phosphatase homolog (S. cerevisiae)'	V$NFMUE1_Q6	Mm.ALL.txStart.600.100.fa	transfac	AGATGGCGG	+5	+13	NA
NM_024261	1700052N19Rik	'RIKEN cDNA 1700052N19 gene'	V$NFMUE1_Q6	Mm.ALL.txStart.600.100.fa	transfac	TGATGGCCG	+50	+58	NA
NM_026148	Lims1	'LIM and senescent cell antigen-like domains 1'	V$NFMUE1_Q6	Mm.ALL.txStart.600.100.fa	transfac	CCGCCATTT	+21	+29	NA
NM_019812	Sirt1	'sirtuin 1 ((silent mating type information regulation 2, homolog) 1 (S. cerevisiae)'	V$NFMUE1_Q6	Mm.ALL.txStart.600.100.fa	transfac	AGATGGCGG	+46	+54	NA
NM_008517	Lta4h	'leukotriene A4 hydrolase'	V$NFMUE1_Q6	Mm.ALL.txStart.600.100.fa	transfac	GCGCCATCT	-24	-16	NA
NM_026042	Med29	'mediator complex subunit 29'	V$NFMUE1_Q6	Mm.ALL.txStart.600.100.fa	transfac	AAATGGCTG	+9	+17	NA
NM_016686	Vezf1	'vascular endothelial zinc finger 1'	V$NFMUE1_Q6	Mm.ALL.txStart.600.100.fa	transfac	CTGCCATGT	-5	+4	NA
NM_007754	Cpd	'carboxypeptidase D'	V$NFMUE1_Q6	Mm.ALL.txStart.600.100.fa	transfac	AGATGGCGA	+29	+37	NA
NM_020483	Sap30bp	'SAP30 binding protein'	V$NFMUE1_Q6	Mm.ALL.txStart.600.100.fa	transfac	AGATGGCGG	+16	+24	NA
NM_010303	Gna13	'guanine nucleotide binding protein, alpha 13'	V$NFMUE1_Q6	Mm.ALL.txStart.600.100.fa	transfac	AGATGGCGG	+33	+41	NA
NM_008796	Pctp	'phosphatidylcholine transfer protein'	V$NFMUE1_Q6	Mm.ALL.txStart.600.100.fa	transfac	GGATGGCGG	+22	+30	NA
NM_008891	Pnn	'pinin'	V$NFMUE1_Q6	Mm.ALL.txStart.600.100.fa	transfac	AGATGGCGG	+17	+25	NA
NM_016709	Auh	'AU RNA binding protein/enoyl-coenzyme A hydratase'	V$NFMUE1_Q6	Mm.ALL.txStart.600.100.fa	transfac	ACATGGCGG	+23	+31	NA
NM_023420	Col4a3bp	'procollagen, type IV, alpha 3 (Goodpasture antigen) binding protein'	V$NFMUE1_Q6	Mm.ALL.txStart.600.100.fa	transfac	AGATGGCGG	+14	+22	NA
NM_008971	Twf1	'twinfilin, actin-binding protein, homolog 1 (Drosophila)'	V$NFMUE1_Q6	Mm.ALL.txStart.600.100.fa	transfac	CCGCCATGT	+44	+52	NA
NM_007583	Cacng2	'calcium channel, voltage-dependent, gamma subunit 2'	V$NFMUE1_Q6	Mm.ALL.txStart.600.100.fa	transfac	AAGCCATCT	+30	+38	NA
NM_027170	2310057N15Rik	'RIKEN cDNA 2310057N15 gene'	V$NFMUE1_Q6	Mm.ALL.txStart.600.100.fa	transfac	AGATGGCCT	+55	+63	NA
NM_010509	Ifnar2	'interferon (alpha and beta) receptor 2'	V$NFMUE1_Q6	Mm.ALL.txStart.600.100.fa	transfac	CGGCCATCC	+26	+34	NA
NM_011306	Rxrb	'retinoid X receptor beta'	V$NFMUE1_Q6	Mm.ALL.txStart.600.100.fa	transfac	AGATGGCGG	-34	-26	NA
NM_011062	Pdpk1	'3-phosphoinositide dependent protein kinase-1'	V$NFMUE1_Q6	Mm.ALL.txStart.600.100.fa	transfac	CGGCCATTG	-5	+4	NA
NM_010023	Dci	'dodecenoyl-Coenzyme A delta isomerase (3,2 trans-enoyl-Coenyme A isomerase)'	V$NFMUE1_Q6	Mm.ALL.txStart.600.100.fa	transfac	AGATGGCGC	+19	+27	NA
NM_025649	Mad2l1bp	'MAD2L1 binding protein'	V$NFMUE1_Q6	Mm.ALL.txStart.600.100.fa	transfac	CGATGGCTG	+38	+46	NA
NM_022015	Taf8	'TAF8 RNA polymerase II, TATA box binding protein (TBP)-associated factorq'	V$NFMUE1_Q6	Mm.ALL.txStart.600.100.fa	transfac	AGATGGCTG	+17	+25	NA
NM_133249	Ppargc1b	'peroxisome proliferative activated receptor, gamma, coactivator 1 beta'	V$NFMUE1_Q6	Mm.ALL.txStart.600.100.fa	transfac	AGATGGCGG	+63	+71	NA
NM_015805	Atp9b	'ATPase, class II, type 9B'	V$NFMUE1_Q6	Mm.ALL.txStart.600.100.fa	transfac	AGATGGCGC	-2	+7	NA
NM_019924	Rps6ka4	'ribosomal protein S6 kinase, polypeptide 4'	V$NFMUE1_Q6	Mm.ALL.txStart.600.100.fa	transfac	CCGCCATGT	-7	+2	NA
NM_134149	AI837181	'expressed sequence AI837181'	V$NFMUE1_Q6	Mm.ALL.txStart.600.100.fa	transfac	AGATGGCGG	+11	+19	NA
NM_018750	Rassf5	'Ras association (RalGDS/AF-6) domain family 5'	V$NFMUE1_Q6	Mm.ALL.txStart.600.100.fa	transfac	CGGCCATCG	+59	+67	NA
NM_010016	Cd55	'CD55 antigen'	V$NFMUE1_Q6	Mm.ALL.txStart.600.100.fa	transfac	CGGCCATCA	+43	+51	NA
NM_026041	Rrp15	'ribosomal RNA processing 15 homolog (S. cerevisiae)'	V$NFMUE1_Q6	Mm.ALL.txStart.600.100.fa	transfac	AGATGGCTG	-1	+8	NA
NM_033563	Klf7	'Kruppel-like factor 7 (ubiquitous)'	V$NFMUE1_Q6	Mm.ALL.txStart.600.100.fa	transfac	AGATGGCAG	-15	-7	NA
NM_023200	Ppp1r7	'protein phosphatase 1, regulatory (inhibitor) subunit 7'	V$NFMUE1_Q6	Mm.ALL.txStart.600.100.fa	transfac	ATATGGCGG	+14	+22	NA
NM_133783	Ptges2	'prostaglandin E synthase 2'	V$NFMUE1_Q6	Mm.ALL.txStart.600.100.fa	transfac	GGGCCATTT	-31	-23	NA
NM_023336	Brd3	'bromodomain containing 3'	V$NFMUE1_Q6	Mm.ALL.txStart.600.100.fa	transfac	CCGCCATCT	-1	+8	NA
NM_008449	Kif5c	'kinesin family member 5C'	V$NFMUE1_Q6	Mm.ALL.txStart.600.100.fa	transfac	GGATGGCTG	+17	+25	NA
NM_030560	BC003993	'cDNA sequence BC003993'	V$NFMUE1_Q6	Mm.ALL.txStart.600.100.fa	transfac	TGATGGCGG	+10	+18	NA
NM_025512	Zfand1	'zinc finger, AN1-type domain 1'	V$NFMUE1_Q6	Mm.ALL.txStart.600.100.fa	transfac	AGATGGCGG	+4	+12	NA
NM_023876	Elp4	'elongation protein 4 homolog (S. cerevisiae)'	V$NFMUE1_Q6	Mm.ALL.txStart.600.100.fa	transfac	AGATGGCGG	+11	+19	NA
NM_019826	Ivd	'isovaleryl coenzyme A dehydrogenase'	V$NFMUE1_Q6	Mm.ALL.txStart.600.100.fa	transfac	AGATGGCGA	+20	+28	NA
NM_010808	Mmp24	'matrix metallopeptidase 24'	V$NFMUE1_Q6	Mm.ALL.txStart.600.100.fa	transfac	CCGCCATCG	+36	+44	NA
NM_020580	Th1l	'TH1-like homolog (Drosophila)'	V$NFMUE1_Q6	Mm.ALL.txStart.600.100.fa	transfac	ATATGGCGG	+65	+73	NA
NM_023739	Nfx1	'nuclear transcription factor, X-box binding 1'	V$NFMUE1_Q6	Mm.ALL.txStart.600.100.fa	transfac	GGATGGCGG	+46	+54	NA
NM_133888	Smpdl3b	'sphingomyelin phosphodiesterase, acid-like 3B'	V$NFMUE1_Q6	Mm.ALL.txStart.600.100.fa	transfac	CAGCCATCC	-20	-12	NA
NM_019781	Pex14	'peroxisomal biogenesis factor 14'	V$NFMUE1_Q6	Mm.ALL.txStart.600.100.fa	transfac	AGATGGCGT	+4	+12	NA
NM_053090	Drctnnb1a	'down-regulated by Ctnnb1, a'	V$NFMUE1_Q6	Mm.ALL.txStart.600.100.fa	transfac	AGATGGCTC	+50	+58	NA
NM_011890	Sgcb	'sarcoglycan, beta (dystrophin-associated glycoprotein)'	V$NFMUE1_Q6	Mm.ALL.txStart.600.100.fa	transfac	AGATGGCGG	+30	+38	NA
NM_053158	Mrpl1	'mitochondrial ribosomal protein L1'	V$NFMUE1_Q6	Mm.ALL.txStart.600.100.fa	transfac	ACATGGCGG	+5	+13	NA
NM_033572	Wbscr16	'Williams-Beuren syndrome chromosome region 16 homolog (human)'	V$NFMUE1_Q6	Mm.ALL.txStart.600.100.fa	transfac	AGATGGCGG	+13	+21	NA
NM_009745	Bcl7b	'B-cell CLL/lymphoma 7B'	V$NFMUE1_Q6	Mm.ALL.txStart.600.100.fa	transfac	CCGCCATGT	+11	+19	NA
NM_007925	Eln	'elastin'	V$NFMUE1_Q6	Mm.ALL.txStart.600.100.fa	transfac	AGATGGCGG	+12	+20	NA
NM_133349	Zfand2a	'zinc finger, AN1-type domain 2A'	V$NFMUE1_Q6	Mm.ALL.txStart.600.100.fa	transfac	AAATGGCCC	-11	-3	NA
NM_008564	Mcm2	'minichromosome maintenance deficient 2 mitotin (S. cerevisiae)'	V$NFMUE1_Q6	Mm.ALL.txStart.600.100.fa	transfac	ACATGGCGG	+46	+54	NA
NM_013791	Mkln1	'muskelin 1, intracellular mediator containing kelch motifs'	V$NFMUE1_Q6	Mm.ALL.txStart.600.100.fa	transfac	AGATGGCGG	+11	+19	NA
NM_009148	Exoc4	'exocyst complex component 4'	V$NFMUE1_Q6	Mm.ALL.txStart.600.100.fa	transfac	AGATGGCGG	+28	+36	NA
NM_013648	Rtn2	'reticulon 2 (Z-band associated protein)'	V$NFMUE1_Q6	Mm.ALL.txStart.600.100.fa	transfac	GGATGGCGG	+58	+66	NA
NM_007406	Adcy7	'adenylate cyclase 7'	V$NFMUE1_Q6	Mm.ALL.txStart.600.100.fa	transfac	AGATGGCCC	+33	+41	NA
NM_026658	Mto1	'mitochondrial translation optimization 1 homolog (S. cerevisiae)'	V$NFMUE1_Q6	Mm.ALL.txStart.600.100.fa	transfac	AGATGGCGA	+9	+17	NA
NM_010489	Hyal2	'hyaluronoglucosaminidase 2'	V$NFMUE1_Q6	Mm.ALL.txStart.600.100.fa	transfac	GGATGGCGG	+26	+34	NA
NM_138605	Ppp1r3f	'protein phosphatase 1, regulatory (inhibitor) subunit 3F'	V$NFMUE1_Q6	Mm.ALL.txStart.600.100.fa	transfac	AGATGGCGG	+63	+71	NA
NM_007492	Arx	'aristaless related homeobox gene (Drosophila)'	V$NFMUE1_Q6	Mm.ALL.txStart.600.100.fa	transfac	CAGCCATCC	-18	-10	NA
NM_018818	Chm	'choroidermia'	V$NFMUE1_Q6	Mm.ALL.txStart.600.100.fa	transfac	AGATGGCGG	+25	+33	NA
NM_019496	Ammecr1	'Alport syndrome, mental retardation, midface hypoplasia and elliptocytosis chromosomal region gene 1 homolog (human)'	V$NFMUE1_Q6	Mm.ALL.txStart.600.100.fa	transfac	AGATGGCGG	+14	+22	NA
NM_145743	Lace1	'lactation elevated 1'	V$NFMUE1_Q6	Mm.ALL.txStart.600.100.fa	transfac	AGATGGCGG	+12	+20	NA
NM_025635	Zwint	'ZW10 interactor'	V$NFMUE1_Q6	Mm.ALL.txStart.600.100.fa	transfac	CGATGGCGG	+5	+13	NA
NM_178662	Atcay	'ataxia, cerebellar, Cayman type homolog (human)'	V$NFMUE1_Q6	Mm.ALL.txStart.600.100.fa	transfac	CAGCCATCA	+8	+16	NA
NM_178662	Atcay	'ataxia, cerebellar, Cayman type homolog (human)'	V$NFMUE1_Q6	Mm.ALL.txStart.600.100.fa	transfac	CGATGGCAG	+54	+62	NA
NM_133992	Usp52	'ubiquitin specific peptidase 52'	V$NFMUE1_Q6	Mm.ALL.txStart.600.100.fa	transfac	CGATGGCTG	-26	-18	NA
NM_027604	Usp15	'ubiquitin specific peptidase 15'	V$NFMUE1_Q6	Mm.ALL.txStart.600.100.fa	transfac	AGATGGCGG	+7	+15	NA
NM_177614	Os9	'amplified in osteosarcoma'	V$NFMUE1_Q6	Mm.ALL.txStart.600.100.fa	transfac	AGATGGCGG	+6	+14	NA
NM_026465	2010316F05Rik	'RIKEN cDNA 2010316F05 gene'	V$NFMUE1_Q6	Mm.ALL.txStart.600.100.fa	transfac	CAGCCATCA	-30	-22	NA
NM_026465	2010316F05Rik	'RIKEN cDNA 2010316F05 gene'	V$NFMUE1_Q6	Mm.ALL.txStart.600.100.fa	transfac	AAATGGCAG	+32	+40	NA
NM_026576	Etaa1	'Ewing's tumor-associated antigen 1'	V$NFMUE1_Q6	Mm.ALL.txStart.600.100.fa	transfac	AGATGGCGC	-17	-9	NA
NM_010192	Fem1a	'feminization 1 homolog a (C. elegans)'	V$NFMUE1_Q6	Mm.ALL.txStart.600.100.fa	transfac	CGGCCATTT	-22	-14	NA
NM_173752	1110067D22Rik	'RIKEN cDNA 1110067D22 gene'	V$NFMUE1_Q6	Mm.ALL.txStart.600.100.fa	transfac	ACATGGCGG	+47	+55	NA
NM_026197	Mett10d	'methyltransferase 10 domain containing'	V$NFMUE1_Q6	Mm.ALL.txStart.600.100.fa	transfac	AGATGGCGG	+2	+10	NA
NM_011640	Trp53	'transformation related protein 53'	V$NFMUE1_Q6	Mm.ALL.txStart.600.100.fa	transfac	AGATGGCTA	+39	+47	NA
NM_010148	Epn2	'epsin 2'	V$NFMUE1_Q6	Mm.ALL.txStart.600.100.fa	transfac	CCGCCATGT	-28	-20	NA
NM_022313	Eral1	'Era (G-protein)-like 1 (E. coli)'	V$NFMUE1_Q6	Mm.ALL.txStart.600.100.fa	transfac	AAATGGCTG	-16	-8	NA
NM_172557	Rufy1	'RUN and FYVE domain containing 1'	V$NFMUE1_Q6	Mm.ALL.txStart.600.100.fa	transfac	ACATGGCCG	+5	+13	NA
NM_028259	Rps6kb1	'ribosomal protein S6 kinase, polypeptide 1'	V$NFMUE1_Q6	Mm.ALL.txStart.600.100.fa	transfac	TGATGGCGG	+26	+34	NA
NM_016810	Gosr1	'golgi SNAP receptor complex member 1'	V$NFMUE1_Q6	Mm.ALL.txStart.600.100.fa	transfac	AGATGGCGG	+4	+12	NA
NM_145427	Atpaf2	'ATP synthase mitochondrial F1 complex assembly factor 2'	V$NFMUE1_Q6	Mm.ALL.txStart.600.100.fa	transfac	AGATGGCGG	-22	-14	NA
NM_145431	Nle1	'notchless homolog 1 (Drosophila)'	V$NFMUE1_Q6	Mm.ALL.txStart.600.100.fa	transfac	GGATGGCGG	+5	+13	NA
NM_019921	Akap10	'A kinase (PRKA) anchor protein 10'	V$NFMUE1_Q6	Mm.ALL.txStart.600.100.fa	transfac	ACATGGCGG	+28	+36	NA
NM_172561	Spag7	'sperm associated antigen 7'	V$NFMUE1_Q6	Mm.ALL.txStart.600.100.fa	transfac	AGATGGCGG	+11	+19	NA
NM_025305	Mrps7	'mitchondrial ribosomal protein S7'	V$NFMUE1_Q6	Mm.ALL.txStart.600.100.fa	transfac	AGATGGCTG	+9	+17	NA
NM_011947	Map3k3	'mitogen activated protein kinase kinase kinase 3'	V$NFMUE1_Q6	Mm.ALL.txStart.600.100.fa	transfac	CCGCCATCG	+8	+16	NA
NM_172566	Rundc1	'RUN domain containing 1'	V$NFMUE1_Q6	Mm.ALL.txStart.600.100.fa	transfac	AGATGGCGA	+18	+26	NA
NM_028207	Dusp3	'dual specificity phosphatase 3 (vaccinia virus phosphatase VH1-related)'	V$NFMUE1_Q6	Mm.ALL.txStart.600.100.fa	transfac	CCGCCATGT	+30	+38	NA
NM_026561	Nt5c3l	'5'-nucleotidase, cytosolic III-like'	V$NFMUE1_Q6	Mm.ALL.txStart.600.100.fa	transfac	TGATGGCGG	+18	+26	NA
NM_029649	Tmem101	'transmembrane protein 101'	V$NFMUE1_Q6	Mm.ALL.txStart.600.100.fa	transfac	AGATGGCTT	+16	+24	NA
NM_172565	Klhl11	'kelch-like 11 (Drosophila)'	V$NFMUE1_Q6	Mm.ALL.txStart.600.100.fa	transfac	AGATGGCGG	+53	+61	NA
NM_173048	Gga3	'golgi associated, gamma adaptin ear containing, ARF binding protein 3'	V$NFMUE1_Q6	Mm.ALL.txStart.600.100.fa	transfac	ATATGGCGG	+17	+25	NA
NM_011365	Itsn2	'intersectin 2'	V$NFMUE1_Q6	Mm.ALL.txStart.600.100.fa	transfac	AGATGGCTG	+2	+10	NA
NM_178912	Fancm	'Fanconi anemia, complementation group M'	V$NFMUE1_Q6	Mm.ALL.txStart.600.100.fa	transfac	CTGCCATCC	+52	+60	NA
NM_029654	Atg2b	'ATG2 autophagy related 2 homolog B (S. cerevisiae)'	V$NFMUE1_Q6	Mm.ALL.txStart.600.100.fa	transfac	AGATGGCCT	-29	-21	NA
NM_013924	Abt1	'activator of basal transcription'	V$NFMUE1_Q6	Mm.ALL.txStart.600.100.fa	transfac	AGATGGCGA	-10	-2	NA
NM_178397	Ubxd8	'UBX domain containing 8'	V$NFMUE1_Q6	Mm.ALL.txStart.600.100.fa	transfac	AAATGGCGG	+21	+29	NA
NM_173757	Mrps27	'mitochondrial ribosomal protein S27'	V$NFMUE1_Q6	Mm.ALL.txStart.600.100.fa	transfac	AGATGGCGG	+16	+24	NA
NM_027453	Btf3l4	'basic transcription factor 3-like 4'	V$NFMUE1_Q6	Mm.ALL.txStart.600.100.fa	transfac	CAGCCATCT	+25	+33	NA
NM_178410	Marveld2	'MARVEL (membrane-associating) domain containing 2'	V$NFMUE1_Q6	Mm.ALL.txStart.600.100.fa	transfac	CGGCCATCA	+9	+17	NA
NM_028643	Efha1	'EF hand domain family A1'	V$NFMUE1_Q6	Mm.ALL.txStart.600.100.fa	transfac	AGATGGCGG	+22	+30	NA
NM_025945	Polr3d	'polymerase (RNA) III (DNA directed) polypeptide D'	V$NFMUE1_Q6	Mm.ALL.txStart.600.100.fa	transfac	AGATGGCAG	-1	+8	NA
NM_177338	Hmbox1	'homeobox containing 1'	V$NFMUE1_Q6	Mm.ALL.txStart.600.100.fa	transfac	ATATGGCGG	+2	+10	NA
NM_144844	Pcca	'propionyl-Coenzyme A carboxylase, alpha polypeptide'	V$NFMUE1_Q6	Mm.ALL.txStart.600.100.fa	transfac	CGATGGCGG	+23	+31	NA
NM_026396	Bxdc2	'brix domain containing 2'	V$NFMUE1_Q6	Mm.ALL.txStart.600.100.fa	transfac	AGATGGCGG	+13	+21	NA
NM_030201	Stch	'stress 70 protein chaperone, microsome-associated, human homolog'	V$NFMUE1_Q6	Mm.ALL.txStart.600.100.fa	transfac	TGATGGCCG	+18	+26	NA
NM_025878	Mrps18b	'mitochondrial ribosomal protein S18B'	V$NFMUE1_Q6	Mm.ALL.txStart.600.100.fa	transfac	AGATGGCTG	+5	+13	NA
NM_028751	Tjap1	'tight junction associated protein 1'	V$NFMUE1_Q6	Mm.ALL.txStart.600.100.fa	transfac	AGATGGCTG	+21	+29	NA
NM_028711	Slc25a27	'solute carrier family 25, member 27'	V$NFMUE1_Q6	Mm.ALL.txStart.600.100.fa	transfac	AGATGGCCC	+56	+64	NA
NM_054082	Mta3	'metastasis associated 3'	V$NFMUE1_Q6	Mm.ALL.txStart.600.100.fa	transfac	ACATGGCGG	+48	+56	NA
NM_178377	Commd10	'COMM domain containing 10'	V$NFMUE1_Q6	Mm.ALL.txStart.600.100.fa	transfac	GGATGGCGG	+11	+19	NA
NM_028112	Seh1l	'SEH1-like (S. cerevisiae'	V$NFMUE1_Q6	Mm.ALL.txStart.600.100.fa	transfac	CGGCCATGT	+31	+39	NA
NM_025478	Isoc1	'isochorismatase domain containing 1'	V$NFMUE1_Q6	Mm.ALL.txStart.600.100.fa	transfac	ACATGGCGG	+9	+17	NA
NM_027400	Lman1	'lectin, mannose-binding, 1'	V$NFMUE1_Q6	Mm.ALL.txStart.600.100.fa	transfac	AGATGGCGG	-1	+8	NA
NM_021296	Grpel2	'GrpE-like 2, mitochondrial'	V$NFMUE1_Q6	Mm.ALL.txStart.600.100.fa	transfac	ACATGGCGG	+20	+28	NA
NM_009860	Cdc25c	'cell division cycle 25 homolog C (S. pombe)'	V$NFMUE1_Q6	Mm.ALL.txStart.600.100.fa	transfac	AGGCCATCT	-13	-5	NA
NM_175353	Exoc6	'exocyst complex component 6'	V$NFMUE1_Q6	Mm.ALL.txStart.600.100.fa	transfac	AGATGGCGG	+46	+54	NA
NM_176958	Hif1an	'hypoxia-inducible factor 1, alpha subunit inhibitor'	V$NFMUE1_Q6	Mm.ALL.txStart.600.100.fa	transfac	AGATGGCGG	+23	+31	NA
NM_029648	D19Ertd737e	'DNA segment, Chr 19, ERATO Doi 737, expressed'	V$NFMUE1_Q6	Mm.ALL.txStart.600.100.fa	transfac	AGATGGCCG	+24	+32	NA
NM_024221	Pdhb	'pyruvate dehydrogenase (lipoamide) beta'	V$NFMUE1_Q6	Mm.ALL.txStart.600.100.fa	transfac	AGATGGCGG	+22	+30	NA
NM_145381	Lactb2	'lactamase, beta 2'	V$NFMUE1_Q6	Mm.ALL.txStart.600.100.fa	transfac	AGATGGCTG	+58	+66	NA
NM_021467	Tnni1	'troponin I, skeletal, slow 1'	V$NFMUE1_Q6	Mm.ALL.txStart.600.100.fa	transfac	AGATGGCTG	+49	+57	NA
NM_145991	Cdc73	'Vcell division cycle 73, Paf1/RNA polymerase II complex component, homolog (S. cerevisiae)'	V$NFMUE1_Q6	Mm.ALL.txStart.600.100.fa	transfac	AGATGGCGG	+59	+67	NA
NM_153555	Wdr42a	'WD repeat domain 42A'	V$NFMUE1_Q6	Mm.ALL.txStart.600.100.fa	transfac	AGATGGCGG	+31	+39	NA
NM_173378	Trp53bp2	'transformation related protein 53 binding protein 2'	V$NFMUE1_Q6	Mm.ALL.txStart.600.100.fa	transfac	CTGCCATTT	+7	+15	NA
NM_146105	9630058J23Rik	'RIKEN cDNA 9630058J23 gene'	V$NFMUE1_Q6	Mm.ALL.txStart.600.100.fa	transfac	CCGCCATGT	+14	+22	NA
NM_178632	Ints7	'integrator complex subunit 7'	V$NFMUE1_Q6	Mm.ALL.txStart.600.100.fa	transfac	AGATGGCGG	+13	+21	NA
NM_146106	Lyplal1	'lysophospholipase-like 1'	V$NFMUE1_Q6	Mm.ALL.txStart.600.100.fa	transfac	TTGCCATCT	+42	+50	NA
NM_152915	Dner	'delta/notch-like EGF-related receptor'	V$NFMUE1_Q6	Mm.ALL.txStart.600.100.fa	transfac	GAGCCATCT	+63	+71	NA
NM_175118	Dusp28	'dual specificity phosphatase 28'	V$NFMUE1_Q6	Mm.ALL.txStart.600.100.fa	transfac	AGATGGCCC	-12	-4	NA
NM_026896	Med27	'mediator complex subunit 27'	V$NFMUE1_Q6	Mm.ALL.txStart.600.100.fa	transfac	ACATGGCGG	+8	+16	NA
NM_026615	Urm1	'ubiquitin related modifier 1 homolog (S. cerevisiae)'	V$NFMUE1_Q6	Mm.ALL.txStart.600.100.fa	transfac	ACATGGCGG	+11	+19	NA
NM_178760	Gpr107	'G protein-coupled receptor 107'	V$NFMUE1_Q6	Mm.ALL.txStart.600.100.fa	transfac	ACATGGCCG	+24	+32	NA
NM_153559	Qsox2	'quiescin Q6 sulfhydryl oxidase 2'	V$NFMUE1_Q6	Mm.ALL.txStart.600.100.fa	transfac	ACATGGCTG	+46	+54	NA
NM_027990	2310010M24Rik	'RIKEN cDNA 2310010M24 gene'	V$NFMUE1_Q6	Mm.ALL.txStart.600.100.fa	transfac	CAGCCATCG	+3	+11	NA
NM_175238	Rif1	'Rap1 interacting factor 1 homolog (yeast)'	V$NFMUE1_Q6	Mm.ALL.txStart.600.100.fa	transfac	CCGCCATCT	+1	+9	NA
NM_022989	Arl6ip6	'ADP-ribosylation factor-like 6 interacting protein 6'	V$NFMUE1_Q6	Mm.ALL.txStart.600.100.fa	transfac	CCGCCATGT	+8	+16	NA
NM_172663	Epc2	'enhancer of polycomb homolog 2 (Drosophila)'	V$NFMUE1_Q6	Mm.ALL.txStart.600.100.fa	transfac	CCGCCATGT	+26	+34	NA
NM_153820	Arhgap15	'Rho GTPase activating protein 15'	V$NFMUE1_Q6	Mm.ALL.txStart.600.100.fa	transfac	TGATGGCAG	+36	+44	NA
NM_145528	D2Ertd391e	'DNA segment, Chr 2, ERATO Doi 391, expressed'	V$NFMUE1_Q6	Mm.ALL.txStart.600.100.fa	transfac	GGATGGCGG	+49	+57	NA
NM_145529	Cstf3	'cleavage stimulation factor, 3' pre-RNA, subunit 3'	V$NFMUE1_Q6	Mm.ALL.txStart.600.100.fa	transfac	CAGCCATTT	-33	-25	NA
NM_019677	Plcb1	'phospholipase C, beta 1'	V$NFMUE1_Q6	Mm.ALL.txStart.600.100.fa	transfac	AGATGGCTG	+2	+10	NA
NM_080575	Acss1	'acyl-CoA synthetase short-chain family member 1'	V$NFMUE1_Q6	Mm.ALL.txStart.600.100.fa	transfac	AGATGGCGG	+31	+39	NA
NM_175094	Pdhx	'pyruvate dehydrogenase complex, component X'	V$NFMUE1_Q6	Mm.ALL.txStart.600.100.fa	transfac	AGATGGCGG	+61	+69	NA
NM_153561	Nudt6	'nudix (nucleoside diphosphate linked moiety X)-type motif 6'	V$NFMUE1_Q6	Mm.ALL.txStart.600.100.fa	transfac	CAGCCATGT	+16	+24	NA
NM_175115	Ikzf5	'IKAROS family zinc finger 5'	V$NFMUE1_Q6	Mm.ALL.txStart.600.100.fa	transfac	ATATGGCGG	-12	-4	NA
NM_026225	Cog6	'component of oligomeric golgi complex 6'	V$NFMUE1_Q6	Mm.ALL.txStart.600.100.fa	transfac	CGATGGCTG	-4	+5	NA
NM_019655	Adar	'adenosine deaminase, RNA-specific'	V$NFMUE1_Q6	Mm.ALL.txStart.600.100.fa	transfac	CAGCCATCT	-13	-5	NA
NM_027462	Wars2	'tryptophanyl tRNA synthetase 2 (mitochondrial)'	V$NFMUE1_Q6	Mm.ALL.txStart.600.100.fa	transfac	AGATGGCGC	+8	+16	NA
NM_153091	St7l	'suppression of tumorigenicity 7-like'	V$NFMUE1_Q6	Mm.ALL.txStart.600.100.fa	transfac	AGATGGCGG	+13	+21	NA
NM_026043	Rnpc3	'RNA-binding region (RNP1, RRM) containing 3'	V$NFMUE1_Q6	Mm.ALL.txStart.600.100.fa	transfac	AGATGGCGG	+63	+71	NA
NM_019550	Ptbp2	'polypyrimidine tract binding protein 2'	V$NFMUE1_Q6	Mm.ALL.txStart.600.100.fa	transfac	CCGCCATTT	-30	-22	NA
NM_026005	2610301B20Rik	'RIKEN cDNA 2610301B20 gene'	V$NFMUE1_Q6	Mm.ALL.txStart.600.100.fa	transfac	AGATGGCGA	+6	+14	NA
NM_172691	B230312A22Rik	'RIKEN cDNA B230312A22 gene'	V$NFMUE1_Q6	Mm.ALL.txStart.600.100.fa	transfac	CAGCCATCA	+11	+19	NA
NM_138653	Bspry	'B-box and SPRY domain containing'	V$NFMUE1_Q6	Mm.ALL.txStart.600.100.fa	transfac	CGGCCATGT	+22	+30	NA
NM_029949	Snapc3	'small nuclear RNA activating complex, polypeptide 3'	V$NFMUE1_Q6	Mm.ALL.txStart.600.100.fa	transfac	ACATGGCGG	+3	+11	NA
NM_011948	Map3k4	'mitogen activated protein kinase kinase kinase 4'	V$NFMUE1_Q6	Mm.ALL.txStart.600.100.fa	transfac	AGATGGCCG	-23	-15	NA
NM_053157	Tm2d1	'TM2 domain containing 1'	V$NFMUE1_Q6	Mm.ALL.txStart.600.100.fa	transfac	ACATGGCGG	+28	+36	NA
NM_028355	Tmem48	'transmembrane protein 48'	V$NFMUE1_Q6	Mm.ALL.txStart.600.100.fa	transfac	CCGCCATCT	+41	+49	NA
NM_133889	Bsdc1	'BSD domain containing 1'	V$NFMUE1_Q6	Mm.ALL.txStart.600.100.fa	transfac	AGATGGCGG	+15	+23	NA
NM_172990	Pank4	'pantothenate kinase 4'	V$NFMUE1_Q6	Mm.ALL.txStart.600.100.fa	transfac	AAATGGCGG	+12	+20	NA
NM_027901	Gtf3c2	'general transcription factor IIIC, polypeptide 2, beta'	V$NFMUE1_Q6	Mm.ALL.txStart.600.100.fa	transfac	GCGCCATCT	-5	+4	NA
NM_013587	Lrpap1	'low density lipoprotein receptor-related protein associated protein 1'	V$NFMUE1_Q6	Mm.ALL.txStart.600.100.fa	transfac	AGATGGCGC	+5	+13	NA
NM_145564	Fbxo21	'F-box protein 21'	V$NFMUE1_Q6	Mm.ALL.txStart.600.100.fa	transfac	AGATGGCGT	+30	+38	NA
NM_175352	Unc119b	'unc-119 homolog B (C. elegans)'	V$NFMUE1_Q6	Mm.ALL.txStart.600.100.fa	transfac	CGGCCATCT	+44	+52	NA
NM_178242	Zfp469	'zinc finger protein 469'	V$NFMUE1_Q6	Mm.ALL.txStart.600.100.fa	transfac	GGATGGCGG	+21	+29	NA
NM_144918	Smyd5	'SET and MYND domain containing 5'	V$NFMUE1_Q6	Mm.ALL.txStart.600.100.fa	transfac	AGATGGCGG	+15	+23	NA
NM_153762	Rnf26	'ring finger protein 26'	V$NFMUE1_Q6	Mm.ALL.txStart.600.100.fa	transfac	AGATGGCGG	+8	+16	NA
NM_145937	Sumf1	'sulfatase modifying factor 1'	V$NFMUE1_Q6	Mm.ALL.txStart.600.100.fa	transfac	ACATGGCTG	-2	+7	NA
NM_010774	Mbd4	'methyl-CpG binding domain protein 4'	V$NFMUE1_Q6	Mm.ALL.txStart.600.100.fa	transfac	CCGCCATCC	-17	-9	NA
NM_144815	Cecr5	'cat eye syndrome chromosome region, candidate 5 homolog (human)'	V$NFMUE1_Q6	Mm.ALL.txStart.600.100.fa	transfac	CGATGGCTG	+6	+14	NA
NM_144815	Cecr5	'cat eye syndrome chromosome region, candidate 5 homolog (human)'	V$NFMUE1_Q6	Mm.ALL.txStart.600.100.fa	transfac	GCGCCATCT	+46	+54	NA
NM_011216	Ptpro	'protein tyrosine phosphatase, receptor type, O'	V$NFMUE1_Q6	Mm.ALL.txStart.600.100.fa	transfac	CTGCCATCC	-29	-21	NA
NM_028990	Tmem168	'transmembrane protein 168'	V$NFMUE1_Q6	Mm.ALL.txStart.600.100.fa	transfac	ACATGGCGG	+55	+63	NA
NM_170759	Zfp628	'zinc finger protein 628'	V$NFMUE1_Q6	Mm.ALL.txStart.600.100.fa	transfac	TGATGGCCG	+4	+12	NA
NM_027470	Pak4	'p21 (CDKN1A)-activated kinase 4'	V$NFMUE1_Q6	Mm.ALL.txStart.600.100.fa	transfac	ACATGGCGG	-2	+7	NA
NM_028444	Prkcdbp	'protein kinase C, delta binding protein'	V$NFMUE1_Q6	Mm.ALL.txStart.600.100.fa	transfac	CAGCCATCG	-5	+4	NA
NM_145590	BC017158	'cDNA sequence BC017158'	V$NFMUE1_Q6	Mm.ALL.txStart.600.100.fa	transfac	GGATGGCTG	+17	+25	NA
NM_029339	Ccdc101	'coiled-coil domain containing 101'	V$NFMUE1_Q6	Mm.ALL.txStart.600.100.fa	transfac	CCGCCATCG	+61	+69	NA
NM_145588	Kif22	'kinesin family member 22'	V$NFMUE1_Q6	Mm.ALL.txStart.600.100.fa	transfac	AGATGGCGT	+57	+65	NA
NM_146202	Zfp768	'zinc finger protein 768'	V$NFMUE1_Q6	Mm.ALL.txStart.600.100.fa	transfac	CCGCCATCG	+40	+48	NA
NM_146218	Rfwd3	'ring finger and WD repeat domain 3'	V$NFMUE1_Q6	Mm.ALL.txStart.600.100.fa	transfac	CGATGGCCG	+36	+44	NA
NM_013742	Cars	'cysteinyl-tRNA synthetase'	V$NFMUE1_Q6	Mm.ALL.txStart.600.100.fa	transfac	TGATGGCAG	+49	+57	NA
NM_153536		''	V$NFMUE1_Q6	Mm.ALL.txStart.600.100.fa	transfac	AAATGGCAG	+2	+10	NA
NM_173013	Mtap1s	'microtubule-associated protein 1S'	V$NFMUE1_Q6	Mm.ALL.txStart.600.100.fa	transfac	AGATGGCGG	+16	+24	NA
NM_173013	Mtap1s	'microtubule-associated protein 1S'	V$NFMUE1_Q6	Mm.ALL.txStart.600.100.fa	transfac	TGATGGCGG	+28	+36	NA
NM_028131	Cenpn	'centromere protein N'	V$NFMUE1_Q6	Mm.ALL.txStart.600.100.fa	transfac	CGGCCATTG	-23	-15	NA
NM_145404	Prmt7	'protein arginine N-methyltransferase 7'	V$NFMUE1_Q6	Mm.ALL.txStart.600.100.fa	transfac	AAATGGCCG	-16	-8	NA
NM_178017	Hmgb2l1	'high mobility group box 2-like 1'	V$NFMUE1_Q6	Mm.ALL.txStart.600.100.fa	transfac	AGATGGCGG	-5	+4	NA
NM_173747	Gpkow	'G patch domain and KOW motifs'	V$NFMUE1_Q6	Mm.ALL.txStart.600.100.fa	transfac	AGATGGCGG	+12	+20	NA
NM_178380	Dhx38	'DEAH (Asp-Glu-Ala-His) box polypeptide 38'	V$NFMUE1_Q6	Mm.ALL.txStart.600.100.fa	transfac	TGATGGCCG	-4	+5	NA
NM_146222	BC024479	'cDNA sequence BC024479'	V$NFMUE1_Q6	Mm.ALL.txStart.600.100.fa	transfac	AGATGGCTG	+2	+10	NA
NM_153583	Atg4d	'autophagy-related 4D (yeast)'	V$NFMUE1_Q6	Mm.ALL.txStart.600.100.fa	transfac	AGATGGCGC	+19	+27	NA
NM_027498	BC033915	'cDNA sequence BC033915'	V$NFMUE1_Q6	Mm.ALL.txStart.600.100.fa	transfac	AGATGGCGG	-22	-14	NA
NM_030069	4432416J03Rik	'RIKEN cDNA 4432416J03 gene'	V$NFMUE1_Q6	Mm.ALL.txStart.600.100.fa	transfac	CTGCCATCA	-33	-25	NA
NM_175153	2010321M09Rik	'RIKEN cDNA 2010321M09 gene'	V$NFMUE1_Q6	Mm.ALL.txStart.600.100.fa	transfac	CGATGGCGG	+39	+47	NA
NM_009282	Stag1	'stromal antigen 1'	V$NFMUE1_Q6	Mm.ALL.txStart.600.100.fa	transfac	AGATGGCGG	+14	+22	NA
NM_133744	Ccdc71	'coiled-coil domain containing 71'	V$NFMUE1_Q6	Mm.ALL.txStart.600.100.fa	transfac	CGGCCATGT	+4	+12	NA
NM_145628	Usp11	'ubiquitin specific peptidase 11'	V$NFMUE1_Q6	Mm.ALL.txStart.600.100.fa	transfac	TGATGGCGG	+35	+43	NA
NM_145951	Enox2	'ecto-NOX disulfide-thiol exchanger 2'	V$NFMUE1_Q6	Mm.ALL.txStart.600.100.fa	transfac	AGGCCATCT	-5	+4	NA
NM_172780	Slc9a6	'solute carrier family 9 (sodium/hydrogen exchanger), isoform 6'	V$NFMUE1_Q6	Mm.ALL.txStart.600.100.fa	transfac	ACATGGCTG	+5	+13	NA
NM_145956	Brcc3	'BRCA1/BRCA2-containing complex, subunit 3'	V$NFMUE1_Q6	Mm.ALL.txStart.600.100.fa	transfac	AGATGGCGG	+18	+26	NA
NM_175146	Tsr2	'TSR2, 20S rRNA accumulation, homolog (S. cerevisiae)'	V$NFMUE1_Q6	Mm.ALL.txStart.600.100.fa	transfac	TGATGGCGG	+8	+16	NA
NM_025319	0610009B22Rik	'RIKEN cDNA 0610009B22 gene'	V$NFMUE1_Q6	Mm.ALL.txStart.600.100.fa	transfac	TGATGGCCG	+20	+28	NA
NM_025474	Mrps14	'mitochondrial ribosomal protein S14'	V$NFMUE1_Q6	Mm.ALL.txStart.600.100.fa	transfac	ACATGGCGG	+6	+14	NA
NM_008053	Fxr1h	'fragile X mental retardation gene 1, autosomal homolog'	V$NFMUE1_Q6	Mm.ALL.txStart.600.100.fa	transfac	ACATGGCGG	+4	+12	NA
NM_172439	Pib5pa	'phosphatidylinositol (4,5) bisphosphate 5-phosphatase, A'	V$NFMUE1_Q6	Mm.ALL.txStart.600.100.fa	transfac	AAATGGCTG	-20	-12	NA
NM_144942	Csad	'cysteine sulfinic acid decarboxylase'	V$NFMUE1_Q6	Mm.ALL.txStart.600.100.fa	transfac	CTGCCATGT	+34	+42	NA
NM_175543	Rab11fip4	'RAB11 family interacting protein 4 (class II)'	V$NFMUE1_Q6	Mm.ALL.txStart.600.100.fa	transfac	GGATGGCGG	+63	+71	NA
NM_172400	Dnajc8	'DnaJ (Hsp40) homolog, subfamily C, member 8'	V$NFMUE1_Q6	Mm.ALL.txStart.600.100.fa	transfac	AAATGGCGG	+29	+37	NA
NM_178716	Tnpo1	'transportin 1'	V$NFMUE1_Q6	Mm.ALL.txStart.600.100.fa	transfac	CAGCCATTT	+7	+15	NA
NM_016891	Ppp2r1a	'protein phosphatase 2 (formerly 2A), regulatory subunit A (PR 65), alpha isoform'	V$NFMUE1_Q6	Mm.ALL.txStart.600.100.fa	transfac	AGATGGCAG	+51	+59	NA
NM_026494	Ppcs	'phosphopantothenoylcysteine synthetase'	V$NFMUE1_Q6	Mm.ALL.txStart.600.100.fa	transfac	AGATGGCGG	+37	+45	NA
NM_025706	Tbc1d15	'TBC1 domain family, member 15'	V$NFMUE1_Q6	Mm.ALL.txStart.600.100.fa	transfac	ACATGGCGG	+53	+61	NA
NM_023371	Pin1	'protein (peptidyl-prolyl cis/trans isomerase) NIMA-interacting 1'	V$NFMUE1_Q6	Mm.ALL.txStart.600.100.fa	transfac	AGATGGCGG	+9	+17	NA
NM_144786	Ggtl3	'gamma-glutamyltransferase-like 3'	V$NFMUE1_Q6	Mm.ALL.txStart.600.100.fa	transfac	GGATGGCGG	+29	+37	NA
NM_011185	Psmb1	'proteasome (prosome, macropain) subunit, beta type 1'	V$NFMUE1_Q6	Mm.ALL.txStart.600.100.fa	transfac	CGGCCATTT	-19	-11	NA
NM_175358	Zdhhc15	'zinc finger, DHHC domain containing 15'	V$NFMUE1_Q6	Mm.ALL.txStart.600.100.fa	transfac	AGATGGCTC	+21	+29	NA
NM_177185	D130059P03Rik	'RIKEN cDNA D130059P03 gene'	V$NFMUE1_Q6	Mm.ALL.txStart.600.100.fa	transfac	ACATGGCGG	+2	+10	NA
NM_177185	D130059P03Rik	'RIKEN cDNA D130059P03 gene'	V$NFMUE1_Q6	Mm.ALL.txStart.600.100.fa	transfac	CGATGGCGG	+26	+34	NA
NM_175364	Lyrm2	'LYR motif containing 2'	V$NFMUE1_Q6	Mm.ALL.txStart.600.100.fa	transfac	ACATGGCGG	+25	+33	NA
NM_175518	D730040F13Rik	'RIKEN cDNA D730040F13 gene'	V$NFMUE1_Q6	Mm.ALL.txStart.600.100.fa	transfac	CGATGGCCG	+12	+20	NA
NM_027873	Ubiad1	'UbiA prenyltransferase domain containing 1'	V$NFMUE1_Q6	Mm.ALL.txStart.600.100.fa	transfac	AGATGGCGG	+6	+14	NA
NM_172882	Wdfy3	'WD repeat and FYVE domain containing 3'	V$NFMUE1_Q6	Mm.ALL.txStart.600.100.fa	transfac	AGATGGCCA	+10	+18	NA
NM_030694	Ifitm2	'interferon induced transmembrane protein 2'	V$NFMUE1_Q6	Mm.ALL.txStart.600.100.fa	transfac	CAGCCATCC	+5	+13	NA
NM_028680	Ift57	'intraflagellar transport 57 homolog (Chlamydomonas)'	V$NFMUE1_Q6	Mm.ALL.txStart.600.100.fa	transfac	GGATGGCCG	+43	+51	NA
NM_026163	Pkp2	'plakophilin 2'	V$NFMUE1_Q6	Mm.ALL.txStart.600.100.fa	transfac	CGATGGCCG	+27	+35	NA
NM_145972	BC027231	'cDNA sequence BC027231'	V$NFMUE1_Q6	Mm.ALL.txStart.600.100.fa	transfac	AGATGGCCG	+58	+66	NA
NM_145362	Alg1	'asparagine-linked glycosylation 1 homolog (yeast, beta-1,4-mannosyltransferase)'	V$NFMUE1_Q6	Mm.ALL.txStart.600.100.fa	transfac	AGATGGCAG	+11	+19	NA
NM_029456	Saps3	'SAPS domain family, member 3'	V$NFMUE1_Q6	Mm.ALL.txStart.600.100.fa	transfac	CCGCCATTT	-6	+3	NA
NM_145943	BC031781	'cDNA sequence BC031781'	V$NFMUE1_Q6	Mm.ALL.txStart.600.100.fa	transfac	GGATGGCTG	-34	-26	NA
NM_145943	BC031781	'cDNA sequence BC031781'	V$NFMUE1_Q6	Mm.ALL.txStart.600.100.fa	transfac	AAATGGCGG	+21	+29	NA
NM_146129	F730014I05Rik	'RIKEN cDNA F730014I05 gene'	V$NFMUE1_Q6	Mm.ALL.txStart.600.100.fa	transfac	AGATGGCGG	+24	+32	NA
NM_175475	Cyp26b1	'cytochrome P450, family 26, subfamily b, polypeptide 1'	V$NFMUE1_Q6	Mm.ALL.txStart.600.100.fa	transfac	TGATGGCGG	+29	+37	NA
NM_011535	Tbx3	'T-box 3'	V$NFMUE1_Q6	Mm.ALL.txStart.600.100.fa	transfac	GGATGGCTG	-22	-14	NA
NM_009635	Avil	'advillin'	V$NFMUE1_Q6	Mm.ALL.txStart.600.100.fa	transfac	CGGCCATTG	-5	+4	NA
NM_008600	Mip	'major intrinsic protein of eye lens fiber'	V$NFMUE1_Q6	Mm.ALL.txStart.600.100.fa	transfac	CTGCCATGT	+40	+48	NA
NM_009331	Tcf7	'transcription factor 7, T-cell specific'	V$NFMUE1_Q6	Mm.ALL.txStart.600.100.fa	transfac	CCGCCATCT	-11	-3	NA
NM_009380	Thrb	'thyroid hormone receptor beta'	V$NFMUE1_Q6	Mm.ALL.txStart.600.100.fa	transfac	CTGCCATTT	-14	-6	NA
NM_026142	3632451O06Rik	'RIKEN cDNA 3632451O06 gene'	V$NFMUE1_Q6	Mm.ALL.txStart.600.100.fa	transfac	GGATGGCTG	+3	+11	NA
NM_016705	Kif21a	'kinesin family member 21A'	V$NFMUE1_Q6	Mm.ALL.txStart.600.100.fa	transfac	ACATGGCTG	-14	-6	NA
NM_028868	Cxxc1	'CXXC finger 1 (PHD domain)'	V$NFMUE1_Q6	Mm.ALL.txStart.600.100.fa	transfac	AGATGGCGG	+23	+31	NA
NM_133689	4930579J09Rik	'RIKEN cDNA 4930579J09 gene'	V$NFMUE1_Q6	Mm.ALL.txStart.600.100.fa	transfac	TGGCCATCT	-18	-10	NA
NM_010164	Eya1	'eyes absent 1 homolog (Drosophila)'	V$NFMUE1_Q6	Mm.ALL.txStart.600.100.fa	transfac	CAGCCATGT	+16	+24	NA
NM_133239	Crb1	'crumbs homolog 1 (Drosophila)'	V$NFMUE1_Q6	Mm.ALL.txStart.600.100.fa	transfac	AGATGGCAT	+19	+27	NA
NM_080844	Serpinc1	'serine (or cysteine) peptidase inhibitor, clade C (antithrombin), member 1'	V$NFMUE1_Q6	Mm.ALL.txStart.600.100.fa	transfac	CGGCCATGT	+48	+56	NA
NM_020595	Otor	'otoraplin'	V$NFMUE1_Q6	Mm.ALL.txStart.600.100.fa	transfac	AGATGGCAA	+7	+15	NA
NM_007521	Bach2	'BTB and CNC homology 2'	V$NFMUE1_Q6	Mm.ALL.txStart.600.100.fa	transfac	CTGCCATGT	+5	+13	NA
NM_024472	BC002216	'cDNA sequence BC002216'	V$NFMUE1_Q6	Mm.ALL.txStart.600.100.fa	transfac	GGATGGCTG	-31	-23	NA
NM_008314	Htr5a	'5-hydroxytryptamine (serotonin) receptor 5A'	V$NFMUE1_Q6	Mm.ALL.txStart.600.100.fa	transfac	AGGCCATCT	+1	+9	NA
NM_009763	Bst1	'bone marrow stromal cell antigen 1'	V$NFMUE1_Q6	Mm.ALL.txStart.600.100.fa	transfac	TGATGGCTG	+18	+26	NA
NM_133727	Kptn	'kaptin'	V$NFMUE1_Q6	Mm.ALL.txStart.600.100.fa	transfac	AGGCCATCT	+20	+28	NA
NM_009259	Spn	'sialophorin'	V$NFMUE1_Q6	Mm.ALL.txStart.600.100.fa	transfac	AGATGGCCT	+2	+10	NA
NM_181470	Ltv1	'LTV1 homolog (S. cerevisiae)'	V$NFMUE1_Q6	Mm.ALL.txStart.600.100.fa	transfac	CCGCCATCG	-25	-17	NA
NM_175000	Hbq1	'hemoglobin, theta 1'	V$NFMUE1_Q6	Mm.ALL.txStart.600.100.fa	transfac	AGATGGCTC	+48	+56	NA
NM_177075	C030019I05Rik	'RIKEN cDNA C030019I05 gene'	V$NFMUE1_Q6	Mm.ALL.txStart.600.100.fa	transfac	GGATGGCTG	+52	+60	NA
NM_173785	A230051G13Rik	'RIKEN cDNA A230051G13 gene'	V$NFMUE1_Q6	Mm.ALL.txStart.600.100.fa	transfac	AGATGGCAG	+47	+55	NA
NM_028904	Rmi1	'RMI1, RecQ mediated genome instability 1, homolog (S. cerevisiae)'	V$NFMUE1_Q6	Mm.ALL.txStart.600.100.fa	transfac	CCGCCATCC	+55	+63	NA
NM_178916	Rfesd	'Rieske (Fe-S) domain containing'	V$NFMUE1_Q6	Mm.ALL.txStart.600.100.fa	transfac	GGATGGCCG	+52	+60	NA
NM_144808	Slc39a14	'solute carrier family 39 (zinc transporter), member 14'	V$NFMUE1_Q6	Mm.ALL.txStart.600.100.fa	transfac	ATATGGCCG	-24	-16	NA
NM_026496	Grhl2	'grainyhead-like 2 (Drosophila)'	V$NFMUE1_Q6	Mm.ALL.txStart.600.100.fa	transfac	CTGCCATCT	+33	+41	NA
NM_176835	2810451A06Rik	'RIKEN cDNA 2810451A06 gene'	V$NFMUE1_Q6	Mm.ALL.txStart.600.100.fa	transfac	GGGCCATTT	+20	+28	NA
NM_173743	2310016F22Rik	'RIKEN cDNA 2310016F22 gene'	V$NFMUE1_Q6	Mm.ALL.txStart.600.100.fa	transfac	AGGCCATCT	+57	+65	NA
NM_144861	BC021395	'cDNA sequence BC021395'	V$NFMUE1_Q6	Mm.ALL.txStart.600.100.fa	transfac	GCGCCATCT	-22	-14	NA
NM_026553	Yif1a	'Yip1 interacting factor homolog A (S. cerevisiae)'	V$NFMUE1_Q6	Mm.ALL.txStart.600.100.fa	transfac	ACATGGCGG	+13	+21	NA
NM_177642		''	V$NFMUE1_Q6	Mm.ALL.txStart.600.100.fa	transfac	GGATGGCTG	+43	+51	NA
NM_030710	Slamf6	'SLAM family member 6'	V$NFMUE1_Q6	Mm.ALL.txStart.600.100.fa	transfac	AGATGGCCC	+1	+9	NA
NM_175683	Dclre1c	'DNA cross-link repair 1C, PSO2 homolog (S. cerevisiae)'	V$NFMUE1_Q6	Mm.ALL.txStart.600.100.fa	transfac	AGATGGCGG	+62	+70	NA
NM_025490	1700010M22Rik	'RIKEN cDNA 1700010M22 gene'	V$NFMUE1_Q6	Mm.ALL.txStart.600.100.fa	transfac	AGATGGCAA	+48	+56	NA
NM_028306	Hspa12b	'heat shock protein 12B'	V$NFMUE1_Q6	Mm.ALL.txStart.600.100.fa	transfac	CGGCCATCC	-27	-19	NA
NM_178112	Ints8	'integrator complex subunit 8'	V$NFMUE1_Q6	Mm.ALL.txStart.600.100.fa	transfac	ACGCCATCT	+1	+9	NA
NM_025271	Actl7b	'actin-like 7b'	V$NFMUE1_Q6	Mm.ALL.txStart.600.100.fa	transfac	AGATGGCGA	+39	+47	NA
NM_026670	Zmym1	'zinc finger, MYM domain containing 1'	V$NFMUE1_Q6	Mm.ALL.txStart.600.100.fa	transfac	CAGCCATCC	+55	+63	NA
NM_133883	Adprhl2	'ADP-ribosylhydrolase like 2'	V$NFMUE1_Q6	Mm.ALL.txStart.600.100.fa	transfac	GGATGGCGG	+32	+40	NA
NM_009557	Zfp46	'zinc finger protein 46'	V$NFMUE1_Q6	Mm.ALL.txStart.600.100.fa	transfac	AGATGGCAG	+23	+31	NA
NM_013698	Txk	'TXK tyrosine kinase'	V$NFMUE1_Q6	Mm.ALL.txStart.600.100.fa	transfac	AGATGGCCG	+54	+62	NA
NM_181410	Gtf2h3	'general transcription factor IIH, polypeptide 3'	V$NFMUE1_Q6	Mm.ALL.txStart.600.100.fa	transfac	CAATGGCCG	+17	+25	NA
NM_028762	Rbm19	'RNA binding motif protein 19'	V$NFMUE1_Q6	Mm.ALL.txStart.600.100.fa	transfac	AAATGGCGG	+10	+18	NA
NM_011054	Pde1c	'phosphodiesterase 1C'	V$NFMUE1_Q6	Mm.ALL.txStart.600.100.fa	transfac	CAGCCATCA	-11	-3	NA
NM_013643	Ptpn5	'protein tyrosine phosphatase, non-receptor type 5'	V$NFMUE1_Q6	Mm.ALL.txStart.600.100.fa	transfac	CTGCCATCT	-27	-19	NA
NM_027815	9030624J02Rik	'RIKEN cDNA 9030624J02 gene'	V$NFMUE1_Q6	Mm.ALL.txStart.600.100.fa	transfac	AGATGGCTG	+17	+25	NA
NM_010900	Nfatc2ip	'nuclear factor of activated T-cells, cytoplasmic, calcineurin-dependent 2 interacting protein'	V$NFMUE1_Q6	Mm.ALL.txStart.600.100.fa	transfac	AGATGGCGG	+21	+29	NA
NM_146206	Tpcn2	'two pore segment channel 2'	V$NFMUE1_Q6	Mm.ALL.txStart.600.100.fa	transfac	GGATGGCGG	+15	+23	NA
NM_176849	9430010O03Rik	'RIKEN cDNA 9430010O03 gene'	V$NFMUE1_Q6	Mm.ALL.txStart.600.100.fa	transfac	CTGCCATCT	+21	+29	NA
NM_146219	BC025816	'cDNA sequence BC025816'	V$NFMUE1_Q6	Mm.ALL.txStart.600.100.fa	transfac	GGATGGCTG	-9	-1	NA
NM_025781	Tmem170	'transmembrane protein 170'	V$NFMUE1_Q6	Mm.ALL.txStart.600.100.fa	transfac	GGATGGCGG	+28	+36	NA
NM_028038	Ddx28	'DEAD (Asp-Glu-Ala-Asp) box polypeptide 28'	V$NFMUE1_Q6	Mm.ALL.txStart.600.100.fa	transfac	GGGCCATCG	+22	+30	NA
NM_030709	Tmprss5	'transmembrane protease, serine 5 (spinesin)'	V$NFMUE1_Q6	Mm.ALL.txStart.600.100.fa	transfac	CTGCCATCC	+60	+68	NA
NM_175235	Brunol6	'bruno-like 6, RNA binding protein (Drosophila)'	V$NFMUE1_Q6	Mm.ALL.txStart.600.100.fa	transfac	ACATGGCCG	+40	+48	NA
NM_175325	Bbs4	'Bardet-Biedl syndrome 4 homolog (human)'	V$NFMUE1_Q6	Mm.ALL.txStart.600.100.fa	transfac	AGATGGCTG	+26	+34	NA
NM_177909	Slc9a9	'solute carrier family 9 (sodium/hydrogen exchanger), isoform 9'	V$NFMUE1_Q6	Mm.ALL.txStart.600.100.fa	transfac	AAGCCATCT	-6	+3	NA
NM_175122	Rab39b	'RAB39B, member RAS oncogene family'	V$NFMUE1_Q6	Mm.ALL.txStart.600.100.fa	transfac	CTGCCATTT	-2	+7	NA
NM_178713	Aldh8a1	'aldehyde dehydrogenase 8 family, member A1'	V$NFMUE1_Q6	Mm.ALL.txStart.600.100.fa	transfac	ACATGGCTG	+49	+57	NA
NM_009191	Clpb	'ClpB caseinolytic peptidase B homolog (E. coli)'	V$NFMUE1_Q6	Mm.ALL.txStart.600.100.fa	transfac	CAGCCATGT	-18	-10	NA
NM_153071	Gprc6a	'G protein-coupled receptor, family C, group 6, member A'	V$NFMUE1_Q6	Mm.ALL.txStart.600.100.fa	transfac	AGATGGCCC	+26	+34	NA
NM_007749	Cox7c	'cytochrome c oxidase, subunit VIIc'	V$NFMUE1_Q6	Mm.ALL.txStart.600.100.fa	transfac	CGGCCATTT	+13	+21	NA
NM_175087	Aqp6	'aquaporin 6'	V$NFMUE1_Q6	Mm.ALL.txStart.600.100.fa	transfac	CCGCCATCA	+61	+69	NA
NM_172204	Noxa1	'NADPH oxidase activator 1'	V$NFMUE1_Q6	Mm.ALL.txStart.600.100.fa	transfac	GGGCCATCT	+31	+39	NA
NM_172662	Gtdc1	'glycosyltransferase-like domain containing 1'	V$NFMUE1_Q6	Mm.ALL.txStart.600.100.fa	transfac	GTGCCATCT	-33	-25	NA
NM_026154	Mrpl10	'mitochondrial ribosomal protein L10'	V$NFMUE1_Q6	Mm.ALL.txStart.600.100.fa	transfac	CGATGGCTG	+14	+22	NA
NM_153106	Padi6	'peptidyl arginine deiminase, type VI'	V$NFMUE1_Q6	Mm.ALL.txStart.600.100.fa	transfac	CAGCCATGT	+32	+40	NA
NM_019792	Cyp3a25	'cytochrome P450, family 3, subfamily a, polypeptide 25'	V$NFMUE1_Q6	Mm.ALL.txStart.600.100.fa	transfac	ATGCCATCT	-19	-11	NA
NM_172487	Prrt3	'proline-rich transmembrane protein 3'	V$NFMUE1_Q6	Mm.ALL.txStart.600.100.fa	transfac	AGATGGCGG	-6	+3	NA
NM_172902	Agbl1	'ATP/GTP binding protein-like 1'	V$NFMUE1_Q6	Mm.ALL.txStart.600.100.fa	transfac	AGATGGCGA	+12	+20	NA
NM_175032	4930431L04Rik	'RIKEN cDNA 4930431L04 gene'	V$NFMUE1_Q6	Mm.ALL.txStart.600.100.fa	transfac	AGATGGCCA	-18	-10	NA
NM_027840	9130017C17Rik	'RIKEN cDNA 9130017C17 gene'	V$NFMUE1_Q6	Mm.ALL.txStart.600.100.fa	transfac	CAGCCATCT	+55	+63	NA
NM_013646	Rora	'RAR-related orphan receptor alpha'	V$NFMUE1_Q6	Mm.ALL.txStart.600.100.fa	transfac	TCGCCATCT	-33	-25	NA
NM_175273	2310046O06Rik	'RIKEN cDNA 2310046O06 gene'	V$NFMUE1_Q6	Mm.ALL.txStart.600.100.fa	transfac	CCGCCATCT	+6	+14	NA
NM_153168	Lars2	'leucyl-tRNA synthetase, mitochondrial'	V$NFMUE1_Q6	Mm.ALL.txStart.600.100.fa	transfac	ACATGGCGG	+9	+17	NA
NM_025332	Gtpbp8	'GTP-binding protein 8 (putative)'	V$NFMUE1_Q6	Mm.ALL.txStart.600.100.fa	transfac	AAATGGCAG	+21	+29	NA
NM_013796	Nagpa	'N-acetylglucosamine-1-phosphodiester alpha-N-acetylglucosaminidase'	V$NFMUE1_Q6	Mm.ALL.txStart.600.100.fa	transfac	ATATGGCGG	+29	+37	NA
NM_030109	Sf3b2	'splicing factor 3b, subunit 2'	V$NFMUE1_Q6	Mm.ALL.txStart.600.100.fa	transfac	AGATGGCGG	+53	+61	NA
NM_177342	Taf5	'TAF5 RNA polymerase II, TATA box binding protein (TBP)-associated factor'	V$NFMUE1_Q6	Mm.ALL.txStart.600.100.fa	transfac	AGATGGCGG	+16	+24	NA
NM_145513	Tiprl	'TIP41, TOR signalling pathway regulator-like (S. cerevisiae)'	V$NFMUE1_Q6	Mm.ALL.txStart.600.100.fa	transfac	GGGCCATCG	+47	+55	NA
NM_172823	Lmln	'leishmanolysin-like (metallopeptidase M8 family)'	V$NFMUE1_Q6	Mm.ALL.txStart.600.100.fa	transfac	AGATGGCGG	+27	+35	NA
NM_133194	Scml2	'sex comb on midleg-like 2 (Drosophila)'	V$NFMUE1_Q6	Mm.ALL.txStart.600.100.fa	transfac	GGGCCATCT	+31	+39	NA
NM_026435	Ufm1	'ubiquitin-fold modifier 1'	V$NFMUE1_Q6	Mm.ALL.txStart.600.100.fa	transfac	CGGCCATCA	-34	-26	NA
NM_171824	Pgbd5	'piggyBac transposable element derived 5'	V$NFMUE1_Q6	Mm.ALL.txStart.600.100.fa	transfac	CCGCCATCC	+30	+38	NA
NM_080633	Aco2	'aconitase 2, mitochondrial'	V$YY1_02	Mm.ALL.txStart.600.100.fa	transfac	AGTGCACAAAATGGCGCCTT	+41	+60	NA
NM_008363	Irak1	'interleukin-1 receptor-associated kinase 1'	V$YY1_02	Mm.ALL.txStart.600.100.fa	transfac	GGAGGGCAAGATGGCGGCGG	+5	+24	NA
NM_138601	D10Jhu81e	'DNA segment, Chr 10, Johns Hopkins University 81 expressed'	V$YY1_02	Mm.ALL.txStart.600.100.fa	transfac	GCCCTTCGTGATGGCTGCCG	+30	+49	NA
NM_026065	D10Ertd322e	'DNA segment, Chr 10, ERATO Doi 322, expressed'	V$YY1_02	Mm.ALL.txStart.600.100.fa	transfac	TTGAAGCAAGATGGCGAGCG	-2	+18	NA
NM_080560	Ube2n	'ubiquitin-conjugating enzyme E2N'	V$YY1_02	Mm.ALL.txStart.600.100.fa	transfac	ATCTGACAAGATGGCCGGGC	+37	+56	NA
NM_019647	Rpl21	'ribosomal protein L21'	V$YY1_02	Mm.ALL.txStart.600.100.fa	transfac	CCGCAGCCATCTTCCAGGTT	+11	+30	NA
NM_016774	Atp5b	'ATP synthase, H+ transporting mitochondrial F1 complex, beta subunit'	V$YY1_02	Mm.ALL.txStart.600.100.fa	transfac	ATTCCGCCATGTTGAGTCTT	+13	+32	NA
NM_134034	Smek2	'SMEK homolog 2, suppressor of mek1 (Dictyostelium)'	V$YY1_02	Mm.ALL.txStart.600.100.fa	transfac	GGGTTACAAGATGGCGGATC	-12	+8	NA
NM_011343	Sec61g	'SEC61, gamma subunit'	V$YY1_02	Mm.ALL.txStart.600.100.fa	transfac	AATCCGCCATCCAGTAAGTA	+36	+55	NA
NM_011221	Purb	'purine rich element binding protein B'	V$YY1_02	Mm.ALL.txStart.600.100.fa	transfac	GGCCGAGAAGATGGCGGACG	+22	+41	NA
NM_009079	Rpl22	'ribosomal protein L22'	V$YY1_02	Mm.ALL.txStart.600.100.fa	transfac	CTGCCGCCATGGCGCCTGTG	-2	+18	NA
NM_026533	Rps13	'ribosomal protein S13'	V$YY1_02	Mm.ALL.txStart.600.100.fa	transfac	CCTCCGCCATCATGGGTCGC	+17	+36	NA
NM_009438	Rpl13a	'ribosomal protein L13a'	V$YY1_02	Mm.ALL.txStart.600.100.fa	transfac	GCTGCCGAAGATGGCGGAGG	+12	+31	NA
NM_009439	Psmd3	'proteasome (prosome, macropain) 26S subunit, non-ATPase, 3'	V$YY1_02	Mm.ALL.txStart.600.100.fa	transfac	ACTCGGCCATCTGCTCGCCA	-23	-4	NA
NM_008676	Nbr1	'neighbor of Brca1 gene 1'	V$YY1_02	Mm.ALL.txStart.600.100.fa	transfac	TGTCCGCCATGTTAGATTCA	-4	+16	NA
NM_134040	Ddx1	'DEAD (Asp-Glu-Ala-Asp) box polypeptide 1'	V$YY1_02	Mm.ALL.txStart.600.100.fa	transfac	GTGCGGGAAGATGGCGGCCT	+46	+65	NA
NM_138597	Atp5o	'ATP synthase, H+ transporting, mitochondrial F1 complex, O subunit'	V$YY1_02	Mm.ALL.txStart.600.100.fa	transfac	CCGGGAAAAGATGGCCGCGC	+61	+80	NA
NM_010907	Nfkbia	'nuclear factor of kappa light chain gene enhancer in B-cells inhibitor, alpha'	V$YY1_02	Mm.ALL.txStart.600.100.fa	transfac	GCACAGCCATGTTTCAGCCA	+50	+69	NA
NM_008943	Psen1	'presenilin 1'	V$YY1_02	Mm.ALL.txStart.600.100.fa	transfac	CCGGGAGCAGATGGCTGGCA	+1	+20	NA
NM_009083	Rpl30	'ribosomal protein L30'	V$YY1_02	Mm.ALL.txStart.600.100.fa	transfac	CCCCGGCCATCTTGGCGGCT	+12	+31	R01833
NM_019491	Rala	'v-ral simian leukemia viral oncogene homolog A (ras related)'	V$YY1_02	Mm.ALL.txStart.600.100.fa	transfac	GGAAAACAGGATGGCTGCAA	+29	+48	NA
NM_008944	Psma2	'proteasome (prosome, macropain) subunit, alpha type 2'	V$YY1_02	Mm.ALL.txStart.600.100.fa	transfac	CCGGGTAAAGATGGCAGAGC	-2	+18	NA
NM_023585	Ube2v2	'ubiquitin-conjugating enzyme E2 variant 2'	V$YY1_02	Mm.ALL.txStart.600.100.fa	transfac	GCAGGAGAAGATGGCGGTCT	+17	+36	NA
NM_134093	Letmd1	'LETM1 domain containing 1'	V$YY1_02	Mm.ALL.txStart.600.100.fa	transfac	TGCTGTGAAGATGGCGCTGT	+21	+40	NA
NM_021713	Myg1	'melanocyte proliferating gene 1'	V$YY1_02	Mm.ALL.txStart.600.100.fa	transfac	ATGGGGACGGATGGCGGGCG	-49	-30	NA
NM_018749	Eif3d	'eukaryotic translation initiation factor 3, subunit D'	V$YY1_02	Mm.ALL.txStart.600.100.fa	transfac	CCCGGGCCATCTGTCGCCAT	+35	+54	NA
NM_018749	Eif3d	'eukaryotic translation initiation factor 3, subunit D'	V$YY1_02	Mm.ALL.txStart.600.100.fa	transfac	CTGTCGCCATCCGGGCCCGT	+45	+64	NA
NM_009716	Atf4	'activating transcription factor 4'	V$YY1_02	Mm.ALL.txStart.600.100.fa	transfac	CCGCCGCCATTTCTGCTTGC	-9	+11	NA
NM_009634	Adsl	'adenylosuccinate lyase 1'	V$YY1_02	Mm.ALL.txStart.600.100.fa	transfac	CGTGTTGAAAATGGCTGCAT	+20	+39	NA
NM_009572	Zhx1	'zinc fingers and homeoboxes protein 1'	V$YY1_02	Mm.ALL.txStart.600.100.fa	transfac	ATTTGTGATGATGGCCTGAG	-50	-31	NA
NM_019837	Nudt3	'nudix (nucleotide diphosphate linked moiety X)-type motif 3'	V$YY1_02	Mm.ALL.txStart.600.100.fa	transfac	CGCGTCCAAAATGGCGGCGC	-5	+15	NA
NM_010238	Brd2	'bromodomain containing 2'	V$YY1_02	Mm.ALL.txStart.600.100.fa	transfac	GACTTCTAAGATGGCGTCTG	-35	-16	NA
NM_007893	E4f1	'E4F transcription factor 1'	V$YY1_02	Mm.ALL.txStart.600.100.fa	transfac	GACCTGCCATCGGGCCCCGC	+45	+64	NA
NM_026532	Nutf2	'nuclear transport factor 2'	V$YY1_02	Mm.ALL.txStart.600.100.fa	transfac	CTGCCGCCATCGTGCCAGCC	+47	+66	NA
NM_008228	Hdac1	'histone deacetylase 1'	V$YY1_02	Mm.ALL.txStart.600.100.fa	transfac	GGCGAGCAAGATGGCGCAGA	+8	+27	NA
NM_026404	Slc35a4	'solute carrier family 35, member A4'	V$YY1_02	Mm.ALL.txStart.600.100.fa	transfac	GCGGGGAAAGATGGCGGATG	+8	+27	NA
NM_010773	Mbd2	'methyl-CpG binding domain protein 2'	V$YY1_02	Mm.ALL.txStart.600.100.fa	transfac	CGGAGACAATATGGCCTCGC	+23	+42	NA
NM_010634	Fabp5	'fatty acid binding protein 5, epidermal'	V$YY1_02	Mm.ALL.txStart.600.100.fa	transfac	ATAAGCGCAGATGGCGCCAG	-44	-25	NA
NM_008214	Hars	'histidyl-tRNA synthetase'	V$YY1_02	Mm.ALL.txStart.600.100.fa	transfac	GGCAGGCAGGATGGCAGATC	+11	+30	NA
NM_007476	Arf1	'ADP-ribosylation factor 1'	V$YY1_02	Mm.ALL.txStart.600.100.fa	transfac	GCGCCGCCATCTTGTGGGAG	-42	-23	NA
NM_134150	Otub1	'OTU domain, ubiquitin aldehyde binding 1'	V$YY1_02	Mm.ALL.txStart.600.100.fa	transfac	CTGTTTAAAGATGGCGGCGG	+16	+35	NA
NM_133803	Dpp3	'dipeptidylpeptidase 3'	V$YY1_02	Mm.ALL.txStart.600.100.fa	transfac	TGCAGGGCTCATGGCAGATA	-1	+19	NA
NM_011262	Dpf2	'D4, zinc and double PHD fingers family 2'	V$YY1_02	Mm.ALL.txStart.600.100.fa	transfac	AACAGGGAAGATGGCGGCTG	+42	+61	NA
NM_026007	Eef1g	'eukaryotic translation elongation factor 1 gamma'	V$YY1_02	Mm.ALL.txStart.600.100.fa	transfac	CGGAATCACCATGGCGGCTG	+7	+26	NA
NM_026007	Eef1g	'eukaryotic translation elongation factor 1 gamma'	V$YY1_02	Mm.ALL.txStart.600.100.fa	transfac	CCACCGCCATCCTTTGCCTG	+66	+85	NA
NM_011290	Rpl6	'ribosomal protein L6'	V$YY1_02	Mm.ALL.txStart.600.100.fa	transfac	ATATCCCTAGATGGCGGGTG	-19	+1	NA
NM_010324	Got1	'glutamate oxaloacetate transaminase 1, soluble'	V$YY1_02	Mm.ALL.txStart.600.100.fa	transfac	TTCTGTCGCGATGGCGCCTC	+45	+64	NA
NM_007452	Prdx3	'peroxiredoxin 3'	V$YY1_02	Mm.ALL.txStart.600.100.fa	transfac	TGCTCTGAAGATGGCGGCAG	+38	+57	NA
NM_008678	Ncoa2	'nuclear receptor coactivator 2'	V$YY1_02	Mm.ALL.txStart.600.100.fa	transfac	ACACGGGAACATGGCGGCCG	+32	+51	NA
NM_009061	Rgs2	'regulator of G-protein signaling 2'	V$YY1_02	Mm.ALL.txStart.600.100.fa	transfac	AAAGTGCCATGTTCCTGGCT	+36	+55	NA
NM_023041	Pex19	'peroxisome biogenesis factor 19'	V$YY1_02	Mm.ALL.txStart.600.100.fa	transfac	AGGCAGTAAGATGGCGGCTG	-3	+17	NA
NM_021607	Ncstn	'nicastrin'	V$YY1_02	Mm.ALL.txStart.600.100.fa	transfac	GAGAGGCAAGATGGCTACGA	+3	+22	NA
NM_020579	B4galt3	'UDP-Gal:betaGlcNAc beta 1,4-galactosyltransferase, polypeptide 3'	V$YY1_02	Mm.ALL.txStart.600.100.fa	transfac	CGCTTCCAAGATGGCTGCAG	-43	-24	NA
NM_011070	Pfdn2	'prefoldin 2'	V$YY1_02	Mm.ALL.txStart.600.100.fa	transfac	GGTGGGGAAGATGGCGGACA	+4	+23	NA
NM_007415	Parp1	'poly (ADP-ribose) polymerase family, member 1'	V$YY1_02	Mm.ALL.txStart.600.100.fa	transfac	GAGAAGGAGGATGGCGGAGG	+50	+69	NA
NM_023514	Mrps9	'mitochondrial ribosomal protein S9'	V$YY1_02	Mm.ALL.txStart.600.100.fa	transfac	TACGGCCAACATGGCCGCCC	-6	+14	NA
NM_133808	Hdlbp	'high density lipoprotein (HDL) binding protein'	V$YY1_02	Mm.ALL.txStart.600.100.fa	transfac	CTTTACCAAGATGGCGTCTT	+4	+23	NA
NM_025349	Lsm7	'LSM7 homolog, U6 small nuclear RNA associated (S. cerevisiae)'	V$YY1_02	Mm.ALL.txStart.600.100.fa	transfac	AGGCGACAAGATGGCGGTGA	+14	+33	NA
NM_133839	2010311D03Rik	'RIKEN cDNA 2010311D03 gene'	V$YY1_02	Mm.ALL.txStart.600.100.fa	transfac	TAGCCGCCATCTTGCCAGTG	-26	-7	NA
NM_013636	Ppp1cc	'protein phosphatase 1, catalytic subunit, gamma isoform'	V$YY1_02	Mm.ALL.txStart.600.100.fa	transfac	CGGCGGCCATCTTGTTCTTC	+34	+53	NA
NM_011699	Lin7c	'lin-7 homolog C (C. elegans)'	V$YY1_02	Mm.ALL.txStart.600.100.fa	transfac	CGAAGAGAAGATGGCGGCGC	-3	+17	NA
NM_008569	Anapc1	'anaphase promoting complex subunit 1'	V$YY1_02	Mm.ALL.txStart.600.100.fa	transfac	GAAATCCAAGATGGCTCCAG	+8	+27	NA
NM_008569	Anapc1	'anaphase promoting complex subunit 1'	V$YY1_02	Mm.ALL.txStart.600.100.fa	transfac	CTCCAGCCATTTGAGTTGTT	+22	+41	NA
NM_023565	Cse1l	'chromosome segregation 1-like (S. cerevisiae)'	V$YY1_02	Mm.ALL.txStart.600.100.fa	transfac	GCCGCGCCATTTTGCCAGGG	-31	-12	NA
NM_133854	Snapap	'SNAP-associated protein'	V$YY1_02	Mm.ALL.txStart.600.100.fa	transfac	GCAGTTCGCGATGGCCGCGG	+21	+40	NA
NM_025963	Rps10	'ribosomal protein S10'	V$YY1_02	Mm.ALL.txStart.600.100.fa	transfac	CTGTCGCCATCCGGGCCGCA	+66	+85	NA
NM_010433	Hipk2	'homeodomain interacting protein kinase 2'	V$YY1_02	Mm.ALL.txStart.600.100.fa	transfac	CAGGCTCAAGATGGCAGATT	+38	+57	NA
NM_026275	Ube2r2	'ubiquitin-conjugating enzyme E2R 2'	V$YY1_02	Mm.ALL.txStart.600.100.fa	transfac	CGCCGCCGCGATGGCCCAGC	+40	+59	NA
NM_008692	Nfyc	'nuclear transcription factor-Y gamma'	V$YY1_02	Mm.ALL.txStart.600.100.fa	transfac	CGGCCGCCATCTTGTTTGCG	-21	-2	NA
NM_025544	Mrps15	'mitochondrial ribosomal protein S15'	V$YY1_02	Mm.ALL.txStart.600.100.fa	transfac	CCGAACCGTCATGGCTGCGC	+54	+73	NA
NM_030722	Pum1	'pumilio 1 (Drosophila)'	V$YY1_02	Mm.ALL.txStart.600.100.fa	transfac	GGGCCGCCATGTTGTCGGAG	-20	-1	NA
NM_009541	Zbtb17	'zinc finger and BTB domain containing 17'	V$YY1_02	Mm.ALL.txStart.600.100.fa	transfac	CGGTTCTAACATGGCGGCGC	+16	+35	NA
NM_008142	Gnb1	'guanine nucleotide binding protein, beta 1'	V$YY1_02	Mm.ALL.txStart.600.100.fa	transfac	GCCCATCCTGATGGCTGGAG	+6	+25	NA
NM_026517	Rpl22l1	'ribosomal protein L22 like 1'	V$YY1_02	Mm.ALL.txStart.600.100.fa	transfac	GCAGCTCAACATGGCGCCGG	+15	+34	NA
NM_133756	Xab1	'XPA binding protein 1'	V$YY1_02	Mm.ALL.txStart.600.100.fa	transfac	CTGAGGAAAGATGGCGGCGC	+3	+22	NA
NM_133910	Tbc1d14	'TBC1 domain family, member 14'	V$YY1_02	Mm.ALL.txStart.600.100.fa	transfac	CACTTCCAAGATGGCCGCGG	-15	+5	NA
NM_008095	Gbas	'glioblastoma amplified sequence'	V$YY1_02	Mm.ALL.txStart.600.100.fa	transfac	CCGGAGCAAGATGGCGGCGC	+37	+56	NA
NM_010325	Got2	'glutamate oxaloacetate transaminase 2, mitochondrial'	V$YY1_02	Mm.ALL.txStart.600.100.fa	transfac	ACCGCCCACCATGGCCCTCC	+51	+70	NA
NM_009729	Atp6v0c	'ATPase, H+ transporting, lysosomal V0 subunit C'	V$YY1_02	Mm.ALL.txStart.600.100.fa	transfac	CGGCCGCCATCTTGCTTTGC	-26	-7	NA
NM_019649	Clptm1	'cleft lip and palate associated transmembrane protein 1'	V$YY1_02	Mm.ALL.txStart.600.100.fa	transfac	GAGCAGGAAGATGGCGGCGG	+2	+21	NA
NM_008820	Pepd	'peptidase D'	V$YY1_02	Mm.ALL.txStart.600.100.fa	transfac	CCGAGTGAACATGGCGTCCA	+22	+41	NA
NM_011592	Timm44	'translocase of inner mitochondrial membrane 44'	V$YY1_02	Mm.ALL.txStart.600.100.fa	transfac	CTCTTCCAACATGGCGGCGG	-2	+18	NA
NM_023662	Pcm1	'pericentriolar material 1'	V$YY1_02	Mm.ALL.txStart.600.100.fa	transfac	AGGTCCTAAGATGGCGGTGG	-15	+5	NA
NM_023662	Pcm1	'pericentriolar material 1'	V$YY1_02	Mm.ALL.txStart.600.100.fa	transfac	AGGCGGCCATTGGGGCTTTG	+42	+61	NA
NM_007944	Eps15l1	'epidermal growth factor receptor pathway substrate 15-like 1'	V$YY1_02	Mm.ALL.txStart.600.100.fa	transfac	CCGCACGAAGATGGCGGCGC	+14	+33	NA
NM_022997	Vps35	'vacuolar protein sorting 35'	V$YY1_02	Mm.ALL.txStart.600.100.fa	transfac	GAGTCGCCATGGTGAGTGAG	+34	+53	NA
NM_021502	Trappc2l	'trafficking protein particle complex 2-like'	V$YY1_02	Mm.ALL.txStart.600.100.fa	transfac	GCCTGCCAATATGGCGGTGT	+6	+25	NA
NM_010322	Gnpat	'glyceronephosphate O-acyltransferase'	V$YY1_02	Mm.ALL.txStart.600.100.fa	transfac	CCTGGTTAAGATGGCGGTGC	-12	+8	NA
NM_009353	Terf2	'telomeric repeat binding factor 2'	V$YY1_02	Mm.ALL.txStart.600.100.fa	transfac	GTCGAACACGATGGCGGGAG	+41	+60	NA
NM_007917	Eif4e	'eukaryotic translation initiation factor 4E'	V$YY1_02	Mm.ALL.txStart.600.100.fa	transfac	TCGATCTAAGATGGCGACTG	+4	+23	NA
NM_009279	Ssr4	'signal sequence receptor, delta'	V$YY1_02	Mm.ALL.txStart.600.100.fa	transfac	GTTCCGCCATCTTGGGGAGG	-47	-28	NA
NM_008224	Hcfc1	'host cell factor C1'	V$YY1_02	Mm.ALL.txStart.600.100.fa	transfac	GCGGCTCAAGATGGCGGCTC	-25	-6	NA
NM_008753	Oaz1	'ornithine decarboxylase antizyme'	V$YY1_02	Mm.ALL.txStart.600.100.fa	transfac	CCGGCGCCATTTTGCGAACG	+18	+37	NA
NM_145925	Pttg1ip	'pituitary tumor-transforming 1 interacting protein'	V$YY1_02	Mm.ALL.txStart.600.100.fa	transfac	CGCACTCACCATGGCGCCTG	+47	+66	NA
NM_175195	3110056O03Rik	'RIKEN cDNA 3110056O03 gene'	V$YY1_02	Mm.ALL.txStart.600.100.fa	transfac	ACCGGCGGACATGGCCGCGG	+67	+86	NA
NM_029272	Ndufs7	'NADH dehydrogenase (ubiquinone) Fe-S protein 7'	V$YY1_02	Mm.ALL.txStart.600.100.fa	transfac	CGAGGCCAAGATGGCGGCGC	+15	+34	NA
NM_028082	Cnot2	'CCR4-NOT transcription complex, subunit 2'	V$YY1_02	Mm.ALL.txStart.600.100.fa	transfac	ACGTCGCCATCTTGGATCCG	+9	+28	NA
NM_026617	Tmbim4	'transmembrane BAX inhibitor motif containing 4'	V$YY1_02	Mm.ALL.txStart.600.100.fa	transfac	TGCTGGCGACATGGCCGACA	+11	+30	NA
NM_010956	Ogdh	'oxoglutarate dehydrogenase (lipoamide)'	V$YY1_02	Mm.ALL.txStart.600.100.fa	transfac	AGATCAGAAAATGGCGGCGT	-32	-13	NA
NM_130903	Cd209c	'CD209c antigen'	V$YY1_02	Mm.ALL.txStart.600.100.fa	transfac	GTGCTGCCATATGCTGTGGA	-17	+3	NA
NM_028860	Mtmr3	'myotubularin related protein 3'	V$YY1_02	Mm.ALL.txStart.600.100.fa	transfac	CTGCCGCCATGTTGTTGTGG	+6	+25	NA
NM_009658	Akr1b3	'aldo-keto reductase family 1, member B3 (aldose reductase)'	V$YY1_02	Mm.ALL.txStart.600.100.fa	transfac	TGCAGCGATCATGGCCAGCC	+57	+76	NA
NM_009658	Akr1b3	'aldo-keto reductase family 1, member B3 (aldose reductase)'	V$YY1_02	Mm.ALL.txStart.600.100.fa	transfac	GGCCAGCCATCTGGAACTCA	+69	+88	NA
NM_016776	Mybbp1a	'MYB binding protein (P160) 1a'	V$YY1_02	Mm.ALL.txStart.600.100.fa	transfac	TTGGCTCAGCATGGCGGAGA	-4	+16	NA
NM_029976	Cdkn2aipnl	'CDKN2A interacting protein N-terminal like'	V$YY1_02	Mm.ALL.txStart.600.100.fa	transfac	CGGGAGCCATGGTGGGTGGC	+49	+68	NA
NM_133656	Crk	'v-crk sarcoma virus CT10 oncogene homolog (avian)'	V$YY1_02	Mm.ALL.txStart.600.100.fa	transfac	CCGCCGCCATTTCGGGCGCT	-8	+12	NA
NM_008248	Hint1	'histidine triad nucleotide binding protein 1'	V$YY1_02	Mm.ALL.txStart.600.100.fa	transfac	AGCGGCCGCGATGGCTGACG	+43	+62	NA
NM_009536	Ywhae	'tyrosine 3-monooxygenase/tryptophan 5-monooxygenase activation protein, epsilon polypeptide'	V$YY1_02	Mm.ALL.txStart.600.100.fa	transfac	GCGCCGCCATTTTTCCTGCT	-15	+5	NA
NM_010813	Mnt	'max binding protein'	V$YY1_02	Mm.ALL.txStart.600.100.fa	transfac	TCCTCGCCATCTTGTTGCAA	+51	+70	NA
NM_021282	Cyp2e1	'cytochrome P450, family 2, subfamily e, polypeptide 1'	V$YY1_02	Mm.ALL.txStart.600.100.fa	transfac	CATCGGCACCATGGCGGTTC	+10	+29	NA
NM_008946	Psmb6	'proteasome (prosome, macropain) subunit, beta type 6'	V$YY1_02	Mm.ALL.txStart.600.100.fa	transfac	GCAGAGGAAGATGGCGGCCG	-21	-2	NA
NM_175001	Mrpl22	'mitochondrial ribosomal protein L22'	V$YY1_02	Mm.ALL.txStart.600.100.fa	transfac	AGGGCTCAGCATGGCGGCCG	+16	+35	NA
NM_172947	Lsm12	'LSM12 homolog (S. cerevisiae)'	V$YY1_02	Mm.ALL.txStart.600.100.fa	transfac	CTCTCCCAAGATGGCGGCAC	+41	+60	NA
NM_026313	3300001P08Rik	'RIKEN cDNA 3300001P08 gene'	V$YY1_02	Mm.ALL.txStart.600.100.fa	transfac	CGGCGGCCATTTTGTCTTCT	-32	-13	NA
NM_008740	Nsf	'N-ethylmaleimide sensitive fusion protein'	V$YY1_02	Mm.ALL.txStart.600.100.fa	transfac	GTCCGCGAAGATGGCGGGCC	+59	+78	NA
NM_138669	Eif4a3	'eukaryotic translation initiation factor 4A, isoform 3'	V$YY1_02	Mm.ALL.txStart.600.100.fa	transfac	TAACGCCACGATGGCGACGT	+56	+75	NA
NM_153056	Sirt7	'sirtuin 7 (silent mating type information regulation 2, homolog) 7 (S. cerevisiae)'	V$YY1_02	Mm.ALL.txStart.600.100.fa	transfac	CAAAGGAGCGATGGCAGCCG	-15	+5	NA
NM_026618	Ccdc56	'coiled-coil domain containing 56'	V$YY1_02	Mm.ALL.txStart.600.100.fa	transfac	GAGCAGCAACATGGCGGCCC	+12	+31	NA
NM_133797	4833439L19Rik	'RIKEN cDNA 4833439L19 gene'	V$YY1_02	Mm.ALL.txStart.600.100.fa	transfac	CGCTCTCACGATGGCTCTGC	+52	+71	NA
NM_053257	Rpl31	'ribosomal protein L31'	V$YY1_02	Mm.ALL.txStart.600.100.fa	transfac	CAGAGTGAGTATGGCTGCGG	+13	+32	NA
NM_025666	5730410I19Rik	'RIKEN cDNA 5730410I19 gene'	V$YY1_02	Mm.ALL.txStart.600.100.fa	transfac	ACAGTTGAGGATGGCCGGAG	+45	+64	NA
NM_024274	Fars2	'phenylalanine-tRNA synthetase 2 (mitochondrial)'	V$YY1_02	Mm.ALL.txStart.600.100.fa	transfac	TCCCGTCAAGATGGCGGCGC	-13	+7	NA
NM_026550	Pak1ip1	'PAK1 interacting protein 1'	V$YY1_02	Mm.ALL.txStart.600.100.fa	transfac	CCGCAGCCATCGGGTCTCCA	+16	+35	NA
NM_011462	Spin1	'spindlin 1'	V$YY1_02	Mm.ALL.txStart.600.100.fa	transfac	AACATCCTCCATGGCCTCTG	+15	+34	NA
NM_175150	Txndc15	'thioredoxin domain containing 15'	V$YY1_02	Mm.ALL.txStart.600.100.fa	transfac	AGGAGTCAAGATGGCGGCCC	-20	-1	NA
NM_172593	Mier3	'mesoderm induction early response 1, family member 3'	V$YY1_02	Mm.ALL.txStart.600.100.fa	transfac	AGGTACCAATATGGCGGAGG	-15	+5	NA
NM_028487	Gpbp1	'GC-rich promoter binding protein 1'	V$YY1_02	Mm.ALL.txStart.600.100.fa	transfac	TCGGCGCCATTTTGGGACTG	-18	+2	NA
NM_021556	Mrps30	'mitochondrial ribosomal protein S30'	V$YY1_02	Mm.ALL.txStart.600.100.fa	transfac	GCGGGCGAAAATGGCGGCGG	+9	+28	NA
NM_028151	Skiv2l2	'superkiller viralicidic activity 2-like 2 (S. cerevisiae)'	V$YY1_02	Mm.ALL.txStart.600.100.fa	transfac	GTTCCGAAAGATGGCGGATG	+14	+33	NA
NM_007451	Slc25a5	'solute carrier family 25 (mitochondrial carrier, adenine nucleotide translocator), member 5'	V$YY1_02	Mm.ALL.txStart.600.100.fa	transfac	AGTCGGCCATTTGCTTTGCT	-25	-6	NA
NM_134079	Adk	'adenosine kinase'	V$YY1_02	Mm.ALL.txStart.600.100.fa	transfac	GAGTGTGAAGATGGCAGCTG	-4	+16	NA
NM_021402	Ube2j2	'ubiquitin-conjugating enzyme E2, J2 homolog (yeast)'	V$YY1_02	Mm.ALL.txStart.600.100.fa	transfac	GAGCGGCCATCTTGGAGGCT	-8	+12	NA
NM_015822	Fbxl3	'F-box and leucine-rich repeat protein 3'	V$YY1_02	Mm.ALL.txStart.600.100.fa	transfac	CGGGCGCCATTTTGGATTCC	-22	-3	NA
NM_175134	Ankrd46	'ankyrin repeat domain 46'	V$YY1_02	Mm.ALL.txStart.600.100.fa	transfac	CTGCTGCCATCACTGCTGCC	-5	+15	NA
NM_031842	Smarcd1	'SWI/SNF related, matrix associated, actin dependent regulator of chromatin, subfamily d, member 1'	V$YY1_02	Mm.ALL.txStart.600.100.fa	transfac	CTCCGGGAAGATGGCGGCCC	-18	+2	NA
NM_025609	Map3k7ip1	'mitogen-activated protein kinase kinase kinase 7 interacting protein 1'	V$YY1_02	Mm.ALL.txStart.600.100.fa	transfac	GTCCTCCAAGATGGCGGCGC	-8	+12	NA
NM_178614	Samm50	'sorting and assembly machinery component 50 homolog (S. cerevisiae)'	V$YY1_02	Mm.ALL.txStart.600.100.fa	transfac	GTGGTACAACATGGCGGCGC	+3	+22	NA
NM_133691	Puf60	'poly-U binding splicing factor 60'	V$YY1_02	Mm.ALL.txStart.600.100.fa	transfac	CGGACGCAAGATGGCGACGG	-13	+7	NA
NM_177298	Pisd	'phosphatidylserine decarboxylase'	V$YY1_02	Mm.ALL.txStart.600.100.fa	transfac	AGGAGGCGAGATGGCGGCGT	+4	+23	NA
NM_147155	Tagap1	'T-cell activation GTPase activating protein 1'	V$YY1_02	Mm.ALL.txStart.600.100.fa	transfac	GAGAAGCAAGATGGCGGCGA	+11	+30	NA
NM_145985	Arcn1	'archain 1'	V$YY1_02	Mm.ALL.txStart.600.100.fa	transfac	GGGCCGCCATCTTGGCAAGA	-32	-13	NA
NM_146075	Lemd2	'LEM domain containing 2'	V$YY1_02	Mm.ALL.txStart.600.100.fa	transfac	TCTTGGCCATCCTGTGGGTG	+28	+47	NA
NM_026845	Ppil1	'peptidylprolyl isomerase (cyclophilin)-like 1'	V$YY1_02	Mm.ALL.txStart.600.100.fa	transfac	TTCGCTCAGCATGGCGGCGA	+35	+54	NA
NM_025538	Alkbh7	'alkB, alkylation repair homolog 7 (E. coli)'	V$YY1_02	Mm.ALL.txStart.600.100.fa	transfac	ATCCCTGAAGATGGCGGGCA	+2	+21	NA
NM_146083	Sfrs7	'splicing factor, arginine/serine-rich 7'	V$YY1_02	Mm.ALL.txStart.600.100.fa	transfac	GGCCGGCCATCATGTCACGC	+73	+92	NA
NM_025468	Sec11c	'SEC11 homolog C (S. cerevisiae)'	V$YY1_02	Mm.ALL.txStart.600.100.fa	transfac	ACCCCGCCATGGTTCGTGCG	+40	+59	NA
NM_011966	Psma4	'proteasome (prosome, macropain) subunit, alpha type 4'	V$YY1_02	Mm.ALL.txStart.600.100.fa	transfac	GCTTGGCCATCCGGGTTGGT	-29	-10	NA
NM_024187	U2af1	'U2 small nuclear ribonucleoprotein auxiliary factor (U2AF) 1'	V$YY1_02	Mm.ALL.txStart.600.100.fa	transfac	CCGCTCGAAAATGGCGGAAT	+10	+29	NA
NM_025526	Iscu	'IscU iron-sulfur cluster scaffold homolog (E. coli)'	V$YY1_02	Mm.ALL.txStart.600.100.fa	transfac	AGCCGGCAGGATGGCGGCGG	+7	+26	NA
NM_172302	5730453I16Rik	'RIKEN cDNA 5730453I16 gene'	V$YY1_02	Mm.ALL.txStart.600.100.fa	transfac	CCGCCGCCATATTCCCGGTA	+46	+65	NA
NM_178690	Rab3gap1	'RAB3 GTPase activating protein subunit 1'	V$YY1_02	Mm.ALL.txStart.600.100.fa	transfac	GCTCCGCAAGATGGCGGCGG	+11	+30	NA
NM_146126	Sord	'sorbitol dehydrogenase'	V$YY1_02	Mm.ALL.txStart.600.100.fa	transfac	AGAGAGCAACATGGCAGCTC	+45	+64	NA
NM_153064	Ndufs2	'NADH dehydrogenase (ubiquinone) Fe-S protein 2'	V$YY1_02	Mm.ALL.txStart.600.100.fa	transfac	CCCGGTAAAGATGGCGGCCC	+15	+34	NA
NM_025875	Rbm8a	'RNA binding motif protein 8a'	V$YY1_02	Mm.ALL.txStart.600.100.fa	transfac	GAGAAGCAAGATGGCGGACG	+20	+39	NA
NM_133225	Acbd3	'acyl-Coenzyme A binding domain containing 3'	V$YY1_02	Mm.ALL.txStart.600.100.fa	transfac	GCGAGCGGAGATGGCGGCGC	+50	+69	NA
NM_175127	Fbxo28	'F-box protein 28'	V$YY1_02	Mm.ALL.txStart.600.100.fa	transfac	AACTCCCAAGATGGCGGCGG	+8	+27	NA
NM_175127	Fbxo28	'F-box protein 28'	V$YY1_02	Mm.ALL.txStart.600.100.fa	transfac	TGAGGAGCGGATGGCTGAGG	+32	+51	NA
NM_026195	Atic	'5-aminoimidazole-4-carboxamide ribonucleotide formyltransferase/IMP cyclohydrolase'	V$YY1_02	Mm.ALL.txStart.600.100.fa	transfac	CCAACGCAGCATGGCTCCGT	+73	+92	NA
NM_145518	Ndufs1	'NADH dehydrogenase (ubiquinone) Fe-S protein 1'	V$YY1_02	Mm.ALL.txStart.600.100.fa	transfac	TGGCCGCCATATTGACTTAG	+33	+52	NA
NM_145455	Btf3	'basic transcription factor 3'	V$YY1_02	Mm.ALL.txStart.600.100.fa	transfac	TAGCTGCCATCTTGCGTCCC	-10	+10	NA
NM_138748	Ppp2r4	'protein phosphatase 2A, regulatory subunit B (PR 53)'	V$YY1_02	Mm.ALL.txStart.600.100.fa	transfac	CCGCACCAAGATGGCCGCTG	+7	+26	NA
NM_152800	Tor2a	'torsin family 2, member A'	V$YY1_02	Mm.ALL.txStart.600.100.fa	transfac	CCTCAACCGGATGGCGGTGG	+20	+39	NA
NM_177345	Mapkap1	'mitogen-activated protein kinase associated protein 1'	V$YY1_02	Mm.ALL.txStart.600.100.fa	transfac	CACAGAAAGGATGGCCTTCT	+38	+57	NA
NM_023854	Zfp289	'zinc finger protein 289'	V$YY1_02	Mm.ALL.txStart.600.100.fa	transfac	AGGAGAGAAAATGGCGGCGA	+18	+37	NA
NM_178616	Psmd11	'proteasome (prosome, macropain) 26S subunit, non-ATPase, 11'	V$YY1_02	Mm.ALL.txStart.600.100.fa	transfac	GAGCGGTAAGATGGCGGCCG	+28	+47	NA
NM_029635	Commd9	'COMM domain containing 9'	V$YY1_02	Mm.ALL.txStart.600.100.fa	transfac	CTCCAGAAAGATGGCGGCCT	-3	+17	NA
NM_026758	Mphosph6	'M phase phosphoprotein 6'	V$YY1_02	Mm.ALL.txStart.600.100.fa	transfac	TGCGTCCAACATGGCGTCGG	+18	+37	NA
NM_024436	Rab22a	'RAB22A, member RAS oncogene family'	V$YY1_02	Mm.ALL.txStart.600.100.fa	transfac	GCGTCCCAAGATGGCGGCGG	-2	+18	NA
NM_029017	Mrpl47	'mitochondrial ribosomal protein L47'	V$YY1_02	Mm.ALL.txStart.600.100.fa	transfac	CATTAGAAACATGGCTGCGA	+27	+46	NA
NM_026784	Pmvk	'phosphomevalonate kinase'	V$YY1_02	Mm.ALL.txStart.600.100.fa	transfac	TGGTGGCACCATGGCCCCGC	+45	+64	NA
NM_027315	Ube2q1	'ubiquitin-conjugating enzyme E2Q (putative) 1'	V$YY1_02	Mm.ALL.txStart.600.100.fa	transfac	GCGGCGCCATCTTGGCGAAG	-20	-1	NA
NM_025845	Prpf38b	'PRP38 pre-mRNA processing factor 38 (yeast) domain containing B'	V$YY1_02	Mm.ALL.txStart.600.100.fa	transfac	GCCCCGCCATCTTGTTCCCA	-31	-12	NA
NM_145546	Gtf2b	'general transcription factor IIB'	V$YY1_02	Mm.ALL.txStart.600.100.fa	transfac	AGCCGCGAAGATGGCGTCGA	+16	+35	NA
NM_175224	Metap1	'methionyl aminopeptidase 1'	V$YY1_02	Mm.ALL.txStart.600.100.fa	transfac	GCCAGGCAGCATGGCGGCGG	+2	+21	NA
NM_013883	Scmh1	'sex comb on midleg homolog 1'	V$YY1_02	Mm.ALL.txStart.600.100.fa	transfac	CAGCGGAAACATGGCGGCTG	-16	+4	NA
NM_028132	Pgm2	'phosphoglucomutase 2'	V$YY1_02	Mm.ALL.txStart.600.100.fa	transfac	CCTGGGCCATCGTTTCCAGG	-38	-19	NA
NM_029868	Gpbp1l1	'GC-rich promoter binding protein 1-like 1'	V$YY1_02	Mm.ALL.txStart.600.100.fa	transfac	GGGCAGCCATTTTGGGAAGA	-22	-3	NA
NM_028209	Ttc4	'tetratricopeptide repeat domain 4'	V$YY1_02	Mm.ALL.txStart.600.100.fa	transfac	GAGCTGCCATGGAGAGTTCT	+12	+31	NA
NM_025500	Mrpl37	'mitochondrial ribosomal protein L37'	V$YY1_02	Mm.ALL.txStart.600.100.fa	transfac	ACGGGCAAAGATGGCGGCGT	-2	+18	NA
NM_023603	Sfpq	'splicing factor proline/glutamine rich (polypyrimidine tract binding protein associated)'	V$YY1_02	Mm.ALL.txStart.600.100.fa	transfac	CGTCCGCCATTTTGTGCTCA	-6	+14	NA
NM_026880	Pink1	'PTEN induced putative kinase 1'	V$YY1_02	Mm.ALL.txStart.600.100.fa	transfac	CCGCGCCACCATGGCGGTGC	+43	+62	NA
NM_146154	Ppp1r8	'protein phosphatase 1, regulatory (inhibitor) subunit 8'	V$YY1_02	Mm.ALL.txStart.600.100.fa	transfac	GAGACGCAAGATGGCGGCAG	-2	+18	NA
NM_145987	Tmem82	'transmembrane protein 82'	V$YY1_02	Mm.ALL.txStart.600.100.fa	transfac	AGGCTGCCATGTTCTCCCTG	+31	+50	NA
NM_025667	D4Ertd196e	'DNA segment, Chr 4, ERATO Doi 196, expressed'	V$YY1_02	Mm.ALL.txStart.600.100.fa	transfac	CGCGCGCGGGATGGCGGAAG	+54	+73	NA
NM_175152	Thap3	'THAP domain containing, apoptosis associated protein 3'	V$YY1_02	Mm.ALL.txStart.600.100.fa	transfac	GAGCCGCCATCTTTTTTAGG	+1	+20	NA
NM_175934	Ppp1r10	'protein phosphatase 1, regulatory subunit 10'	V$YY1_02	Mm.ALL.txStart.600.100.fa	transfac	GGCCGGCCATCAGGAAAACA	+25	+44	NA
NM_009206	Slc4a1ap	'solute carrier family 4 (anion exchanger), member 1, adaptor protein'	V$YY1_02	Mm.ALL.txStart.600.100.fa	transfac	CCGGCTAAGGATGGCTGATC	-11	+9	NA
NM_024236	Qdpr	'quinoid dihydropteridine reductase'	V$YY1_02	Mm.ALL.txStart.600.100.fa	transfac	CAGGAGCAGGATGGCGGCTT	+46	+65	NA
NM_173764	Tapt1	'transmembrane anterior posterior transformation 1'	V$YY1_02	Mm.ALL.txStart.600.100.fa	transfac	CTCTCGGAACATGGCGGGCG	-7	+13	NA
NM_029012	Sppl3	'signal peptide peptidase 3'	V$YY1_02	Mm.ALL.txStart.600.100.fa	transfac	AGGCAGCACCATGGCGGAAC	+60	+79	NA
NM_027494	Zcchc8	'zinc finger, CCHC domain containing 8'	V$YY1_02	Mm.ALL.txStart.600.100.fa	transfac	ACAGCCCAAGATGGCGGCCG	+1	+20	NA
NM_146164	Lrch4	'leucine-rich repeats and calponin homology (CH) domain containing 4'	V$YY1_02	Mm.ALL.txStart.600.100.fa	transfac	CCGAGAGCGGATGGCGGCAG	+15	+34	NA
NM_012002	Cops6	'COP9 (constitutive photomorphogenic) homolog, subunit 6 (Arabidopsis thaliana)'	V$YY1_02	Mm.ALL.txStart.600.100.fa	transfac	CGCGGGGAAAATGGCGGCGG	-5	+15	NA
NM_030037	Mospd3	'motile sperm domain containing 3'	V$YY1_02	Mm.ALL.txStart.600.100.fa	transfac	TCTCGGGAAGATGGCGCCCT	-12	+8	NA
NM_177682	AU022870	'expressed sequence AU022870'	V$YY1_02	Mm.ALL.txStart.600.100.fa	transfac	CCGGGCCGGGATGGCGGCAG	+32	+51	NA
NM_145567	Hibadh	'3-hydroxyisobutyrate dehydrogenase'	V$YY1_02	Mm.ALL.txStart.600.100.fa	transfac	TGCGGGCCATCCCGGCTGCG	-38	-19	NA
NM_145567	Hibadh	'3-hydroxyisobutyrate dehydrogenase'	V$YY1_02	Mm.ALL.txStart.600.100.fa	transfac	GGGGGACAGCATGGCAGCCT	+43	+62	NA
NM_027275	Ptcd3	'pentatricopeptide repeat domain 3'	V$YY1_02	Mm.ALL.txStart.600.100.fa	transfac	GAGTCCAAAGATGGCGGCGG	+13	+32	NA
NM_153516	Bcl2l13	'BCL2-like 13 (apoptosis facilitator)'	V$YY1_02	Mm.ALL.txStart.600.100.fa	transfac	ACCGTCCAACATGGCGGCGG	-7	+13	NA
NM_026360	Ddx47	'DEAD (Asp-Glu-Ala-Asp) box polypeptide 47'	V$YY1_02	Mm.ALL.txStart.600.100.fa	transfac	CACGAGCAAGATGGCGGCGG	+13	+32	NA
NM_021714	Wbp11	'WW domain binding protein 11'	V$YY1_02	Mm.ALL.txStart.600.100.fa	transfac	AGGTTTCAAGATGGCGGTTC	-12	+8	NA
NM_007604	Capza2	'capping protein (actin filament) muscle Z-line, alpha 2'	V$YY1_02	Mm.ALL.txStart.600.100.fa	transfac	CAGAAGGAAGATGGCGGATC	+15	+34	NA
NM_025381	Atp6v1f	'ATPase, H+ transporting, lysosomal V1 subunit F'	V$YY1_02	Mm.ALL.txStart.600.100.fa	transfac	GGCGGACAGGATGGCGGGCA	+25	+44	NA
NM_177296	Tnpo3	'transportin 3'	V$YY1_02	Mm.ALL.txStart.600.100.fa	transfac	AAAGGAGGAGATGGCGCCAG	-7	+13	NA
NM_133831	Gltscr2	'glioma tumor suppressor candidate region gene 2'	V$YY1_02	Mm.ALL.txStart.600.100.fa	transfac	CTTTAAGAAGATGGCTGCGG	-5	+15	NA
NM_028659	Eif3k	'eukaryotic translation initiation factor 3, subunit K'	V$YY1_02	Mm.ALL.txStart.600.100.fa	transfac	AACAGTGATCATGGCGATGT	+73	+92	NA
NM_025616	Timm50	'translocase of inner mitochondrial membrane 50 homolog (yeast)'	V$YY1_02	Mm.ALL.txStart.600.100.fa	transfac	TCAGCGCAAGATGGCGGCCT	+5	+24	NA
NM_026695	Etfb	'electron transferring flavoprotein, beta polypeptide'	V$YY1_02	Mm.ALL.txStart.600.100.fa	transfac	CTGCAGGAAGATGGCGGAGC	-5	+15	NA
NM_013725	Rps11	'ribosomal protein S11'	V$YY1_02	Mm.ALL.txStart.600.100.fa	transfac	GGCCGGGAAGATGGCGGACA	+60	+79	NA
NM_173011	Idh2	'isocitrate dehydrogenase 2 (NADP+), mitochondrial'	V$YY1_02	Mm.ALL.txStart.600.100.fa	transfac	CGTGCTCGGGATGGCCGGCT	+36	+55	NA
NM_012052	Rps3	'ribosomal protein S3'	V$YY1_02	Mm.ALL.txStart.600.100.fa	transfac	CGGCTGCAAGATGGCGGTGC	-5	+15	NA
NM_146194	Picalm	'phosphatidylinositol binding clathrin assembly protein'	V$YY1_02	Mm.ALL.txStart.600.100.fa	transfac	GCGCCGCCATTTTCCTGCAG	+25	+44	NA
NM_021554	Mettl9	'methyltransferase like 9'	V$YY1_02	Mm.ALL.txStart.600.100.fa	transfac	CTTCCGCCATTATGAGTCCA	-34	-15	NA
NM_011975	Rpl27a	'ribosomal protein L27a'	V$YY1_02	Mm.ALL.txStart.600.100.fa	transfac	CCACCGCCATGGTAGGTCTT	+16	+35	NA
NM_025344	Eif3f	'eukaryotic translation initiation factor 3, subunit F'	V$YY1_02	Mm.ALL.txStart.600.100.fa	transfac	TCTCGGCAAGATGGCTTCTC	+7	+26	NA
NM_011952	Mapk3	'mitogen activated protein kinase 3'	V$YY1_02	Mm.ALL.txStart.600.100.fa	transfac	AGGAGTGGAGATGGCGGCGG	+5	+24	NA
NM_172745	Tufm	'Tu translation elongation factor, mitochondrial'	V$YY1_02	Mm.ALL.txStart.600.100.fa	transfac	TACTACCACAATGGCGGCAG	+7	+26	NA
NM_023712	Spns1	'spinster homolog 1 (Drosophila)'	V$YY1_02	Mm.ALL.txStart.600.100.fa	transfac	CTTGGGCAACATGGCGGCAG	+1	+20	NA
NM_028308	2700078K21Rik	'RIKEN cDNA 2700078K21 gene'	V$YY1_02	Mm.ALL.txStart.600.100.fa	transfac	CGGGAGCCATCGAGTGTTTA	-40	-21	NA
NM_011722	Dctn6	'dynactin 6'	V$YY1_02	Mm.ALL.txStart.600.100.fa	transfac	GGGCTTGACGATGGCGGAGA	-8	+12	NA
NM_133224	Atp13a1	'ATPase type 13A1'	V$YY1_02	Mm.ALL.txStart.600.100.fa	transfac	GCTGGGAAAGATGGCGGTGG	+12	+31	NA
NM_007924	Ell	'elongation factor RNA polymerase II'	V$YY1_02	Mm.ALL.txStart.600.100.fa	transfac	TGGTTGCAAGATGGCGGCGC	-5	+15	NA
NM_007509	Atp6v1b2	'ATPase, H+ transporting, lysosomal V1 subunit B2'	V$YY1_02	Mm.ALL.txStart.600.100.fa	transfac	AGGAGACAAGATGGCGTTGC	-1	+19	NA
NM_007509	Atp6v1b2	'ATPase, H+ transporting, lysosomal V1 subunit B2'	V$YY1_02	Mm.ALL.txStart.600.100.fa	transfac	CGGTGGGCCGATGGCCGGAG	+72	+91	NA
NM_028993	9130404D08Rik	'RIKEN cDNA 9130404D08 gene'	V$YY1_02	Mm.ALL.txStart.600.100.fa	transfac	GCGGGCCAAGATGGCGGCAC	+40	+59	NA
NM_025917	Use1	'unconventional SNARE in the ER 1 homolog (S. cerevisiae)'	V$YY1_02	Mm.ALL.txStart.600.100.fa	transfac	CTTTTCTAAGATGGCGCAGG	-1	+19	NA
NM_026636	5430437P03Rik	'RIKEN cDNA 5430437P03 gene'	V$YY1_02	Mm.ALL.txStart.600.100.fa	transfac	GGCCAGGAAGATGGCGGCTT	+12	+31	NA
NM_146216	Vac14	'Vac14 homolog (S. cerevisiae)'	V$YY1_02	Mm.ALL.txStart.600.100.fa	transfac	CCTGAGTAACATGGCCGCGG	-33	-14	NA
NM_009010	Rad23a	'RAD23a homolog (S. cerevisiae)'	V$YY1_02	Mm.ALL.txStart.600.100.fa	transfac	GGGCGCTAAGATGGCGGCGG	+1	+20	NA
NM_133973	Cog4	'component of oligomeric golgi complex 4'	V$YY1_02	Mm.ALL.txStart.600.100.fa	transfac	GGGAGCCAAGATGGCGGAGG	-6	+14	NA
NM_026760	2310036O22Rik	'RIKEN cDNA 2310036O22 gene'	V$YY1_02	Mm.ALL.txStart.600.100.fa	transfac	TGGCCACAAAATGGCTGCCC	+18	+37	NA
NM_026934	Zc3h15	'zinc finger CCCH-type containing 15'	V$YY1_02	Mm.ALL.txStart.600.100.fa	transfac	CGGTAGCCATCTGCGTCGCA	+29	+48	NA
NM_028018	2400003C14Rik	'RIKEN cDNA 2400003C14 gene'	V$YY1_02	Mm.ALL.txStart.600.100.fa	transfac	GAGTCGCCATTTTGGATGCC	+9	+28	NA
NM_133953	Sf3b3	'splicing factor 3b, subunit 3'	V$YY1_02	Mm.ALL.txStart.600.100.fa	transfac	CCGAAGCCATCCTTCTTGCA	+62	+81	NA
NM_009698	Aprt	'adenine phosphoribosyl transferase'	V$YY1_02	Mm.ALL.txStart.600.100.fa	transfac	ACGCGGCCATGTCGGAACCT	+21	+40	NA
NM_027030	Dcps	'decapping enzyme, scavenger'	V$YY1_02	Mm.ALL.txStart.600.100.fa	transfac	CCCAGGCAGCATGGCGGATA	+10	+29	NA
NM_028312	Ccdc12	'coiled-coil domain containing 12'	V$YY1_02	Mm.ALL.txStart.600.100.fa	transfac	CTCCGAAAAGATGGCGGCTG	+51	+70	NA
NM_026892	Eif1b	'eukaryotic translation initiation factor 1B'	V$YY1_02	Mm.ALL.txStart.600.100.fa	transfac	CGCCGGCCATTTTGTGCGAG	-25	-6	NA
NM_007614	Ctnnb1	'catenin (cadherin associated protein), beta 1'	V$YY1_02	Mm.ALL.txStart.600.100.fa	transfac	GCGGCGCCATCTTAAGCCCT	+1	+20	NA
NM_146229	Dync1li1	'dynein cytoplasmic 1 light intermediate chain 1'	V$YY1_02	Mm.ALL.txStart.600.100.fa	transfac	CCCGACCAAGATGGCGGCCG	+42	+61	NA
NM_170669	Rps15a	'ribosomal protein S15a'	V$YY1_02	Mm.ALL.txStart.600.100.fa	transfac	TTTCTGCCATCTTCCCTCGC	-10	+10	NA
NM_027439	Atp6ap2	'ATPase, H+ transporting, lysosomal accessory protein 2'	V$YY1_02	Mm.ALL.txStart.600.100.fa	transfac	CCGTGGCACCATGGCTGTGC	+17	+36	NA
NM_011692	Vbp1	'von Hippel-Lindau binding protein 1'	V$YY1_02	Mm.ALL.txStart.600.100.fa	transfac	CTTTCTGAAGATGGCGGCGG	-24	-5	NA
NM_016763	Hsd17b10	'hydroxysteroid (17-beta) dehydrogenase 10'	V$YY1_02	Mm.ALL.txStart.600.100.fa	transfac	CTTGTGCAAGATGGCTGCGG	+3	+22	NA
NM_013668	Jarid1c	'jumonji, AT rich interactive domain 1C (Rbp2 like)'	V$YY1_02	Mm.ALL.txStart.600.100.fa	transfac	ACAAACCAAGATGGCGGTGG	-25	-6	NA
NM_024218	Rpl24	'ribosomal protein L24'	V$YY1_02	Mm.ALL.txStart.600.100.fa	transfac	TCTTCGCCATCTTTACCCCG	+2	+21	NA
NM_172086	Rpl32	'ribosomal protein L32'	V$YY1_02	Mm.ALL.txStart.600.100.fa	transfac	TGGCTGCCATCTGTTTTACG	+27	+46	R01329
NM_172086	Rpl32	'ribosomal protein L32'	V$YY1_02	Mm.ALL.txStart.600.100.fa	transfac	CGGCGGCCATCCGCCGCCCG	+59	+78	R01330
NM_172252	Mrpl21	'mitochondrial ribosomal protein L21'	V$YY1_02	Mm.ALL.txStart.600.100.fa	transfac	CTGTGGAAACATGGCTGCTG	+16	+35	NA
NM_020582	Atp5j2	'ATP synthase, H+ transporting, mitochondrial F0 complex, subunit f, isoform 2'	V$YY1_02	Mm.ALL.txStart.600.100.fa	transfac	GGACTTCAAGATGGCGTCAC	+68	+87	NA
NM_026211	Tmed9	'transmembrane emp24 protein transport domain containing 9'	V$YY1_02	Mm.ALL.txStart.600.100.fa	transfac	GTGGGGCAAGATGGCTGCGG	+22	+41	NA
NM_026310	Mrpl18	'mitochondrial ribosomal protein L18'	V$YY1_02	Mm.ALL.txStart.600.100.fa	transfac	CACAGTTAACATGGCTGCGA	-1	+19	NA
NM_025379	Cox7b	'cytochrome c oxidase subunit VIIb'	V$YY1_02	Mm.ALL.txStart.600.100.fa	transfac	TGAAAGCCATTTTGTTTTTC	+31	+50	NA
NM_016690	Hnrpdl	'heterogeneous nuclear ribonucleoprotein D-like'	V$YY1_02	Mm.ALL.txStart.600.100.fa	transfac	CCGCCGCCATTTTAAATCTA	-36	-17	NA
NM_178729	Fbxl5	'F-box and leucine-rich repeat protein 5'	V$YY1_02	Mm.ALL.txStart.600.100.fa	transfac	GGCAGTGGCGATGGCGCCCT	+39	+58	NA
NM_019942	Sept6	'septin 6'	V$YY1_02	Mm.ALL.txStart.600.100.fa	transfac	CCAAGGAGCGATGGCAGCGG	+40	+59	NA
NM_019435	Ndufb11	'NADH dehydrogenase (ubiquinone) 1 beta subcomplex, 11'	V$YY1_02	Mm.ALL.txStart.600.100.fa	transfac	ACAGGGCCATCTAGATGTCA	-3	+17	NA
NM_020588	Tmem183a	'transmembrane protein 183A'	V$YY1_02	Mm.ALL.txStart.600.100.fa	transfac	CGGTGCGGGGATGGCCGCAG	+14	+33	NA
NM_009119	Sap18	'Sin3-associated polypeptide 18'	V$YY1_02	Mm.ALL.txStart.600.100.fa	transfac	AAGGAGGAAGATGGCGGTGG	+20	+39	NA
NM_009321	Tbca	'tubulin cofactor a'	V$YY1_02	Mm.ALL.txStart.600.100.fa	transfac	CTTAGGGACCATGGCCGATC	-3	+17	NA
NM_018772	Bri3	'brain protein I3'	V$YY1_02	Mm.ALL.txStart.600.100.fa	transfac	CCGCCGCCATCCCCGCCGGG	+69	+88	NA
NM_025523	Ndufc1	'NADH dehydrogenase (ubiquinone) 1, subcomplex unknown, 1'	V$YY1_02	Mm.ALL.txStart.600.100.fa	transfac	GCGGAACAAGATGGCGCCGT	+16	+35	NA
NM_177994	C030046I01Rik	'RIKEN cDNA C030046I01 gene'	V$YY1_02	Mm.ALL.txStart.600.100.fa	transfac	TGCAGGCCATGGTGGCTCTG	+20	+39	NA
NM_028720	3930401K13Rik	'RIKEN cDNA 3930401K13 gene'	V$YY1_02	Mm.ALL.txStart.600.100.fa	transfac	GGGTGGTAAGATGGCGGCTG	-4	+16	NA
NM_026836	Taf11	'TAF11 RNA polymerase II, TATA box binding protein (TBP)-associated factor'	V$YY1_02	Mm.ALL.txStart.600.100.fa	transfac	GTGCTGCCATCGCCTCTGAC	+20	+39	NA
NM_028794	Nudt9	'nudix (nucleoside diphosphate linked moiety X)-type motif 9'	V$YY1_02	Mm.ALL.txStart.600.100.fa	transfac	CCAGGCGCCGATGGCCGGCC	+20	+39	NA
NM_177242	Pptc7	'PTC7 protein phosphatase homolog (S. cerevisiae)'	V$YY1_02	Mm.ALL.txStart.600.100.fa	transfac	GGAGCGGAAGATGGCGGCGG	-4	+16	NA
NM_010058	Dmwd	'dystrophia myotonica-containing WD repeat motif'	V$YY1_02	Mm.ALL.txStart.600.100.fa	transfac	GGCGGCCAAGATGGCGGCGG	+61	+80	NA
NM_026113	Gtf3c6	'general transcription factor IIIC, polypeptide 6, alpha'	V$YY1_02	Mm.ALL.txStart.600.100.fa	transfac	CGTATCCAAAATGGCATCCA	-34	-15	NA
NM_019812	Sirt1	'sirtuin 1 ((silent mating type information regulation 2, homolog) 1 (S. cerevisiae)'	V$YY1_02	Mm.ALL.txStart.600.100.fa	transfac	CAGTTGGAAGATGGCGGACG	+38	+57	NA
NM_010914	Nfyb	'nuclear transcription factor-Y beta'	V$YY1_02	Mm.ALL.txStart.600.100.fa	transfac	TCGCAGCCATTTTCTGTCCA	+72	+91	NA
NM_008517	Lta4h	'leukotriene A4 hydrolase'	V$YY1_02	Mm.ALL.txStart.600.100.fa	transfac	ACCGCGCCATCTACCCTCTG	-27	-8	NA
NM_134020	Tmed4	'transmembrane emp24 protein transport domain containing 4'	V$YY1_02	Mm.ALL.txStart.600.100.fa	transfac	TTGAGGCGCAATGGCAGGTG	-6	+14	NA
NM_008698	Nipsnap1	'4-nitrophenylphosphatase domain and non-neuronal SNAP25-like protein homolog 1 (C. elegans)'	V$YY1_02	Mm.ALL.txStart.600.100.fa	transfac	CCGGTCCAACATGGCTCCGC	-7	+13	NA
NM_026042	Med29	'mediator complex subunit 29'	V$YY1_02	Mm.ALL.txStart.600.100.fa	transfac	GCGGAGGAAAATGGCTGCGC	+1	+20	NA
NM_016686	Vezf1	'vascular endothelial zinc finger 1'	V$YY1_02	Mm.ALL.txStart.600.100.fa	transfac	GCGCTGCCATGTTGAGGAGC	-8	+12	NA
NM_007754	Cpd	'carboxypeptidase D'	V$YY1_02	Mm.ALL.txStart.600.100.fa	transfac	TTGCTGGAAGATGGCGAGCG	+21	+40	NA
NM_020483	Sap30bp	'SAP30 binding protein'	V$YY1_02	Mm.ALL.txStart.600.100.fa	transfac	TGGGAGTAAGATGGCGGGGA	+8	+27	NA
NM_010303	Gna13	'guanine nucleotide binding protein, alpha 13'	V$YY1_02	Mm.ALL.txStart.600.100.fa	transfac	CGGCGGCAAGATGGCGGACT	+25	+44	NA
NM_008796	Pctp	'phosphatidylcholine transfer protein'	V$YY1_02	Mm.ALL.txStart.600.100.fa	transfac	CTGCGGAAGGATGGCGGGGG	+14	+33	NA
NM_008891	Pnn	'pinin'	V$YY1_02	Mm.ALL.txStart.600.100.fa	transfac	CAGAGAGAAGATGGCGGTCG	+9	+28	NA
NM_008856	Prkch	'protein kinase C, eta'	V$YY1_02	Mm.ALL.txStart.600.100.fa	transfac	AGGAGGCGGAATGGCCGGTC	-36	-17	NA
NM_016709	Auh	'AU RNA binding protein/enoyl-coenzyme A hydratase'	V$YY1_02	Mm.ALL.txStart.600.100.fa	transfac	AACATACAACATGGCGGCGG	+15	+34	NA
NM_023420	Col4a3bp	'procollagen, type IV, alpha 3 (Goodpasture antigen) binding protein'	V$YY1_02	Mm.ALL.txStart.600.100.fa	transfac	CGGCAGGAAGATGGCGGCTG	+6	+25	NA
NM_008634	Mtap1b	'microtubule-associated protein 1 B'	V$YY1_02	Mm.ALL.txStart.600.100.fa	transfac	AGCCGGCAGGATGGCGACCG	+44	+63	NA
NM_013473	Anxa8	'annexin A8'	V$YY1_02	Mm.ALL.txStart.600.100.fa	transfac	AGCAGACAGGATGGCCTGGT	+58	+77	NA
NM_027170	2310057N15Rik	'RIKEN cDNA 2310057N15 gene'	V$YY1_02	Mm.ALL.txStart.600.100.fa	transfac	TCCTCTCAAGATGGCCTACA	+47	+66	NA
NM_010509	Ifnar2	'interferon (alpha and beta) receptor 2'	V$YY1_02	Mm.ALL.txStart.600.100.fa	transfac	CACCGGCCATCCCGCCGCCG	+23	+42	NA
NM_011306	Rxrb	'retinoid X receptor beta'	V$YY1_02	Mm.ALL.txStart.600.100.fa	transfac	CTGTACAAAGATGGCGGCCG	-42	-23	NA
NM_010023	Dci	'dodecenoyl-Coenzyme A delta isomerase (3,2 trans-enoyl-Coenyme A isomerase)'	V$YY1_02	Mm.ALL.txStart.600.100.fa	transfac	GATATCCAAGATGGCGCTGG	+11	+30	NA
NM_025649	Mad2l1bp	'MAD2L1 binding protein'	V$YY1_02	Mm.ALL.txStart.600.100.fa	transfac	GGCAGTCGCGATGGCTGCGT	+30	+49	NA
NM_022015	Taf8	'TAF8 RNA polymerase II, TATA box binding protein (TBP)-associated factorq'	V$YY1_02	Mm.ALL.txStart.600.100.fa	transfac	CAAGAGCAAGATGGCTGACA	+9	+28	NA
NM_010137	Epas1	'endothelial PAS domain protein 1'	V$YY1_02	Mm.ALL.txStart.600.100.fa	transfac	TTCGAGCCATTTTTTTTTCT	-48	-29	NA
NM_133249	Ppargc1b	'peroxisome proliferative activated receptor, gamma, coactivator 1 beta'	V$YY1_02	Mm.ALL.txStart.600.100.fa	transfac	CGGCTGGAAGATGGCGGGGA	+55	+74	NA
NM_011546	Zeb1	'zinc finger E-box binding homeobox 1'	V$YY1_02	Mm.ALL.txStart.600.100.fa	transfac	ATCATGGCGGATGGCCCCAG	+17	+36	NA
NM_015805	Atp9b	'ATPase, class II, type 9B'	V$YY1_02	Mm.ALL.txStart.600.100.fa	transfac	ACGCCATCAGATGGCGCCGC	-10	+10	NA
NM_134149	AI837181	'expressed sequence AI837181'	V$YY1_02	Mm.ALL.txStart.600.100.fa	transfac	GGACCCTAAGATGGCGGCGG	+3	+22	NA
NM_019428	Rpp30	'ribonuclease P/MRP 30 subunit (human)'	V$YY1_02	Mm.ALL.txStart.600.100.fa	transfac	GGATGTCAGCATGGCGGCGT	-4	+16	NA
NM_018750	Rassf5	'Ras association (RalGDS/AF-6) domain family 5'	V$YY1_02	Mm.ALL.txStart.600.100.fa	transfac	CCCCGGCCATCGGGCAACGT	+56	+75	NA
NM_010016	Cd55	'CD55 antigen'	V$YY1_02	Mm.ALL.txStart.600.100.fa	transfac	ACTCGGCCATCACCGCCGCC	+40	+59	NA
NM_026041	Rrp15	'ribosomal RNA processing 15 homolog (S. cerevisiae)'	V$YY1_02	Mm.ALL.txStart.600.100.fa	transfac	GCGAGCCAAGATGGCTGCGG	-9	+11	NA
NM_010267	Gdap1	'ganglioside-induced differentiation-associated-protein 1'	V$YY1_02	Mm.ALL.txStart.600.100.fa	transfac	TTCATGCGAAATGGCTCGGA	+66	+85	NA
NM_033563	Klf7	'Kruppel-like factor 7 (ubiquitous)'	V$YY1_02	Mm.ALL.txStart.600.100.fa	transfac	GCAGATATAGATGGCAGCTT	-23	-4	NA
NM_023200	Ppp1r7	'protein phosphatase 1, regulatory (inhibitor) subunit 7'	V$YY1_02	Mm.ALL.txStart.600.100.fa	transfac	AGCAGCCAATATGGCGGCAG	+6	+25	NA
NM_133783	Ptges2	'prostaglandin E synthase 2'	V$YY1_02	Mm.ALL.txStart.600.100.fa	transfac	GTTGGGCCATTTTGGTTTTG	-34	-15	NA
NM_133783	Ptges2	'prostaglandin E synthase 2'	V$YY1_02	Mm.ALL.txStart.600.100.fa	transfac	CAGAGCGAACATGGCCCAGG	+8	+27	NA
NM_023336	Brd3	'bromodomain containing 3'	V$YY1_02	Mm.ALL.txStart.600.100.fa	transfac	TGCCCGCCATCTTCCGAAGG	-4	+16	NA
NM_008449	Kif5c	'kinesin family member 5C'	V$YY1_02	Mm.ALL.txStart.600.100.fa	transfac	CTGATGCAGGATGGCTGAGC	+9	+28	NA
NM_030560	BC003993	'cDNA sequence BC003993'	V$YY1_02	Mm.ALL.txStart.600.100.fa	transfac	TTCCGGTATGATGGCGGCGC	+2	+21	NA
NM_019949	Ube2l6	'ubiquitin-conjugating enzyme E2L 6'	V$YY1_02	Mm.ALL.txStart.600.100.fa	transfac	ACCCGAGATGATGGCCAGCA	+50	+69	NA
NM_025512	Zfand1	'zinc finger, AN1-type domain 1'	V$YY1_02	Mm.ALL.txStart.600.100.fa	transfac	CGGTGGAAAGATGGCGGAGT	-5	+15	NA
NM_023876	Elp4	'elongation protein 4 homolog (S. cerevisiae)'	V$YY1_02	Mm.ALL.txStart.600.100.fa	transfac	GAGCTTCAAGATGGCGGCGG	+3	+22	NA
NM_133847	Tm9sf4	'transmembrane 9 superfamily protein member 4'	V$YY1_02	Mm.ALL.txStart.600.100.fa	transfac	AGAAGTCAATATGGCTCCAA	+31	+50	NA
NM_033573	Prcc	'papillary renal cell carcinoma (translocation-associated)'	V$YY1_02	Mm.ALL.txStart.600.100.fa	transfac	CGGCGGCCATTAGGTGTGTG	-5	+15	NA
NM_134097	Topors	'topoisomerase I binding, arginine/serine-rich'	V$YY1_02	Mm.ALL.txStart.600.100.fa	transfac	GCCCTGCCATGGTGCGCTCT	+61	+80	NA
NM_023739	Nfx1	'nuclear transcription factor, X-box binding 1'	V$YY1_02	Mm.ALL.txStart.600.100.fa	transfac	GCGGCACGGGATGGCGGAGG	+38	+57	NA
NM_133888	Smpdl3b	'sphingomyelin phosphodiesterase, acid-like 3B'	V$YY1_02	Mm.ALL.txStart.600.100.fa	transfac	GAGCAGCCATCCGCCAAGGA	-23	-4	NA
NM_011061	Padi4	'peptidyl arginine deiminase, type IV'	V$YY1_02	Mm.ALL.txStart.600.100.fa	transfac	GCGAGCAAGGATGGCCCAAG	-7	+13	NA
NM_019781	Pex14	'peroxisomal biogenesis factor 14'	V$YY1_02	Mm.ALL.txStart.600.100.fa	transfac	CCTGAGGAAGATGGCGTCGT	-5	+15	NA
NM_053090	Drctnnb1a	'down-regulated by Ctnnb1, a'	V$YY1_02	Mm.ALL.txStart.600.100.fa	transfac	AGGAGGGAAGATGGCTCGCC	+42	+61	NA
NM_011890	Sgcb	'sarcoglycan, beta (dystrophin-associated glycoprotein)'	V$YY1_02	Mm.ALL.txStart.600.100.fa	transfac	GCGTGGCCATCGAGGGTGTG	-37	-18	NA
NM_011890	Sgcb	'sarcoglycan, beta (dystrophin-associated glycoprotein)'	V$YY1_02	Mm.ALL.txStart.600.100.fa	transfac	GCGGGCCAAGATGGCGGCAG	+22	+41	NA
NM_053158	Mrpl1	'mitochondrial ribosomal protein L1'	V$YY1_02	Mm.ALL.txStart.600.100.fa	transfac	AACAGTCAACATGGCGGCGG	-4	+16	NA
NM_133893	Oas1d	'2'-5' oligoadenylate synthetase 1D'	V$YY1_02	Mm.ALL.txStart.600.100.fa	transfac	TGGCCTCAGGATGGCGAGGG	+11	+30	NA
NM_033572	Wbscr16	'Williams-Beuren syndrome chromosome region 16 homolog (human)'	V$YY1_02	Mm.ALL.txStart.600.100.fa	transfac	AGTAGTAAGCATGGCCGTAT	-43	-24	NA
NM_033572	Wbscr16	'Williams-Beuren syndrome chromosome region 16 homolog (human)'	V$YY1_02	Mm.ALL.txStart.600.100.fa	transfac	GTGACACAAGATGGCGGCGC	+5	+24	NA
NM_007925	Eln	'elastin'	V$YY1_02	Mm.ALL.txStart.600.100.fa	transfac	CCTCCCCGAGATGGCGGGTC	+4	+23	NA
NM_019747	Zfp113	'zinc finger protein 113'	V$YY1_02	Mm.ALL.txStart.600.100.fa	transfac	GTGGGGCCATCTCCCGGACT	+64	+83	NA
NM_025829	Eif4e3	'eukaryotic translation initiation factor 4E member 3'	V$YY1_02	Mm.ALL.txStart.600.100.fa	transfac	GGCGGAGAACATGGCGCTGC	+10	+29	NA
NM_018815	Nup210	'nucleoporin 210'	V$YY1_02	Mm.ALL.txStart.600.100.fa	transfac	GGCCGGGAGGATGGCGCGGG	+1	+20	NA
NM_013791	Mkln1	'muskelin 1, intracellular mediator containing kelch motifs'	V$YY1_02	Mm.ALL.txStart.600.100.fa	transfac	TGCTGACAAGATGGCGGCTG	+3	+22	NA
NM_009148	Exoc4	'exocyst complex component 4'	V$YY1_02	Mm.ALL.txStart.600.100.fa	transfac	CCGTACCAAGATGGCGGCAG	+20	+39	NA
NM_013648	Rtn2	'reticulon 2 (Z-band associated protein)'	V$YY1_02	Mm.ALL.txStart.600.100.fa	transfac	GCCCGGGAGGATGGCGGCGG	+50	+69	NA
NM_024444	Cyp4f18	'cytochrome P450, family 4, subfamily f, polypeptide 18'	V$YY1_02	Mm.ALL.txStart.600.100.fa	transfac	CTAGGGCCATTGGGGCTGAG	+48	+67	NA
NM_007406	Adcy7	'adenylate cyclase 7'	V$YY1_02	Mm.ALL.txStart.600.100.fa	transfac	GACACCGGAGATGGCCCAGT	+25	+44	NA
NM_026658	Mto1	'mitochondrial translation optimization 1 homolog (S. cerevisiae)'	V$YY1_02	Mm.ALL.txStart.600.100.fa	transfac	CTCGGCCAAGATGGCGACGC	+1	+20	NA
NM_010489	Hyal2	'hyaluronoglucosaminidase 2'	V$YY1_02	Mm.ALL.txStart.600.100.fa	transfac	TGGTACCAGGATGGCGGCGG	+18	+37	NA
NM_008694	Ngp	'neutrophilic granule protein'	V$YY1_02	Mm.ALL.txStart.600.100.fa	transfac	GTCAGAGACAATGGCAGGGC	+4	+23	NA
NM_138605	Ppp1r3f	'protein phosphatase 1, regulatory (inhibitor) subunit 3F'	V$YY1_02	Mm.ALL.txStart.600.100.fa	transfac	GGCGGGCAAGATGGCGGCGG	+55	+74	NA
NM_018818	Chm	'choroidermia'	V$YY1_02	Mm.ALL.txStart.600.100.fa	transfac	TCCTGTCAAGATGGCGGATA	+17	+36	NA
NM_019496	Ammecr1	'Alport syndrome, mental retardation, midface hypoplasia and elliptocytosis chromosomal region gene 1 homolog (human)'	V$YY1_02	Mm.ALL.txStart.600.100.fa	transfac	CTGTTCCAAGATGGCGGCGG	+6	+25	NA
NM_145743	Lace1	'lactation elevated 1'	V$YY1_02	Mm.ALL.txStart.600.100.fa	transfac	GGAGCTCAAGATGGCGGCCT	+4	+23	NA
NM_025635	Zwint	'ZW10 interactor'	V$YY1_02	Mm.ALL.txStart.600.100.fa	transfac	CGACAGAACGATGGCGGACG	-4	+16	NA
NM_027604	Usp15	'ubiquitin specific peptidase 15'	V$YY1_02	Mm.ALL.txStart.600.100.fa	transfac	GTGGAAGAAGATGGCGGAAG	-2	+18	NA
NM_177614	Os9	'amplified in osteosarcoma'	V$YY1_02	Mm.ALL.txStart.600.100.fa	transfac	GGAGCGGAAGATGGCGGCGG	-3	+17	NA
NM_173733	Suox	'sulfite oxidase'	V$YY1_02	Mm.ALL.txStart.600.100.fa	transfac	CACAGGCCATCAGGTAGGTT	+53	+72	NA
NM_026465	2010316F05Rik	'RIKEN cDNA 2010316F05 gene'	V$YY1_02	Mm.ALL.txStart.600.100.fa	transfac	AGAGGGGAAAATGGCAGGCT	+24	+43	NA
NM_026576	Etaa1	'Ewing's tumor-associated antigen 1'	V$YY1_02	Mm.ALL.txStart.600.100.fa	transfac	ACTTGCAAAGATGGCGCTGC	-25	-6	NA
NM_173752	1110067D22Rik	'RIKEN cDNA 1110067D22 gene'	V$YY1_02	Mm.ALL.txStart.600.100.fa	transfac	CTGCAGGAACATGGCGGGGT	+39	+58	NA
NM_172555	Papolg	'poly(A) polymerase gamma'	V$YY1_02	Mm.ALL.txStart.600.100.fa	transfac	GTAGCGCCATATTGGCGGTG	+5	+24	NA
NM_026197	Mett10d	'methyltransferase 10 domain containing'	V$YY1_02	Mm.ALL.txStart.600.100.fa	transfac	GCTGCGCAAGATGGCGGCGC	-7	+13	NA
NM_025444	Taf13	'TAF13 RNA polymerase II, TATA box binding protein (TBP)-associated factor'	V$YY1_02	Mm.ALL.txStart.600.100.fa	transfac	AGCAGCTAGCATGGCAGATG	+14	+33	NA
NM_145926	Mgat4b	'mannoside acetylglucosaminyltransferase 4, isoenzyme B'	V$YY1_02	Mm.ALL.txStart.600.100.fa	transfac	CCCGGGCCATGCGGCCTCGG	-41	-22	NA
NM_011640	Trp53	'transformation related protein 53'	V$YY1_02	Mm.ALL.txStart.600.100.fa	transfac	ATCCAAAAAGATGGCTATGA	+31	+50	NA
NM_011706	Trpv2	'transient receptor potential cation channel, subfamily V, member 2'	V$YY1_02	Mm.ALL.txStart.600.100.fa	transfac	TGTGGCCATGATGGCGATGC	+58	+77	NA
NM_010148	Epn2	'epsin 2'	V$YY1_02	Mm.ALL.txStart.600.100.fa	transfac	CGGCCGCCATGTTGGCTGGC	-31	-12	NA
NM_022313	Eral1	'Era (G-protein)-like 1 (E. coli)'	V$YY1_02	Mm.ALL.txStart.600.100.fa	transfac	TTGCGGCAAAATGGCTGCCC	-24	-5	NA
NM_172557	Rufy1	'RUN and FYVE domain containing 1'	V$YY1_02	Mm.ALL.txStart.600.100.fa	transfac	ACCTAACAACATGGCCGCCC	-4	+16	NA
NM_178379	Cox10	'COX10 homolog, cytochrome c oxidase assembly protein, heme A: farnesyltransferase (yeast)'	V$YY1_02	Mm.ALL.txStart.600.100.fa	transfac	GGCTAGCAAGATGGCGGCGC	-44	-25	NA
NM_016810	Gosr1	'golgi SNAP receptor complex member 1'	V$YY1_02	Mm.ALL.txStart.600.100.fa	transfac	GGCAACAAAGATGGCGGCAG	-5	+15	NA
NM_145427	Atpaf2	'ATP synthase mitochondrial F1 complex assembly factor 2'	V$YY1_02	Mm.ALL.txStart.600.100.fa	transfac	CATGAGGAAGATGGCGGCGT	-30	-11	NA
NM_145431	Nle1	'notchless homolog 1 (Drosophila)'	V$YY1_02	Mm.ALL.txStart.600.100.fa	transfac	GGGACGCAGGATGGCGGCGG	-4	+16	NA
NM_019921	Akap10	'A kinase (PRKA) anchor protein 10'	V$YY1_02	Mm.ALL.txStart.600.100.fa	transfac	TGTTGATAACATGGCGGCAG	+20	+39	NA
NM_172561	Spag7	'sperm associated antigen 7'	V$YY1_02	Mm.ALL.txStart.600.100.fa	transfac	CATTCCCAAGATGGCGGACC	+3	+22	NA
NM_025305	Mrps7	'mitchondrial ribosomal protein S7'	V$YY1_02	Mm.ALL.txStart.600.100.fa	transfac	AGCGGCCAAGATGGCTGCCC	+1	+20	NA
NM_172566	Rundc1	'RUN domain containing 1'	V$YY1_02	Mm.ALL.txStart.600.100.fa	transfac	TTCCGGGAAGATGGCGACGG	+10	+29	NA
NM_133702	Nol11	'nucleolar protein 11'	V$YY1_02	Mm.ALL.txStart.600.100.fa	transfac	CCAACCCAAAATGGCAACCC	-7	+13	NA
NM_026561	Nt5c3l	'5'-nucleotidase, cytosolic III-like'	V$YY1_02	Mm.ALL.txStart.600.100.fa	transfac	CAGCGGCGTGATGGCGGAGG	+10	+29	NA
NM_011869	Med24	'mediator complex subunit 24'	V$YY1_02	Mm.ALL.txStart.600.100.fa	transfac	AGGTGTCAAGATGGCGCTGC	-49	-30	NA
NM_029649	Tmem101	'transmembrane protein 101'	V$YY1_02	Mm.ALL.txStart.600.100.fa	transfac	CTTTCCCAAGATGGCTTCGA	+8	+27	NA
NM_172565	Klhl11	'kelch-like 11 (Drosophila)'	V$YY1_02	Mm.ALL.txStart.600.100.fa	transfac	CGGCGTCAAGATGGCGGCGG	+45	+64	NA
NM_173048	Gga3	'golgi associated, gamma adaptin ear containing, ARF binding protein 3'	V$YY1_02	Mm.ALL.txStart.600.100.fa	transfac	CGGCTGCAATATGGCGGAGG	+9	+28	NA
NM_011365	Itsn2	'intersectin 2'	V$YY1_02	Mm.ALL.txStart.600.100.fa	transfac	CATGTTGCAGATGGCTGAGA	-7	+13	NA
NM_011365	Itsn2	'intersectin 2'	V$YY1_02	Mm.ALL.txStart.600.100.fa	transfac	CAGGATCATGATGGCTCAGT	+29	+48	NA
NM_144551	Trib2	'tribbles homolog 2 (Drosophila)'	V$YY1_02	Mm.ALL.txStart.600.100.fa	transfac	CCGTGGCCATCCCCTTTAAT	+20	+39	NA
NM_172253	Twistnb	'TWIST neighbor'	V$YY1_02	Mm.ALL.txStart.600.100.fa	transfac	GCCAAGCCTCATGGCTGCGG	+22	+41	NA
NM_009132	Scin	'scinderin'	V$YY1_02	Mm.ALL.txStart.600.100.fa	transfac	TCGCGGCACCATGGCGCAGG	+66	+85	NA
NM_018814	Pcnx	'pecanex homolog (Drosophila)'	V$YY1_02	Mm.ALL.txStart.600.100.fa	transfac	CGAAGACAAGATGGCGGCGG	-48	-29	NA
NM_172582	Coq6	'coenzyme Q6 homolog (yeast)'	V$YY1_02	Mm.ALL.txStart.600.100.fa	transfac	AGGAGTCATTATGGCGGCCC	-6	+14	NA
NM_178912	Fancm	'Fanconi anemia, complementation group M'	V$YY1_02	Mm.ALL.txStart.600.100.fa	transfac	GCGCTGCCATCCAGGCGGGT	+49	+68	NA
NM_011133	Pole2	'polymerase (DNA directed), epsilon 2 (p59 subunit)'	V$YY1_02	Mm.ALL.txStart.600.100.fa	transfac	AATCGCGAACATGGCGCCGG	+17	+36	NA
NM_028807	1200009I06Rik	'RIKEN cDNA 1200009I06 gene'	V$YY1_02	Mm.ALL.txStart.600.100.fa	transfac	TGGCAGCCATCTCTCTCCTG	+68	+87	NA
NM_029654	Atg2b	'ATG2 autophagy related 2 homolog B (S. cerevisiae)'	V$YY1_02	Mm.ALL.txStart.600.100.fa	transfac	TCTGAAGAAGATGGCCTCAG	-37	-18	NA
NM_146041	Gmds	'GDP-mannose 4, 6-dehydratase'	V$YY1_02	Mm.ALL.txStart.600.100.fa	transfac	CTGAGGCGACATGGCTCAAG	+52	+71	NA
NM_146045	B4galt7	'xylosylprotein beta1,4-galactosyltransferase, polypeptide 7 (galactosyltransferase I)'	V$YY1_02	Mm.ALL.txStart.600.100.fa	transfac	CCCTGGGAGGATGGCAGGTG	+66	+85	NA
NM_178397	Ubxd8	'UBX domain containing 8'	V$YY1_02	Mm.ALL.txStart.600.100.fa	transfac	CGGCGGCAAAATGGCGGCGC	+13	+32	NA
NM_022981	Zfp110	'zinc finger protein 110'	V$YY1_02	Mm.ALL.txStart.600.100.fa	transfac	CGAGCGCCATTGTGTCTTTC	-37	-18	NA
NM_173757	Mrps27	'mitochondrial ribosomal protein S27'	V$YY1_02	Mm.ALL.txStart.600.100.fa	transfac	GCGCTCCAAGATGGCGGCTC	+8	+27	NA
NM_027453	Btf3l4	'basic transcription factor 3-like 4'	V$YY1_02	Mm.ALL.txStart.600.100.fa	transfac	AGGCAGCCATCTTGCTCTTG	+22	+41	NA
NM_178410	Marveld2	'MARVEL (membrane-associating) domain containing 2'	V$YY1_02	Mm.ALL.txStart.600.100.fa	transfac	AAGCGGCCATCAGTGATCGA	+6	+25	NA
NM_177783	Zfp650	'zinc finger protein 650'	V$YY1_02	Mm.ALL.txStart.600.100.fa	transfac	AGCTCTCATCATGGCGGCGG	-28	-9	NA
NM_028643	Efha1	'EF hand domain family A1'	V$YY1_02	Mm.ALL.txStart.600.100.fa	transfac	TTCCGCAAAGATGGCGGCGG	+14	+33	NA
NM_025945	Polr3d	'polymerase (RNA) III (DNA directed) polypeptide D'	V$YY1_02	Mm.ALL.txStart.600.100.fa	transfac	CCAGGGTAAGATGGCAGCGC	-9	+11	NA
NM_177338	Hmbox1	'homeobox containing 1'	V$YY1_02	Mm.ALL.txStart.600.100.fa	transfac	TGCTATCAATATGGCGGTTG	-7	+13	NA
NM_144844	Pcca	'propionyl-Coenzyme A carboxylase, alpha polypeptide'	V$YY1_02	Mm.ALL.txStart.600.100.fa	transfac	GGGGTGGACGATGGCGGGGC	+15	+34	NA
NM_134077	Rbm26	'RNA binding motif protein 26'	V$YY1_02	Mm.ALL.txStart.600.100.fa	transfac	CGGCAGCCATCTTCTTGGGG	-42	-23	NA
NM_026396	Bxdc2	'brix domain containing 2'	V$YY1_02	Mm.ALL.txStart.600.100.fa	transfac	GCGAGGCGAGATGGCGGCGA	+5	+24	NA
NM_145469	Npal2	'NIPA-like domain containing 2'	V$YY1_02	Mm.ALL.txStart.600.100.fa	transfac	TTCAGTCCTCATGGCGGCTC	+2	+21	NA
NM_153505	Nckap1l	'NCK associated protein 1 like'	V$YY1_02	Mm.ALL.txStart.600.100.fa	transfac	CGGTGGCCATCATGTCTTTG	+43	+62	NA
NM_145470	Depdc6	'DEP domain containing 6'	V$YY1_02	Mm.ALL.txStart.600.100.fa	transfac	CGGAACAAAGATGGCCGGGG	+69	+88	NA
NM_028015	Lass5	'longevity assurance homolog 5 (S. cerevisiae)'	V$YY1_02	Mm.ALL.txStart.600.100.fa	transfac	AGGAGGCCATCCTTGCGGGA	-30	-11	NA
NM_025878	Mrps18b	'mitochondrial ribosomal protein S18B'	V$YY1_02	Mm.ALL.txStart.600.100.fa	transfac	GTGCGTCAAGATGGCTGCCC	-4	+16	NA
NM_028751	Tjap1	'tight junction associated protein 1'	V$YY1_02	Mm.ALL.txStart.600.100.fa	transfac	CCGCGGCAAGATGGCTGCCT	+13	+32	NA
NM_028711	Slc25a27	'solute carrier family 25, member 27'	V$YY1_02	Mm.ALL.txStart.600.100.fa	transfac	TCACGCAGAGATGGCCCCGG	+48	+67	NA
NM_173441	Iws1	'IWS1 homolog (S. cerevisiae)'	V$YY1_02	Mm.ALL.txStart.600.100.fa	transfac	TAGACGCCATTTTGGCCCCA	-1	+19	NA
NM_178377	Commd10	'COMM domain containing 10'	V$YY1_02	Mm.ALL.txStart.600.100.fa	transfac	AGCTTCAAGGATGGCGGCGT	+3	+22	NA
NM_028112	Seh1l	'SEH1-like (S. cerevisiae'	V$YY1_02	Mm.ALL.txStart.600.100.fa	transfac	CGGCGGCCATGTTTGTGGCG	+28	+47	NA
NM_026301	Rnf125	'ring finger protein 125'	V$YY1_02	Mm.ALL.txStart.600.100.fa	transfac	GGTGGCCAACATGGCCACCT	+55	+74	NA
NM_025478	Isoc1	'isochorismatase domain containing 1'	V$YY1_02	Mm.ALL.txStart.600.100.fa	transfac	CGCGGGGAACATGGCGGCGG	+1	+20	NA
NM_027400	Lman1	'lectin, mannose-binding, 1'	V$YY1_02	Mm.ALL.txStart.600.100.fa	transfac	AGAATCCAAGATGGCGGTGT	-9	+11	NA
NM_021296	Grpel2	'GrpE-like 2, mitochondrial'	V$YY1_02	Mm.ALL.txStart.600.100.fa	transfac	ACTCTGGAACATGGCGGCGC	+12	+31	NA
NM_172625	D030070L09Rik	'RIKEN cDNA D030070L09 gene'	V$YY1_02	Mm.ALL.txStart.600.100.fa	transfac	TGCGGGCAGAATGGCGGCTC	+9	+28	NA
NM_146090	Zadh2	'zinc binding alcohol dehydrogenase, domain containing 2'	V$YY1_02	Mm.ALL.txStart.600.100.fa	transfac	CCCGAGCCATCGTGGACATG	+33	+52	NA
NM_028623	Cst6	'cystatin E/M'	V$YY1_02	Mm.ALL.txStart.600.100.fa	transfac	TGTGTGCCATCTCTGGTTCT	+63	+82	NA
NM_175353	Exoc6	'exocyst complex component 6'	V$YY1_02	Mm.ALL.txStart.600.100.fa	transfac	TCCAGCCAAGATGGCGGAGA	+38	+57	NA
NM_176958	Hif1an	'hypoxia-inducible factor 1, alpha subunit inhibitor'	V$YY1_02	Mm.ALL.txStart.600.100.fa	transfac	TAGAGTAGAGATGGCGGCGA	+15	+34	NA
NM_029648	D19Ertd737e	'DNA segment, Chr 19, ERATO Doi 737, expressed'	V$YY1_02	Mm.ALL.txStart.600.100.fa	transfac	GGGTTCTAAGATGGCCGCCG	+16	+35	NA
NM_008528	Blnk	'B-cell linker'	V$YY1_02	Mm.ALL.txStart.600.100.fa	transfac	CTCTGGCCATCTGCTAAAAA	+65	+84	NA
NM_024221	Pdhb	'pyruvate dehydrogenase (lipoamide) beta'	V$YY1_02	Mm.ALL.txStart.600.100.fa	transfac	CACGGGCAAGATGGCGGTGG	+14	+33	NA
NM_145381	Lactb2	'lactamase, beta 2'	V$YY1_02	Mm.ALL.txStart.600.100.fa	transfac	AGATAGAGAGATGGCTGCCG	+50	+69	NA
NM_021467	Tnni1	'troponin I, skeletal, slow 1'	V$YY1_02	Mm.ALL.txStart.600.100.fa	transfac	GGAAAAGAAGATGGCTGGCA	+41	+60	NA
NM_145977	Slc45a3	'solute carrier family 45, member 3'	V$YY1_02	Mm.ALL.txStart.600.100.fa	transfac	AGGGTTCAGGATGGCCAGAT	-28	-9	NA
NM_145991	Cdc73	'Vcell division cycle 73, Paf1/RNA polymerase II complex component, homolog (S. cerevisiae)'	V$YY1_02	Mm.ALL.txStart.600.100.fa	transfac	GGGGGCGAAGATGGCGGACG	+51	+70	NA
NM_153555	Wdr42a	'WD repeat domain 42A'	V$YY1_02	Mm.ALL.txStart.600.100.fa	transfac	CCAGTGTAAGATGGCGGCGG	+23	+42	NA
NM_173378	Trp53bp2	'transformation related protein 53 binding protein 2'	V$YY1_02	Mm.ALL.txStart.600.100.fa	transfac	CGACTGCCATTTAGCCGAAG	+4	+23	NA
NM_178632	Ints7	'integrator complex subunit 7'	V$YY1_02	Mm.ALL.txStart.600.100.fa	transfac	GCGGGAGAAGATGGCGGTGC	+5	+24	NA
NM_146106	Lyplal1	'lysophospholipase-like 1'	V$YY1_02	Mm.ALL.txStart.600.100.fa	transfac	GCCTTGCCATCTCTCCTCCG	+39	+58	NA
NM_152915	Dner	'delta/notch-like EGF-related receptor'	V$YY1_02	Mm.ALL.txStart.600.100.fa	transfac	TGCGAGCCATCTGAAGCGAT	+60	+79	NA
NM_175118	Dusp28	'dual specificity phosphatase 28'	V$YY1_02	Mm.ALL.txStart.600.100.fa	transfac	CGGCCCCTAGATGGCCCTAG	-20	-1	NA
NM_029963	Mrps5	'mitochondrial ribosomal protein S5'	V$YY1_02	Mm.ALL.txStart.600.100.fa	transfac	CGGCTCCAGCATGGCGGCGG	-8	+12	NA
NM_026896	Med27	'mediator complex subunit 27'	V$YY1_02	Mm.ALL.txStart.600.100.fa	transfac	CAGCTGCAACATGGCGGACG	-1	+19	NA
NM_026896	Med27	'mediator complex subunit 27'	V$YY1_02	Mm.ALL.txStart.600.100.fa	transfac	TTAGCGCCATCCAGGCGCTA	+62	+81	NA
NM_153560	C230093N12Rik	'RIKEN cDNA C230093N12 gene'	V$YY1_02	Mm.ALL.txStart.600.100.fa	transfac	CAGAAGCCATCCGGCCGGGT	+69	+88	NA
NM_175286	C430004E15Rik	'RIKEN cDNA C430004E15 gene'	V$YY1_02	Mm.ALL.txStart.600.100.fa	transfac	CGTCCGCAGCATGGCCGGCC	+61	+80	NA
NM_026615	Urm1	'ubiquitin related modifier 1 homolog (S. cerevisiae)'	V$YY1_02	Mm.ALL.txStart.600.100.fa	transfac	TTTCCTAAACATGGCGGCGC	+3	+22	NA
NM_178760	Gpr107	'G protein-coupled receptor 107'	V$YY1_02	Mm.ALL.txStart.600.100.fa	transfac	TGGAACAAACATGGCCGTCC	+16	+35	NA
NM_153559	Qsox2	'quiescin Q6 sulfhydryl oxidase 2'	V$YY1_02	Mm.ALL.txStart.600.100.fa	transfac	CACTCCCAACATGGCTGCCG	+38	+57	NA
NM_175238	Rif1	'Rap1 interacting factor 1 homolog (yeast)'	V$YY1_02	Mm.ALL.txStart.600.100.fa	transfac	CCGCCGCCATCTTGGTCGTG	-3	+17	NA
NM_022989	Arl6ip6	'ADP-ribosylation factor-like 6 interacting protein 6'	V$YY1_02	Mm.ALL.txStart.600.100.fa	transfac	TTCCCGCCATGTCGTTCGTG	+5	+24	NA
NM_172663	Epc2	'enhancer of polycomb homolog 2 (Drosophila)'	V$YY1_02	Mm.ALL.txStart.600.100.fa	transfac	TGTCCGCCATGTTGGCCATG	+23	+42	NA
NM_153820	Arhgap15	'Rho GTPase activating protein 15'	V$YY1_02	Mm.ALL.txStart.600.100.fa	transfac	AAAGGAGTTGATGGCAGTTT	+28	+47	NA
NM_145528	D2Ertd391e	'DNA segment, Chr 2, ERATO Doi 391, expressed'	V$YY1_02	Mm.ALL.txStart.600.100.fa	transfac	AACACTAAGGATGGCGGCGC	+41	+60	NA
NM_145529	Cstf3	'cleavage stimulation factor, 3' pre-RNA, subunit 3'	V$YY1_02	Mm.ALL.txStart.600.100.fa	transfac	GCGCAGCCATTTTAATTCAA	-36	-17	NA
NM_026981	Dtwd1	'DTW domain containing 1'	V$YY1_02	Mm.ALL.txStart.600.100.fa	transfac	CAAAGGGAAAATGGCTCTCA	+47	+66	NA
NM_019677	Plcb1	'phospholipase C, beta 1'	V$YY1_02	Mm.ALL.txStart.600.100.fa	transfac	ATGAGCCCAGATGGCTGGGG	-7	+13	NA
NM_145532	Mall	'mal, T-cell differentiation protein-like'	V$YY1_02	Mm.ALL.txStart.600.100.fa	transfac	AGGTGACAGCATGGCCTCCC	+22	+41	NA
NM_080575	Acss1	'acyl-CoA synthetase short-chain family member 1'	V$YY1_02	Mm.ALL.txStart.600.100.fa	transfac	GTCGGGCGAGATGGCGGCGC	+23	+42	NA
NM_175094	Pdhx	'pyruvate dehydrogenase complex, component X'	V$YY1_02	Mm.ALL.txStart.600.100.fa	transfac	AGCCGGGAAGATGGCGGCCT	+53	+72	NA
NM_145742	Dhx35	'DEAH (Asp-Glu-Ala-His) box polypeptide 35'	V$YY1_02	Mm.ALL.txStart.600.100.fa	transfac	TCACCCCAGCATGGCTGCGC	+60	+79	NA
NM_025434	Mrps28	'mitochondrial ribosomal protein S28'	V$YY1_02	Mm.ALL.txStart.600.100.fa	transfac	CGCAGGCGTCATGGCGGCGC	+18	+37	NA
NM_153561	Nudt6	'nudix (nucleoside diphosphate linked moiety X)-type motif 6'	V$YY1_02	Mm.ALL.txStart.600.100.fa	transfac	GTGCAGCCATGTGGTGGGTG	+13	+32	NA
NM_175115	Ikzf5	'IKAROS family zinc finger 5'	V$YY1_02	Mm.ALL.txStart.600.100.fa	transfac	CACAACAAATATGGCGGCTA	-20	-1	NA
NM_019655	Adar	'adenosine deaminase, RNA-specific'	V$YY1_02	Mm.ALL.txStart.600.100.fa	transfac	AGCCAGCCATCTTACGGCCA	-16	+4	NA
NM_144896	Pet112l	'PET112-like (yeast)'	V$YY1_02	Mm.ALL.txStart.600.100.fa	transfac	ACATGGCTAGATGGCGGTTC	+67	+86	NA
NM_178080	Pde4dip	'phosphodiesterase 4D interacting protein (myomegalin)'	V$YY1_02	Mm.ALL.txStart.600.100.fa	transfac	CCGGCGCCATCTTGAAATCT	-42	-23	NA
NM_027462	Wars2	'tryptophanyl tRNA synthetase 2 (mitochondrial)'	V$YY1_02	Mm.ALL.txStart.600.100.fa	transfac	CCTTCTCAAGATGGCGCTGT	-1	+19	NA
NM_153091	St7l	'suppression of tumorigenicity 7-like'	V$YY1_02	Mm.ALL.txStart.600.100.fa	transfac	GAGCCGCAAGATGGCGGACG	+5	+24	NA
NM_026043	Rnpc3	'RNA-binding region (RNP1, RRM) containing 3'	V$YY1_02	Mm.ALL.txStart.600.100.fa	transfac	GGGAAGCTAGATGGCGGGGC	+55	+74	NA
NM_019550	Ptbp2	'polypyrimidine tract binding protein 2'	V$YY1_02	Mm.ALL.txStart.600.100.fa	transfac	TGGCCGCCATTTTCTCGCCG	-33	-14	NA
NM_026005	2610301B20Rik	'RIKEN cDNA 2610301B20 gene'	V$YY1_02	Mm.ALL.txStart.600.100.fa	transfac	TCTGTTCAAGATGGCGAAGG	-3	+17	NA
NM_138653	Bspry	'B-box and SPRY domain containing'	V$YY1_02	Mm.ALL.txStart.600.100.fa	transfac	TCTCGGCCATGTCCGCGGAT	+19	+38	NA
NM_144905	6330416G13Rik	'RIKEN cDNA 6330416G13 gene'	V$YY1_02	Mm.ALL.txStart.600.100.fa	transfac	TTGTGGCCATTGTGCCTCTT	-11	+9	NA
NM_011948	Map3k4	'mitogen activated protein kinase kinase kinase 4'	V$YY1_02	Mm.ALL.txStart.600.100.fa	transfac	CGTTCCCAAGATGGCCGCTG	-31	-12	NA
NM_026647	Zdhhc21	'zinc finger, DHHC domain containing 21'	V$YY1_02	Mm.ALL.txStart.600.100.fa	transfac	CACCTGCCATGCAGCATCCC	+46	+65	NA
NM_053157	Tm2d1	'TM2 domain containing 1'	V$YY1_02	Mm.ALL.txStart.600.100.fa	transfac	GGTGCCCAACATGGCGGCCG	+20	+39	NA
NM_028355	Tmem48	'transmembrane protein 48'	V$YY1_02	Mm.ALL.txStart.600.100.fa	transfac	GGGCCGCCATCTCCATGGCC	+38	+57	NA
NM_027310	2310005N01Rik	'RIKEN cDNA 2310005N01 gene'	V$YY1_02	Mm.ALL.txStart.600.100.fa	transfac	TGAGCCCAACATGGCGATGC	+17	+36	NA
NM_133889	Bsdc1	'BSD domain containing 1'	V$YY1_02	Mm.ALL.txStart.600.100.fa	transfac	TGCTGGCAAGATGGCGGAAG	+7	+26	NA
NM_172703	Eif4g3	'eukaryotic translation initiation factor 4 gamma, 3'	V$YY1_02	Mm.ALL.txStart.600.100.fa	transfac	GCAGCGCCATGTTGGATGCT	+13	+32	NA
NM_172990	Pank4	'pantothenate kinase 4'	V$YY1_02	Mm.ALL.txStart.600.100.fa	transfac	CACTTTCAAAATGGCGGAGC	+4	+23	NA
NM_027901	Gtf3c2	'general transcription factor IIIC, polypeptide 2, beta'	V$YY1_02	Mm.ALL.txStart.600.100.fa	transfac	GCGGCGCCATCTTCGAACTT	-8	+12	NA
NM_013587	Lrpap1	'low density lipoprotein receptor-related protein associated protein 1'	V$YY1_02	Mm.ALL.txStart.600.100.fa	transfac	TCAGAGGAAGATGGCGCCTC	-4	+16	NA
NM_027530	Rufy3	'RUN and FYVE domain containing 3'	V$YY1_02	Mm.ALL.txStart.600.100.fa	transfac	AGTCAGCCATTTTGGTCAAC	-48	-29	NA
NM_152839	Igj	'immunoglobulin joining chain'	V$YY1_02	Mm.ALL.txStart.600.100.fa	transfac	TCCTGGCCATTTTTGTTAAG	+51	+70	NA
NM_013827	Mtf2	'metal response element binding transcription factor 2'	V$YY1_02	Mm.ALL.txStart.600.100.fa	transfac	GGAAACCAAAATGGCGAAGG	-18	+2	NA
NM_145564	Fbxo21	'F-box protein 21'	V$YY1_02	Mm.ALL.txStart.600.100.fa	transfac	CGCGGACAAGATGGCGTCGG	+22	+41	NA
NM_175352	Unc119b	'unc-119 homolog B (C. elegans)'	V$YY1_02	Mm.ALL.txStart.600.100.fa	transfac	TGGCGGCCATCTTGGTGGTG	+41	+60	NA
NM_025604	Psmg3	'proteasome (prosome, macropain) assembly chaperone 3'	V$YY1_02	Mm.ALL.txStart.600.100.fa	transfac	ATCCAGCCATCCCCAGTCCT	+68	+87	NA
NM_144918	Smyd5	'SET and MYND domain containing 5'	V$YY1_02	Mm.ALL.txStart.600.100.fa	transfac	CGTGCCCAAGATGGCGGCCT	+7	+26	NA
NM_153762	Rnf26	'ring finger protein 26'	V$YY1_02	Mm.ALL.txStart.600.100.fa	transfac	CGCAAACAAGATGGCGGCGC	-1	+19	NA
NM_054041	Antxr1	'anthrax toxin receptor 1'	V$YY1_02	Mm.ALL.txStart.600.100.fa	transfac	AAAGAGCCATCGGGACGGAA	-15	+5	NA
NM_145937	Sumf1	'sulfatase modifying factor 1'	V$YY1_02	Mm.ALL.txStart.600.100.fa	transfac	CGGGAACAACATGGCTGCGC	-10	+10	NA
NM_010774	Mbd4	'methyl-CpG binding domain protein 4'	V$YY1_02	Mm.ALL.txStart.600.100.fa	transfac	TCCCCGCCATCCCCGAAGTT	-20	-1	NA
NM_144815	Cecr5	'cat eye syndrome chromosome region, candidate 5 homolog (human)'	V$YY1_02	Mm.ALL.txStart.600.100.fa	transfac	GACGGGCGCGATGGCTGCGC	-3	+17	NA
NM_009723	Atp2b2	'ATPase, Ca++ transporting, plasma membrane 2'	V$YY1_02	Mm.ALL.txStart.600.100.fa	transfac	GCCAGTTCTGATGGCAGCCT	+70	+89	NA
NM_145130	Mboat5	'membrane bound O-acyltransferase domain containing 5'	V$YY1_02	Mm.ALL.txStart.600.100.fa	transfac	CGCAGTTAAGATGGCGTCTA	+72	+91	NA
NM_024260	Ccdc132	'coiled-coil domain containing 132'	V$YY1_02	Mm.ALL.txStart.600.100.fa	transfac	ACGACTCACTATGGCTTCCC	+20	+39	NA
NM_028990	Tmem168	'transmembrane protein 168'	V$YY1_02	Mm.ALL.txStart.600.100.fa	transfac	CGGCGGAAACATGGCGGCCG	+47	+66	NA
NM_145575	Cald1	'caldesmon 1'	V$YY1_02	Mm.ALL.txStart.600.100.fa	transfac	CACAGATAATATGGCCCGTG	+63	+82	NA
NM_170759	Zfp628	'zinc finger protein 628'	V$YY1_02	Mm.ALL.txStart.600.100.fa	transfac	ACCAGGTGTGATGGCCGGCT	-5	+15	NA
NM_027470	Pak4	'p21 (CDKN1A)-activated kinase 4'	V$YY1_02	Mm.ALL.txStart.600.100.fa	transfac	GGGATTCAACATGGCGGCGG	-10	+10	NA
NM_027903	Dhdh	'dihydrodiol dehydrogenase (dimeric)'	V$YY1_02	Mm.ALL.txStart.600.100.fa	transfac	GACGTGCAAAATGGCGCTGC	+24	+43	NA
NM_133692	Pold3	'polymerase (DNA-directed), delta 3, accessory subunit'	V$YY1_02	Mm.ALL.txStart.600.100.fa	transfac	CCGCACCACCATGGCGGAAC	+68	+87	NA
NM_138589	Ubfd1	'ubiquitin family domain containing 1'	V$YY1_02	Mm.ALL.txStart.600.100.fa	transfac	CACAATCATCATGGCGGCGG	+29	+48	NA
NM_145590	BC017158	'cDNA sequence BC017158'	V$YY1_02	Mm.ALL.txStart.600.100.fa	transfac	GAACTTGAGGATGGCTGACG	+9	+28	NA
NM_019637	Styx	'phosphoserine/threonine/tyrosine interaction protein'	V$YY1_02	Mm.ALL.txStart.600.100.fa	transfac	CGGCCGCAGCATGGCGGCCG	+46	+65	NA
NM_026999	Zfp688	'zinc finger protein 688'	V$YY1_02	Mm.ALL.txStart.600.100.fa	transfac	AGGATCCCCGATGGCGCCAC	+9	+28	NA
NM_145588	Kif22	'kinesin family member 22'	V$YY1_02	Mm.ALL.txStart.600.100.fa	transfac	GCGACGGGAGATGGCGTCGG	+49	+68	NA
NM_146218	Rfwd3	'ring finger and WD repeat domain 3'	V$YY1_02	Mm.ALL.txStart.600.100.fa	transfac	CGCGGTAACGATGGCCGAAG	+28	+47	NA
NM_026931	1810011O10Rik	'RIKEN cDNA 1810011O10 gene'	V$YY1_02	Mm.ALL.txStart.600.100.fa	transfac	GCCAAGCCATCAAGCCACCA	+62	+81	NA
NM_173013	Mtap1s	'microtubule-associated protein 1S'	V$YY1_02	Mm.ALL.txStart.600.100.fa	transfac	CGGTGCGAAGATGGCGGCAG	+8	+27	NA
NM_145404	Prmt7	'protein arginine N-methyltransferase 7'	V$YY1_02	Mm.ALL.txStart.600.100.fa	transfac	GAGAGGCAAAATGGCCGCGG	-24	-5	NA
NM_178017	Hmgb2l1	'high mobility group box 2-like 1'	V$YY1_02	Mm.ALL.txStart.600.100.fa	transfac	CTTCTCCAAGATGGCGGCCG	-13	+7	NA
NM_173747	Gpkow	'G patch domain and KOW motifs'	V$YY1_02	Mm.ALL.txStart.600.100.fa	transfac	TCGAGCGAAGATGGCGGGCC	+4	+23	NA
NM_175646	Txnl4b	'thioredoxin-like 4B'	V$YY1_02	Mm.ALL.txStart.600.100.fa	transfac	CTTTCCCAGGATGGCAGTGA	+72	+91	NA
NM_026277	Nob1	'NIN1/RPN12 binding protein 1 homolog (S. cerevisiae)'	V$YY1_02	Mm.ALL.txStart.600.100.fa	transfac	GACAGCCAACATGGCGCCGG	+1	+20	NA
NM_178380	Dhx38	'DEAH (Asp-Glu-Ala-His) box polypeptide 38'	V$YY1_02	Mm.ALL.txStart.600.100.fa	transfac	TGGGACGATGATGGCCGCTT	-12	+8	NA
NM_028783	Robo4	'roundabout homolog 4 (Drosophila)'	V$YY1_02	Mm.ALL.txStart.600.100.fa	transfac	GAGCAGCCATGGGCTCTGGA	+29	+48	NA
NM_146222	BC024479	'cDNA sequence BC024479'	V$YY1_02	Mm.ALL.txStart.600.100.fa	transfac	GGCTTGGAAGATGGCTGCGC	-7	+13	NA
NM_153583	Atg4d	'autophagy-related 4D (yeast)'	V$YY1_02	Mm.ALL.txStart.600.100.fa	transfac	GGCCACCAAGATGGCGCTGG	+11	+30	NA
NM_178577	BC010787	'cDNA sequence BC010787'	V$YY1_02	Mm.ALL.txStart.600.100.fa	transfac	GAGAGGCGAGATGGCCAGTT	-46	-27	NA
NM_027498	BC033915	'cDNA sequence BC033915'	V$YY1_02	Mm.ALL.txStart.600.100.fa	transfac	GCACAACAAGATGGCGGCGG	-30	-11	NA
NM_009282	Stag1	'stromal antigen 1'	V$YY1_02	Mm.ALL.txStart.600.100.fa	transfac	ATGCCACCAGATGGCGGGTT	+6	+25	NA
NM_133744	Ccdc71	'coiled-coil domain containing 71'	V$YY1_02	Mm.ALL.txStart.600.100.fa	transfac	AGGCGGCCATGTTGGAGCGG	+1	+20	NA
NM_026917	Zdhhc3	'zinc finger, DHHC domain containing 3'	V$YY1_02	Mm.ALL.txStart.600.100.fa	transfac	CCCGTGCCATCGCGGACGCT	+19	+38	NA
NM_145951	Enox2	'ecto-NOX disulfide-thiol exchanger 2'	V$YY1_02	Mm.ALL.txStart.600.100.fa	transfac	CCTAGGCCATCTAGTAGAAG	-8	+12	NA
NM_138309	Cd99l2	'Cd99 antigen-like 2'	V$YY1_02	Mm.ALL.txStart.600.100.fa	transfac	TCCCAGCCATGGTGGCCAGG	+50	+69	NA
NM_145956	Brcc3	'BRCA1/BRCA2-containing complex, subunit 3'	V$YY1_02	Mm.ALL.txStart.600.100.fa	transfac	CGGAAAGAAGATGGCGGTGC	+10	+29	NA
NM_175146	Tsr2	'TSR2, 20S rRNA accumulation, homolog (S. cerevisiae)'	V$YY1_02	Mm.ALL.txStart.600.100.fa	transfac	TAAACGGATGATGGCGGGCG	-1	+19	NA
NM_025474	Mrps14	'mitochondrial ribosomal protein S14'	V$YY1_02	Mm.ALL.txStart.600.100.fa	transfac	GGCAGACAACATGGCGGCGT	-3	+17	NA
NM_008053	Fxr1h	'fragile X mental retardation gene 1, autosomal homolog'	V$YY1_02	Mm.ALL.txStart.600.100.fa	transfac	CGGTTCCAACATGGCGGAGC	-5	+15	NA
NM_175543	Rab11fip4	'RAB11 family interacting protein 4 (class II)'	V$YY1_02	Mm.ALL.txStart.600.100.fa	transfac	GGCGGCGCGGATGGCGGGTG	+55	+74	NA
NM_172400	Dnajc8	'DnaJ (Hsp40) homolog, subfamily C, member 8'	V$YY1_02	Mm.ALL.txStart.600.100.fa	transfac	AGCCGGGAAAATGGCGGCTT	+21	+40	NA
NM_146244	Rps6kl1	'ribosomal protein S6 kinase-like 1'	V$YY1_02	Mm.ALL.txStart.600.100.fa	transfac	CTTGAGCCATCCTCTCAGGA	+59	+78	NA
NM_177381	Cog3	'component of oligomeric golgi complex 3'	V$YY1_02	Mm.ALL.txStart.600.100.fa	transfac	GGCTGCGGAGATGGCGGAGG	+68	+87	NA
NM_027877	Mus81	'MUS81 endonuclease homolog (yeast)'	V$YY1_02	Mm.ALL.txStart.600.100.fa	transfac	TGCATAGTACATGGCGAAAG	+60	+79	NA
NM_178719	Smcr7l	'Smith-Magenis syndrome chromosome region, candidate 7-like (human)'	V$YY1_02	Mm.ALL.txStart.600.100.fa	transfac	GAGGGGCCATGTTGATGGGT	-20	-1	NA
NM_016891	Ppp2r1a	'protein phosphatase 2 (formerly 2A), regulatory subunit A (PR 65), alpha isoform'	V$YY1_02	Mm.ALL.txStart.600.100.fa	transfac	GGGAGCCAAGATGGCAGCTG	+43	+62	NA
NM_026494	Ppcs	'phosphopantothenoylcysteine synthetase'	V$YY1_02	Mm.ALL.txStart.600.100.fa	transfac	TACAGTGCAGATGGCGGAAA	+29	+48	NA
NM_172832	Pcyox1l	'prenylcysteine oxidase 1 like'	V$YY1_02	Mm.ALL.txStart.600.100.fa	transfac	ACCACCCGCCATGGCCCGCG	+45	+64	NA
NM_025706	Tbc1d15	'TBC1 domain family, member 15'	V$YY1_02	Mm.ALL.txStart.600.100.fa	transfac	GCGGGGGAACATGGCGGCGG	+45	+64	NA
NM_023371	Pin1	'protein (peptidyl-prolyl cis/trans isomerase) NIMA-interacting 1'	V$YY1_02	Mm.ALL.txStart.600.100.fa	transfac	AGGAGGGAAGATGGCGGACG	+1	+20	NA
NM_144786	Ggtl3	'gamma-glutamyltransferase-like 3'	V$YY1_02	Mm.ALL.txStart.600.100.fa	transfac	TAGGGCGAGGATGGCGGCTG	+21	+40	NA
NM_011185	Psmb1	'proteasome (prosome, macropain) subunit, beta type 1'	V$YY1_02	Mm.ALL.txStart.600.100.fa	transfac	CGGCGGCCATTTTGCCGTGA	-22	-3	NA
NM_175358	Zdhhc15	'zinc finger, DHHC domain containing 15'	V$YY1_02	Mm.ALL.txStart.600.100.fa	transfac	GGGCTGGAAGATGGCTCTGT	+13	+32	NA
NM_177185	D130059P03Rik	'RIKEN cDNA D130059P03 gene'	V$YY1_02	Mm.ALL.txStart.600.100.fa	transfac	GGGATCCAACATGGCGGCTG	-7	+13	NA
NM_175364	Lyrm2	'LYR motif containing 2'	V$YY1_02	Mm.ALL.txStart.600.100.fa	transfac	CGTGGGCAACATGGCGGCAT	+17	+36	NA
NM_175518	D730040F13Rik	'RIKEN cDNA D730040F13 gene'	V$YY1_02	Mm.ALL.txStart.600.100.fa	transfac	CAGAGGCGCGATGGCCGACC	+4	+23	NA
NM_027873	Ubiad1	'UbiA prenyltransferase domain containing 1'	V$YY1_02	Mm.ALL.txStart.600.100.fa	transfac	GACGCACAAGATGGCGGCGC	-3	+17	NA
NM_172882	Wdfy3	'WD repeat and FYVE domain containing 3'	V$YY1_02	Mm.ALL.txStart.600.100.fa	transfac	AGGATTAAAGATGGCCACCA	+2	+21	NA
NM_030694	Ifitm2	'interferon induced transmembrane protein 2'	V$YY1_02	Mm.ALL.txStart.600.100.fa	transfac	CAGCAGCCATCCTCCAGACG	+2	+21	NA
NM_028680	Ift57	'intraflagellar transport 57 homolog (Chlamydomonas)'	V$YY1_02	Mm.ALL.txStart.600.100.fa	transfac	CTGAGCAGGGATGGCCGCCG	+35	+54	NA
NM_008576	Abcc1	'ATP-binding cassette, sub-family C (CFTR/MRP), member 1'	V$YY1_02	Mm.ALL.txStart.600.100.fa	transfac	TGCAGCGCTGATGGCTCCGA	+55	+74	NA
NM_026163	Pkp2	'plakophilin 2'	V$YY1_02	Mm.ALL.txStart.600.100.fa	transfac	CGCCGACGCGATGGCCGTCC	+19	+38	NA
NM_145972	BC027231	'cDNA sequence BC027231'	V$YY1_02	Mm.ALL.txStart.600.100.fa	transfac	GCCGCTCGAGATGGCCGCTG	+50	+69	NA
NM_145362	Alg1	'asparagine-linked glycosylation 1 homolog (yeast, beta-1,4-mannosyltransferase)'	V$YY1_02	Mm.ALL.txStart.600.100.fa	transfac	GCCGGCCAAGATGGCAGCGT	+3	+22	NA
NM_029456	Saps3	'SAPS domain family, member 3'	V$YY1_02	Mm.ALL.txStart.600.100.fa	transfac	CGTCCGCCATTTTGGGCGCT	-9	+11	NA
NM_145943	BC031781	'cDNA sequence BC031781'	V$YY1_02	Mm.ALL.txStart.600.100.fa	transfac	ATGCGACCGGATGGCTGTGT	-42	-23	NA
NM_145943	BC031781	'cDNA sequence BC031781'	V$YY1_02	Mm.ALL.txStart.600.100.fa	transfac	ACCAGACGAAATGGCGGAGG	+13	+32	NA
NM_146129	F730014I05Rik	'RIKEN cDNA F730014I05 gene'	V$YY1_02	Mm.ALL.txStart.600.100.fa	transfac	GGGACACAAGATGGCGGCAG	+16	+35	NA
NM_175475	Cyp26b1	'cytochrome P450, family 26, subfamily b, polypeptide 1'	V$YY1_02	Mm.ALL.txStart.600.100.fa	transfac	TGGGGCTTTGATGGCGGAGG	+21	+40	NA
NM_178252	Snx26	'sorting nexin 26'	V$YY1_02	Mm.ALL.txStart.600.100.fa	transfac	TTGTGTCACCATGGCGGCGG	-11	+9	NA
NM_010670	Krtap12-1	'keratin associated protein 12-1'	V$YY1_02	Mm.ALL.txStart.600.100.fa	transfac	TGCCAGCCATCCTGCTGTGT	+67	+86	NA
NM_008600	Mip	'major intrinsic protein of eye lens fiber'	V$YY1_02	Mm.ALL.txStart.600.100.fa	transfac	CCACTGCCATGTGGGAACTT	+37	+56	NA
NM_008600	Mip	'major intrinsic protein of eye lens fiber'	V$YY1_02	Mm.ALL.txStart.600.100.fa	transfac	GGAGGGCCATATTTGCTGAG	+73	+92	NA
NM_008316	Hus1	'Hus1 homolog (S. pombe)'	V$YY1_02	Mm.ALL.txStart.600.100.fa	transfac	TATCCGCCATGAAGTTTCGC	+20	+39	NA
NM_009331	Tcf7	'transcription factor 7, T-cell specific'	V$YY1_02	Mm.ALL.txStart.600.100.fa	transfac	CCCCCGCCATCTCCGCCTCC	-14	+6	NA
NM_008670	Naip1	'NLR family, apoptosis inhibitory protein 1'	V$YY1_02	Mm.ALL.txStart.600.100.fa	transfac	AGGAAGCCATGGAGACTCCT	+54	+73	NA
NM_010408	Hcn1	'hyperpolarization-activated, cyclic nucleotide-gated K+ 1'	V$YY1_02	Mm.ALL.txStart.600.100.fa	transfac	AGCCGCGACGATGGCAACAG	+41	+60	NA
NM_009380	Thrb	'thyroid hormone receptor beta'	V$YY1_02	Mm.ALL.txStart.600.100.fa	transfac	TGCCTGCCATTTTCCCCAGC	-17	+3	NA
NM_010024	Dct	'dopachrome tautomerase'	V$YY1_02	Mm.ALL.txStart.600.100.fa	transfac	AATAAGCAGTATGGCTGGAG	+8	+27	NA
NM_016705	Kif21a	'kinesin family member 21A'	V$YY1_02	Mm.ALL.txStart.600.100.fa	transfac	GTCGCCCAACATGGCTGGAG	-22	-3	NA
NM_133659	Erg	'avian erythroblastosis virus E-26 (v-ets) oncogene related'	V$YY1_02	Mm.ALL.txStart.600.100.fa	transfac	GAGAAAAAAGATGGCGAAAC	+68	+87	NA
NM_016670	Pknox1	'Pbx/knotted 1 homeobox'	V$YY1_02	Mm.ALL.txStart.600.100.fa	transfac	ACTAACCATGATGGCGACAC	+53	+72	NA
NM_028868	Cxxc1	'CXXC finger 1 (PHD domain)'	V$YY1_02	Mm.ALL.txStart.600.100.fa	transfac	GCGCGGCCATGCTTCCCGGA	-35	-16	NA
NM_028868	Cxxc1	'CXXC finger 1 (PHD domain)'	V$YY1_02	Mm.ALL.txStart.600.100.fa	transfac	GATGGTCAAGATGGCGGCGA	+15	+34	NA
NM_133689	4930579J09Rik	'RIKEN cDNA 4930579J09 gene'	V$YY1_02	Mm.ALL.txStart.600.100.fa	transfac	GCTTGGCCATCTCCACCTCA	-21	-2	NA
NM_010164	Eya1	'eyes absent 1 homolog (Drosophila)'	V$YY1_02	Mm.ALL.txStart.600.100.fa	transfac	GCTCAGCCATGTGCTCTATG	+13	+32	NA
NM_080844	Serpinc1	'serine (or cysteine) peptidase inhibitor, clade C (antithrombin), member 1'	V$YY1_02	Mm.ALL.txStart.600.100.fa	transfac	CATCGGCCATGTATTCCCCT	+45	+64	NA
NM_009355	Tesp1	'testicular serine protease 1'	V$YY1_02	Mm.ALL.txStart.600.100.fa	transfac	CAGATGCCATGTGGGGTTCC	+20	+39	NA
NM_020595	Otor	'otoraplin'	V$YY1_02	Mm.ALL.txStart.600.100.fa	transfac	AAGAAGGAAGATGGCAAGGA	-2	+18	NA
NM_009184	Ptk6	'PTK6 protein tyrosine kinase 6'	V$YY1_02	Mm.ALL.txStart.600.100.fa	transfac	AGCACACAGCATGGCTTTAT	+59	+78	NA
NM_024472	BC002216	'cDNA sequence BC002216'	V$YY1_02	Mm.ALL.txStart.600.100.fa	transfac	ACCAATTGGGATGGCTGGCG	-39	-20	NA
NM_030889	Sorcs2	'sortilin-related VPS10 domain containing receptor 2'	V$YY1_02	Mm.ALL.txStart.600.100.fa	transfac	ACCAGCGACCATGGCGCACC	+54	+73	NA
NM_009763	Bst1	'bone marrow stromal cell antigen 1'	V$YY1_02	Mm.ALL.txStart.600.100.fa	transfac	AGTCTTCTTGATGGCTGTCC	+10	+29	NA
NM_133727	Kptn	'kaptin'	V$YY1_02	Mm.ALL.txStart.600.100.fa	transfac	ATCAGGCCATCTGGGACCGA	+17	+36	NA
NM_021397	Zbtb32	'zinc finger and BTB domain containing 32'	V$YY1_02	Mm.ALL.txStart.600.100.fa	transfac	ATCAGCCCATATGGCTCTGA	+60	+79	NA
NM_009259	Spn	'sialophorin'	V$YY1_02	Mm.ALL.txStart.600.100.fa	transfac	CCCTCTGGAGATGGCCTTGC	-7	+13	NA
NM_133711	Spata4	'spermatogenesis associated 4'	V$YY1_02	Mm.ALL.txStart.600.100.fa	transfac	ATAAAGCACCATGGCTGCCG	+11	+30	NA
NM_133982	Rpp25	'ribonuclease P 25 subunit (human)'	V$YY1_02	Mm.ALL.txStart.600.100.fa	transfac	CCGCGGCCATGCAGCCCCGG	+67	+86	NA
NM_181470	Ltv1	'LTV1 homolog (S. cerevisiae)'	V$YY1_02	Mm.ALL.txStart.600.100.fa	transfac	GCCCCGCCATCGTGTGACGT	-28	-9	NA
NM_028679	Irak3	'interleukin-1 receptor-associated kinase 3'	V$YY1_02	Mm.ALL.txStart.600.100.fa	transfac	GGACTCCGCGATGGCCGGCC	+69	+88	NA
NM_175000	Hbq1	'hemoglobin, theta 1'	V$YY1_02	Mm.ALL.txStart.600.100.fa	transfac	TTCATTGAAGATGGCTCGGT	+40	+59	NA
NM_009965	Cryba1	'crystallin, beta A1'	V$YY1_02	Mm.ALL.txStart.600.100.fa	transfac	CGCTGGCCATCATCTGTGGG	-45	-26	NA
NM_008952	Pipox	'pipecolic acid oxidase'	V$YY1_02	Mm.ALL.txStart.600.100.fa	transfac	TTGTGGCATCATGGCTGCTC	-9	+11	NA
NM_173785	A230051G13Rik	'RIKEN cDNA A230051G13 gene'	V$YY1_02	Mm.ALL.txStart.600.100.fa	transfac	AGCGCCCAAGATGGCAGCGG	+39	+58	NA
NM_144808	Slc39a14	'solute carrier family 39 (zinc transporter), member 14'	V$YY1_02	Mm.ALL.txStart.600.100.fa	transfac	CGCAGGGTATATGGCCGGGC	-32	-13	NA
NM_026496	Grhl2	'grainyhead-like 2 (Drosophila)'	V$YY1_02	Mm.ALL.txStart.600.100.fa	transfac	GTTCTGCCATCTCGGGCGCT	+30	+49	NA
NM_176835	2810451A06Rik	'RIKEN cDNA 2810451A06 gene'	V$YY1_02	Mm.ALL.txStart.600.100.fa	transfac	GAGGGGCCATTTTGAATCTG	+17	+36	NA
NM_173743	2310016F22Rik	'RIKEN cDNA 2310016F22 gene'	V$YY1_02	Mm.ALL.txStart.600.100.fa	transfac	CCAAGGCCATCTGGGTCCTG	+54	+73	NA
NM_025795	Ncaph2	'non-SMC condensin II complex, subunit H2'	V$YY1_02	Mm.ALL.txStart.600.100.fa	transfac	GAGCACCAAAATGGCGCCAG	-7	+13	NA
NM_144861	BC021395	'cDNA sequence BC021395'	V$YY1_02	Mm.ALL.txStart.600.100.fa	transfac	CGGGCGCCATCTTGCTGGAT	-25	-6	NA
NM_177642		''	V$YY1_02	Mm.ALL.txStart.600.100.fa	transfac	CAACACCTGGATGGCTGTGA	+35	+54	NA
NM_030710	Slamf6	'SLAM family member 6'	V$YY1_02	Mm.ALL.txStart.600.100.fa	transfac	GTTACAGAAGATGGCCCGTT	-8	+12	NA
NM_144878	Fmo4	'flavin containing monooxygenase 4'	V$YY1_02	Mm.ALL.txStart.600.100.fa	transfac	TGTTTGCCATGTTGTCTAGA	+25	+44	NA
NM_175683	Dclre1c	'DNA cross-link repair 1C, PSO2 homolog (S. cerevisiae)'	V$YY1_02	Mm.ALL.txStart.600.100.fa	transfac	CCAGGGACAGATGGCGGAGT	+54	+73	NA
NM_025490	1700010M22Rik	'RIKEN cDNA 1700010M22 gene'	V$YY1_02	Mm.ALL.txStart.600.100.fa	transfac	CACAGAGCAGATGGCAAGGT	+40	+59	NA
NM_028306	Hspa12b	'heat shock protein 12B'	V$YY1_02	Mm.ALL.txStart.600.100.fa	transfac	GTGCGGCCATCCGGCCTGGG	-30	-11	NA
NM_178112	Ints8	'integrator complex subunit 8'	V$YY1_02	Mm.ALL.txStart.600.100.fa	transfac	ACTACGCCATCTTGGGCTGT	-3	+17	NA
NM_025271	Actl7b	'actin-like 7b'	V$YY1_02	Mm.ALL.txStart.600.100.fa	transfac	AGGGAGGCAGATGGCGACAA	+31	+50	NA
NM_026670	Zmym1	'zinc finger, MYM domain containing 1'	V$YY1_02	Mm.ALL.txStart.600.100.fa	transfac	GATCAGCCATCCTCGTGGAG	+52	+71	NA
NM_133883	Adprhl2	'ADP-ribosylhydrolase like 2'	V$YY1_02	Mm.ALL.txStart.600.100.fa	transfac	CCGCGCGCGGATGGCGGTGG	+24	+43	NA
NM_177758	Zscan20	'zinc finger and SCAN domains 20'	V$YY1_02	Mm.ALL.txStart.600.100.fa	transfac	TCCTGGCCATCTTAAGTGAG	+65	+84	NA
NM_009557	Zfp46	'zinc finger protein 46'	V$YY1_02	Mm.ALL.txStart.600.100.fa	transfac	CAGCCCGGAGATGGCAGAGC	+15	+34	NA
NM_029285	1700001C02Rik	'RIKEN cDNA 1700001C02 gene'	V$YY1_02	Mm.ALL.txStart.600.100.fa	transfac	AGCACCCACCATGGCCTTCC	+25	+44	NA
NM_021302	Stk32c	'serine/threonine kinase 32C'	V$YY1_02	Mm.ALL.txStart.600.100.fa	transfac	CGCGGGCCATGTTCCGGGCT	+62	+81	NA
NM_013698	Txk	'TXK tyrosine kinase'	V$YY1_02	Mm.ALL.txStart.600.100.fa	transfac	TCTCCTGAAGATGGCCGTGA	+46	+65	NA
NM_028762	Rbm19	'RNA binding motif protein 19'	V$YY1_02	Mm.ALL.txStart.600.100.fa	transfac	CTCGCTAAAAATGGCGGCGC	+2	+21	NA
NM_144912	Rad9b	'RAD9 homolog B (S. cerevisiae)'	V$YY1_02	Mm.ALL.txStart.600.100.fa	transfac	GAGCGGCCATTCTTGCTTTG	+61	+80	NA
NM_011054	Pde1c	'phosphodiesterase 1C'	V$YY1_02	Mm.ALL.txStart.600.100.fa	transfac	GGGCAGCCATCATTGTAGGG	-14	+6	NA
NM_009426	Trh	'thyrotropin releasing hormone'	V$YY1_02	Mm.ALL.txStart.600.100.fa	transfac	TTGGCTGATGATGGCTCTGG	+21	+40	NA
NM_009241	Spam1	'sperm adhesion molecule 1'	V$YY1_02	Mm.ALL.txStart.600.100.fa	transfac	TAGATTGACCATGGCTCACA	+22	+41	NA
NM_013643	Ptpn5	'protein tyrosine phosphatase, non-receptor type 5'	V$YY1_02	Mm.ALL.txStart.600.100.fa	transfac	AGGCTGCCATCTTGGTTATG	-30	-11	NA
NM_027815	9030624J02Rik	'RIKEN cDNA 9030624J02 gene'	V$YY1_02	Mm.ALL.txStart.600.100.fa	transfac	GACTGGGAAGATGGCTGTCT	+9	+28	NA
NM_175163	Zfp689	'zinc finger protein 689'	V$YY1_02	Mm.ALL.txStart.600.100.fa	transfac	AAGAAGCCATCTCGCAGCGC	-49	-30	NA
NM_010900	Nfatc2ip	'nuclear factor of activated T-cells, cytoplasmic, calcineurin-dependent 2 interacting protein'	V$YY1_02	Mm.ALL.txStart.600.100.fa	transfac	AGTGTGGGAGATGGCGGAAC	+13	+32	NA
NM_028069	Mupcdh	'mucin-like protocadherin'	V$YY1_02	Mm.ALL.txStart.600.100.fa	transfac	CTGCCGCCATGGGGGCTCCG	+49	+68	NA
NM_024279	1700094C09Rik	'RIKEN cDNA 1700094C09 gene'	V$YY1_02	Mm.ALL.txStart.600.100.fa	transfac	TGGAGGGACCATGGCAGCGA	+48	+67	NA
NM_176849	9430010O03Rik	'RIKEN cDNA 9430010O03 gene'	V$YY1_02	Mm.ALL.txStart.600.100.fa	transfac	CAGCTGCCATCTTAGGGACT	+18	+37	NA
NM_177304	Enpp6	'ectonucleotide pyrophosphatase/phosphodiesterase 6'	V$YY1_02	Mm.ALL.txStart.600.100.fa	transfac	TCCTGGCAGCATGGCAGCAA	+37	+56	NA
NM_011922	Anxa10	'annexin A10'	V$YY1_02	Mm.ALL.txStart.600.100.fa	transfac	CCTCAGCCATTCTGGCCTCA	-27	-8	NA
NM_019573	Wwox	'WW domain-containing oxidoreductase'	V$YY1_02	Mm.ALL.txStart.600.100.fa	transfac	TGTCTCCAGCATGGCAGCTC	+67	+86	NA
NM_028038	Ddx28	'DEAD (Asp-Glu-Ala-Asp) box polypeptide 28'	V$YY1_02	Mm.ALL.txStart.600.100.fa	transfac	GCCGGGCCATCGCGGCTGCT	+19	+38	NA
NM_175325	Bbs4	'Bardet-Biedl syndrome 4 homolog (human)'	V$YY1_02	Mm.ALL.txStart.600.100.fa	transfac	CGGAGCCAAGATGGCTGAAG	+18	+37	NA
NM_177909	Slc9a9	'solute carrier family 9 (sodium/hydrogen exchanger), isoform 9'	V$YY1_02	Mm.ALL.txStart.600.100.fa	transfac	GCTAAGCCATCTGAATTGCT	-9	+11	NA
NM_178624	Fbxl2	'F-box and leucine-rich repeat protein 2'	V$YY1_02	Mm.ALL.txStart.600.100.fa	transfac	TCGCGGCCATGGTGAGTCTG	+49	+68	NA
NM_009191	Clpb	'ClpB caseinolytic peptidase B homolog (E. coli)'	V$YY1_02	Mm.ALL.txStart.600.100.fa	transfac	CGGCAGCCATGTTGATCGTG	-21	-2	NA
NM_153071	Gprc6a	'G protein-coupled receptor, family C, group 6, member A'	V$YY1_02	Mm.ALL.txStart.600.100.fa	transfac	AGACAGAAAGATGGCCCTAT	+18	+37	NA
NM_172204	Noxa1	'NADPH oxidase activator 1'	V$YY1_02	Mm.ALL.txStart.600.100.fa	transfac	CTTGGGCCATCTACTCAGTT	+28	+47	NA
NM_175541	Mum1l1	'melanoma associated antigen (mutated) 1-like 1'	V$YY1_02	Mm.ALL.txStart.600.100.fa	transfac	ATCACTGAAAATGGCACTGG	-7	+13	NA
NM_177856	E130311K13Rik	'RIKEN cDNA E130311K13 gene'	V$YY1_02	Mm.ALL.txStart.600.100.fa	transfac	ACGCCGGAACATGGCGCGGC	+6	+25	NA
NM_153106	Padi6	'peptidyl arginine deiminase, type VI'	V$YY1_02	Mm.ALL.txStart.600.100.fa	transfac	GCCCAGCCATGTCTTTTCAG	+29	+48	NA
NM_019792	Cyp3a25	'cytochrome P450, family 3, subfamily a, polypeptide 25'	V$YY1_02	Mm.ALL.txStart.600.100.fa	transfac	TAGATGCCATCTAGGCCTAG	-22	-3	NA
NM_172487	Prrt3	'proline-rich transmembrane protein 3'	V$YY1_02	Mm.ALL.txStart.600.100.fa	transfac	GGAAGGGGAGATGGCGGGAC	-14	+6	NA
NM_175032	4930431L04Rik	'RIKEN cDNA 4930431L04 gene'	V$YY1_02	Mm.ALL.txStart.600.100.fa	transfac	TGTTCTGCAGATGGCCAACT	-26	-7	NA
NM_027840	9130017C17Rik	'RIKEN cDNA 9130017C17 gene'	V$YY1_02	Mm.ALL.txStart.600.100.fa	transfac	ATTCAGCCATCTAGTTGGAC	+52	+71	NA
NM_013646	Rora	'RAR-related orphan receptor alpha'	V$YY1_02	Mm.ALL.txStart.600.100.fa	transfac	AGCTCGCCATCTCCGCCGAT	-36	-17	NA
NM_175273	2310046O06Rik	'RIKEN cDNA 2310046O06 gene'	V$YY1_02	Mm.ALL.txStart.600.100.fa	transfac	GCGCCGCCATCTTTCTAAAG	+3	+22	NA
NM_153168	Lars2	'leucyl-tRNA synthetase, mitochondrial'	V$YY1_02	Mm.ALL.txStart.600.100.fa	transfac	TTTTGCCAACATGGCGGCGC	+1	+20	NA
NM_013547	Hgd	'homogentisate 1, 2-dioxygenase'	V$YY1_02	Mm.ALL.txStart.600.100.fa	transfac	CAGAAGGGAAATGGCAGAGT	+63	+82	NA
NM_025332	Gtpbp8	'GTP-binding protein 8 (putative)'	V$YY1_02	Mm.ALL.txStart.600.100.fa	transfac	GGAGAGGAAAATGGCAGCGG	+13	+32	NA
NM_013796	Nagpa	'N-acetylglucosamine-1-phosphodiester alpha-N-acetylglucosaminidase'	V$YY1_02	Mm.ALL.txStart.600.100.fa	transfac	CCAATCCAATATGGCGGCGC	+21	+40	NA
NM_030109	Sf3b2	'splicing factor 3b, subunit 2'	V$YY1_02	Mm.ALL.txStart.600.100.fa	transfac	TGTGGCTAAGATGGCGGCGG	+45	+64	NA
NM_177342	Taf5	'TAF5 RNA polymerase II, TATA box binding protein (TBP)-associated factor'	V$YY1_02	Mm.ALL.txStart.600.100.fa	transfac	CAGCCGCAAGATGGCGGCGC	+8	+27	NA
NM_175240	Tmem162	'transmembrane protein 162'	V$YY1_02	Mm.ALL.txStart.600.100.fa	transfac	AGTCAGCCATGCTGGCTACT	+18	+37	NA
NM_145513	Tiprl	'TIP41, TOR signalling pathway regulator-like (S. cerevisiae)'	V$YY1_02	Mm.ALL.txStart.600.100.fa	transfac	AGAGGGCCATCGTGCGACCG	+44	+63	NA
NM_172823	Lmln	'leishmanolysin-like (metallopeptidase M8 family)'	V$YY1_02	Mm.ALL.txStart.600.100.fa	transfac	CGGCCCGAAGATGGCGGCCG	+19	+38	NA
NM_172856	Lass6	'longevity assurance homolog 6 (S. cerevisiae)'	V$YY1_02	Mm.ALL.txStart.600.100.fa	transfac	ACAAAGCAAGATGGCAGGGA	+70	+89	NA
NM_133194	Scml2	'sex comb on midleg-like 2 (Drosophila)'	V$YY1_02	Mm.ALL.txStart.600.100.fa	transfac	TGTGGGCCATCTCCGCTGCT	+28	+47	NA
NM_026435	Ufm1	'ubiquitin-fold modifier 1'	V$YY1_02	Mm.ALL.txStart.600.100.fa	transfac	TGCCGGCCATCAAGGAAGCG	-37	-18	NA
NM_175213	4930486G11Rik	'RIKEN cDNA 4930486G11 gene'	V$YY1_02	Mm.ALL.txStart.600.100.fa	transfac	ATCAGCGTGCATGGCCGGGA	-16	+4	NA
NM_080633	Aco2	'aconitase 2, mitochondrial'	V$YY1_Q6	Mm.ALL.txStart.600.100.fa	transfac	GCCATTTGT	+1	+9	NA
NM_080633	Aco2	'aconitase 2, mitochondrial'	V$YY1_Q6	Mm.ALL.txStart.600.100.fa	transfac	CAAAATGGC	+47	+55	NA
NM_007968	Ewsr1	'Ewing sarcoma breakpoint region 1'	V$YY1_Q6	Mm.ALL.txStart.600.100.fa	transfac	GAAAATGGC	+53	+61	NA
NM_133672	Vps26a	'vacuolar protein sorting 26 homolog A (yeast)'	V$YY1_Q6	Mm.ALL.txStart.600.100.fa	transfac	GCTGATGGC	-13	-5	NA
NM_008363	Irak1	'interleukin-1 receptor-associated kinase 1'	V$YY1_Q6	Mm.ALL.txStart.600.100.fa	transfac	CAAGATGGC	+11	+19	NA
NM_011179	Psap	'prosaposin'	V$YY1_Q6	Mm.ALL.txStart.600.100.fa	transfac	GCCATGTAC	+3	+11	NA
NM_138601	D10Jhu81e	'DNA segment, Chr 10, Johns Hopkins University 81 expressed'	V$YY1_Q6	Mm.ALL.txStart.600.100.fa	transfac	CGTGATGGC	+36	+44	NA
NM_026065	D10Ertd322e	'DNA segment, Chr 10, ERATO Doi 322, expressed'	V$YY1_Q6	Mm.ALL.txStart.600.100.fa	transfac	CAAGATGGC	+5	+13	NA
NM_013895	Timm13	'translocase of inner mitochondrial membrane 13 homolog (yeast)'	V$YY1_Q6	Mm.ALL.txStart.600.100.fa	transfac	GCCATTATG	+84	+92	NA
NM_133668	Slc25a3	'solute carrier family 25 (mitochondrial carrier, phosphate carrier), member 3'	V$YY1_Q6	Mm.ALL.txStart.600.100.fa	transfac	GCCATCTTA	+39	+47	NA
NM_080560	Ube2n	'ubiquitin-conjugating enzyme E2N'	V$YY1_Q6	Mm.ALL.txStart.600.100.fa	transfac	CAAGATGGC	+43	+51	NA
NM_016959	Rps3a	'ribosomal protein S3a'	V$YY1_Q6	Mm.ALL.txStart.600.100.fa	transfac	CACCATGGC	+21	+29	NA
NM_146239	Pctk2	'PCTAIRE-motif protein kinase 2'	V$YY1_Q6	Mm.ALL.txStart.600.100.fa	transfac	GACCATGGC	+84	+92	NA
NM_019647	Rpl21	'ribosomal protein L21'	V$YY1_Q6	Mm.ALL.txStart.600.100.fa	transfac	GCCATCTTC	+16	+24	NA
NM_016774	Atp5b	'ATP synthase, H+ transporting mitochondrial F1 complex, beta subunit'	V$YY1_Q6	Mm.ALL.txStart.600.100.fa	transfac	GCCATGTTG	+18	+26	NA
NM_013608	Naca	'nascent polypeptide-associated complex alpha polypeptide'	V$YY1_Q6	Mm.ALL.txStart.600.100.fa	transfac	GCCATCTTG	+84	+92	NA
NM_134034	Smek2	'SMEK homolog 2, suppressor of mek1 (Dictyostelium)'	V$YY1_Q6	Mm.ALL.txStart.600.100.fa	transfac	CAAGATGGC	-6	+3	NA
NM_024475	Ublcp1	'ubiquitin-like domain containing CTD phosphatase 1'	V$YY1_Q6	Mm.ALL.txStart.600.100.fa	transfac	AAGAATGGC	+42	+50	NA
NM_023651	Pex13	'peroxisomal biogenesis factor 13'	V$YY1_Q6	Mm.ALL.txStart.600.100.fa	transfac	AGAGATGGC	+88	+96	NA
NM_021519	Edf1	'endothelial differentiation-related factor 1'	V$YY1_Q6	Mm.ALL.txStart.600.100.fa	transfac	CGCCATGGC	+49	+57	NA
NM_021519	Edf1	'endothelial differentiation-related factor 1'	V$YY1_Q6	Mm.ALL.txStart.600.100.fa	transfac	GCCATGGCC	+50	+58	NA
NM_020558	C1d	'nuclear DNA binding protein'	V$YY1_Q6	Mm.ALL.txStart.600.100.fa	transfac	TGTCATGGC	-18	-10	NA
NM_011343	Sec61g	'SEC61, gamma subunit'	V$YY1_Q6	Mm.ALL.txStart.600.100.fa	transfac	GCCATCCAG	+41	+49	NA
NM_011221	Purb	'purine rich element binding protein B'	V$YY1_Q6	Mm.ALL.txStart.600.100.fa	transfac	GAAGATGGC	+28	+36	NA
NM_009079	Rpl22	'ribosomal protein L22'	V$YY1_Q6	Mm.ALL.txStart.600.100.fa	transfac	CGCCATGGC	+3	+11	NA
NM_009079	Rpl22	'ribosomal protein L22'	V$YY1_Q6	Mm.ALL.txStart.600.100.fa	transfac	GCCATGGCG	+4	+12	NA
NM_009079	Rpl22	'ribosomal protein L22'	V$YY1_Q6	Mm.ALL.txStart.600.100.fa	transfac	TAGTATGGC	+21	+29	NA
NM_008907	Ppia	'peptidylprolyl isomerase A'	V$YY1_Q6	Mm.ALL.txStart.600.100.fa	transfac	GCCATGGTC	+39	+47	NA
NM_026533	Rps13	'ribosomal protein S13'	V$YY1_Q6	Mm.ALL.txStart.600.100.fa	transfac	GCCATCATG	+22	+30	NA
NM_009438	Rpl13a	'ribosomal protein L13a'	V$YY1_Q6	Mm.ALL.txStart.600.100.fa	transfac	GAAGATGGC	+18	+26	NA
NM_026776	Vps25	'vacuolar protein sorting 25 (yeast)'	V$YY1_Q6	Mm.ALL.txStart.600.100.fa	transfac	TACGATGGC	+9	+17	NA
NM_013581	Cog1	'component of oligomeric golgi complex 1'	V$YY1_Q6	Mm.ALL.txStart.600.100.fa	transfac	CACCATGGC	+12	+20	NA
NM_011289	Rpl27	'ribosomal protein L27'	V$YY1_Q6	Mm.ALL.txStart.600.100.fa	transfac	GCCATCGCG	+79	+87	NA
NM_009439	Psmd3	'proteasome (prosome, macropain) 26S subunit, non-ATPase, 3'	V$YY1_Q6	Mm.ALL.txStart.600.100.fa	transfac	GCCATCTGC	-18	-10	NA
NM_009439	Psmd3	'proteasome (prosome, macropain) 26S subunit, non-ATPase, 3'	V$YY1_Q6	Mm.ALL.txStart.600.100.fa	transfac	GCCATGCCT	-7	+2	NA
NM_008676	Nbr1	'neighbor of Brca1 gene 1'	V$YY1_Q6	Mm.ALL.txStart.600.100.fa	transfac	GCCATGTTA	+2	+10	NA
NM_008379	Kpnb1	'karyopherin (importin) beta 1'	V$YY1_Q6	Mm.ALL.txStart.600.100.fa	transfac	GCCATGGAG	+33	+41	NA
NM_134040	Ddx1	'DEAD (Asp-Glu-Ala-Asp) box polypeptide 1'	V$YY1_Q6	Mm.ALL.txStart.600.100.fa	transfac	GAAGATGGC	+52	+60	NA
NM_018730	Rpl36	'ribosomal protein L36'	V$YY1_Q6	Mm.ALL.txStart.600.100.fa	transfac	GCCATCGGA	-3	+6	NA
NM_010471	Hpca	'hippocalcin'	V$YY1_Q6	Mm.ALL.txStart.600.100.fa	transfac	GCCATGGGC	+15	+23	NA
NM_138597	Atp5o	'ATP synthase, H+ transporting, mitochondrial F1 complex, O subunit'	V$YY1_Q6	Mm.ALL.txStart.600.100.fa	transfac	AAAGATGGC	+67	+75	NA
NM_134042	Aldh6a1	'aldehyde dehydrogenase family 6, subfamily A1'	V$YY1_Q6	Mm.ALL.txStart.600.100.fa	transfac	AGCCATGGC	+8	+16	NA
NM_134042	Aldh6a1	'aldehyde dehydrogenase family 6, subfamily A1'	V$YY1_Q6	Mm.ALL.txStart.600.100.fa	transfac	GCCATGGCG	+9	+17	NA
NM_010907	Nfkbia	'nuclear factor of kappa light chain gene enhancer in B-cells inhibitor, alpha'	V$YY1_Q6	Mm.ALL.txStart.600.100.fa	transfac	GCCATGTTT	+55	+63	NA
NM_010907	Nfkbia	'nuclear factor of kappa light chain gene enhancer in B-cells inhibitor, alpha'	V$YY1_Q6	Mm.ALL.txStart.600.100.fa	transfac	GCCATGGAG	+91	+99	NA
NM_008943	Psen1	'presenilin 1'	V$YY1_Q6	Mm.ALL.txStart.600.100.fa	transfac	GCAGATGGC	+7	+15	NA
NM_009083	Rpl30	'ribosomal protein L30'	V$YY1_Q6	Mm.ALL.txStart.600.100.fa	transfac	GCCATCTTG	+17	+25	R01833
NM_054081	Mta1	'metastasis associated 1'	V$YY1_Q6	Mm.ALL.txStart.600.100.fa	transfac	GGACATGGC	+92	+100	NA
NM_019491	Rala	'v-ral simian leukemia viral oncogene homolog A (ras related)'	V$YY1_Q6	Mm.ALL.txStart.600.100.fa	transfac	CAGGATGGC	+35	+43	NA
NM_008944	Psma2	'proteasome (prosome, macropain) subunit, alpha type 2'	V$YY1_Q6	Mm.ALL.txStart.600.100.fa	transfac	AAAGATGGC	+5	+13	NA
NM_011296	Rps18	'ribosomal protein S18'	V$YY1_Q6	Mm.ALL.txStart.600.100.fa	transfac	GCCATGGTA	+19	+27	NA
NM_009269	Sptlc1	'serine palmitoyltransferase, long chain base subunit 1'	V$YY1_Q6	Mm.ALL.txStart.600.100.fa	transfac	GACCATGGC	+9	+17	NA
NM_008615	Me1	'malic enzyme 1, NADP(+)-dependent, cytosolic'	V$YY1_Q6	Mm.ALL.txStart.600.100.fa	transfac	GCCATGGAG	+45	+53	NA
NM_138596	Med10	'mediator of RNA polymerase II transcription, subunit 10 homolog (NUT2, S. cerevisiae)'	V$YY1_Q6	Mm.ALL.txStart.600.100.fa	transfac	GGCGATGGC	+46	+54	NA
NM_053108	Glrx	'glutaredoxin'	V$YY1_Q6	Mm.ALL.txStart.600.100.fa	transfac	CAGCATGGC	+46	+54	NA
NM_009680	Ap3b1	'adaptor-related protein complex 3, beta 1 subunit'	V$YY1_Q6	Mm.ALL.txStart.600.100.fa	transfac	GCCATCCGT	+11	+19	NA
NM_009193	Slbp	'stem-loop binding protein'	V$YY1_Q6	Mm.ALL.txStart.600.100.fa	transfac	CGCCATGGC	+50	+58	NA
NM_009193	Slbp	'stem-loop binding protein'	V$YY1_Q6	Mm.ALL.txStart.600.100.fa	transfac	GCCATGGCC	+51	+59	NA
NM_022023	Gmfb	'glia maturation factor, beta'	V$YY1_Q6	Mm.ALL.txStart.600.100.fa	transfac	GCCATTCTT	+47	+55	NA
NM_011295	Rps12	'ribosomal protein S12'	V$YY1_Q6	Mm.ALL.txStart.600.100.fa	transfac	CGCCATGGC	+78	+86	NA
NM_011295	Rps12	'ribosomal protein S12'	V$YY1_Q6	Mm.ALL.txStart.600.100.fa	transfac	GCCATGGCC	+79	+87	NA
NM_011189	Psme1	'proteasome (prosome, macropain) 28 subunit, alpha'	V$YY1_Q6	Mm.ALL.txStart.600.100.fa	transfac	GGCCATGGC	+78	+86	NA
NM_011189	Psme1	'proteasome (prosome, macropain) 28 subunit, alpha'	V$YY1_Q6	Mm.ALL.txStart.600.100.fa	transfac	GCCATGGCC	+79	+87	NA
NM_013795	Atp5l	'ATP synthase, H+ transporting, mitochondrial F0 complex, subunit g'	V$YY1_Q6	Mm.ALL.txStart.600.100.fa	transfac	GACCATGGC	+39	+47	NA
NM_023585	Ube2v2	'ubiquitin-conjugating enzyme E2 variant 2'	V$YY1_Q6	Mm.ALL.txStart.600.100.fa	transfac	GAAGATGGC	+23	+31	NA
NM_134100	D15Mgi27	'DNA Segment, Chr 15, Mouse Genome Informatics 27'	V$YY1_Q6	Mm.ALL.txStart.600.100.fa	transfac	TATCATGGC	+14	+22	NA
NM_134093	Letmd1	'LETM1 domain containing 1'	V$YY1_Q6	Mm.ALL.txStart.600.100.fa	transfac	GAAGATGGC	+27	+35	NA
NM_027212	Med30	'mediator complex subunit 30'	V$YY1_Q6	Mm.ALL.txStart.600.100.fa	transfac	GCCATGTCC	+63	+71	NA
NM_018749	Eif3d	'eukaryotic translation initiation factor 3, subunit D'	V$YY1_Q6	Mm.ALL.txStart.600.100.fa	transfac	GCCATCTGT	+40	+48	NA
NM_018749	Eif3d	'eukaryotic translation initiation factor 3, subunit D'	V$YY1_Q6	Mm.ALL.txStart.600.100.fa	transfac	GCCATCCGG	+50	+58	NA
NM_015744	Enpp2	'ectonucleotide pyrophosphatase/phosphodiesterase 2'	V$YY1_Q6	Mm.ALL.txStart.600.100.fa	transfac	CGGCATGGC	+38	+46	NA
NM_009716	Atf4	'activating transcription factor 4'	V$YY1_Q6	Mm.ALL.txStart.600.100.fa	transfac	GCCATTTCT	-4	+5	NA
NM_009716	Atf4	'activating transcription factor 4'	V$YY1_Q6	Mm.ALL.txStart.600.100.fa	transfac	CACCATGGC	+78	+86	NA
NM_009634	Adsl	'adenylosuccinate lyase 1'	V$YY1_Q6	Mm.ALL.txStart.600.100.fa	transfac	GAAAATGGC	+26	+34	NA
NM_009572	Zhx1	'zinc fingers and homeoboxes protein 1'	V$YY1_Q6	Mm.ALL.txStart.600.100.fa	transfac	AGCTATGGC	+27	+35	NA
NM_013918	Usp25	'ubiquitin specific peptidase 25'	V$YY1_Q6	Mm.ALL.txStart.600.100.fa	transfac	GCCATGACC	+25	+33	NA
NM_030198	Gins3	'GINS complex subunit 3 (Psf3 homolog)'	V$YY1_Q6	Mm.ALL.txStart.600.100.fa	transfac	GCCATGTCC	+37	+45	NA
NM_019837	Nudt3	'nudix (nucleotide diphosphate linked moiety X)-type motif 3'	V$YY1_Q6	Mm.ALL.txStart.600.100.fa	transfac	CAAAATGGC	+2	+10	NA
NM_016795	Srpk1	'serine/arginine-rich protein specific kinase 1'	V$YY1_Q6	Mm.ALL.txStart.600.100.fa	transfac	GCCATGGAG	+40	+48	NA
NM_011930	Clcn7	'chloride channel 7'	V$YY1_Q6	Mm.ALL.txStart.600.100.fa	transfac	GGCCATGGC	+80	+88	NA
NM_011930	Clcn7	'chloride channel 7'	V$YY1_Q6	Mm.ALL.txStart.600.100.fa	transfac	GCCATGGCC	+81	+89	NA
NM_010238	Brd2	'bromodomain containing 2'	V$YY1_Q6	Mm.ALL.txStart.600.100.fa	transfac	TAAGATGGC	-29	-21	NA
NM_007893	E4f1	'E4F transcription factor 1'	V$YY1_Q6	Mm.ALL.txStart.600.100.fa	transfac	GCCATCGGG	+50	+58	NA
NM_080635	Eif3h	'eukaryotic translation initiation factor 3, subunit H'	V$YY1_Q6	Mm.ALL.txStart.600.100.fa	transfac	AAACATGGC	+1	+9	NA
NM_026532	Nutf2	'nuclear transport factor 2'	V$YY1_Q6	Mm.ALL.txStart.600.100.fa	transfac	GCCATCGTG	+52	+60	NA
NM_025410	Lage3	'L antigen family, member 3'	V$YY1_Q6	Mm.ALL.txStart.600.100.fa	transfac	AGCAATGGC	+28	+36	NA
NM_008228	Hdac1	'histone deacetylase 1'	V$YY1_Q6	Mm.ALL.txStart.600.100.fa	transfac	CAAGATGGC	+14	+22	NA
NM_026404	Slc35a4	'solute carrier family 35, member A4'	V$YY1_Q6	Mm.ALL.txStart.600.100.fa	transfac	AAAGATGGC	+14	+22	NA
NM_025919	Rpl11	'ribosomal protein L11'	V$YY1_Q6	Mm.ALL.txStart.600.100.fa	transfac	CACCATGGC	+15	+23	NA
NM_025527	Srp19	'signal recognition particle 19'	V$YY1_Q6	Mm.ALL.txStart.600.100.fa	transfac	GGAGATGGC	+33	+41	NA
NM_011937	Gnpda1	'glucosamine-6-phosphate deaminase 1'	V$YY1_Q6	Mm.ALL.txStart.600.100.fa	transfac	GGTCATGGC	+90	+98	NA
NM_010773	Mbd2	'methyl-CpG binding domain protein 2'	V$YY1_Q6	Mm.ALL.txStart.600.100.fa	transfac	CAATATGGC	+29	+37	NA
NM_010634	Fabp5	'fatty acid binding protein 5, epidermal'	V$YY1_Q6	Mm.ALL.txStart.600.100.fa	transfac	CACCATGGC	+31	+39	NA
NM_008214	Hars	'histidyl-tRNA synthetase'	V$YY1_Q6	Mm.ALL.txStart.600.100.fa	transfac	CAGGATGGC	+17	+25	NA
NM_007874	Reep5	'receptor accessory protein 5'	V$YY1_Q6	Mm.ALL.txStart.600.100.fa	transfac	GCCATGTCC	+6	+14	NA
NM_007874	Reep5	'receptor accessory protein 5'	V$YY1_Q6	Mm.ALL.txStart.600.100.fa	transfac	GCCATGAGG	+18	+26	NA
NM_134150	Otub1	'OTU domain, ubiquitin aldehyde binding 1'	V$YY1_Q6	Mm.ALL.txStart.600.100.fa	transfac	AAAGATGGC	+22	+30	NA
NM_007928	Mark2	'MAP/microtubule affinity-regulating kinase 2'	V$YY1_Q6	Mm.ALL.txStart.600.100.fa	transfac	GCCATGTCN	+93	+101	NA
NM_133803	Dpp3	'dipeptidylpeptidase 3'	V$YY1_Q6	Mm.ALL.txStart.600.100.fa	transfac	GCTCATGGC	+6	+14	NA
NM_025605	2400001E08Rik	'RIKEN cDNA 2400001E08 gene'	V$YY1_Q6	Mm.ALL.txStart.600.100.fa	transfac	GCCATGGGG	+68	+76	NA
NM_011262	Dpf2	'D4, zinc and double PHD fingers family 2'	V$YY1_Q6	Mm.ALL.txStart.600.100.fa	transfac	GAAGATGGC	+48	+56	NA
NM_008513	Lrp5	'low density lipoprotein receptor-related protein 5'	V$YY1_Q6	Mm.ALL.txStart.600.100.fa	transfac	GCCATGGAG	+66	+74	NA
NM_134139	Wdr74	'WD repeat domain 74'	V$YY1_Q6	Mm.ALL.txStart.600.100.fa	transfac	TGCGATGGC	-1	+8	NA
NM_026007	Eef1g	'eukaryotic translation elongation factor 1 gamma'	V$YY1_Q6	Mm.ALL.txStart.600.100.fa	transfac	CACCATGGC	+13	+21	NA
NM_026007	Eef1g	'eukaryotic translation elongation factor 1 gamma'	V$YY1_Q6	Mm.ALL.txStart.600.100.fa	transfac	GCCATCCTT	+71	+79	NA
NM_018858	Pebp1	'phosphatidylethanolamine binding protein 1'	V$YY1_Q6	Mm.ALL.txStart.600.100.fa	transfac	CGCCATGGC	-1	+8	NA
NM_018858	Pebp1	'phosphatidylethanolamine binding protein 1'	V$YY1_Q6	Mm.ALL.txStart.600.100.fa	transfac	GCCATGGCC	+1	+9	NA
NM_019768	Morf4l2	'mortality factor 4 like 2'	V$YY1_Q6	Mm.ALL.txStart.600.100.fa	transfac	GCCATTGGC	+76	+84	NA
NM_011290	Rpl6	'ribosomal protein L6'	V$YY1_Q6	Mm.ALL.txStart.600.100.fa	transfac	CTAGATGGC	-13	-5	NA
NM_010324	Got1	'glutamate oxaloacetate transaminase 1, soluble'	V$YY1_Q6	Mm.ALL.txStart.600.100.fa	transfac	CGCGATGGC	+51	+59	NA
NM_007452	Prdx3	'peroxiredoxin 3'	V$YY1_Q6	Mm.ALL.txStart.600.100.fa	transfac	GAAGATGGC	+44	+52	NA
NM_021511	Rrs1	'RRS1 ribosome biogenesis regulator homolog (S. cerevisiae)'	V$YY1_Q6	Mm.ALL.txStart.600.100.fa	transfac	GCCATGGAG	+80	+88	NA
NM_008678	Ncoa2	'nuclear receptor coactivator 2'	V$YY1_Q6	Mm.ALL.txStart.600.100.fa	transfac	GAACATGGC	+38	+46	NA
NM_009061	Rgs2	'regulator of G-protein signaling 2'	V$YY1_Q6	Mm.ALL.txStart.600.100.fa	transfac	GCCATGTTC	+41	+49	NA
NM_023173	Dusp12	'dual specificity phosphatase 12'	V$YY1_Q6	Mm.ALL.txStart.600.100.fa	transfac	GCCATGGTC	+19	+27	NA
NM_023041	Pex19	'peroxisome biogenesis factor 19'	V$YY1_Q6	Mm.ALL.txStart.600.100.fa	transfac	TAAGATGGC	+4	+12	NA
NM_021607	Ncstn	'nicastrin'	V$YY1_Q6	Mm.ALL.txStart.600.100.fa	transfac	CAAGATGGC	+9	+17	NA
NM_011568	Thoc4	'THO complex 4'	V$YY1_Q6	Mm.ALL.txStart.600.100.fa	transfac	CGCCATGGC	+24	+32	NA
NM_011568	Thoc4	'THO complex 4'	V$YY1_Q6	Mm.ALL.txStart.600.100.fa	transfac	GCCATGGCC	+25	+33	NA
NM_011070	Pfdn2	'prefoldin 2'	V$YY1_Q6	Mm.ALL.txStart.600.100.fa	transfac	GAAGATGGC	+10	+18	NA
NM_012058	Srp9	'signal recognition particle 9'	V$YY1_Q6	Mm.ALL.txStart.600.100.fa	transfac	GCCAATGGC	+11	+19	NA
NM_007415	Parp1	'poly (ADP-ribose) polymerase family, member 1'	V$YY1_Q6	Mm.ALL.txStart.600.100.fa	transfac	GAGGATGGC	+56	+64	NA
NM_025864	2310028N02Rik	'RIKEN cDNA 2310028N02 gene'	V$YY1_Q6	Mm.ALL.txStart.600.100.fa	transfac	GCCATGATC	+74	+82	NA
NM_133654	Cd34	'CD34 antigen'	V$YY1_Q6	Mm.ALL.txStart.600.100.fa	transfac	TGCCATGGC	+88	+96	NA
NM_133654	Cd34	'CD34 antigen'	V$YY1_Q6	Mm.ALL.txStart.600.100.fa	transfac	GCCATGGCG	+89	+97	NA
NM_023514	Mrps9	'mitochondrial ribosomal protein S9'	V$YY1_Q6	Mm.ALL.txStart.600.100.fa	transfac	CAACATGGC	+1	+9	NA
NM_018817	Smarcal1	'Swi/SNF related matrix associated, actin dependent regulator of chromatin, subfamily a-like 1'	V$YY1_Q6	Mm.ALL.txStart.600.100.fa	transfac	GCCAATGGC	+11	+19	NA
NM_133808	Hdlbp	'high density lipoprotein (HDL) binding protein'	V$YY1_Q6	Mm.ALL.txStart.600.100.fa	transfac	CAAGATGGC	+10	+18	NA
NM_025349	Lsm7	'LSM7 homolog, U6 small nuclear RNA associated (S. cerevisiae)'	V$YY1_Q6	Mm.ALL.txStart.600.100.fa	transfac	CAAGATGGC	+20	+28	NA
NM_016918	Nudt5	'nudix (nucleoside diphosphate linked moiety X)-type motif 5'	V$YY1_Q6	Mm.ALL.txStart.600.100.fa	transfac	GCCATGGTA	+24	+32	NA
NM_009298	Surf6	'surfeit gene 6'	V$YY1_Q6	Mm.ALL.txStart.600.100.fa	transfac	CAGCATGGC	+23	+31	NA
NM_133839	2010311D03Rik	'RIKEN cDNA 2010311D03 gene'	V$YY1_Q6	Mm.ALL.txStart.600.100.fa	transfac	GCCATCTTG	-21	-13	NA
NM_024173	Atp6v1g1	'ATPase, H+ transporting, lysosomal V1 subunit G1'	V$YY1_Q6	Mm.ALL.txStart.600.100.fa	transfac	AGCAATGGC	+78	+86	NA
NM_146120	Gsn	'gelsolin'	V$YY1_Q6	Mm.ALL.txStart.600.100.fa	transfac	CGCCATGGC	+21	+29	NA
NM_146120	Gsn	'gelsolin'	V$YY1_Q6	Mm.ALL.txStart.600.100.fa	transfac	GCCATGGCT	+22	+30	NA
NM_025922	Itpa	'inosine triphosphatase (nucleoside triphosphate pyrophosphatase)'	V$YY1_Q6	Mm.ALL.txStart.600.100.fa	transfac	TGCAATGGC	+26	+34	NA
NM_011287	Rpl10a	'ribosomal protein L10A'	V$YY1_Q6	Mm.ALL.txStart.600.100.fa	transfac	GCCATGAGG	+13	+21	NA
NM_011287	Rpl10a	'ribosomal protein L10A'	V$YY1_Q6	Mm.ALL.txStart.600.100.fa	transfac	GCCATCCGT	+49	+57	NA
NM_133749	2900064A13Rik	'RIKEN cDNA 2900064A13 gene'	V$YY1_Q6	Mm.ALL.txStart.600.100.fa	transfac	TGTCATGGC	+18	+26	NA
NM_013636	Ppp1cc	'protein phosphatase 1, catalytic subunit, gamma isoform'	V$YY1_Q6	Mm.ALL.txStart.600.100.fa	transfac	GCCATCTTG	+39	+47	NA
NM_011699	Lin7c	'lin-7 homolog C (C. elegans)'	V$YY1_Q6	Mm.ALL.txStart.600.100.fa	transfac	GAAGATGGC	+4	+12	NA
NM_010761	Ccndbp1	'cyclin D-type binding-protein 1'	V$YY1_Q6	Mm.ALL.txStart.600.100.fa	transfac	TGCGATGGC	-5	+4	NA
NM_009976	Cst3	'cystatin C'	V$YY1_Q6	Mm.ALL.txStart.600.100.fa	transfac	AACCATGGC	+88	+96	NA
NM_009735	B2m	'beta-2 microglobulin'	V$YY1_Q6	Mm.ALL.txStart.600.100.fa	transfac	CAGCATGGC	+48	+56	NA
NM_009214	Sms	'spermine synthase'	V$YY1_Q6	Mm.ALL.txStart.600.100.fa	transfac	AGGCATGGC	+55	+63	NA
NM_009214	Sms	'spermine synthase'	V$YY1_Q6	Mm.ALL.txStart.600.100.fa	transfac	CACTATGGC	+78	+86	NA
NM_008569	Anapc1	'anaphase promoting complex subunit 1'	V$YY1_Q6	Mm.ALL.txStart.600.100.fa	transfac	CAAGATGGC	+14	+22	NA
NM_008569	Anapc1	'anaphase promoting complex subunit 1'	V$YY1_Q6	Mm.ALL.txStart.600.100.fa	transfac	GCCATTTGA	+27	+35	NA
NM_026030	Eif2s2	'eukaryotic translation initiation factor 2, subunit 2 (beta)'	V$YY1_Q6	Mm.ALL.txStart.600.100.fa	transfac	GCCATGTCC	+76	+84	NA
NM_023565	Cse1l	'chromosome segregation 1-like (S. cerevisiae)'	V$YY1_Q6	Mm.ALL.txStart.600.100.fa	transfac	GCCATTTTG	-26	-18	NA
NM_011521	Sdc4	'syndecan 4'	V$YY1_Q6	Mm.ALL.txStart.600.100.fa	transfac	AGCCATGGC	+19	+27	NA
NM_011521	Sdc4	'syndecan 4'	V$YY1_Q6	Mm.ALL.txStart.600.100.fa	transfac	GCCATGGCG	+20	+28	NA
NM_008019	Fkbp1a	'FK506 binding protein 1a'	V$YY1_Q6	Mm.ALL.txStart.600.100.fa	transfac	GCCATGGGA	+85	+93	NA
NM_020007	Mbnl1	'muscleblind-like 1 (Drosophila)'	V$YY1_Q6	Mm.ALL.txStart.600.100.fa	transfac	GCCATGCTC	+49	+57	NA
NM_133854	Snapap	'SNAP-associated protein'	V$YY1_Q6	Mm.ALL.txStart.600.100.fa	transfac	CGCGATGGC	+27	+35	NA
NM_033526	Ubqln4	'ubiquilin 4'	V$YY1_Q6	Mm.ALL.txStart.600.100.fa	transfac	CGGCATGGC	+86	+94	NA
NM_019937	Ccnl1	'cyclin L1'	V$YY1_Q6	Mm.ALL.txStart.600.100.fa	transfac	AACTATGGC	+88	+96	NA
NM_011886	Scamp3	'secretory carrier membrane protein 3'	V$YY1_Q6	Mm.ALL.txStart.600.100.fa	transfac	AAACATGGC	+11	+19	NA
NM_025963	Rps10	'ribosomal protein S10'	V$YY1_Q6	Mm.ALL.txStart.600.100.fa	transfac	GCCATCCGG	+71	+79	NA
NM_010433	Hipk2	'homeodomain interacting protein kinase 2'	V$YY1_Q6	Mm.ALL.txStart.600.100.fa	transfac	CAAGATGGC	+44	+52	NA
NM_008212	Hadh	'hydroxyacyl-Coenzyme A dehydrogenase'	V$YY1_Q6	Mm.ALL.txStart.600.100.fa	transfac	AGCTATGGC	+17	+25	NA
NM_026275	Ube2r2	'ubiquitin-conjugating enzyme E2R 2'	V$YY1_Q6	Mm.ALL.txStart.600.100.fa	transfac	CGCGATGGC	+46	+54	NA
NM_019586	Ube2j1	'ubiquitin-conjugating enzyme E2, J1'	V$YY1_Q6	Mm.ALL.txStart.600.100.fa	transfac	GCCATGGAG	+47	+55	NA
NM_018853	Rplp1	'ribosomal protein, large, P1'	V$YY1_Q6	Mm.ALL.txStart.600.100.fa	transfac	CAGCATGGC	+77	+85	NA
NM_009011	Rad23b	'RAD23b homolog (S. cerevisiae)'	V$YY1_Q6	Mm.ALL.txStart.600.100.fa	transfac	GGTGATGGC	+12	+20	NA
NM_009949	Cpt2	'carnitine palmitoyltransferase 2'	V$YY1_Q6	Mm.ALL.txStart.600.100.fa	transfac	GCCATTGCC	+50	+58	NA
NM_009455	Ube2e1	'ubiquitin-conjugating enzyme E2E 1, UBC4/5 homolog (yeast)'	V$YY1_Q6	Mm.ALL.txStart.600.100.fa	transfac	GCCATTGCC	+22	+30	NA
NM_008692	Nfyc	'nuclear transcription factor-Y gamma'	V$YY1_Q6	Mm.ALL.txStart.600.100.fa	transfac	GCCATCTTG	-16	-8	NA
NM_134151	Yars	'tyrosyl-tRNA synthetase'	V$YY1_Q6	Mm.ALL.txStart.600.100.fa	transfac	GCCATGGGT	+63	+71	NA
NM_025544	Mrps15	'mitochondrial ribosomal protein S15'	V$YY1_Q6	Mm.ALL.txStart.600.100.fa	transfac	CGTCATGGC	+60	+68	NA
NM_023423	6330407G11Rik	'RIKEN cDNA 6330407G11 gene'	V$YY1_Q6	Mm.ALL.txStart.600.100.fa	transfac	GCCATTGGA	+36	+44	NA
NM_007598	Cap1	'CAP, adenylate cyclase-associated protein 1 (yeast)'	V$YY1_Q6	Mm.ALL.txStart.600.100.fa	transfac	CATTATGGC	+12	+20	NA
NM_030722	Pum1	'pumilio 1 (Drosophila)'	V$YY1_Q6	Mm.ALL.txStart.600.100.fa	transfac	GCCATGTTG	-15	-7	NA
NM_013736	Tceb3	'transcription elongation factor B (SIII), polypeptide 3'	V$YY1_Q6	Mm.ALL.txStart.600.100.fa	transfac	AGCGATGGC	+21	+29	NA
NM_009541	Zbtb17	'zinc finger and BTB domain containing 17'	V$YY1_Q6	Mm.ALL.txStart.600.100.fa	transfac	TAACATGGC	+22	+30	NA
NM_007838	Ddost	'dolichyl-di-phosphooligosaccharide-protein glycotransferase'	V$YY1_Q6	Mm.ALL.txStart.600.100.fa	transfac	GCCATTGGG	+81	+89	NA
NM_133201	Mfn2	'mitofusin 2'	V$YY1_Q6	Mm.ALL.txStart.600.100.fa	transfac	TGTGATGGC	+15	+23	NA
NM_016699	Exosc10	'exosome component 10'	V$YY1_Q6	Mm.ALL.txStart.600.100.fa	transfac	AAAAATGGC	+7	+15	NA
NM_008142	Gnb1	'guanine nucleotide binding protein, beta 1'	V$YY1_Q6	Mm.ALL.txStart.600.100.fa	transfac	CCTGATGGC	+12	+20	NA
NM_026517	Rpl22l1	'ribosomal protein L22 like 1'	V$YY1_Q6	Mm.ALL.txStart.600.100.fa	transfac	CAACATGGC	+21	+29	NA
NM_133756	Xab1	'XPA binding protein 1'	V$YY1_Q6	Mm.ALL.txStart.600.100.fa	transfac	AAAGATGGC	+9	+17	NA
NM_133910	Tbc1d14	'TBC1 domain family, member 14'	V$YY1_Q6	Mm.ALL.txStart.600.100.fa	transfac	CAAGATGGC	-9	-1	NA
NM_007516	Hnrpd	'heterogeneous nuclear ribonucleoprotein D'	V$YY1_Q6	Mm.ALL.txStart.600.100.fa	transfac	GCCATGGTG	+14	+22	NA
NM_023625	1300012G16Rik	'RIKEN cDNA 1300012G16 gene'	V$YY1_Q6	Mm.ALL.txStart.600.100.fa	transfac	CGCGATGGC	+24	+32	NA
NM_021505	Anapc5	'anaphase-promoting complex subunit 5'	V$YY1_Q6	Mm.ALL.txStart.600.100.fa	transfac	AGCCATGGC	+39	+47	NA
NM_021505	Anapc5	'anaphase-promoting complex subunit 5'	V$YY1_Q6	Mm.ALL.txStart.600.100.fa	transfac	GCCATGGCG	+40	+48	NA
NM_008095	Gbas	'glioblastoma amplified sequence'	V$YY1_Q6	Mm.ALL.txStart.600.100.fa	transfac	CAAGATGGC	+43	+51	NA
NM_010325	Got2	'glutamate oxaloacetate transaminase 2, mitochondrial'	V$YY1_Q6	Mm.ALL.txStart.600.100.fa	transfac	CACCATGGC	+57	+65	NA
NM_008788	Pcolce	'procollagen C-endopeptidase enhancer protein'	V$YY1_Q6	Mm.ALL.txStart.600.100.fa	transfac	GCCATTCCT	+64	+72	NA
NM_028195	Pscd4	'pleckstrin homology, Sec7 and coiled/coil domains 4'	V$YY1_Q6	Mm.ALL.txStart.600.100.fa	transfac	GCCATGACT	-7	+2	NA
NM_026490	Mrpl19	'mitochondrial ribosomal protein L19'	V$YY1_Q6	Mm.ALL.txStart.600.100.fa	transfac	AGACATGGC	+19	+27	NA
NM_026490	Mrpl19	'mitochondrial ribosomal protein L19'	V$YY1_Q6	Mm.ALL.txStart.600.100.fa	transfac	CTCCATGGC	+31	+39	NA
NM_026490	Mrpl19	'mitochondrial ribosomal protein L19'	V$YY1_Q6	Mm.ALL.txStart.600.100.fa	transfac	CCGAATGGC	+79	+87	NA
NM_133937	6720456B07Rik	'RIKEN cDNA 6720456B07 gene'	V$YY1_Q6	Mm.ALL.txStart.600.100.fa	transfac	CGCCATGGC	+4	+12	NA
NM_133937	6720456B07Rik	'RIKEN cDNA 6720456B07 gene'	V$YY1_Q6	Mm.ALL.txStart.600.100.fa	transfac	GCCATGGCG	+5	+13	NA
NM_009729	Atp6v0c	'ATPase, H+ transporting, lysosomal V0 subunit C'	V$YY1_Q6	Mm.ALL.txStart.600.100.fa	transfac	GCCATCTTG	-21	-13	NA
NM_019649	Clptm1	'cleft lip and palate associated transmembrane protein 1'	V$YY1_Q6	Mm.ALL.txStart.600.100.fa	transfac	GAAGATGGC	+8	+16	NA
NM_008820	Pepd	'peptidase D'	V$YY1_Q6	Mm.ALL.txStart.600.100.fa	transfac	GAACATGGC	+28	+36	NA
NM_008155	Gpi1	'glucose phosphate isomerase 1'	V$YY1_Q6	Mm.ALL.txStart.600.100.fa	transfac	CGCCATGGC	+46	+54	NA
NM_008155	Gpi1	'glucose phosphate isomerase 1'	V$YY1_Q6	Mm.ALL.txStart.600.100.fa	transfac	GCCATGGCT	+47	+55	NA
NM_025392	Bccip	'BRCA2 and CDKN1A interacting protein'	V$YY1_Q6	Mm.ALL.txStart.600.100.fa	transfac	CGACATGGC	+18	+26	NA
NM_011592	Timm44	'translocase of inner mitochondrial membrane 44'	V$YY1_Q6	Mm.ALL.txStart.600.100.fa	transfac	CAACATGGC	+5	+13	NA
NM_023662	Pcm1	'pericentriolar material 1'	V$YY1_Q6	Mm.ALL.txStart.600.100.fa	transfac	TAAGATGGC	-9	-1	NA
NM_023662	Pcm1	'pericentriolar material 1'	V$YY1_Q6	Mm.ALL.txStart.600.100.fa	transfac	GCCATTGGG	+47	+55	NA
NM_007944	Eps15l1	'epidermal growth factor receptor pathway substrate 15-like 1'	V$YY1_Q6	Mm.ALL.txStart.600.100.fa	transfac	GAAGATGGC	+20	+28	NA
NM_022997	Vps35	'vacuolar protein sorting 35'	V$YY1_Q6	Mm.ALL.txStart.600.100.fa	transfac	GCCATGGTG	+39	+47	NA
NM_021502	Trappc2l	'trafficking protein particle complex 2-like'	V$YY1_Q6	Mm.ALL.txStart.600.100.fa	transfac	CAATATGGC	+12	+20	NA
NM_010322	Gnpat	'glyceronephosphate O-acyltransferase'	V$YY1_Q6	Mm.ALL.txStart.600.100.fa	transfac	TAAGATGGC	-6	+3	NA
NM_009353	Terf2	'telomeric repeat binding factor 2'	V$YY1_Q6	Mm.ALL.txStart.600.100.fa	transfac	CCCGATGGC	-29	-21	NA
NM_009353	Terf2	'telomeric repeat binding factor 2'	V$YY1_Q6	Mm.ALL.txStart.600.100.fa	transfac	CACGATGGC	+47	+55	NA
NM_172284	Ddx19b	'DEAD (Asp-Glu-Ala-Asp) box polypeptide 19b'	V$YY1_Q6	Mm.ALL.txStart.600.100.fa	transfac	GGCCATGGC	+62	+70	NA
NM_172284	Ddx19b	'DEAD (Asp-Glu-Ala-Asp) box polypeptide 19b'	V$YY1_Q6	Mm.ALL.txStart.600.100.fa	transfac	GCCATGGCT	+63	+71	NA
NM_015806	Mapk6	'mitogen-activated protein kinase 6'	V$YY1_Q6	Mm.ALL.txStart.600.100.fa	transfac	TTACATGGC	+7	+15	NA
NM_011099	Pkm2	'pyruvate kinase, muscle'	V$YY1_Q6	Mm.ALL.txStart.600.100.fa	transfac	GCCATCTGT	+62	+70	NA
NM_031868	Ppp1ca	'protein phosphatase 1, catalytic subunit, alpha isoform'	V$YY1_Q6	Mm.ALL.txStart.600.100.fa	transfac	GCCATGTCC	+38	+46	NA
NM_011186	Psmb5	'proteasome (prosome, macropain) subunit, beta type 5'	V$YY1_Q6	Mm.ALL.txStart.600.100.fa	transfac	AAACATGGC	+1	+9	NA
NM_007917	Eif4e	'eukaryotic translation initiation factor 4E'	V$YY1_Q6	Mm.ALL.txStart.600.100.fa	transfac	TAAGATGGC	+10	+18	NA
NM_008224	Hcfc1	'host cell factor C1'	V$YY1_Q6	Mm.ALL.txStart.600.100.fa	transfac	CAAGATGGC	-19	-11	NA
NM_023144	Nono	'non-POU-domain-containing, octamer binding protein'	V$YY1_Q6	Mm.ALL.txStart.600.100.fa	transfac	GGGGATGGC	+57	+65	NA
NM_025592	Rpl35	'ribosomal protein L35'	V$YY1_Q6	Mm.ALL.txStart.600.100.fa	transfac	GCCATCGGT	+70	+78	NA
NM_025437	Eif1ay	'eukaryotic translation initiation factor 1A, Y-linked'	V$YY1_Q6	Mm.ALL.txStart.600.100.fa	transfac	GCCATTTGC	-26	-18	NA
NM_153787	Bclaf1	'BCL2-associated transcription factor 1'	V$YY1_Q6	Mm.ALL.txStart.600.100.fa	transfac	GGAAATGGC	+70	+78	NA
NM_138667	Map3k7ip2	'mitogen-activated protein kinase kinase kinase 7 interacting protein 2'	V$YY1_Q6	Mm.ALL.txStart.600.100.fa	transfac	ACGAATGGC	+73	+81	NA
NM_153055	Sec63	'SEC63-like (S. cerevisiae)'	V$YY1_Q6	Mm.ALL.txStart.600.100.fa	transfac	AGCCATGGC	+36	+44	NA
NM_153055	Sec63	'SEC63-like (S. cerevisiae)'	V$YY1_Q6	Mm.ALL.txStart.600.100.fa	transfac	GCCATGGCG	+37	+45	NA
NM_008753	Oaz1	'ornithine decarboxylase antizyme'	V$YY1_Q6	Mm.ALL.txStart.600.100.fa	transfac	GCCATTTTG	+23	+31	NA
NM_145925	Pttg1ip	'pituitary tumor-transforming 1 interacting protein'	V$YY1_Q6	Mm.ALL.txStart.600.100.fa	transfac	CACCATGGC	+53	+61	NA
NM_175195	3110056O03Rik	'RIKEN cDNA 3110056O03 gene'	V$YY1_Q6	Mm.ALL.txStart.600.100.fa	transfac	GGACATGGC	+73	+81	NA
NM_029272	Ndufs7	'NADH dehydrogenase (ubiquinone) Fe-S protein 7'	V$YY1_Q6	Mm.ALL.txStart.600.100.fa	transfac	CAAGATGGC	+21	+29	NA
NM_144528	Rnf126	'ring finger protein 126'	V$YY1_Q6	Mm.ALL.txStart.600.100.fa	transfac	GCCATGCGT	-6	+3	NA
NM_008787	Pcnt	'pericentrin (kendrin)'	V$YY1_Q6	Mm.ALL.txStart.600.100.fa	transfac	AGAGATGGC	+84	+92	NA
NM_011967	Psma5	'proteasome (prosome, macropain) subunit, alpha type 5'	V$YY1_Q6	Mm.ALL.txStart.600.100.fa	transfac	GCCATGTTC	+64	+72	NA
NM_153195	Fbxo7	'F-box protein 7'	V$YY1_Q6	Mm.ALL.txStart.600.100.fa	transfac	GCCATGAAG	+12	+20	NA
NM_028082	Cnot2	'CCR4-NOT transcription complex, subunit 2'	V$YY1_Q6	Mm.ALL.txStart.600.100.fa	transfac	GCCATCTTG	+14	+22	NA
NM_026617	Tmbim4	'transmembrane BAX inhibitor motif containing 4'	V$YY1_Q6	Mm.ALL.txStart.600.100.fa	transfac	CGACATGGC	+17	+25	NA
NM_010956	Ogdh	'oxoglutarate dehydrogenase (lipoamide)'	V$YY1_Q6	Mm.ALL.txStart.600.100.fa	transfac	GAAAATGGC	-26	-18	NA
NM_130903	Cd209c	'CD209c antigen'	V$YY1_Q6	Mm.ALL.txStart.600.100.fa	transfac	GCCATATGC	-12	-4	NA
NM_173748	Nudcd3	'NudC domain containing 3'	V$YY1_Q6	Mm.ALL.txStart.600.100.fa	transfac	GCCATGGAG	+26	+34	NA
NM_028860	Mtmr3	'myotubularin related protein 3'	V$YY1_Q6	Mm.ALL.txStart.600.100.fa	transfac	GCCATGTTG	+11	+19	NA
NM_008218	Hba-a1	'hemoglobin alpha, adult chain 1'	V$YY1_Q6	Mm.ALL.txStart.600.100.fa	transfac	GCCATGGTG	+92	+100	NA
NM_009658	Akr1b3	'aldo-keto reductase family 1, member B3 (aldose reductase)'	V$YY1_Q6	Mm.ALL.txStart.600.100.fa	transfac	GATCATGGC	+63	+71	NA
NM_009658	Akr1b3	'aldo-keto reductase family 1, member B3 (aldose reductase)'	V$YY1_Q6	Mm.ALL.txStart.600.100.fa	transfac	GCCATCTGG	+74	+82	NA
NM_016776	Mybbp1a	'MYB binding protein (P160) 1a'	V$YY1_Q6	Mm.ALL.txStart.600.100.fa	transfac	CAGCATGGC	+3	+11	NA
NM_029976	Cdkn2aipnl	'CDKN2A interacting protein N-terminal like'	V$YY1_Q6	Mm.ALL.txStart.600.100.fa	transfac	GCCATGGTG	+54	+62	NA
NM_138659	Prpf8	'pre-mRNA processing factor 8'	V$YY1_Q6	Mm.ALL.txStart.600.100.fa	transfac	CGGCATGGC	-2	+7	NA
NM_133656	Crk	'v-crk sarcoma virus CT10 oncogene homolog (avian)'	V$YY1_Q6	Mm.ALL.txStart.600.100.fa	transfac	GCCATTTCG	-3	+6	NA
NM_013812	Cdk2ap1	'CDK2 (cyclin-dependent kinase 2)-associated protein 1'	V$YY1_Q6	Mm.ALL.txStart.600.100.fa	transfac	GCCATATTT	+84	+92	NA
NM_025535	Sar1b	'SAR1 gene homolog B (S. cerevisiae)'	V$YY1_Q6	Mm.ALL.txStart.600.100.fa	transfac	GCCATAGCG	+10	+18	NA
NM_008248	Hint1	'histidine triad nucleotide binding protein 1'	V$YY1_Q6	Mm.ALL.txStart.600.100.fa	transfac	CGCGATGGC	+49	+57	NA
NM_025915	Tmem88	'transmembrane protein 88'	V$YY1_Q6	Mm.ALL.txStart.600.100.fa	transfac	GGCCATGGC	+6	+14	NA
NM_025915	Tmem88	'transmembrane protein 88'	V$YY1_Q6	Mm.ALL.txStart.600.100.fa	transfac	GCCATGGCG	+7	+15	NA
NM_009536	Ywhae	'tyrosine 3-monooxygenase/tryptophan 5-monooxygenase activation protein, epsilon polypeptide'	V$YY1_Q6	Mm.ALL.txStart.600.100.fa	transfac	GCCATTTTT	-10	-2	NA
NM_010813	Mnt	'max binding protein'	V$YY1_Q6	Mm.ALL.txStart.600.100.fa	transfac	GCCATCTTG	+56	+64	NA
NM_177325	Tsr1	'TSR1, 20S rRNA accumulation, homolog (yeast)'	V$YY1_Q6	Mm.ALL.txStart.600.100.fa	transfac	CAGAATGGC	+9	+17	NA
NM_021282	Cyp2e1	'cytochrome P450, family 2, subfamily e, polypeptide 1'	V$YY1_Q6	Mm.ALL.txStart.600.100.fa	transfac	CACCATGGC	+16	+24	NA
NM_008946	Psmb6	'proteasome (prosome, macropain) subunit, beta type 6'	V$YY1_Q6	Mm.ALL.txStart.600.100.fa	transfac	GAAGATGGC	-15	-7	NA
NM_175001	Mrpl22	'mitochondrial ribosomal protein L22'	V$YY1_Q6	Mm.ALL.txStart.600.100.fa	transfac	CAGCATGGC	+22	+30	NA
NM_021539	Wsb2	'WD repeat and SOCS box-containing 2'	V$YY1_Q6	Mm.ALL.txStart.600.100.fa	transfac	GCCATGTGA	-10	-2	NA
NM_021539	Wsb2	'WD repeat and SOCS box-containing 2'	V$YY1_Q6	Mm.ALL.txStart.600.100.fa	transfac	GCTGATGGC	+9	+17	NA
NM_007573	C1qbp	'complement component 1, q subcomponent binding protein'	V$YY1_Q6	Mm.ALL.txStart.600.100.fa	transfac	GCCATCCCG	+79	+87	NA
NM_144521	1110031B06Rik	'RIKEN cDNA 1110031B06 gene'	V$YY1_Q6	Mm.ALL.txStart.600.100.fa	transfac	GCCATTGCG	+8	+16	NA
NM_144826	Utp6	'UTP6, small subunit (SSU) processome component, homolog (yeast)'	V$YY1_Q6	Mm.ALL.txStart.600.100.fa	transfac	CCTCATGGC	+75	+83	NA
NM_009157	Map2k4	'mitogen activated protein kinase kinase 4'	V$YY1_Q6	Mm.ALL.txStart.600.100.fa	transfac	AACAATGGC	+50	+58	NA
NM_028677	Ppih	'peptidyl prolyl isomerase H'	V$YY1_Q6	Mm.ALL.txStart.600.100.fa	transfac	AGCCATGGC	+2	+10	NA
NM_028677	Ppih	'peptidyl prolyl isomerase H'	V$YY1_Q6	Mm.ALL.txStart.600.100.fa	transfac	GCCATGGCA	+3	+11	NA
NM_026729	Ict1	'immature colon carcinoma transcript 1'	V$YY1_Q6	Mm.ALL.txStart.600.100.fa	transfac	GAACATGGC	+6	+14	NA
NM_172947	Lsm12	'LSM12 homolog (S. cerevisiae)'	V$YY1_Q6	Mm.ALL.txStart.600.100.fa	transfac	CAAGATGGC	+47	+55	NA
NM_013663	Sfrs3	'splicing factor, arginine/serine-rich 3 (SRp20)'	V$YY1_Q6	Mm.ALL.txStart.600.100.fa	transfac	GCCATTTCG	+1	+9	NA
NM_026313	3300001P08Rik	'RIKEN cDNA 3300001P08 gene'	V$YY1_Q6	Mm.ALL.txStart.600.100.fa	transfac	GCCATTTTG	-27	-19	NA
NM_024249	1810073N04Rik	'RIKEN cDNA 1810073N04 gene'	V$YY1_Q6	Mm.ALL.txStart.600.100.fa	transfac	AACCATGGC	+64	+72	NA
NM_008740	Nsf	'N-ethylmaleimide sensitive fusion protein'	V$YY1_Q6	Mm.ALL.txStart.600.100.fa	transfac	GAAGATGGC	+65	+73	NA
NM_138669	Eif4a3	'eukaryotic translation initiation factor 4A, isoform 3'	V$YY1_Q6	Mm.ALL.txStart.600.100.fa	transfac	GATCATGGC	+44	+52	NA
NM_138669	Eif4a3	'eukaryotic translation initiation factor 4A, isoform 3'	V$YY1_Q6	Mm.ALL.txStart.600.100.fa	transfac	CACGATGGC	+62	+70	NA
NM_173755	Ube2o	'ubiquitin-conjugating enzyme E2O'	V$YY1_Q6	Mm.ALL.txStart.600.100.fa	transfac	AGTTATGGC	+31	+39	NA
NM_153056	Sirt7	'sirtuin 7 (silent mating type information regulation 2, homolog) 7 (S. cerevisiae)'	V$YY1_Q6	Mm.ALL.txStart.600.100.fa	transfac	AGCGATGGC	-9	-1	NA
NM_026618	Ccdc56	'coiled-coil domain containing 56'	V$YY1_Q6	Mm.ALL.txStart.600.100.fa	transfac	CAACATGGC	+18	+26	NA
NM_133797	4833439L19Rik	'RIKEN cDNA 4833439L19 gene'	V$YY1_Q6	Mm.ALL.txStart.600.100.fa	transfac	CACGATGGC	+58	+66	NA
NM_021330	Acp1	'acid phosphatase 1, soluble'	V$YY1_Q6	Mm.ALL.txStart.600.100.fa	transfac	AAACATGGC	+21	+29	NA
NM_053257	Rpl31	'ribosomal protein L31'	V$YY1_Q6	Mm.ALL.txStart.600.100.fa	transfac	GAGTATGGC	+19	+27	NA
NM_053257	Rpl31	'ribosomal protein L31'	V$YY1_Q6	Mm.ALL.txStart.600.100.fa	transfac	GCCATCCGC	+55	+63	NA
NM_145927	Fntb	'farnesyltransferase, CAAX box, beta'	V$YY1_Q6	Mm.ALL.txStart.600.100.fa	transfac	GATCATGGC	+38	+46	NA
NM_025666	5730410I19Rik	'RIKEN cDNA 5730410I19 gene'	V$YY1_Q6	Mm.ALL.txStart.600.100.fa	transfac	GAGGATGGC	+51	+59	NA
NM_027000	Gtpbp4	'GTP binding protein 4'	V$YY1_Q6	Mm.ALL.txStart.600.100.fa	transfac	CGGCATGGC	+7	+15	NA
NM_172120	Vps41	'vacuolar protein sorting 41 (yeast)'	V$YY1_Q6	Mm.ALL.txStart.600.100.fa	transfac	CGCTATGGC	+14	+22	NA
NM_029271	Mrpl32	'mitochondrial ribosomal protein L32'	V$YY1_Q6	Mm.ALL.txStart.600.100.fa	transfac	GATCATGGC	+16	+24	NA
NM_029271	Mrpl32	'mitochondrial ribosomal protein L32'	V$YY1_Q6	Mm.ALL.txStart.600.100.fa	transfac	TACCATGGC	+48	+56	NA
NM_024274	Fars2	'phenylalanine-tRNA synthetase 2 (mitochondrial)'	V$YY1_Q6	Mm.ALL.txStart.600.100.fa	transfac	CAAGATGGC	-7	+2	NA
NM_026550	Pak1ip1	'PAK1 interacting protein 1'	V$YY1_Q6	Mm.ALL.txStart.600.100.fa	transfac	GCCATCGGG	+21	+29	NA
NM_011462	Spin1	'spindlin 1'	V$YY1_Q6	Mm.ALL.txStart.600.100.fa	transfac	CTCCATGGC	+21	+29	NA
NM_175150	Txndc15	'thioredoxin domain containing 15'	V$YY1_Q6	Mm.ALL.txStart.600.100.fa	transfac	CAAGATGGC	-14	-6	NA
NM_009817	Cast	'calpastatin'	V$YY1_Q6	Mm.ALL.txStart.600.100.fa	transfac	CGCGATGGC	+70	+78	NA
NM_172591	Fcho2	'FCH domain only 2'	V$YY1_Q6	Mm.ALL.txStart.600.100.fa	transfac	GGTCATGGC	+41	+49	NA
NM_172593	Mier3	'mesoderm induction early response 1, family member 3'	V$YY1_Q6	Mm.ALL.txStart.600.100.fa	transfac	CAATATGGC	-9	-1	NA
NM_028487	Gpbp1	'GC-rich promoter binding protein 1'	V$YY1_Q6	Mm.ALL.txStart.600.100.fa	transfac	GCCATTTTG	-13	-5	NA
NM_021556	Mrps30	'mitochondrial ribosomal protein S30'	V$YY1_Q6	Mm.ALL.txStart.600.100.fa	transfac	GAAAATGGC	+15	+23	NA
NM_028151	Skiv2l2	'superkiller viralicidic activity 2-like 2 (S. cerevisiae)'	V$YY1_Q6	Mm.ALL.txStart.600.100.fa	transfac	AAAGATGGC	+20	+28	NA
NM_145458	Pxk	'PX domain containing serine/threonine kinase'	V$YY1_Q6	Mm.ALL.txStart.600.100.fa	transfac	CGGGATGGC	+69	+77	NA
NM_007451	Slc25a5	'solute carrier family 25 (mitochondrial carrier, adenine nucleotide translocator), member 5'	V$YY1_Q6	Mm.ALL.txStart.600.100.fa	transfac	GCCATTTGC	-20	-12	NA
NM_025550	Psmd6	'proteasome (prosome, macropain) 26S subunit, non-ATPase, 6'	V$YY1_Q6	Mm.ALL.txStart.600.100.fa	transfac	GCCATGCCG	+19	+27	NA
NM_134079	Adk	'adenosine kinase'	V$YY1_Q6	Mm.ALL.txStart.600.100.fa	transfac	GAAGATGGC	+3	+11	NA
NM_027088	Bap1	'Brca1 associated protein 1'	V$YY1_Q6	Mm.ALL.txStart.600.100.fa	transfac	GGACATGGC	-2	+7	NA
NM_022656	Nisch	'nischarin'	V$YY1_Q6	Mm.ALL.txStart.600.100.fa	transfac	GCCATCAGG	+35	+43	NA
NM_009919	Cnih	'cornichon homolog (Drosophila)'	V$YY1_Q6	Mm.ALL.txStart.600.100.fa	transfac	GGCCATGGC	+72	+80	NA
NM_009919	Cnih	'cornichon homolog (Drosophila)'	V$YY1_Q6	Mm.ALL.txStart.600.100.fa	transfac	GCCATGGCG	+73	+81	NA
NM_026851	Mrpl52	'mitochondrial ribosomal protein L52'	V$YY1_Q6	Mm.ALL.txStart.600.100.fa	transfac	CGGCATGGC	+21	+29	NA
NM_021402	Ube2j2	'ubiquitin-conjugating enzyme E2, J2 homolog (yeast)'	V$YY1_Q6	Mm.ALL.txStart.600.100.fa	transfac	GCCATCTTG	-3	+6	NA
NM_028392	Ppp2r2b	'protein phosphatase 2 (formerly 2A), regulatory subunit B (PR 52), beta isoform'	V$YY1_Q6	Mm.ALL.txStart.600.100.fa	transfac	GCTGATGGC	+57	+65	NA
NM_145978	Pdlim2	'PDZ and LIM domain 2'	V$YY1_Q6	Mm.ALL.txStart.600.100.fa	transfac	TCAGATGGC	+89	+97	NA
NM_023579	Ranbp5	'RAN binding protein 5'	V$YY1_Q6	Mm.ALL.txStart.600.100.fa	transfac	CGCAATGGC	-1	+8	NA
NM_022314	Tpm3	'tropomyosin 3, gamma'	V$YY1_Q6	Mm.ALL.txStart.600.100.fa	transfac	GCCATCAAG	+50	+58	NA
NM_015822	Fbxl3	'F-box and leucine-rich repeat protein 3'	V$YY1_Q6	Mm.ALL.txStart.600.100.fa	transfac	GCCATTTTG	-17	-9	NA
NM_145412	5830457O10Rik	'RIKEN cDNA 5830457O10 gene'	V$YY1_Q6	Mm.ALL.txStart.600.100.fa	transfac	GCCATTGCA	+92	+100	NA
NM_145930	AW549877	'expressed sequence AW549877'	V$YY1_Q6	Mm.ALL.txStart.600.100.fa	transfac	GGCCATGGC	+35	+43	NA
NM_145930	AW549877	'expressed sequence AW549877'	V$YY1_Q6	Mm.ALL.txStart.600.100.fa	transfac	GCCATGGCG	+36	+44	NA
NM_175134	Ankrd46	'ankyrin repeat domain 46'	V$YY1_Q6	Mm.ALL.txStart.600.100.fa	transfac	GCCATCACT	+1	+9	NA
NM_145139	Eif3eip	'eukaryotic translation initiation factor 3, subunit E interacting protein'	V$YY1_Q6	Mm.ALL.txStart.600.100.fa	transfac	GCCATGTCT	+35	+43	NA
NM_172609	Tomm22	'translocase of outer mitochondrial membrane 22 homolog (yeast)'	V$YY1_Q6	Mm.ALL.txStart.600.100.fa	transfac	AGCCATGGC	+21	+29	NA
NM_172609	Tomm22	'translocase of outer mitochondrial membrane 22 homolog (yeast)'	V$YY1_Q6	Mm.ALL.txStart.600.100.fa	transfac	GCCATGGCC	+22	+30	NA
NM_031842	Smarcd1	'SWI/SNF related, matrix associated, actin dependent regulator of chromatin, subfamily d, member 1'	V$YY1_Q6	Mm.ALL.txStart.600.100.fa	transfac	GAAGATGGC	-12	-4	NA
NM_145929	Gga1	'golgi associated, gamma adaptin ear containing, ARF binding protein 1'	V$YY1_Q6	Mm.ALL.txStart.600.100.fa	transfac	AAACATGGC	+2	+10	NA
NM_025609	Map3k7ip1	'mitogen-activated protein kinase kinase kinase 7 interacting protein 1'	V$YY1_Q6	Mm.ALL.txStart.600.100.fa	transfac	CAAGATGGC	-2	+7	NA
NM_178614	Samm50	'sorting and assembly machinery component 50 homolog (S. cerevisiae)'	V$YY1_Q6	Mm.ALL.txStart.600.100.fa	transfac	CAACATGGC	+9	+17	NA
NM_020045	Nfu1	'NFU1 iron-sulfur cluster scaffold homolog (S. cerevisiae)'	V$YY1_Q6	Mm.ALL.txStart.600.100.fa	transfac	AGTGATGGC	-7	+2	NA
NM_013872	Pmm1	'phosphomannomutase 1'	V$YY1_Q6	Mm.ALL.txStart.600.100.fa	transfac	AGCCATGGC	+60	+68	NA
NM_013872	Pmm1	'phosphomannomutase 1'	V$YY1_Q6	Mm.ALL.txStart.600.100.fa	transfac	GCCATGGCA	+61	+69	NA
NM_011399	Slc25a17	'solute carrier family 25 (mitochondrial carrier, peroxisomal membrane protein), member 17'	V$YY1_Q6	Mm.ALL.txStart.600.100.fa	transfac	CACCATGGC	+32	+40	NA
NM_026737	Phf5a	'PHD finger protein 5A'	V$YY1_Q6	Mm.ALL.txStart.600.100.fa	transfac	AGTTATGGC	+36	+44	NA
NM_153053	Sf3b4	'splicing factor 3b, subunit 4'	V$YY1_Q6	Mm.ALL.txStart.600.100.fa	transfac	CGCCATGGC	+21	+29	NA
NM_153053	Sf3b4	'splicing factor 3b, subunit 4'	V$YY1_Q6	Mm.ALL.txStart.600.100.fa	transfac	GCCATGGCT	+22	+30	NA
NM_133691	Puf60	'poly-U binding splicing factor 60'	V$YY1_Q6	Mm.ALL.txStart.600.100.fa	transfac	CAAGATGGC	-7	+2	NA
NM_007890	Dyrk1a	'dual-specificity tyrosine-(Y)-phosphorylation regulated kinase 1a'	V$YY1_Q6	Mm.ALL.txStart.600.100.fa	transfac	AGCTATGGC	+72	+80	NA
NM_021720	Donson	'downstream neighbor of SON'	V$YY1_Q6	Mm.ALL.txStart.600.100.fa	transfac	CGCAATGGC	+13	+21	NA
NM_177298	Pisd	'phosphatidylserine decarboxylase'	V$YY1_Q6	Mm.ALL.txStart.600.100.fa	transfac	CGAGATGGC	+10	+18	NA
NM_147155	Tagap1	'T-cell activation GTPase activating protein 1'	V$YY1_Q6	Mm.ALL.txStart.600.100.fa	transfac	CAAGATGGC	+17	+25	NA
NM_018819	Brp44l	'brain protein 44-like'	V$YY1_Q6	Mm.ALL.txStart.600.100.fa	transfac	GGCCATGGC	+75	+83	NA
NM_018819	Brp44l	'brain protein 44-like'	V$YY1_Q6	Mm.ALL.txStart.600.100.fa	transfac	GCCATGGCT	+76	+84	NA
NM_025954	1700012G19Rik	'RIKEN cDNA 1700012G19 gene'	V$YY1_Q6	Mm.ALL.txStart.600.100.fa	transfac	GACCATGGC	+34	+42	NA
NM_145985	Arcn1	'archain 1'	V$YY1_Q6	Mm.ALL.txStart.600.100.fa	transfac	GCCATCTTG	-27	-19	NA
NM_024168	Tsen34	'tRNA splicing endonuclease 34 homolog (SEN34, S. cerevisiae)'	V$YY1_Q6	Mm.ALL.txStart.600.100.fa	transfac	GCAAATGGC	+47	+55	NA
NM_025374	Glo1	'glyoxalase 1'	V$YY1_Q6	Mm.ALL.txStart.600.100.fa	transfac	AGCCATGGC	+37	+45	NA
NM_025374	Glo1	'glyoxalase 1'	V$YY1_Q6	Mm.ALL.txStart.600.100.fa	transfac	GCCATGGCA	+38	+46	NA
NM_017476	Akap8l	'A kinase (PRKA) anchor protein 8-like'	V$YY1_Q6	Mm.ALL.txStart.600.100.fa	transfac	GCCATGAGC	+76	+84	NA
NM_146075	Lemd2	'LEM domain containing 2'	V$YY1_Q6	Mm.ALL.txStart.600.100.fa	transfac	GCCATCCTG	+33	+41	NA
NM_026845	Ppil1	'peptidylprolyl isomerase (cyclophilin)-like 1'	V$YY1_Q6	Mm.ALL.txStart.600.100.fa	transfac	CAGCATGGC	+41	+49	NA
NM_028065	Tnrc5	'trinucleotide repeat containing 5'	V$YY1_Q6	Mm.ALL.txStart.600.100.fa	transfac	GCCATGGAG	+75	+83	NA
NM_010913	Nfya	'nuclear transcription factor-Y alpha'	V$YY1_Q6	Mm.ALL.txStart.600.100.fa	transfac	GCCATTTTG	-23	-15	NA
NM_025538	Alkbh7	'alkB, alkylation repair homolog 7 (E. coli)'	V$YY1_Q6	Mm.ALL.txStart.600.100.fa	transfac	GAAGATGGC	+8	+16	NA
NM_028658	Ccdc128	'coiled-coil domain containing 128'	V$YY1_Q6	Mm.ALL.txStart.600.100.fa	transfac	GGCCATGGC	-3	+6	NA
NM_028658	Ccdc128	'coiled-coil domain containing 128'	V$YY1_Q6	Mm.ALL.txStart.600.100.fa	transfac	GCCATGGCC	-2	+7	NA
NM_146083	Sfrs7	'splicing factor, arginine/serine-rich 7'	V$YY1_Q6	Mm.ALL.txStart.600.100.fa	transfac	GCCATCATG	+78	+86	NA
NM_177470	Acaa2	'acetyl-Coenzyme A acyltransferase 2 (mitochondrial 3-oxoacyl-Coenzyme A thiolase)'	V$YY1_Q6	Mm.ALL.txStart.600.100.fa	transfac	CGCCATGGC	+35	+43	NA
NM_177470	Acaa2	'acetyl-Coenzyme A acyltransferase 2 (mitochondrial 3-oxoacyl-Coenzyme A thiolase)'	V$YY1_Q6	Mm.ALL.txStart.600.100.fa	transfac	GCCATGGCC	+36	+44	NA
NM_025468	Sec11c	'SEC11 homolog C (S. cerevisiae)'	V$YY1_Q6	Mm.ALL.txStart.600.100.fa	transfac	GCCATGGTT	+45	+53	NA
NM_011966	Psma4	'proteasome (prosome, macropain) subunit, alpha type 4'	V$YY1_Q6	Mm.ALL.txStart.600.100.fa	transfac	GCCATCCGG	-24	-16	NA
NM_024187	U2af1	'U2 small nuclear ribonucleoprotein auxiliary factor (U2AF) 1'	V$YY1_Q6	Mm.ALL.txStart.600.100.fa	transfac	GAAAATGGC	+16	+24	NA
NM_025526	Iscu	'IscU iron-sulfur cluster scaffold homolog (E. coli)'	V$YY1_Q6	Mm.ALL.txStart.600.100.fa	transfac	CAGGATGGC	+13	+21	NA
NM_028769	Syvn1	'synovial apoptosis inhibitor 1, synoviolin'	V$YY1_Q6	Mm.ALL.txStart.600.100.fa	transfac	CCAAATGGC	+92	+100	NA
NM_172302	5730453I16Rik	'RIKEN cDNA 5730453I16 gene'	V$YY1_Q6	Mm.ALL.txStart.600.100.fa	transfac	GCCATATTC	+51	+59	NA
NM_177640	D030056L22Rik	'RIKEN cDNA D030056L22 gene'	V$YY1_Q6	Mm.ALL.txStart.600.100.fa	transfac	GCCCATGGC	+85	+93	NA
NM_026377	6330577E15Rik	'RIKEN cDNA 6330577E15 gene'	V$YY1_Q6	Mm.ALL.txStart.600.100.fa	transfac	GAGCATGGC	+47	+55	NA
NM_028152	Mms19	'MMS19 (MET18 S. cerevisiae)'	V$YY1_Q6	Mm.ALL.txStart.600.100.fa	transfac	CGTCATGGC	+20	+28	NA
NM_025300	Mrpl15	'mitochondrial ribosomal protein L15'	V$YY1_Q6	Mm.ALL.txStart.600.100.fa	transfac	GGTCATGGC	+30	+38	NA
NM_026472	Mki67ip	'Mki67 (FHA domain) interacting nucleolar phosphoprotein'	V$YY1_Q6	Mm.ALL.txStart.600.100.fa	transfac	CAGCATGGC	+42	+50	NA
NM_178690	Rab3gap1	'RAB3 GTPase activating protein subunit 1'	V$YY1_Q6	Mm.ALL.txStart.600.100.fa	transfac	CAAGATGGC	+17	+25	NA
NM_011277	Rnf2	'ring finger protein 2'	V$YY1_Q6	Mm.ALL.txStart.600.100.fa	transfac	GCCATATTG	+20	+28	NA
NM_146126	Sord	'sorbitol dehydrogenase'	V$YY1_Q6	Mm.ALL.txStart.600.100.fa	transfac	CAACATGGC	+51	+59	NA
NM_153064	Ndufs2	'NADH dehydrogenase (ubiquinone) Fe-S protein 2'	V$YY1_Q6	Mm.ALL.txStart.600.100.fa	transfac	AAAGATGGC	+21	+29	NA
NM_025875	Rbm8a	'RNA binding motif protein 8a'	V$YY1_Q6	Mm.ALL.txStart.600.100.fa	transfac	CAAGATGGC	+26	+34	NA
NM_133225	Acbd3	'acyl-Coenzyme A binding domain containing 3'	V$YY1_Q6	Mm.ALL.txStart.600.100.fa	transfac	GGAGATGGC	+56	+64	NA
NM_175127	Fbxo28	'F-box protein 28'	V$YY1_Q6	Mm.ALL.txStart.600.100.fa	transfac	CAAGATGGC	+14	+22	NA
NM_175127	Fbxo28	'F-box protein 28'	V$YY1_Q6	Mm.ALL.txStart.600.100.fa	transfac	GCGGATGGC	+38	+46	NA
NM_026195	Atic	'5-aminoimidazole-4-carboxamide ribonucleotide formyltransferase/IMP cyclohydrolase'	V$YY1_Q6	Mm.ALL.txStart.600.100.fa	transfac	CAGCATGGC	+79	+87	NA
NM_172422	Fastkd2	'FAST kinase domains 2'	V$YY1_Q6	Mm.ALL.txStart.600.100.fa	transfac	TGTCATGGC	-3	+6	NA
NM_145518	Ndufs1	'NADH dehydrogenase (ubiquinone) Fe-S protein 1'	V$YY1_Q6	Mm.ALL.txStart.600.100.fa	transfac	GCCATATTG	+38	+46	NA
NM_016860	Actr1a	'ARP1 actin-related protein 1 homolog A (yeast)'	V$YY1_Q6	Mm.ALL.txStart.600.100.fa	transfac	GCCATGGAG	+56	+64	NA
NM_025920	Thap4	'THAP domain containing 4'	V$YY1_Q6	Mm.ALL.txStart.600.100.fa	transfac	CTTGATGGC	-8	+1	NA
NM_145455	Btf3	'basic transcription factor 3'	V$YY1_Q6	Mm.ALL.txStart.600.100.fa	transfac	GCCATCTTG	-5	+4	NA
NM_145455	Btf3	'basic transcription factor 3'	V$YY1_Q6	Mm.ALL.txStart.600.100.fa	transfac	GCCATTTCC	+83	+91	NA
NM_015765	Hspa14	'heat shock protein 14'	V$YY1_Q6	Mm.ALL.txStart.600.100.fa	transfac	CCTTATGGC	+53	+61	NA
NM_138748	Ppp2r4	'protein phosphatase 2A, regulatory subunit B (PR 53)'	V$YY1_Q6	Mm.ALL.txStart.600.100.fa	transfac	CAAGATGGC	+13	+21	NA
NM_138748	Ppp2r4	'protein phosphatase 2A, regulatory subunit B (PR 53)'	V$YY1_Q6	Mm.ALL.txStart.600.100.fa	transfac	CGGCATGGC	+90	+98	NA
NM_152800	Tor2a	'torsin family 2, member A'	V$YY1_Q6	Mm.ALL.txStart.600.100.fa	transfac	CCGGATGGC	+26	+34	NA
NM_026563	Sdccag3	'serologically defined colon cancer antigen 3'	V$YY1_Q6	Mm.ALL.txStart.600.100.fa	transfac	GCCATGGGG	+33	+41	NA
NM_177345	Mapkap1	'mitogen-activated protein kinase associated protein 1'	V$YY1_Q6	Mm.ALL.txStart.600.100.fa	transfac	AAGGATGGC	+44	+52	NA
NM_023854	Zfp289	'zinc finger protein 289'	V$YY1_Q6	Mm.ALL.txStart.600.100.fa	transfac	GAAAATGGC	+24	+32	NA
NM_026115	Hat1	'histone aminotransferase 1'	V$YY1_Q6	Mm.ALL.txStart.600.100.fa	transfac	GGAAATGGC	+35	+43	NA
NM_008397	Itga6	'integrin alpha 6'	V$YY1_Q6	Mm.ALL.txStart.600.100.fa	transfac	GCCCATGGC	+53	+61	NA
NM_009963	Cry2	'cryptochrome 2 (photolyase-like)'	V$YY1_Q6	Mm.ALL.txStart.600.100.fa	transfac	GGCGATGGC	+2	+10	NA
NM_138306	Dgkz	'diacylglycerol kinase zeta'	V$YY1_Q6	Mm.ALL.txStart.600.100.fa	transfac	GCCATGAGC	+50	+58	NA
NM_172436	Slc25a12	'solute carrier family 25 (mitochondrial carrier, Aralar), member 12'	V$YY1_Q6	Mm.ALL.txStart.600.100.fa	transfac	CAGCATGGC	+27	+35	NA
NM_172664	Tlk1	'tousled-like kinase 1'	V$YY1_Q6	Mm.ALL.txStart.600.100.fa	transfac	GCCATGACG	+79	+87	NA
NM_178616	Psmd11	'proteasome (prosome, macropain) 26S subunit, non-ATPase, 11'	V$YY1_Q6	Mm.ALL.txStart.600.100.fa	transfac	TAAGATGGC	+34	+42	NA
NM_029635	Commd9	'COMM domain containing 9'	V$YY1_Q6	Mm.ALL.txStart.600.100.fa	transfac	AAAGATGGC	+4	+12	NA
NM_024193	Nol5a	'nucleolar protein 5A'	V$YY1_Q6	Mm.ALL.txStart.600.100.fa	transfac	GCCATGGTG	+11	+19	NA
NM_177214	Ascc3l1	'activating signal cointegrator 1 complex subunit 3-like 1'	V$YY1_Q6	Mm.ALL.txStart.600.100.fa	transfac	AGCCATGGC	+87	+95	NA
NM_177214	Ascc3l1	'activating signal cointegrator 1 complex subunit 3-like 1'	V$YY1_Q6	Mm.ALL.txStart.600.100.fa	transfac	GCCATGGCG	+88	+96	NA
NM_024465	Abhd12	'abhydrolase domain containing 12'	V$YY1_Q6	Mm.ALL.txStart.600.100.fa	transfac	GCCATCTAA	+81	+89	NA
NM_026758	Mphosph6	'M phase phosphoprotein 6'	V$YY1_Q6	Mm.ALL.txStart.600.100.fa	transfac	CAACATGGC	+24	+32	NA
NM_030743	Zfp313	'zinc finger protein 313'	V$YY1_Q6	Mm.ALL.txStart.600.100.fa	transfac	GCCATCACC	-11	-3	NA
NM_145538	Tmem189	'transmembrane protein 189'	V$YY1_Q6	Mm.ALL.txStart.600.100.fa	transfac	GGCCATGGC	+34	+42	NA
NM_145538	Tmem189	'transmembrane protein 189'	V$YY1_Q6	Mm.ALL.txStart.600.100.fa	transfac	GCCATGGCG	+35	+43	NA
NM_024436	Rab22a	'RAB22A, member RAS oncogene family'	V$YY1_Q6	Mm.ALL.txStart.600.100.fa	transfac	CAAGATGGC	+5	+13	NA
NM_173761	Ythdf1	'YTH domain family 1'	V$YY1_Q6	Mm.ALL.txStart.600.100.fa	transfac	GCCATTGGA	+19	+27	NA
NM_029017	Mrpl47	'mitochondrial ribosomal protein L47'	V$YY1_Q6	Mm.ALL.txStart.600.100.fa	transfac	AAACATGGC	+33	+41	NA
NM_028136	Dhx36	'DEAH (Asp-Glu-Ala-His) box polypeptide 36'	V$YY1_Q6	Mm.ALL.txStart.600.100.fa	transfac	GCCATTTTC	+1	+9	NA
NM_026784	Pmvk	'phosphomevalonate kinase'	V$YY1_Q6	Mm.ALL.txStart.600.100.fa	transfac	CACCATGGC	+51	+59	NA
NM_027315	Ube2q1	'ubiquitin-conjugating enzyme E2Q (putative) 1'	V$YY1_Q6	Mm.ALL.txStart.600.100.fa	transfac	GCCATCTTG	-15	-7	NA
NM_028814	2810403A07Rik	'RIKEN cDNA 2810403A07 gene'	V$YY1_Q6	Mm.ALL.txStart.600.100.fa	transfac	GCCATGTCC	+30	+38	NA
NM_026155	Ssr3	'signal sequence receptor, gamma'	V$YY1_Q6	Mm.ALL.txStart.600.100.fa	transfac	GGCCATGGC	+13	+21	NA
NM_026155	Ssr3	'signal sequence receptor, gamma'	V$YY1_Q6	Mm.ALL.txStart.600.100.fa	transfac	GCCATGGCT	+14	+22	NA
NM_025794	Etfdh	'electron transferring flavoprotein, dehydrogenase'	V$YY1_Q6	Mm.ALL.txStart.600.100.fa	transfac	GGTGATGGC	+61	+69	NA
NM_030116	Mrpl9	'mitochondrial ribosomal protein L9'	V$YY1_Q6	Mm.ALL.txStart.600.100.fa	transfac	TGTCATGGC	+10	+18	NA
NM_026229	Gpr89	'G protein-coupled receptor 89'	V$YY1_Q6	Mm.ALL.txStart.600.100.fa	transfac	GCCATGAGC	+73	+81	NA
NM_025845	Prpf38b	'PRP38 pre-mRNA processing factor 38 (yeast) domain containing B'	V$YY1_Q6	Mm.ALL.txStart.600.100.fa	transfac	GCCATCTTG	-26	-18	NA
NM_145546	Gtf2b	'general transcription factor IIB'	V$YY1_Q6	Mm.ALL.txStart.600.100.fa	transfac	GAAGATGGC	+22	+30	NA
NM_175224	Metap1	'methionyl aminopeptidase 1'	V$YY1_Q6	Mm.ALL.txStart.600.100.fa	transfac	CAGCATGGC	+8	+16	NA
NM_133891	Slc44a1	'solute carrier family 44, member 1'	V$YY1_Q6	Mm.ALL.txStart.600.100.fa	transfac	GCCATGGGC	+25	+33	NA
NM_013883	Scmh1	'sex comb on midleg homolog 1'	V$YY1_Q6	Mm.ALL.txStart.600.100.fa	transfac	AAACATGGC	-10	-2	NA
NM_029868	Gpbp1l1	'GC-rich promoter binding protein 1-like 1'	V$YY1_Q6	Mm.ALL.txStart.600.100.fa	transfac	GCCATTTTG	-17	-9	NA
NM_028209	Ttc4	'tetratricopeptide repeat domain 4'	V$YY1_Q6	Mm.ALL.txStart.600.100.fa	transfac	GCCATGGAG	+17	+25	NA
NM_025500	Mrpl37	'mitochondrial ribosomal protein L37'	V$YY1_Q6	Mm.ALL.txStart.600.100.fa	transfac	AAAGATGGC	+5	+13	NA
NM_025500	Mrpl37	'mitochondrial ribosomal protein L37'	V$YY1_Q6	Mm.ALL.txStart.600.100.fa	transfac	CGGTATGGC	+47	+55	NA
NM_023603	Sfpq	'splicing factor proline/glutamine rich (polypyrimidine tract binding protein associated)'	V$YY1_Q6	Mm.ALL.txStart.600.100.fa	transfac	GCCATTTTG	-1	+8	NA
NM_026780	Syf2	'SYF2 homolog, RNA splicing factor (S. cerevisiae)'	V$YY1_Q6	Mm.ALL.txStart.600.100.fa	transfac	TGTAATGGC	+12	+20	NA
NM_026880	Pink1	'PTEN induced putative kinase 1'	V$YY1_Q6	Mm.ALL.txStart.600.100.fa	transfac	CACCATGGC	+49	+57	NA
NM_145553	BC008163	'cDNA sequence BC008163'	V$YY1_Q6	Mm.ALL.txStart.600.100.fa	transfac	GGACATGGC	+70	+78	NA
NM_146154	Ppp1r8	'protein phosphatase 1, regulatory (inhibitor) subunit 8'	V$YY1_Q6	Mm.ALL.txStart.600.100.fa	transfac	CAAGATGGC	+5	+13	NA
NM_145987	Tmem82	'transmembrane protein 82'	V$YY1_Q6	Mm.ALL.txStart.600.100.fa	transfac	GCCATGTTC	+36	+44	NA
NM_025667	D4Ertd196e	'DNA segment, Chr 4, ERATO Doi 196, expressed'	V$YY1_Q6	Mm.ALL.txStart.600.100.fa	transfac	CGGGATGGC	+60	+68	NA
NM_175152	Thap3	'THAP domain containing, apoptosis associated protein 3'	V$YY1_Q6	Mm.ALL.txStart.600.100.fa	transfac	GCCATCTTT	+6	+14	NA
NM_175934	Ppp1r10	'protein phosphatase 1, regulatory subunit 10'	V$YY1_Q6	Mm.ALL.txStart.600.100.fa	transfac	GCCATCAGG	+30	+38	NA
NM_009206	Slc4a1ap	'solute carrier family 4 (anion exchanger), member 1, adaptor protein'	V$YY1_Q6	Mm.ALL.txStart.600.100.fa	transfac	AAGGATGGC	-5	+4	NA
NM_172707	Ppp1cb	'protein phosphatase 1, catalytic subunit, beta isoform'	V$YY1_Q6	Mm.ALL.txStart.600.100.fa	transfac	CAAGATGGC	+92	+100	NA
NM_144525	1110039B18Rik	'RIKEN cDNA 1110039B18 gene'	V$YY1_Q6	Mm.ALL.txStart.600.100.fa	transfac	AGTCATGGC	+18	+26	NA
NM_153680	Snx17	'sorting nexin 17'	V$YY1_Q6	Mm.ALL.txStart.600.100.fa	transfac	CAAAATGGC	+2	+10	NA
NM_175174	Klhl5	'kelch-like 5 (Drosophila)'	V$YY1_Q6	Mm.ALL.txStart.600.100.fa	transfac	GACGATGGC	+55	+63	NA
NM_024236	Qdpr	'quinoid dihydropteridine reductase'	V$YY1_Q6	Mm.ALL.txStart.600.100.fa	transfac	CAGGATGGC	+52	+60	NA
NM_173764	Tapt1	'transmembrane anterior posterior transformation 1'	V$YY1_Q6	Mm.ALL.txStart.600.100.fa	transfac	GAACATGGC	-1	+8	NA
NM_018810	Mkrn1	'makorin, ring finger protein, 1'	V$YY1_Q6	Mm.ALL.txStart.600.100.fa	transfac	GCCATTGCT	+79	+87	NA
NM_029012	Sppl3	'signal peptide peptidase 3'	V$YY1_Q6	Mm.ALL.txStart.600.100.fa	transfac	CACCATGGC	+66	+74	NA
NM_026718	Ankrd13a	'ankyrin repeat domain 13a'	V$YY1_Q6	Mm.ALL.txStart.600.100.fa	transfac	GCCATGTCC	+87	+95	NA
NM_028041	Ddx54	'DEAD (Asp-Glu-Ala-Asp) box polypeptide 54'	V$YY1_Q6	Mm.ALL.txStart.600.100.fa	transfac	CCGCATGGC	+3	+11	NA
NM_028041	Ddx54	'DEAD (Asp-Glu-Ala-Asp) box polypeptide 54'	V$YY1_Q6	Mm.ALL.txStart.600.100.fa	transfac	CACCATGGC	+51	+59	NA
NM_027494	Zcchc8	'zinc finger, CCHC domain containing 8'	V$YY1_Q6	Mm.ALL.txStart.600.100.fa	transfac	CAAGATGGC	+7	+15	NA
NM_145371	Eif2b1	'eukaryotic translation initiation factor 2B, subunit 1 (alpha)'	V$YY1_Q6	Mm.ALL.txStart.600.100.fa	transfac	GCCATGGAG	+30	+38	NA
NM_146164	Lrch4	'leucine-rich repeats and calponin homology (CH) domain containing 4'	V$YY1_Q6	Mm.ALL.txStart.600.100.fa	transfac	GCGGATGGC	+21	+29	NA
NM_012002	Cops6	'COP9 (constitutive photomorphogenic) homolog, subunit 6 (Arabidopsis thaliana)'	V$YY1_Q6	Mm.ALL.txStart.600.100.fa	transfac	GAAAATGGC	+2	+10	NA
NM_030037	Mospd3	'motile sperm domain containing 3'	V$YY1_Q6	Mm.ALL.txStart.600.100.fa	transfac	GAAGATGGC	-6	+3	NA
NM_177682	AU022870	'expressed sequence AU022870'	V$YY1_Q6	Mm.ALL.txStart.600.100.fa	transfac	CGGGATGGC	+38	+46	NA
NM_025574	Pigy	'phosphatidylinositol glycan anchor biosynthesis, class Y'	V$YY1_Q6	Mm.ALL.txStart.600.100.fa	transfac	GCCATGCTG	+63	+71	NA
NM_145567	Hibadh	'3-hydroxyisobutyrate dehydrogenase'	V$YY1_Q6	Mm.ALL.txStart.600.100.fa	transfac	CAGCATGGC	+49	+57	NA
NM_145568	Krcc1	'lysine-rich coiled-coil 1'	V$YY1_Q6	Mm.ALL.txStart.600.100.fa	transfac	CGCCATGGC	-1	+8	NA
NM_145568	Krcc1	'lysine-rich coiled-coil 1'	V$YY1_Q6	Mm.ALL.txStart.600.100.fa	transfac	GCCATGGCC	+1	+9	NA
NM_027275	Ptcd3	'pentatricopeptide repeat domain 3'	V$YY1_Q6	Mm.ALL.txStart.600.100.fa	transfac	AAAGATGGC	+19	+27	NA
NM_025607	Rnf181	'ring finger protein 181'	V$YY1_Q6	Mm.ALL.txStart.600.100.fa	transfac	AGCCATGGC	+13	+21	NA
NM_025607	Rnf181	'ring finger protein 181'	V$YY1_Q6	Mm.ALL.txStart.600.100.fa	transfac	GCCATGGCG	+14	+22	NA
NM_009357	Tex261	'testis expressed gene 261'	V$YY1_Q6	Mm.ALL.txStart.600.100.fa	transfac	GCCATGTGG	+34	+42	NA
NM_153516	Bcl2l13	'BCL2-like 13 (apoptosis facilitator)'	V$YY1_Q6	Mm.ALL.txStart.600.100.fa	transfac	CAACATGGC	-1	+8	NA
NM_007510	Atp6v1e1	'VATPase, H+ transporting, lysosomal V1 subunit E1'	V$YY1_Q6	Mm.ALL.txStart.600.100.fa	transfac	CGCCATGGC	+62	+70	NA
NM_007510	Atp6v1e1	'VATPase, H+ transporting, lysosomal V1 subunit E1'	V$YY1_Q6	Mm.ALL.txStart.600.100.fa	transfac	GCCATGGCG	+63	+71	NA
NM_026360	Ddx47	'DEAD (Asp-Glu-Ala-Asp) box polypeptide 47'	V$YY1_Q6	Mm.ALL.txStart.600.100.fa	transfac	CAAGATGGC	+19	+27	NA
NM_021714	Wbp11	'WW domain binding protein 11'	V$YY1_Q6	Mm.ALL.txStart.600.100.fa	transfac	CAAGATGGC	-6	+3	NA
NM_007604	Capza2	'capping protein (actin filament) muscle Z-line, alpha 2'	V$YY1_Q6	Mm.ALL.txStart.600.100.fa	transfac	GAAGATGGC	+21	+29	NA
NM_025381	Atp6v1f	'ATPase, H+ transporting, lysosomal V1 subunit F'	V$YY1_Q6	Mm.ALL.txStart.600.100.fa	transfac	CAGGATGGC	+31	+39	NA
NM_177296	Tnpo3	'transportin 3'	V$YY1_Q6	Mm.ALL.txStart.600.100.fa	transfac	GGAGATGGC	-1	+8	NA
NM_025336	Chchd3	'coiled-coil-helix-coiled-coil-helix domain containing 3'	V$YY1_Q6	Mm.ALL.txStart.600.100.fa	transfac	GCCATGGGC	+70	+78	NA
NM_133831	Gltscr2	'glioma tumor suppressor candidate region gene 2'	V$YY1_Q6	Mm.ALL.txStart.600.100.fa	transfac	GAAGATGGC	+2	+10	NA
NM_022432	Sirt2	'sirtuin 2 (silent mating type information regulation 2, homolog) 2 (S. cerevisiae)'	V$YY1_Q6	Mm.ALL.txStart.600.100.fa	transfac	TCCCATGGC	+66	+74	NA
NM_177301	Hnrnpl	'heterogeneous nuclear ribonucleoprotein L'	V$YY1_Q6	Mm.ALL.txStart.600.100.fa	transfac	GCCATGTCG	-5	+4	NA
NM_028659	Eif3k	'eukaryotic translation initiation factor 3, subunit K'	V$YY1_Q6	Mm.ALL.txStart.600.100.fa	transfac	GATCATGGC	+79	+87	NA
NM_025616	Timm50	'translocase of inner mitochondrial membrane 50 homolog (yeast)'	V$YY1_Q6	Mm.ALL.txStart.600.100.fa	transfac	CAAGATGGC	+11	+19	NA
NM_016682	Sae2	'SUMO1 activating enzyme subunit 2'	V$YY1_Q6	Mm.ALL.txStart.600.100.fa	transfac	CGCCATGGC	+9	+17	NA
NM_016682	Sae2	'SUMO1 activating enzyme subunit 2'	V$YY1_Q6	Mm.ALL.txStart.600.100.fa	transfac	GCCATGGCA	+10	+18	NA
NM_026695	Etfb	'electron transferring flavoprotein, beta polypeptide'	V$YY1_Q6	Mm.ALL.txStart.600.100.fa	transfac	GAAGATGGC	+2	+10	NA
NM_153057	Nomo1	'nodal modulator 1'	V$YY1_Q6	Mm.ALL.txStart.600.100.fa	transfac	GCCATGCGT	+10	+18	NA
NM_013725	Rps11	'ribosomal protein S11'	V$YY1_Q6	Mm.ALL.txStart.600.100.fa	transfac	GAAGATGGC	+66	+74	NA
NM_173011	Idh2	'isocitrate dehydrogenase 2 (NADP+), mitochondrial'	V$YY1_Q6	Mm.ALL.txStart.600.100.fa	transfac	CGGGATGGC	+42	+50	NA
NM_012052	Rps3	'ribosomal protein S3'	V$YY1_Q6	Mm.ALL.txStart.600.100.fa	transfac	CAAGATGGC	+2	+10	NA
NM_027256	Ints4	'integrator complex subunit 4'	V$YY1_Q6	Mm.ALL.txStart.600.100.fa	transfac	AGCCATGGC	+72	+80	NA
NM_027256	Ints4	'integrator complex subunit 4'	V$YY1_Q6	Mm.ALL.txStart.600.100.fa	transfac	GCCATGGCG	+73	+81	NA
NM_146194	Picalm	'phosphatidylinositol binding clathrin assembly protein'	V$YY1_Q6	Mm.ALL.txStart.600.100.fa	transfac	GCCATTTTC	+30	+38	NA
NM_025408	Phca	'phytoceramidase, alkaline'	V$YY1_Q6	Mm.ALL.txStart.600.100.fa	transfac	CGCGATGGC	+75	+83	NA
NM_021554	Mettl9	'methyltransferase like 9'	V$YY1_Q6	Mm.ALL.txStart.600.100.fa	transfac	GCCATTATG	-29	-21	NA
NM_011975	Rpl27a	'ribosomal protein L27a'	V$YY1_Q6	Mm.ALL.txStart.600.100.fa	transfac	GCCATGGTA	+21	+29	NA
NM_025344	Eif3f	'eukaryotic translation initiation factor 3, subunit F'	V$YY1_Q6	Mm.ALL.txStart.600.100.fa	transfac	CAAGATGGC	+13	+21	NA
NM_026370	Myst1	'MYST histone acetyltransferase 1'	V$YY1_Q6	Mm.ALL.txStart.600.100.fa	transfac	AGCAATGGC	+12	+20	NA
NM_011952	Mapk3	'mitogen activated protein kinase 3'	V$YY1_Q6	Mm.ALL.txStart.600.100.fa	transfac	GGAGATGGC	+11	+19	NA
NM_172745	Tufm	'Tu translation elongation factor, mitochondrial'	V$YY1_Q6	Mm.ALL.txStart.600.100.fa	transfac	CACAATGGC	+13	+21	NA
NM_009940	Coq7	'demethyl-Q 7'	V$YY1_Q6	Mm.ALL.txStart.600.100.fa	transfac	GCCATAGCG	+78	+86	NA
NM_023712	Spns1	'spinster homolog 1 (Drosophila)'	V$YY1_Q6	Mm.ALL.txStart.600.100.fa	transfac	CAACATGGC	+7	+15	NA
NM_026330	Nsmce1	'non-SMC element 1 homolog (S. cerevisiae)'	V$YY1_Q6	Mm.ALL.txStart.600.100.fa	transfac	CGATATGGC	+89	+97	NA
NM_019648	Metap2	'methionine aminopeptidase 2'	V$YY1_Q6	Mm.ALL.txStart.600.100.fa	transfac	CAACATGGC	+91	+99	NA
NM_028177	Ndufab1	'NADH dehydrogenase (ubiquinone) 1, alpha/beta subcomplex, 1'	V$YY1_Q6	Mm.ALL.txStart.600.100.fa	transfac	AGCCATGGC	+23	+31	NA
NM_028177	Ndufab1	'NADH dehydrogenase (ubiquinone) 1, alpha/beta subcomplex, 1'	V$YY1_Q6	Mm.ALL.txStart.600.100.fa	transfac	GCCATGGCG	+24	+32	NA
NM_053119	Echs1	'enoyl Coenzyme A hydratase, short chain, 1, mitochondrial'	V$YY1_Q6	Mm.ALL.txStart.600.100.fa	transfac	CGCCATGGC	+26	+34	NA
NM_053119	Echs1	'enoyl Coenzyme A hydratase, short chain, 1, mitochondrial'	V$YY1_Q6	Mm.ALL.txStart.600.100.fa	transfac	GCCATGGCG	+27	+35	NA
NM_145135	Rnh1	'ribonuclease/angiogenin inhibitor 1'	V$YY1_Q6	Mm.ALL.txStart.600.100.fa	transfac	GCCATGTTC	+25	+33	NA
NM_146207	Cul4a	'cullin 4A'	V$YY1_Q6	Mm.ALL.txStart.600.100.fa	transfac	AGCCATGGC	+10	+18	NA
NM_146207	Cul4a	'cullin 4A'	V$YY1_Q6	Mm.ALL.txStart.600.100.fa	transfac	GCCATGGCG	+11	+19	NA
NM_026995	0710008K08Rik	'RIKEN cDNA 0710008K08 gene'	V$YY1_Q6	Mm.ALL.txStart.600.100.fa	transfac	GCCATGGGA	-18	-10	NA
NM_026995	0710008K08Rik	'RIKEN cDNA 0710008K08 gene'	V$YY1_Q6	Mm.ALL.txStart.600.100.fa	transfac	GCGGATGGC	+48	+56	NA
NM_009361	Tfdp1	'transcription factor Dp 1'	V$YY1_Q6	Mm.ALL.txStart.600.100.fa	transfac	TAACATGGC	+51	+59	NA
NM_010684	Lamp1	'lysosomal-associated membrane protein 1'	V$YY1_Q6	Mm.ALL.txStart.600.100.fa	transfac	CGCCATGGC	+80	+88	NA
NM_010684	Lamp1	'lysosomal-associated membrane protein 1'	V$YY1_Q6	Mm.ALL.txStart.600.100.fa	transfac	GCCATGGCG	+81	+89	NA
NM_011130	Polb	'polymerase (DNA directed), beta'	V$YY1_Q6	Mm.ALL.txStart.600.100.fa	transfac	GCCATTGTT	-4	+5	NA
NM_011130	Polb	'polymerase (DNA directed), beta'	V$YY1_Q6	Mm.ALL.txStart.600.100.fa	transfac	GCCATGAGC	+38	+46	NA
NM_011722	Dctn6	'dynactin 6'	V$YY1_Q6	Mm.ALL.txStart.600.100.fa	transfac	GACGATGGC	-2	+7	NA
NM_138668	1810047C23Rik	'RIKEN cDNA 1810047C23 gene'	V$YY1_Q6	Mm.ALL.txStart.600.100.fa	transfac	GCCATCGCC	+31	+39	NA
NM_013494	Cpe	'carboxypeptidase E'	V$YY1_Q6	Mm.ALL.txStart.600.100.fa	transfac	CGCGATGGC	+88	+96	NA
NM_133224	Atp13a1	'ATPase type 13A1'	V$YY1_Q6	Mm.ALL.txStart.600.100.fa	transfac	AAAGATGGC	+18	+26	NA
NM_007924	Ell	'elongation factor RNA polymerase II'	V$YY1_Q6	Mm.ALL.txStart.600.100.fa	transfac	CAAGATGGC	+2	+10	NA
NM_007509	Atp6v1b2	'ATPase, H+ transporting, lysosomal V1 subunit B2'	V$YY1_Q6	Mm.ALL.txStart.600.100.fa	transfac	CAAGATGGC	+6	+14	NA
NM_007509	Atp6v1b2	'ATPase, H+ transporting, lysosomal V1 subunit B2'	V$YY1_Q6	Mm.ALL.txStart.600.100.fa	transfac	GCCGATGGC	+78	+86	NA
NM_028993	9130404D08Rik	'RIKEN cDNA 9130404D08 gene'	V$YY1_Q6	Mm.ALL.txStart.600.100.fa	transfac	CAAGATGGC	+46	+54	NA
NM_025917	Use1	'unconventional SNARE in the ER 1 homolog (S. cerevisiae)'	V$YY1_Q6	Mm.ALL.txStart.600.100.fa	transfac	TAAGATGGC	+6	+14	NA
NM_026636	5430437P03Rik	'RIKEN cDNA 5430437P03 gene'	V$YY1_Q6	Mm.ALL.txStart.600.100.fa	transfac	GAAGATGGC	+18	+26	NA
NM_146216	Vac14	'Vac14 homolog (S. cerevisiae)'	V$YY1_Q6	Mm.ALL.txStart.600.100.fa	transfac	TAACATGGC	-27	-19	NA
NM_009010	Rad23a	'RAD23a homolog (S. cerevisiae)'	V$YY1_Q6	Mm.ALL.txStart.600.100.fa	transfac	TAAGATGGC	+7	+15	NA
NM_009010	Rad23a	'RAD23a homolog (S. cerevisiae)'	V$YY1_Q6	Mm.ALL.txStart.600.100.fa	transfac	CGCCATGGC	+73	+81	NA
NM_009010	Rad23a	'RAD23a homolog (S. cerevisiae)'	V$YY1_Q6	Mm.ALL.txStart.600.100.fa	transfac	GCCATGGCC	+74	+82	NA
NM_009681	Ap3s1	'adaptor-related protein complex 3, sigma 1 subunit'	V$YY1_Q6	Mm.ALL.txStart.600.100.fa	transfac	GCCATGATC	+76	+84	NA
NM_009681	Ap3s1	'adaptor-related protein complex 3, sigma 1 subunit'	V$YY1_Q6	Mm.ALL.txStart.600.100.fa	transfac	GCCATCCTC	+88	+96	NA
NM_011830	Impdh2	'inosine 5'-phosphate dehydrogenase 2'	V$YY1_Q6	Mm.ALL.txStart.600.100.fa	transfac	GGTCATGGC	+30	+38	NA
NM_133973	Cog4	'component of oligomeric golgi complex 4'	V$YY1_Q6	Mm.ALL.txStart.600.100.fa	transfac	CAAGATGGC	+1	+9	NA
NM_026760	2310036O22Rik	'RIKEN cDNA 2310036O22 gene'	V$YY1_Q6	Mm.ALL.txStart.600.100.fa	transfac	CAAAATGGC	+24	+32	NA
NM_026934	Zc3h15	'zinc finger CCCH-type containing 15'	V$YY1_Q6	Mm.ALL.txStart.600.100.fa	transfac	GCCATCTGC	+34	+42	NA
NM_007806	Cyba	'cytochrome b-245, alpha polypeptide'	V$YY1_Q6	Mm.ALL.txStart.600.100.fa	transfac	GCCATGTGG	+79	+87	NA
NM_134118	Gpsn2	'glycoprotein, synaptic 2'	V$YY1_Q6	Mm.ALL.txStart.600.100.fa	transfac	GCCATCCTN	+93	+101	NA
NM_028018	2400003C14Rik	'RIKEN cDNA 2400003C14 gene'	V$YY1_Q6	Mm.ALL.txStart.600.100.fa	transfac	GCCATTTTG	+14	+22	NA
NM_011404	Slc7a5	'solute carrier family 7 (cationic amino acid transporter, y+ system), member 5'	V$YY1_Q6	Mm.ALL.txStart.600.100.fa	transfac	GAGCATGGC	+63	+71	NA
NM_133953	Sf3b3	'splicing factor 3b, subunit 3'	V$YY1_Q6	Mm.ALL.txStart.600.100.fa	transfac	GCTAATGGC	-12	-4	NA
NM_133953	Sf3b3	'splicing factor 3b, subunit 3'	V$YY1_Q6	Mm.ALL.txStart.600.100.fa	transfac	GCCATCCTT	+67	+75	NA
NM_144931	Appbp1	'amyloid beta precursor protein binding protein 1'	V$YY1_Q6	Mm.ALL.txStart.600.100.fa	transfac	GGCCATGGC	+41	+49	NA
NM_144931	Appbp1	'amyloid beta precursor protein binding protein 1'	V$YY1_Q6	Mm.ALL.txStart.600.100.fa	transfac	GCCATGGCG	+42	+50	NA
NM_009698	Aprt	'adenine phosphoribosyl transferase'	V$YY1_Q6	Mm.ALL.txStart.600.100.fa	transfac	GCCATGTCG	+26	+34	NA
NM_027030	Dcps	'decapping enzyme, scavenger'	V$YY1_Q6	Mm.ALL.txStart.600.100.fa	transfac	CAGCATGGC	+16	+24	NA
NM_008775	Pafah1b2	'platelet-activating factor acetylhydrolase, isoform 1b, alpha2 subunit'	V$YY1_Q6	Mm.ALL.txStart.600.100.fa	transfac	GCCATTTGC	-3	+6	NA
NM_016688	Pdcd7	'programmed cell death protein 7'	V$YY1_Q6	Mm.ALL.txStart.600.100.fa	transfac	AGACATGGC	+71	+79	NA
NM_028636	Man2c1	'mannosidase, alpha, class 2C, member 1'	V$YY1_Q6	Mm.ALL.txStart.600.100.fa	transfac	CGCCATGGC	+9	+17	NA
NM_028636	Man2c1	'mannosidase, alpha, class 2C, member 1'	V$YY1_Q6	Mm.ALL.txStart.600.100.fa	transfac	GCCATGGCG	+10	+18	NA
NM_134255	Elovl5	'ELOVL family member 5, elongation of long chain fatty acids (yeast)'	V$YY1_Q6	Mm.ALL.txStart.600.100.fa	transfac	GCCATTGTG	-7	+2	NA
NM_178602	Grinl1a	'glutamate receptor, ionotropic, N-methyl D-aspartate-like 1A'	V$YY1_Q6	Mm.ALL.txStart.600.100.fa	transfac	GAAAATGGC	+8	+16	NA
NM_015827	Copb2	'coatomer protein complex, subunit beta 2 (beta prime)'	V$YY1_Q6	Mm.ALL.txStart.600.100.fa	transfac	GCCATGGTA	+88	+96	NA
NM_148930	Rbm5	'RNA binding motif protein 5'	V$YY1_Q6	Mm.ALL.txStart.600.100.fa	transfac	GCCATTTTG	+10	+18	NA
NM_028312	Ccdc12	'coiled-coil domain containing 12'	V$YY1_Q6	Mm.ALL.txStart.600.100.fa	transfac	AAAGATGGC	+57	+65	NA
NM_026892	Eif1b	'eukaryotic translation initiation factor 1B'	V$YY1_Q6	Mm.ALL.txStart.600.100.fa	transfac	GCCATTTTG	-20	-12	NA
NM_007614	Ctnnb1	'catenin (cadherin associated protein), beta 1'	V$YY1_Q6	Mm.ALL.txStart.600.100.fa	transfac	GCCATCTTA	+6	+14	NA
NM_146229	Dync1li1	'dynein cytoplasmic 1 light intermediate chain 1'	V$YY1_Q6	Mm.ALL.txStart.600.100.fa	transfac	CAAGATGGC	+48	+56	NA
NM_024222	Stt3b	'STT3, subunit of the oligosaccharyltransferase complex, homolog B (S. cerevisiae)'	V$YY1_Q6	Mm.ALL.txStart.600.100.fa	transfac	ACGGATGGC	+74	+82	NA
NM_170669	Rps15a	'ribosomal protein S15a'	V$YY1_Q6	Mm.ALL.txStart.600.100.fa	transfac	GCCATCTTC	-5	+4	NA
NM_170669	Rps15a	'ribosomal protein S15a'	V$YY1_Q6	Mm.ALL.txStart.600.100.fa	transfac	GCCATCCCT	+60	+68	NA
NM_175114	Trak1	'trafficking protein, kinesin binding 1'	V$YY1_Q6	Mm.ALL.txStart.600.100.fa	transfac	AGCCATGGC	+3	+11	NA
NM_175114	Trak1	'trafficking protein, kinesin binding 1'	V$YY1_Q6	Mm.ALL.txStart.600.100.fa	transfac	GCCATGGCG	+4	+12	NA
NM_027439	Atp6ap2	'ATPase, H+ transporting, lysosomal accessory protein 2'	V$YY1_Q6	Mm.ALL.txStart.600.100.fa	transfac	CACCATGGC	+23	+31	NA
NM_023142	Arpc1b	'actin related protein 2/3 complex, subunit 1B'	V$YY1_Q6	Mm.ALL.txStart.600.100.fa	transfac	GACTATGGC	+14	+22	NA
NM_023142	Arpc1b	'actin related protein 2/3 complex, subunit 1B'	V$YY1_Q6	Mm.ALL.txStart.600.100.fa	transfac	GCCATGCCT	+55	+63	NA
NM_028242	Htatsf1	'HIV TAT specific factor 1'	V$YY1_Q6	Mm.ALL.txStart.600.100.fa	transfac	GACAATGGC	-26	-18	NA
NM_011692	Vbp1	'von Hippel-Lindau binding protein 1'	V$YY1_Q6	Mm.ALL.txStart.600.100.fa	transfac	GAAGATGGC	-18	-10	NA
NM_139144	Ogt	'O-linked N-acetylglucosamine (GlcNAc) transferase (UDP-N-acetylglucosamine:polypeptide-N-acetylglucosaminyl transferase)'	V$YY1_Q6	Mm.ALL.txStart.600.100.fa	transfac	GCCATTTCA	+27	+35	NA
NM_133196	Cstf2	'cleavage stimulation factor, 3' pre-RNA subunit 2'	V$YY1_Q6	Mm.ALL.txStart.600.100.fa	transfac	AGCCATGGC	+13	+21	NA
NM_133196	Cstf2	'cleavage stimulation factor, 3' pre-RNA subunit 2'	V$YY1_Q6	Mm.ALL.txStart.600.100.fa	transfac	GCCATGGCG	+14	+22	NA
NM_016763	Hsd17b10	'hydroxysteroid (17-beta) dehydrogenase 10'	V$YY1_Q6	Mm.ALL.txStart.600.100.fa	transfac	CAAGATGGC	+9	+17	NA
NM_013668	Jarid1c	'jumonji, AT rich interactive domain 1C (Rbp2 like)'	V$YY1_Q6	Mm.ALL.txStart.600.100.fa	transfac	CAAGATGGC	-19	-11	NA
NM_028793	Acbd5	'acyl-Coenzyme A binding domain containing 5'	V$YY1_Q6	Mm.ALL.txStart.600.100.fa	transfac	GGAGATGGC	+92	+100	NA
NM_010439	Hmgb1	'high mobility group box 1'	V$YY1_Q6	Mm.ALL.txStart.600.100.fa	transfac	GCCATTGCA	+51	+59	NA
NM_011586	Myo18a	'myosin XVIIIa'	V$YY1_Q6	Mm.ALL.txStart.600.100.fa	transfac	AAAGATGGC	+82	+90	NA
NM_024266	Rps25	'ribosomal protein S25'	V$YY1_Q6	Mm.ALL.txStart.600.100.fa	transfac	GCCATGGTA	+39	+47	NA
NM_024218	Rpl24	'ribosomal protein L24'	V$YY1_Q6	Mm.ALL.txStart.600.100.fa	transfac	GCCATCTTT	+7	+15	NA
NM_172086	Rpl32	'ribosomal protein L32'	V$YY1_Q6	Mm.ALL.txStart.600.100.fa	transfac	GCCATCTGT	+32	+40	R01329
NM_172086	Rpl32	'ribosomal protein L32'	V$YY1_Q6	Mm.ALL.txStart.600.100.fa	transfac	GCCATCCGC	+64	+72	R01330
NM_173423	Fem1c	'fem-1 homolog c (C.elegans)'	V$YY1_Q6	Mm.ALL.txStart.600.100.fa	transfac	CCCAATGGC	+37	+45	NA
NM_172252	Mrpl21	'mitochondrial ribosomal protein L21'	V$YY1_Q6	Mm.ALL.txStart.600.100.fa	transfac	AAACATGGC	+22	+30	NA
NM_172252	Mrpl21	'mitochondrial ribosomal protein L21'	V$YY1_Q6	Mm.ALL.txStart.600.100.fa	transfac	GCCATAGCG	+35	+43	NA
NM_020582	Atp5j2	'ATP synthase, H+ transporting, mitochondrial F0 complex, subunit f, isoform 2'	V$YY1_Q6	Mm.ALL.txStart.600.100.fa	transfac	CAAGATGGC	+74	+82	NA
NM_026211	Tmed9	'transmembrane emp24 protein transport domain containing 9'	V$YY1_Q6	Mm.ALL.txStart.600.100.fa	transfac	CAAGATGGC	+28	+36	NA
NM_026310	Mrpl18	'mitochondrial ribosomal protein L18'	V$YY1_Q6	Mm.ALL.txStart.600.100.fa	transfac	TAACATGGC	+6	+14	NA
NM_026310	Mrpl18	'mitochondrial ribosomal protein L18'	V$YY1_Q6	Mm.ALL.txStart.600.100.fa	transfac	AGCCATGGC	+90	+98	NA
NM_026310	Mrpl18	'mitochondrial ribosomal protein L18'	V$YY1_Q6	Mm.ALL.txStart.600.100.fa	transfac	GCCATGGCG	+91	+99	NA
NM_139149	Fus	'fusion, derived from t(12;16) malignant liposarcoma (human)'	V$YY1_Q6	Mm.ALL.txStart.600.100.fa	transfac	GGACATGGC	+8	+16	NA
NM_009081	Rpl28	'ribosomal protein L28'	V$YY1_Q6	Mm.ALL.txStart.600.100.fa	transfac	GCCATTTTA	-21	-13	NA
NM_009081	Rpl28	'ribosomal protein L28'	V$YY1_Q6	Mm.ALL.txStart.600.100.fa	transfac	GCCATAGGG	+33	+41	NA
NM_009081	Rpl28	'ribosomal protein L28'	V$YY1_Q6	Mm.ALL.txStart.600.100.fa	transfac	GCCATCTCG	+83	+91	NA
NM_025379	Cox7b	'cytochrome c oxidase subunit VIIb'	V$YY1_Q6	Mm.ALL.txStart.600.100.fa	transfac	GCCATTTTG	+36	+44	NA
NM_018796	Eef1b2	'eukaryotic translation elongation factor 1 beta 2'	V$YY1_Q6	Mm.ALL.txStart.600.100.fa	transfac	GCCATGGGA	+79	+87	NA
NM_178729	Fbxl5	'F-box and leucine-rich repeat protein 5'	V$YY1_Q6	Mm.ALL.txStart.600.100.fa	transfac	GGCGATGGC	+45	+53	NA
NM_019942	Sept6	'septin 6'	V$YY1_Q6	Mm.ALL.txStart.600.100.fa	transfac	AGCGATGGC	+46	+54	NA
NM_019435	Ndufb11	'NADH dehydrogenase (ubiquinone) 1 beta subcomplex, 11'	V$YY1_Q6	Mm.ALL.txStart.600.100.fa	transfac	GCCATCTAG	+3	+11	NA
NM_020588	Tmem183a	'transmembrane protein 183A'	V$YY1_Q6	Mm.ALL.txStart.600.100.fa	transfac	GGGGATGGC	+20	+28	NA
NM_020588	Tmem183a	'transmembrane protein 183A'	V$YY1_Q6	Mm.ALL.txStart.600.100.fa	transfac	AGACATGGC	+82	+90	NA
NM_009119	Sap18	'Sin3-associated polypeptide 18'	V$YY1_Q6	Mm.ALL.txStart.600.100.fa	transfac	GAAGATGGC	+26	+34	NA
NM_025435	Thoc7	'THO complex 7 homolog (Drosophila)'	V$YY1_Q6	Mm.ALL.txStart.600.100.fa	transfac	GCCATGGGA	+33	+41	NA
NM_009321	Tbca	'tubulin cofactor a'	V$YY1_Q6	Mm.ALL.txStart.600.100.fa	transfac	GACCATGGC	+4	+12	NA
NM_007744	Comt	'catechol-O-methyltransferase'	V$YY1_Q6	Mm.ALL.txStart.600.100.fa	transfac	GCCATGGTC	+64	+72	NA
NM_018772	Bri3	'brain protein I3'	V$YY1_Q6	Mm.ALL.txStart.600.100.fa	transfac	GCCATCCCC	+74	+82	NA
NM_025523	Ndufc1	'NADH dehydrogenase (ubiquinone) 1, subcomplex unknown, 1'	V$YY1_Q6	Mm.ALL.txStart.600.100.fa	transfac	CAAGATGGC	+22	+30	NA
NM_020585	Golga7	'golgi autoantigen, golgin subfamily a, 7'	V$YY1_Q6	Mm.ALL.txStart.600.100.fa	transfac	GCCATGAGT	+73	+81	NA
NM_177994	C030046I01Rik	'RIKEN cDNA C030046I01 gene'	V$YY1_Q6	Mm.ALL.txStart.600.100.fa	transfac	GCCATGGTG	+25	+33	NA
NM_016852	Wbp2	'WW domain binding protein 2'	V$YY1_Q6	Mm.ALL.txStart.600.100.fa	transfac	GACTATGGC	+36	+44	NA
NM_029945	Smpd4	'sphingomyelin phosphodiesterase 4'	V$YY1_Q6	Mm.ALL.txStart.600.100.fa	transfac	CCGAATGGC	+26	+34	NA
NM_172265	Eif2b5	'eukaryotic translation initiation factor 2B, subunit 5 epsilon'	V$YY1_Q6	Mm.ALL.txStart.600.100.fa	transfac	CAAGATGGC	+83	+91	NA
NM_025345	0610037P05Rik	'RIKEN cDNA 0610037P05 gene'	V$YY1_Q6	Mm.ALL.txStart.600.100.fa	transfac	AAAAATGGC	+8	+16	NA
NM_153150	Slc25a1	'solute carrier family 25 (mitochondrial carrier, citrate transporter), member 1'	V$YY1_Q6	Mm.ALL.txStart.600.100.fa	transfac	CGCTATGGC	+86	+94	NA
NM_028720	3930401K13Rik	'RIKEN cDNA 3930401K13 gene'	V$YY1_Q6	Mm.ALL.txStart.600.100.fa	transfac	TAAGATGGC	+3	+11	NA
NM_027342	2310056P07Rik	'RIKEN cDNA 2310056P07 gene'	V$YY1_Q6	Mm.ALL.txStart.600.100.fa	transfac	GCCATGTGG	+10	+18	NA
NM_025272	Atp6v0e	'ATPase, H+ transporting, lysosomal V0 subunit E'	V$YY1_Q6	Mm.ALL.txStart.600.100.fa	transfac	AGGCATGGC	+76	+84	NA
NM_026836	Taf11	'TAF11 RNA polymerase II, TATA box binding protein (TBP)-associated factor'	V$YY1_Q6	Mm.ALL.txStart.600.100.fa	transfac	GCCATCGCC	+25	+33	NA
NM_172661	5830434P21Rik	'RIKEN cDNA 5830434P21 gene'	V$YY1_Q6	Mm.ALL.txStart.600.100.fa	transfac	GCCATCCGC	+61	+69	NA
NM_025994	Efhd2	'EF hand domain containing 2'	V$YY1_Q6	Mm.ALL.txStart.600.100.fa	transfac	CACCATGGC	+50	+58	NA
NM_028794	Nudt9	'nudix (nucleoside diphosphate linked moiety X)-type motif 9'	V$YY1_Q6	Mm.ALL.txStart.600.100.fa	transfac	GCCGATGGC	+26	+34	NA
NM_177242	Pptc7	'PTC7 protein phosphatase homolog (S. cerevisiae)'	V$YY1_Q6	Mm.ALL.txStart.600.100.fa	transfac	GAAGATGGC	+3	+11	NA
NM_010058	Dmwd	'dystrophia myotonica-containing WD repeat motif'	V$YY1_Q6	Mm.ALL.txStart.600.100.fa	transfac	CAAGATGGC	+67	+75	NA
NM_146227	Tsp50	'testes-specific protease 50'	V$YY1_Q6	Mm.ALL.txStart.600.100.fa	transfac	GCCATTGTG	-3	+6	NA
NM_011591	Timm17b	'translocase of inner mitochondrial membrane 17b'	V$YY1_Q6	Mm.ALL.txStart.600.100.fa	transfac	GCCATGGAG	+44	+52	NA
NM_024261	1700052N19Rik	'RIKEN cDNA 1700052N19 gene'	V$YY1_Q6	Mm.ALL.txStart.600.100.fa	transfac	TGTGATGGC	+48	+56	NA
NM_010146	Epm2a	'epilepsy, progressive myoclonic epilepsy, type 2 gene alpha'	V$YY1_Q6	Mm.ALL.txStart.600.100.fa	transfac	GCCATGCTC	+65	+73	NA
NM_009538	Plagl1	'pleiomorphic adenoma gene-like 1'	V$YY1_Q6	Mm.ALL.txStart.600.100.fa	transfac	CGTCATGGC	+29	+37	NA
NM_026113	Gtf3c6	'general transcription factor IIIC, polypeptide 6, alpha'	V$YY1_Q6	Mm.ALL.txStart.600.100.fa	transfac	CAAAATGGC	-28	-20	NA
NM_026113	Gtf3c6	'general transcription factor IIIC, polypeptide 6, alpha'	V$YY1_Q6	Mm.ALL.txStart.600.100.fa	transfac	AGTGATGGC	+1	+9	NA
NM_026113	Gtf3c6	'general transcription factor IIIC, polypeptide 6, alpha'	V$YY1_Q6	Mm.ALL.txStart.600.100.fa	transfac	CGCTATGGC	+19	+27	NA
NM_026148	Lims1	'LIM and senescent cell antigen-like domains 1'	V$YY1_Q6	Mm.ALL.txStart.600.100.fa	transfac	GCCATTTGC	+23	+31	NA
NM_019812	Sirt1	'sirtuin 1 ((silent mating type information regulation 2, homolog) 1 (S. cerevisiae)'	V$YY1_Q6	Mm.ALL.txStart.600.100.fa	transfac	GAAGATGGC	+44	+52	NA
NM_031380	Fstl3	'follistatin-like 3'	V$YY1_Q6	Mm.ALL.txStart.600.100.fa	transfac	GCCATGCGT	+4	+12	NA
NM_008185	Gstt1	'glutathione S-transferase, theta 1'	V$YY1_Q6	Mm.ALL.txStart.600.100.fa	transfac	GCCATGGTT	+86	+94	NA
NM_010914	Nfyb	'nuclear transcription factor-Y beta'	V$YY1_Q6	Mm.ALL.txStart.600.100.fa	transfac	GCCATTTTC	+77	+85	NA
NM_008517	Lta4h	'leukotriene A4 hydrolase'	V$YY1_Q6	Mm.ALL.txStart.600.100.fa	transfac	GCCATCTAC	-22	-14	NA
NM_134023	Tbc1d10a	'TBC1 domain family, member 10a'	V$YY1_Q6	Mm.ALL.txStart.600.100.fa	transfac	CGATATGGC	+55	+63	NA
NM_134020	Tmed4	'transmembrane emp24 protein transport domain containing 4'	V$YY1_Q6	Mm.ALL.txStart.600.100.fa	transfac	CGCAATGGC	+1	+9	NA
NM_032396	Kremen1	'kringle containing transmembrane protein 1'	V$YY1_Q6	Mm.ALL.txStart.600.100.fa	transfac	TCCCATGGC	+10	+18	NA
NM_032396	Kremen1	'kringle containing transmembrane protein 1'	V$YY1_Q6	Mm.ALL.txStart.600.100.fa	transfac	GCCCATGGC	+82	+90	NA
NM_008698	Nipsnap1	'4-nitrophenylphosphatase domain and non-neuronal SNAP25-like protein homolog 1 (C. elegans)'	V$YY1_Q6	Mm.ALL.txStart.600.100.fa	transfac	CAACATGGC	-1	+8	NA
NM_026042	Med29	'mediator complex subunit 29'	V$YY1_Q6	Mm.ALL.txStart.600.100.fa	transfac	GAAAATGGC	+7	+15	NA
NM_025818	1200014J11Rik	'RIKEN cDNA 1200014J11 gene'	V$YY1_Q6	Mm.ALL.txStart.600.100.fa	transfac	AGCTATGGC	+17	+25	NA
NM_025294	Gtlf3b	'gene trap locus F3b'	V$YY1_Q6	Mm.ALL.txStart.600.100.fa	transfac	CGCGATGGC	+62	+70	NA
NM_016745	Atp2a3	'ATPase, Ca++ transporting, ubiquitous'	V$YY1_Q6	Mm.ALL.txStart.600.100.fa	transfac	GGTCATGGC	-6	+3	NA
NM_016686	Vezf1	'vascular endothelial zinc finger 1'	V$YY1_Q6	Mm.ALL.txStart.600.100.fa	transfac	GCCATGTTG	-3	+6	NA
NM_011786	Aloxe3	'arachidonate lipoxygenase 3'	V$YY1_Q6	Mm.ALL.txStart.600.100.fa	transfac	AGTCATGGC	+23	+31	NA
NM_010250	Gabra1	'gamma-aminobutyric acid (GABA-A) receptor, subunit alpha 1'	V$YY1_Q6	Mm.ALL.txStart.600.100.fa	transfac	GCCATATGT	-3	+6	NA
NM_009324	Tbx2	'T-box 2'	V$YY1_Q6	Mm.ALL.txStart.600.100.fa	transfac	CGCCATGGC	+56	+64	NA
NM_009324	Tbx2	'T-box 2'	V$YY1_Q6	Mm.ALL.txStart.600.100.fa	transfac	GCCATGGCT	+57	+65	NA
NM_007754	Cpd	'carboxypeptidase D'	V$YY1_Q6	Mm.ALL.txStart.600.100.fa	transfac	GAAGATGGC	+27	+35	NA
NM_020483	Sap30bp	'SAP30 binding protein'	V$YY1_Q6	Mm.ALL.txStart.600.100.fa	transfac	TAAGATGGC	+14	+22	NA
NM_020483	Sap30bp	'SAP30 binding protein'	V$YY1_Q6	Mm.ALL.txStart.600.100.fa	transfac	TCTGATGGC	+81	+89	NA
NM_010303	Gna13	'guanine nucleotide binding protein, alpha 13'	V$YY1_Q6	Mm.ALL.txStart.600.100.fa	transfac	CAAGATGGC	+31	+39	NA
NM_008796	Pctp	'phosphatidylcholine transfer protein'	V$YY1_Q6	Mm.ALL.txStart.600.100.fa	transfac	AAGGATGGC	+20	+28	NA
NM_008266	Hoxb1	'homeo box B1'	V$YY1_Q6	Mm.ALL.txStart.600.100.fa	transfac	GCCATGGGC	-29	-21	NA
NM_009104	Rrm2	'ribonucleotide reductase M2'	V$YY1_Q6	Mm.ALL.txStart.600.100.fa	transfac	GCCATGCTC	+62	+70	NA
NM_153781	Pygb	'brain glycogen phosphorylase'	V$YY1_Q6	Mm.ALL.txStart.600.100.fa	transfac	CGCCATGGC	+69	+77	NA
NM_153781	Pygb	'brain glycogen phosphorylase'	V$YY1_Q6	Mm.ALL.txStart.600.100.fa	transfac	GCCATGGCG	+70	+78	NA
NM_008891	Pnn	'pinin'	V$YY1_Q6	Mm.ALL.txStart.600.100.fa	transfac	GAAGATGGC	+15	+23	NA
NM_013777	Akr1c12	'aldo-keto reductase family 1, member C12'	V$YY1_Q6	Mm.ALL.txStart.600.100.fa	transfac	AACGATGGC	+35	+43	NA
NM_134067	AW209491	'expressed sequence AW209491'	V$YY1_Q6	Mm.ALL.txStart.600.100.fa	transfac	GCCATGTGC	+59	+67	NA
NM_177356	Lamp3	'lysosomal-associated membrane protein 3'	V$YY1_Q6	Mm.ALL.txStart.600.100.fa	transfac	GCCATGCCT	+50	+58	NA
NM_011868	Peci	'peroxisomal delta3, delta2-enoyl-Coenzyme A isomerase'	V$YY1_Q6	Mm.ALL.txStart.600.100.fa	transfac	AGCTATGGC	+56	+64	NA
NM_016709	Auh	'AU RNA binding protein/enoyl-coenzyme A hydratase'	V$YY1_Q6	Mm.ALL.txStart.600.100.fa	transfac	CAACATGGC	+21	+29	NA
NM_013660	Sema4d	'sema domain, immunoglobulin domain (Ig), transmembrane domain (TM) and short cytoplasmic domain, (semaphorin) 4D'	V$YY1_Q6	Mm.ALL.txStart.600.100.fa	transfac	GCCATTCTT	+78	+86	NA
NM_009369	Tgfbi	'transforming growth factor, beta induced'	V$YY1_Q6	Mm.ALL.txStart.600.100.fa	transfac	CTCCATGGC	+35	+43	NA
NM_134071	Ankrd32	'ankyrin repeat domain 32'	V$YY1_Q6	Mm.ALL.txStart.600.100.fa	transfac	GCCATTGAG	-9	-1	NA
NM_134071	Ankrd32	'ankyrin repeat domain 32'	V$YY1_Q6	Mm.ALL.txStart.600.100.fa	transfac	GCCATTCTA	+52	+60	NA
NM_023420	Col4a3bp	'procollagen, type IV, alpha 3 (Goodpasture antigen) binding protein'	V$YY1_Q6	Mm.ALL.txStart.600.100.fa	transfac	GAAGATGGC	+12	+20	NA
NM_008634	Mtap1b	'microtubule-associated protein 1 B'	V$YY1_Q6	Mm.ALL.txStart.600.100.fa	transfac	CAGGATGGC	+50	+58	NA
NM_008634	Mtap1b	'microtubule-associated protein 1 B'	V$YY1_Q6	Mm.ALL.txStart.600.100.fa	transfac	GCCATCGGG	+89	+97	NA
NM_025879	2410002O22Rik	'RIKEN cDNA 2410002O22 gene'	V$YY1_Q6	Mm.ALL.txStart.600.100.fa	transfac	AGGAATGGC	+68	+76	NA
NM_025879	2410002O22Rik	'RIKEN cDNA 2410002O22 gene'	V$YY1_Q6	Mm.ALL.txStart.600.100.fa	transfac	GCCATGGTA	+75	+83	NA
NM_172301	Ccnb1	'cyclin B1'	V$YY1_Q6	Mm.ALL.txStart.600.100.fa	transfac	AGCCATGGC	+81	+89	NA
NM_172301	Ccnb1	'cyclin B1'	V$YY1_Q6	Mm.ALL.txStart.600.100.fa	transfac	GCCATGGCG	+82	+90	NA
NM_013473	Anxa8	'annexin A8'	V$YY1_Q6	Mm.ALL.txStart.600.100.fa	transfac	CAGGATGGC	+64	+72	NA
NM_011103	Prkcd	'protein kinase C, delta'	V$YY1_Q6	Mm.ALL.txStart.600.100.fa	transfac	CATCATGGC	+7	+15	NA
NM_026331	Slc25a37	'solute carrier family 25, member 37'	V$YY1_Q6	Mm.ALL.txStart.600.100.fa	transfac	CGCCATGGC	-5	+4	NA
NM_026331	Slc25a37	'solute carrier family 25, member 37'	V$YY1_Q6	Mm.ALL.txStart.600.100.fa	transfac	GCCATGGCG	-4	+5	NA
NM_011446	Sox7	'SRY-box containing gene 7'	V$YY1_Q6	Mm.ALL.txStart.600.100.fa	transfac	GGCCATGGC	+47	+55	NA
NM_011446	Sox7	'SRY-box containing gene 7'	V$YY1_Q6	Mm.ALL.txStart.600.100.fa	transfac	GCCATGGCC	+48	+56	NA
NM_133227	Nup155	'nucleoporin 155'	V$YY1_Q6	Mm.ALL.txStart.600.100.fa	transfac	GCCATCGGT	+89	+97	NA
NM_010284	Ghr	'growth hormone receptor'	V$YY1_Q6	Mm.ALL.txStart.600.100.fa	transfac	GCCATGGGA	+32	+40	NA
NM_133750	3110048E14Rik	'RIKEN cDNA 3110048E14 gene'	V$YY1_Q6	Mm.ALL.txStart.600.100.fa	transfac	GCCATCCGG	-5	+4	NA
NM_133241	Mlc1	'megalencephalic leukoencephalopathy with subcortical cysts 1 homolog (human)'	V$YY1_Q6	Mm.ALL.txStart.600.100.fa	transfac	GCCATGGGA	-12	-4	NA
NM_025412	Pycrl	'pyrroline-5-carboxylate reductase-like'	V$YY1_Q6	Mm.ALL.txStart.600.100.fa	transfac	CAGGATGGC	+87	+95	NA
NM_021921	Mapk8ip2	'mitogen-activated protein kinase 8 interacting protein 2'	V$YY1_Q6	Mm.ALL.txStart.600.100.fa	transfac	GAAGATGGC	+86	+94	NA
NM_016743	Nell2	'NEL-like 2 (chicken)'	V$YY1_Q6	Mm.ALL.txStart.600.100.fa	transfac	GCCATTGTC	-3	+6	NA
NM_013873	Sult4a1	'sulfotransferase family 4A, member 1'	V$YY1_Q6	Mm.ALL.txStart.600.100.fa	transfac	GCCATGACG	+75	+83	NA
NM_008971	Twf1	'twinfilin, actin-binding protein, homolog 1 (Drosophila)'	V$YY1_Q6	Mm.ALL.txStart.600.100.fa	transfac	GCCATGTCC	+46	+54	NA
NM_008475	Krt4	'keratin 4'	V$YY1_Q6	Mm.ALL.txStart.600.100.fa	transfac	GCCATGATC	+39	+47	NA
NM_007583	Cacng2	'calcium channel, voltage-dependent, gamma subunit 2'	V$YY1_Q6	Mm.ALL.txStart.600.100.fa	transfac	GCCATCTCC	+32	+40	NA
NM_007395	Acvr1b	'activin A receptor, type 1B'	V$YY1_Q6	Mm.ALL.txStart.600.100.fa	transfac	TACTATGGC	+6	+14	NA
NM_027170	2310057N15Rik	'RIKEN cDNA 2310057N15 gene'	V$YY1_Q6	Mm.ALL.txStart.600.100.fa	transfac	CAAGATGGC	+53	+61	NA
NM_010509	Ifnar2	'interferon (alpha and beta) receptor 2'	V$YY1_Q6	Mm.ALL.txStart.600.100.fa	transfac	GCCATCCCG	+28	+36	NA
NM_020487	Prss21	'protease, serine, 21'	V$YY1_Q6	Mm.ALL.txStart.600.100.fa	transfac	GCCATGGGC	+21	+29	NA
NM_020487	Prss21	'protease, serine, 21'	V$YY1_Q6	Mm.ALL.txStart.600.100.fa	transfac	GGCGATGGC	+77	+85	NA
NM_013484	C2	'complement component 2 (within H-2S)'	V$YY1_Q6	Mm.ALL.txStart.600.100.fa	transfac	GACCATGGC	+49	+57	NA
NM_011062	Pdpk1	'3-phosphoinositide dependent protein kinase-1'	V$YY1_Q6	Mm.ALL.txStart.600.100.fa	transfac	GCCATTGCT	-3	+6	NA
NM_011062	Pdpk1	'3-phosphoinositide dependent protein kinase-1'	V$YY1_Q6	Mm.ALL.txStart.600.100.fa	transfac	GCTCATGGC	+89	+97	NA
NM_010023	Dci	'dodecenoyl-Coenzyme A delta isomerase (3,2 trans-enoyl-Coenyme A isomerase)'	V$YY1_Q6	Mm.ALL.txStart.600.100.fa	transfac	CAAGATGGC	+17	+25	NA
NM_009593	Abcg1	'ATP-binding cassette, sub-family G (WHITE), member 1'	V$YY1_Q6	Mm.ALL.txStart.600.100.fa	transfac	TCTGATGGC	+83	+91	NA
NM_134122	Nrm	'nurim (nuclear envelope membrane protein)'	V$YY1_Q6	Mm.ALL.txStart.600.100.fa	transfac	CGCCATGGC	+64	+72	NA
NM_134122	Nrm	'nurim (nuclear envelope membrane protein)'	V$YY1_Q6	Mm.ALL.txStart.600.100.fa	transfac	GCCATGGCA	+65	+73	NA
NM_025649	Mad2l1bp	'MAD2L1 binding protein'	V$YY1_Q6	Mm.ALL.txStart.600.100.fa	transfac	CGCGATGGC	+36	+44	NA
NM_022015	Taf8	'TAF8 RNA polymerase II, TATA box binding protein (TBP)-associated factorq'	V$YY1_Q6	Mm.ALL.txStart.600.100.fa	transfac	CAAGATGGC	+15	+23	NA
NM_020005	Pcaf	'p300/CBP-associated factor'	V$YY1_Q6	Mm.ALL.txStart.600.100.fa	transfac	CGGCATGGC	+12	+20	NA
NM_011269	Rhag	'Rhesus blood group-associated A glycoprotein'	V$YY1_Q6	Mm.ALL.txStart.600.100.fa	transfac	TCTCATGGC	+45	+53	NA
NM_133249	Ppargc1b	'peroxisome proliferative activated receptor, gamma, coactivator 1 beta'	V$YY1_Q6	Mm.ALL.txStart.600.100.fa	transfac	GAAGATGGC	+61	+69	NA
NM_053078	D0H4S114	'DNA segment, human D4S114'	V$YY1_Q6	Mm.ALL.txStart.600.100.fa	transfac	GCCATTCTC	+66	+74	NA
NM_011972	Poli	'polymerase (DNA directed), iota'	V$YY1_Q6	Mm.ALL.txStart.600.100.fa	transfac	GCCATGGAG	+92	+100	NA
NM_011546	Zeb1	'zinc finger E-box binding homeobox 1'	V$YY1_Q6	Mm.ALL.txStart.600.100.fa	transfac	GATCATGGC	+16	+24	NA
NM_011546	Zeb1	'zinc finger E-box binding homeobox 1'	V$YY1_Q6	Mm.ALL.txStart.600.100.fa	transfac	GCGGATGGC	+23	+31	NA
NM_008378	Impact	'imprinted and ancient'	V$YY1_Q6	Mm.ALL.txStart.600.100.fa	transfac	CACCATGGC	+82	+90	NA
NM_008292	Hsd17b4	'hydroxysteroid (17-beta) dehydrogenase 4'	V$YY1_Q6	Mm.ALL.txStart.600.100.fa	transfac	ACTCATGGC	+10	+18	NA
NM_015805	Atp9b	'ATPase, class II, type 9B'	V$YY1_Q6	Mm.ALL.txStart.600.100.fa	transfac	GCCATCAGA	-8	+1	NA
NM_015805	Atp9b	'ATPase, class II, type 9B'	V$YY1_Q6	Mm.ALL.txStart.600.100.fa	transfac	TCAGATGGC	-4	+5	NA
NM_019924	Rps6ka4	'ribosomal protein S6 kinase, polypeptide 4'	V$YY1_Q6	Mm.ALL.txStart.600.100.fa	transfac	GCCATGTAA	-5	+4	NA
NM_019924	Rps6ka4	'ribosomal protein S6 kinase, polypeptide 4'	V$YY1_Q6	Mm.ALL.txStart.600.100.fa	transfac	GCCATGGGA	+52	+60	NA
NM_134149	AI837181	'expressed sequence AI837181'	V$YY1_Q6	Mm.ALL.txStart.600.100.fa	transfac	TAAGATGGC	+9	+17	NA
NM_019869	Rbm14	'RNA binding motif protein 14'	V$YY1_Q6	Mm.ALL.txStart.600.100.fa	transfac	GCCATTCCT	-17	-9	NA
NM_010301	Gna11	'guanine nucleotide binding protein, alpha 11'	V$YY1_Q6	Mm.ALL.txStart.600.100.fa	transfac	CATGATGGC	+71	+79	NA
NM_029682	Stambpl1	'Stam binding protein like 1'	V$YY1_Q6	Mm.ALL.txStart.600.100.fa	transfac	GCCATTGGC	+20	+28	NA
NM_019428	Rpp30	'ribonuclease P/MRP 30 subunit (human)'	V$YY1_Q6	Mm.ALL.txStart.600.100.fa	transfac	CAGCATGGC	+3	+11	NA
NM_133216	Xpnpep1	'X-prolyl aminopeptidase (aminopeptidase P) 1, soluble'	V$YY1_Q6	Mm.ALL.txStart.600.100.fa	transfac	CCGAATGGC	-7	+2	NA
NM_018750	Rassf5	'Ras association (RalGDS/AF-6) domain family 5'	V$YY1_Q6	Mm.ALL.txStart.600.100.fa	transfac	GGCCATGGC	+45	+53	NA
NM_018750	Rassf5	'Ras association (RalGDS/AF-6) domain family 5'	V$YY1_Q6	Mm.ALL.txStart.600.100.fa	transfac	GCCATGGCT	+46	+54	NA
NM_018750	Rassf5	'Ras association (RalGDS/AF-6) domain family 5'	V$YY1_Q6	Mm.ALL.txStart.600.100.fa	transfac	GCCATCGGG	+61	+69	NA
NM_010016	Cd55	'CD55 antigen'	V$YY1_Q6	Mm.ALL.txStart.600.100.fa	transfac	GCCATCACC	+45	+53	NA
NM_011346	Sell	'selectin, lymphocyte'	V$YY1_Q6	Mm.ALL.txStart.600.100.fa	transfac	GCCATGGTG	+83	+91	NA
NM_026041	Rrp15	'ribosomal RNA processing 15 homolog (S. cerevisiae)'	V$YY1_Q6	Mm.ALL.txStart.600.100.fa	transfac	CAAGATGGC	-3	+6	NA
NM_008976	Ptpn14	'protein tyrosine phosphatase, non-receptor type 14'	V$YY1_Q6	Mm.ALL.txStart.600.100.fa	transfac	GCCATCTCA	+75	+83	NA
NM_010267	Gdap1	'ganglioside-induced differentiation-associated-protein 1'	V$YY1_Q6	Mm.ALL.txStart.600.100.fa	transfac	CGAAATGGC	+72	+80	NA
NM_133818	AI597479	'expressed sequence AI597479'	V$YY1_Q6	Mm.ALL.txStart.600.100.fa	transfac	AACCATGGC	+51	+59	NA
NM_033563	Klf7	'Kruppel-like factor 7 (ubiquitous)'	V$YY1_Q6	Mm.ALL.txStart.600.100.fa	transfac	ATAGATGGC	-17	-9	NA
NM_023523	Pecr	'peroxisomal trans-2-enoyl-CoA reductase'	V$YY1_Q6	Mm.ALL.txStart.600.100.fa	transfac	GCCATGGGC	+86	+94	NA
NM_011206	Ptpn18	'protein tyrosine phosphatase, non-receptor type 18'	V$YY1_Q6	Mm.ALL.txStart.600.100.fa	transfac	GCCATACGG	+74	+82	NA
NM_007936	Epha4	'Eph receptor A4'	V$YY1_Q6	Mm.ALL.txStart.600.100.fa	transfac	AACCATGGC	+26	+34	NA
NM_023200	Ppp1r7	'protein phosphatase 1, regulatory (inhibitor) subunit 7'	V$YY1_Q6	Mm.ALL.txStart.600.100.fa	transfac	CAATATGGC	+12	+20	NA
NM_016717	Scly	'selenocysteine lyase'	V$YY1_Q6	Mm.ALL.txStart.600.100.fa	transfac	CGAAATGGC	+71	+79	NA
NM_024208	Echdc3	'enoyl Coenzyme A hydratase domain containing 3'	V$YY1_Q6	Mm.ALL.txStart.600.100.fa	transfac	TGCAATGGC	+31	+39	NA
NM_133783	Ptges2	'prostaglandin E synthase 2'	V$YY1_Q6	Mm.ALL.txStart.600.100.fa	transfac	GCCATTTTG	-29	-21	NA
NM_133783	Ptges2	'prostaglandin E synthase 2'	V$YY1_Q6	Mm.ALL.txStart.600.100.fa	transfac	GAACATGGC	+14	+22	NA
NM_023336	Brd3	'bromodomain containing 3'	V$YY1_Q6	Mm.ALL.txStart.600.100.fa	transfac	GCCATCTTC	+2	+10	NA
NM_021515	Ak1	'adenylate kinase 1'	V$YY1_Q6	Mm.ALL.txStart.600.100.fa	transfac	AGCCATGGC	-1	+8	NA
NM_021515	Ak1	'adenylate kinase 1'	V$YY1_Q6	Mm.ALL.txStart.600.100.fa	transfac	GCCATGGCA	+1	+9	NA
NM_008449	Kif5c	'kinesin family member 5C'	V$YY1_Q6	Mm.ALL.txStart.600.100.fa	transfac	CAGGATGGC	+15	+23	NA
NM_030560	BC003993	'cDNA sequence BC003993'	V$YY1_Q6	Mm.ALL.txStart.600.100.fa	transfac	TATGATGGC	+8	+16	NA
NM_019949	Ube2l6	'ubiquitin-conjugating enzyme E2L 6'	V$YY1_Q6	Mm.ALL.txStart.600.100.fa	transfac	GATGATGGC	+56	+64	NA
NM_009647	Ak3l1	'adenylate kinase 3 alpha-like 1'	V$YY1_Q6	Mm.ALL.txStart.600.100.fa	transfac	AGCCATGGC	+59	+67	NA
NM_009647	Ak3l1	'adenylate kinase 3 alpha-like 1'	V$YY1_Q6	Mm.ALL.txStart.600.100.fa	transfac	GCCATGGCT	+60	+68	NA
NM_025512	Zfand1	'zinc finger, AN1-type domain 1'	V$YY1_Q6	Mm.ALL.txStart.600.100.fa	transfac	AAAGATGGC	+2	+10	NA
NM_023876	Elp4	'elongation protein 4 homolog (S. cerevisiae)'	V$YY1_Q6	Mm.ALL.txStart.600.100.fa	transfac	CAAGATGGC	+9	+17	NA
NM_019826	Ivd	'isovaleryl coenzyme A dehydrogenase'	V$YY1_Q6	Mm.ALL.txStart.600.100.fa	transfac	AGAGATGGC	+18	+26	NA
NM_019826	Ivd	'isovaleryl coenzyme A dehydrogenase'	V$YY1_Q6	Mm.ALL.txStart.600.100.fa	transfac	GCCATCACC	+75	+83	NA
NM_013719	Eif2ak4	'eukaryotic translation initiation factor 2 alpha kinase 4'	V$YY1_Q6	Mm.ALL.txStart.600.100.fa	transfac	CGCCATGGC	+89	+97	NA
NM_013719	Eif2ak4	'eukaryotic translation initiation factor 2 alpha kinase 4'	V$YY1_Q6	Mm.ALL.txStart.600.100.fa	transfac	GCCATGGCT	+90	+98	NA
NM_133847	Tm9sf4	'transmembrane 9 superfamily protein member 4'	V$YY1_Q6	Mm.ALL.txStart.600.100.fa	transfac	CAATATGGC	+37	+45	NA
NM_133763	Dnttip1	'deoxynucleotidyltransferase, terminal, interacting protein 1'	V$YY1_Q6	Mm.ALL.txStart.600.100.fa	transfac	GCCATGGGG	+37	+45	NA
NM_023815	Trp53rk	'transformation related protein 53 regulating kinase'	V$YY1_Q6	Mm.ALL.txStart.600.100.fa	transfac	AGGCATGGC	+43	+51	NA
NM_018888	Uqcc	'ubiquinol-cytochrome c reductase complex chaperone, CBP3 homolog (yeast)'	V$YY1_Q6	Mm.ALL.txStart.600.100.fa	transfac	GAACATGGC	+9	+17	NA
NM_010808	Mmp24	'matrix metallopeptidase 24'	V$YY1_Q6	Mm.ALL.txStart.600.100.fa	transfac	GCCATCGCA	+38	+46	NA
NM_020580	Th1l	'TH1-like homolog (Drosophila)'	V$YY1_Q6	Mm.ALL.txStart.600.100.fa	transfac	AGATATGGC	+63	+71	NA
NM_144803	Chrna2	'cholinergic receptor, nicotinic, alpha polypeptide 2 (neuronal)'	V$YY1_Q6	Mm.ALL.txStart.600.100.fa	transfac	TGATATGGC	+2	+10	NA
NM_025519	Chmp4c	'chromatin modifying protein 4C'	V$YY1_Q6	Mm.ALL.txStart.600.100.fa	transfac	GCCATGAGC	+57	+65	NA
NM_007606	Car3	'carbonic anhydrase 3'	V$YY1_Q6	Mm.ALL.txStart.600.100.fa	transfac	GACCATGGC	+31	+39	NA
NM_033573	Prcc	'papillary renal cell carcinoma (translocation-associated)'	V$YY1_Q6	Mm.ALL.txStart.600.100.fa	transfac	GCCATTAGG	+1	+9	NA
NM_033573	Prcc	'papillary renal cell carcinoma (translocation-associated)'	V$YY1_Q6	Mm.ALL.txStart.600.100.fa	transfac	GCCATGGGT	+79	+87	NA
NM_133859	Olfml3	'olfactomedin-like 3'	V$YY1_Q6	Mm.ALL.txStart.600.100.fa	transfac	GCCATGGGG	+11	+19	NA
NM_024178	Alg14	'asparagine-linked glycosylation 14 homolog (yeast)'	V$YY1_Q6	Mm.ALL.txStart.600.100.fa	transfac	GCCATCCTT	+20	+28	NA
NM_011932	Dapp1	'dual adaptor for phosphotyrosine and 3-phosphoinositides 1'	V$YY1_Q6	Mm.ALL.txStart.600.100.fa	transfac	GCCATCAGA	+84	+92	NA
NM_134097	Topors	'topoisomerase I binding, arginine/serine-rich'	V$YY1_Q6	Mm.ALL.txStart.600.100.fa	transfac	GCCATGGTG	+66	+74	NA
NM_023739	Nfx1	'nuclear transcription factor, X-box binding 1'	V$YY1_Q6	Mm.ALL.txStart.600.100.fa	transfac	CGGGATGGC	+44	+52	NA
NM_021468		''	V$YY1_Q6	Mm.ALL.txStart.600.100.fa	transfac	AGCTATGGC	+40	+48	NA
NM_016678	Reck	'reversion-inducing-cysteine-rich protein with kazal motifs'	V$YY1_Q6	Mm.ALL.txStart.600.100.fa	transfac	GGACATGGC	+3	+11	NA
NM_009416	Tpm2	'tropomyosin 2, beta'	V$YY1_Q6	Mm.ALL.txStart.600.100.fa	transfac	GCCATCAAG	+41	+49	NA
NM_018761	Ctnnal1	'catenin (cadherin associated protein), alpha-like 1'	V$YY1_Q6	Mm.ALL.txStart.600.100.fa	transfac	GGCCATGGC	+71	+79	NA
NM_018761	Ctnnal1	'catenin (cadherin associated protein), alpha-like 1'	V$YY1_Q6	Mm.ALL.txStart.600.100.fa	transfac	GCCATGGCC	+72	+80	NA
NM_021297	Tlr4	'toll-like receptor 4'	V$YY1_Q6	Mm.ALL.txStart.600.100.fa	transfac	TCTCATGGC	-14	-6	NA
NM_021297	Tlr4	'toll-like receptor 4'	V$YY1_Q6	Mm.ALL.txStart.600.100.fa	transfac	GATCATGGC	+54	+62	NA
NM_009176	St3gal3	'ST3 beta-galactoside alpha-2,3-sialyltransferase 3'	V$YY1_Q6	Mm.ALL.txStart.600.100.fa	transfac	CACCATGGC	+14	+22	NA
NM_133888	Smpdl3b	'sphingomyelin phosphodiesterase, acid-like 3B'	V$YY1_Q6	Mm.ALL.txStart.600.100.fa	transfac	GCCATCCGC	-18	-10	NA
NM_011520	Sdc3	'syndecan 3'	V$YY1_Q6	Mm.ALL.txStart.600.100.fa	transfac	GCCATGAAG	+91	+99	NA
NM_011108		''	V$YY1_Q6	Mm.ALL.txStart.600.100.fa	transfac	GATCATGGC	+40	+48	NA
NM_011061	Padi4	'peptidyl arginine deiminase, type IV'	V$YY1_Q6	Mm.ALL.txStart.600.100.fa	transfac	AAGGATGGC	-1	+8	NA
NM_033042	Tnfrsf25	'tumor necrosis factor receptor superfamily, member 25'	V$YY1_Q6	Mm.ALL.txStart.600.100.fa	transfac	GCCATCCCC	-13	-5	NA
NM_033042	Tnfrsf25	'tumor necrosis factor receptor superfamily, member 25'	V$YY1_Q6	Mm.ALL.txStart.600.100.fa	transfac	CTGGATGGC	+11	+19	NA
NM_019781	Pex14	'peroxisomal biogenesis factor 14'	V$YY1_Q6	Mm.ALL.txStart.600.100.fa	transfac	GAAGATGGC	+2	+10	NA
NM_053090	Drctnnb1a	'down-regulated by Ctnnb1, a'	V$YY1_Q6	Mm.ALL.txStart.600.100.fa	transfac	GAAGATGGC	+48	+56	NA
NM_133724	Cno	'cappuccino'	V$YY1_Q6	Mm.ALL.txStart.600.100.fa	transfac	GCCATGGAG	+12	+20	NA
NM_011890	Sgcb	'sarcoglycan, beta (dystrophin-associated glycoprotein)'	V$YY1_Q6	Mm.ALL.txStart.600.100.fa	transfac	CAAGATGGC	+28	+36	NA
NM_011670	Uchl1	'ubiquitin carboxy-terminal hydrolase L1'	V$YY1_Q6	Mm.ALL.txStart.600.100.fa	transfac	GCCATCCGC	-11	-3	NA
NM_007646	Cd38	'CD38 antigen'	V$YY1_Q6	Mm.ALL.txStart.600.100.fa	transfac	CCCAATGGC	+23	+31	NA
NM_133897	Lrrc8c	'leucine rich repeat containing 8 family, member C'	V$YY1_Q6	Mm.ALL.txStart.600.100.fa	transfac	GCCATGAGC	+57	+65	NA
NM_053158	Mrpl1	'mitochondrial ribosomal protein L1'	V$YY1_Q6	Mm.ALL.txStart.600.100.fa	transfac	CAACATGGC	+3	+11	NA
NM_133893	Oas1d	'2'-5' oligoadenylate synthetase 1D'	V$YY1_Q6	Mm.ALL.txStart.600.100.fa	transfac	CAGGATGGC	+17	+25	NA
NM_133221	Slc24a6	'solute carrier family 24 (sodium/potassium/calcium exchanger), member 6'	V$YY1_Q6	Mm.ALL.txStart.600.100.fa	transfac	GCCATCCGG	+41	+49	NA
NM_007383	Acads	'acyl-Coenzyme A dehydrogenase, short chain'	V$YY1_Q6	Mm.ALL.txStart.600.100.fa	transfac	GCCCATGGC	+40	+48	NA
NM_133768	Asl	'argininosuccinate lyase'	V$YY1_Q6	Mm.ALL.txStart.600.100.fa	transfac	GCCATCCGG	+2	+10	NA
NM_033572	Wbscr16	'Williams-Beuren syndrome chromosome region 16 homolog (human)'	V$YY1_Q6	Mm.ALL.txStart.600.100.fa	transfac	CAAGATGGC	+11	+19	NA
NM_021455	Mlxipl	'MLX interacting protein-like'	V$YY1_Q6	Mm.ALL.txStart.600.100.fa	transfac	GGCCATGGC	+7	+15	NA
NM_021455	Mlxipl	'MLX interacting protein-like'	V$YY1_Q6	Mm.ALL.txStart.600.100.fa	transfac	GCCATGGCG	+8	+16	NA
NM_009745	Bcl7b	'B-cell CLL/lymphoma 7B'	V$YY1_Q6	Mm.ALL.txStart.600.100.fa	transfac	GCCATGTCC	+13	+21	NA
NM_009745	Bcl7b	'B-cell CLL/lymphoma 7B'	V$YY1_Q6	Mm.ALL.txStart.600.100.fa	transfac	GGTGATGGC	+75	+83	NA
NM_009745	Bcl7b	'B-cell CLL/lymphoma 7B'	V$YY1_Q6	Mm.ALL.txStart.600.100.fa	transfac	GCCATCGAG	+85	+93	NA
NM_007925	Eln	'elastin'	V$YY1_Q6	Mm.ALL.txStart.600.100.fa	transfac	CGAGATGGC	+10	+18	NA
NM_019747	Zfp113	'zinc finger protein 113'	V$YY1_Q6	Mm.ALL.txStart.600.100.fa	transfac	GCCATCTCC	+69	+77	NA
NM_133349	Zfand2a	'zinc finger, AN1-type domain 2A'	V$YY1_Q6	Mm.ALL.txStart.600.100.fa	transfac	ATAAATGGC	-13	-5	NA
NM_025829	Eif4e3	'eukaryotic translation initiation factor 4E member 3'	V$YY1_Q6	Mm.ALL.txStart.600.100.fa	transfac	GAACATGGC	+16	+24	NA
NM_018815	Nup210	'nucleoporin 210'	V$YY1_Q6	Mm.ALL.txStart.600.100.fa	transfac	GAGGATGGC	+7	+15	NA
NM_008564	Mcm2	'minichromosome maintenance deficient 2 mitotin (S. cerevisiae)'	V$YY1_Q6	Mm.ALL.txStart.600.100.fa	transfac	AGACATGGC	+44	+52	NA
NM_013791	Mkln1	'muskelin 1, intracellular mediator containing kelch motifs'	V$YY1_Q6	Mm.ALL.txStart.600.100.fa	transfac	CAAGATGGC	+9	+17	NA
NM_009148	Exoc4	'exocyst complex component 4'	V$YY1_Q6	Mm.ALL.txStart.600.100.fa	transfac	CAAGATGGC	+26	+34	NA
NM_013648	Rtn2	'reticulon 2 (Z-band associated protein)'	V$YY1_Q6	Mm.ALL.txStart.600.100.fa	transfac	GAGGATGGC	+56	+64	NA
NM_133743	Lypd3	'Ly6/Plaur domain containing 3'	V$YY1_Q6	Mm.ALL.txStart.600.100.fa	transfac	CCGGATGGC	+67	+75	NA
NM_133657	Cyp2a12	'cytochrome P450, family 2, subfamily a, polypeptide 12'	V$YY1_Q6	Mm.ALL.txStart.600.100.fa	transfac	GCCATTCTG	+44	+52	NA
NM_025591	2010309E21Rik	'RIKEN cDNA 2010309E21 gene'	V$YY1_Q6	Mm.ALL.txStart.600.100.fa	transfac	GCCATAGCG	+54	+62	NA
NM_024444	Cyp4f18	'cytochrome P450, family 4, subfamily f, polypeptide 18'	V$YY1_Q6	Mm.ALL.txStart.600.100.fa	transfac	GCCATTGGG	+53	+61	NA
NM_016925	Fanca	'Fanconi anemia, complementation group A'	V$YY1_Q6	Mm.ALL.txStart.600.100.fa	transfac	GCCATGGGT	+51	+59	NA
NM_009387	Tk1	'thymidine kinase 1'	V$YY1_Q6	Mm.ALL.txStart.600.100.fa	transfac	CGCCATGGC	-2	+7	NA
NM_009387	Tk1	'thymidine kinase 1'	V$YY1_Q6	Mm.ALL.txStart.600.100.fa	transfac	GCCATGGCC	-1	+8	NA
NM_009142	Cx3cl1	'chemokine (C-X3-C motif) ligand 1'	V$YY1_Q6	Mm.ALL.txStart.600.100.fa	transfac	AGCCATGGC	+36	+44	NA
NM_009142	Cx3cl1	'chemokine (C-X3-C motif) ligand 1'	V$YY1_Q6	Mm.ALL.txStart.600.100.fa	transfac	GCCATGGCT	+37	+45	NA
NM_008737	Nrp1	'neuropilin 1'	V$YY1_Q6	Mm.ALL.txStart.600.100.fa	transfac	AGACATGGC	+29	+37	NA
NM_007406	Adcy7	'adenylate cyclase 7'	V$YY1_Q6	Mm.ALL.txStart.600.100.fa	transfac	GGAGATGGC	+31	+39	NA
NM_026658	Mto1	'mitochondrial translation optimization 1 homolog (S. cerevisiae)'	V$YY1_Q6	Mm.ALL.txStart.600.100.fa	transfac	CAAGATGGC	+7	+15	NA
NM_010864	Myo5a	'myosin Va'	V$YY1_Q6	Mm.ALL.txStart.600.100.fa	transfac	CGCCATGGC	+30	+38	NA
NM_010864	Myo5a	'myosin Va'	V$YY1_Q6	Mm.ALL.txStart.600.100.fa	transfac	GCCATGGCC	+31	+39	NA
NM_007630	Ccnb2	'cyclin B2'	V$YY1_Q6	Mm.ALL.txStart.600.100.fa	transfac	CCTCATGGC	+87	+95	NA
NM_010489	Hyal2	'hyaluronoglucosaminidase 2'	V$YY1_Q6	Mm.ALL.txStart.600.100.fa	transfac	CAGGATGGC	+24	+32	NA
NM_009074	Mst1r	'macrophage stimulating 1 receptor (c-met-related tyrosine kinase)'	V$YY1_Q6	Mm.ALL.txStart.600.100.fa	transfac	GCCATTGCC	+55	+63	NA
NM_008694	Ngp	'neutrophilic granule protein'	V$YY1_Q6	Mm.ALL.txStart.600.100.fa	transfac	GACAATGGC	+10	+18	NA
NM_013860	Limd1	'LIM domains containing 1'	V$YY1_Q6	Mm.ALL.txStart.600.100.fa	transfac	GCCATCGGA	+69	+77	NA
NM_010282	Ggps1	'geranylgeranyl diphosphate synthase 1'	V$YY1_Q6	Mm.ALL.txStart.600.100.fa	transfac	AGGGATGGC	-4	+5	NA
NM_138605	Ppp1r3f	'protein phosphatase 1, regulatory (inhibitor) subunit 3F'	V$YY1_Q6	Mm.ALL.txStart.600.100.fa	transfac	CAAGATGGC	+61	+69	NA
NM_138605	Ppp1r3f	'protein phosphatase 1, regulatory (inhibitor) subunit 3F'	V$YY1_Q6	Mm.ALL.txStart.600.100.fa	transfac	CAAGATGGC	+83	+91	NA
NM_010413	Hdac6	'histone deacetylase 6'	V$YY1_Q6	Mm.ALL.txStart.600.100.fa	transfac	GCCATGACC	+28	+36	NA
NM_007492	Arx	'aristaless related homeobox gene (Drosophila)'	V$YY1_Q6	Mm.ALL.txStart.600.100.fa	transfac	GCCATGAGC	+80	+88	NA
NM_018818	Chm	'choroidermia'	V$YY1_Q6	Mm.ALL.txStart.600.100.fa	transfac	CAAGATGGC	+23	+31	NA
NM_009052	Bex1	'brain expressed gene 1'	V$YY1_Q6	Mm.ALL.txStart.600.100.fa	transfac	GCCATCCCT	+71	+79	NA
NM_019496	Ammecr1	'Alport syndrome, mental retardation, midface hypoplasia and elliptocytosis chromosomal region gene 1 homolog (human)'	V$YY1_Q6	Mm.ALL.txStart.600.100.fa	transfac	CAAGATGGC	+12	+20	NA
NM_026793	Myct1	'myc target 1'	V$YY1_Q6	Mm.ALL.txStart.600.100.fa	transfac	CATTATGGC	+66	+74	NA
NM_172416	Ostm1	'osteopetrosis associated transmembrane protein 1'	V$YY1_Q6	Mm.ALL.txStart.600.100.fa	transfac	GGGGATGGC	+64	+72	NA
NM_145743	Lace1	'lactation elevated 1'	V$YY1_Q6	Mm.ALL.txStart.600.100.fa	transfac	CAAGATGGC	+10	+18	NA
NM_025635	Zwint	'ZW10 interactor'	V$YY1_Q6	Mm.ALL.txStart.600.100.fa	transfac	AACGATGGC	+3	+11	NA
NM_178662	Atcay	'ataxia, cerebellar, Cayman type homolog (human)'	V$YY1_Q6	Mm.ALL.txStart.600.100.fa	transfac	GCCATCAGA	+10	+18	NA
NM_178662	Atcay	'ataxia, cerebellar, Cayman type homolog (human)'	V$YY1_Q6	Mm.ALL.txStart.600.100.fa	transfac	TGCGATGGC	+52	+60	NA
NM_172538	Vezt	'vezatin, adherens junctions transmembrane protein'	V$YY1_Q6	Mm.ALL.txStart.600.100.fa	transfac	GAAAATGGC	+87	+95	NA
NM_133992	Usp52	'ubiquitin specific peptidase 52'	V$YY1_Q6	Mm.ALL.txStart.600.100.fa	transfac	AGCGATGGC	-28	-20	NA
NM_027604	Usp15	'ubiquitin specific peptidase 15'	V$YY1_Q6	Mm.ALL.txStart.600.100.fa	transfac	GAAGATGGC	+5	+13	NA
NM_026858	Xrcc6bp1	'XRCC6 binding protein 1'	V$YY1_Q6	Mm.ALL.txStart.600.100.fa	transfac	CCTCATGGC	+40	+48	NA
NM_177614	Os9	'amplified in osteosarcoma'	V$YY1_Q6	Mm.ALL.txStart.600.100.fa	transfac	GAAGATGGC	+4	+12	NA
NM_173733	Suox	'sulfite oxidase'	V$YY1_Q6	Mm.ALL.txStart.600.100.fa	transfac	GCCATCAGG	+58	+66	NA
NM_146015	Efemp1	'epidermal growth factor-containing fibulin-like extracellular matrix protein 1'	V$YY1_Q6	Mm.ALL.txStart.600.100.fa	transfac	GAGCATGGC	+65	+73	NA
NM_026465	2010316F05Rik	'RIKEN cDNA 2010316F05 gene'	V$YY1_Q6	Mm.ALL.txStart.600.100.fa	transfac	GCCATCACC	-28	-20	NA
NM_026465	2010316F05Rik	'RIKEN cDNA 2010316F05 gene'	V$YY1_Q6	Mm.ALL.txStart.600.100.fa	transfac	GAAAATGGC	+30	+38	NA
NM_026576	Etaa1	'Ewing's tumor-associated antigen 1'	V$YY1_Q6	Mm.ALL.txStart.600.100.fa	transfac	AAAGATGGC	-19	-11	NA
NM_010192	Fem1a	'feminization 1 homolog a (C. elegans)'	V$YY1_Q6	Mm.ALL.txStart.600.100.fa	transfac	GCCATTTTA	-20	-12	NA
NM_173752	1110067D22Rik	'RIKEN cDNA 1110067D22 gene'	V$YY1_Q6	Mm.ALL.txStart.600.100.fa	transfac	GAACATGGC	+45	+53	NA
NM_172555	Papolg	'poly(A) polymerase gamma'	V$YY1_Q6	Mm.ALL.txStart.600.100.fa	transfac	GCCATATTG	+10	+18	NA
NM_016672	Ddc	'dopa decarboxylase'	V$YY1_Q6	Mm.ALL.txStart.600.100.fa	transfac	CTGGATGGC	+69	+77	NA
NM_178623	2010005J08Rik	'RIKEN cDNA 2010005J08 gene'	V$YY1_Q6	Mm.ALL.txStart.600.100.fa	transfac	GCTCATGGC	+37	+45	NA
NM_134015	Fbxw11	'F-box and WD-40 domain protein 11'	V$YY1_Q6	Mm.ALL.txStart.600.100.fa	transfac	GCCATGGAG	+14	+22	NA
NM_172572	Rhbdf2	'rhomboid 5 homolog 2 (Drosophila)'	V$YY1_Q6	Mm.ALL.txStart.600.100.fa	transfac	CGGCATGGC	-9	-1	NA
NM_139228	Rhbdl3	'rhomboid, veinlet-like 3 (Drosophila)'	V$YY1_Q6	Mm.ALL.txStart.600.100.fa	transfac	GCCATGGGC	+83	+91	NA
NM_025884	Ccdc16	'coiled-coil domain containing 16'	V$YY1_Q6	Mm.ALL.txStart.600.100.fa	transfac	AAACATGGC	+18	+26	NA
NM_026197	Mett10d	'methyltransferase 10 domain containing'	V$YY1_Q6	Mm.ALL.txStart.600.100.fa	transfac	CAAGATGGC	-1	+8	NA
NM_028398	Agxt2l2	'alanine-glyoxylate aminotransferase 2-like 2'	V$YY1_Q6	Mm.ALL.txStart.600.100.fa	transfac	CGCCATGGC	+15	+23	NA
NM_028398	Agxt2l2	'alanine-glyoxylate aminotransferase 2-like 2'	V$YY1_Q6	Mm.ALL.txStart.600.100.fa	transfac	GCCATGGCC	+16	+24	NA
NM_029031	Carkl	'carbohydrate kinase-like'	V$YY1_Q6	Mm.ALL.txStart.600.100.fa	transfac	TGCCATGGC	+34	+42	NA
NM_029031	Carkl	'carbohydrate kinase-like'	V$YY1_Q6	Mm.ALL.txStart.600.100.fa	transfac	GCCATGGCT	+35	+43	NA
NM_019400	Rabep1	'rabaptin, RAB GTPase binding effector protein 1'	V$YY1_Q6	Mm.ALL.txStart.600.100.fa	transfac	GGCCATGGC	+47	+55	NA
NM_019400	Rabep1	'rabaptin, RAB GTPase binding effector protein 1'	V$YY1_Q6	Mm.ALL.txStart.600.100.fa	transfac	GCCATGGCG	+48	+56	NA
NM_025444	Taf13	'TAF13 RNA polymerase II, TATA box binding protein (TBP)-associated factor'	V$YY1_Q6	Mm.ALL.txStart.600.100.fa	transfac	TAGCATGGC	+20	+28	NA
NM_145926	Mgat4b	'mannoside acetylglucosaminyltransferase 4, isoenzyme B'	V$YY1_Q6	Mm.ALL.txStart.600.100.fa	transfac	CGCAATGGC	+20	+28	NA
NM_009616	Adam19	'a disintegrin and metallopeptidase domain 19 (meltrin beta)'	V$YY1_Q6	Mm.ALL.txStart.600.100.fa	transfac	GGCAATGGC	+12	+20	NA
NM_011640	Trp53	'transformation related protein 53'	V$YY1_Q6	Mm.ALL.txStart.600.100.fa	transfac	AAAGATGGC	+37	+45	NA
NM_011706	Trpv2	'transient receptor potential cation channel, subfamily V, member 2'	V$YY1_Q6	Mm.ALL.txStart.600.100.fa	transfac	GCCATGATG	+62	+70	NA
NM_011706	Trpv2	'transient receptor potential cation channel, subfamily V, member 2'	V$YY1_Q6	Mm.ALL.txStart.600.100.fa	transfac	CATGATGGC	+64	+72	NA
NM_013881	Ulk2	'Unc-51 like kinase 2 (C. elegans)'	V$YY1_Q6	Mm.ALL.txStart.600.100.fa	transfac	GCCATGGAG	+39	+47	NA
NM_010148	Epn2	'epsin 2'	V$YY1_Q6	Mm.ALL.txStart.600.100.fa	transfac	GCCATGTTG	-26	-18	NA
NM_022313	Eral1	'Era (G-protein)-like 1 (E. coli)'	V$YY1_Q6	Mm.ALL.txStart.600.100.fa	transfac	CAAAATGGC	-18	-10	NA
NM_172557	Rufy1	'RUN and FYVE domain containing 1'	V$YY1_Q6	Mm.ALL.txStart.600.100.fa	transfac	CAACATGGC	+3	+11	NA
NM_026029	Glod4	'glyoxalase domain containing 4'	V$YY1_Q6	Mm.ALL.txStart.600.100.fa	transfac	AGCCATGGC	+9	+17	NA
NM_026029	Glod4	'glyoxalase domain containing 4'	V$YY1_Q6	Mm.ALL.txStart.600.100.fa	transfac	GCCATGGCC	+10	+18	NA
NM_178379	Cox10	'COX10 homolog, cytochrome c oxidase assembly protein, heme A: farnesyltransferase (yeast)'	V$YY1_Q6	Mm.ALL.txStart.600.100.fa	transfac	CGTTATGGC	+33	+41	NA
NM_028259	Rps6kb1	'ribosomal protein S6 kinase, polypeptide 1'	V$YY1_Q6	Mm.ALL.txStart.600.100.fa	transfac	GGTGATGGC	+24	+32	NA
NM_024262	1200011M11Rik	'RIKEN cDNA 1200011M11 gene'	V$YY1_Q6	Mm.ALL.txStart.600.100.fa	transfac	CGCCATGGC	+21	+29	NA
NM_024262	1200011M11Rik	'RIKEN cDNA 1200011M11 gene'	V$YY1_Q6	Mm.ALL.txStart.600.100.fa	transfac	GCCATGGCG	+22	+30	NA
NM_016810	Gosr1	'golgi SNAP receptor complex member 1'	V$YY1_Q6	Mm.ALL.txStart.600.100.fa	transfac	AAAGATGGC	+2	+10	NA
NM_145427	Atpaf2	'ATP synthase mitochondrial F1 complex assembly factor 2'	V$YY1_Q6	Mm.ALL.txStart.600.100.fa	transfac	GAAGATGGC	-24	-16	NA
NM_145431	Nle1	'notchless homolog 1 (Drosophila)'	V$YY1_Q6	Mm.ALL.txStart.600.100.fa	transfac	CAGGATGGC	+3	+11	NA
NM_144806	Prpsap2	'phosphoribosyl pyrophosphate synthetase-associated protein 2'	V$YY1_Q6	Mm.ALL.txStart.600.100.fa	transfac	GCCATTTTG	+20	+28	NA
NM_146018	Flcn	'folliculin'	V$YY1_Q6	Mm.ALL.txStart.600.100.fa	transfac	GCCATAGGG	+86	+94	NA
NM_019921	Akap10	'A kinase (PRKA) anchor protein 10'	V$YY1_Q6	Mm.ALL.txStart.600.100.fa	transfac	TAACATGGC	+26	+34	NA
NM_007440	Alox12	'arachidonate 12-lipoxygenase'	V$YY1_Q6	Mm.ALL.txStart.600.100.fa	transfac	GCCATGGGC	+67	+75	NA
NM_177776	Smtnl2	'smoothelin-like 2'	V$YY1_Q6	Mm.ALL.txStart.600.100.fa	transfac	GCCATGGAG	+65	+73	NA
NM_153143	Kctd11	'potassium channel tetramerisation domain containing 11'	V$YY1_Q6	Mm.ALL.txStart.600.100.fa	transfac	TGCGATGGC	+74	+82	NA
NM_172561	Spag7	'sperm associated antigen 7'	V$YY1_Q6	Mm.ALL.txStart.600.100.fa	transfac	CAAGATGGC	+9	+17	NA
NM_178116	Camta2	'calmodulin binding transcription activator 2'	V$YY1_Q6	Mm.ALL.txStart.600.100.fa	transfac	TAGAATGGC	+9	+17	NA
NM_138657	Socs7	'suppressor of cytokine signaling 7'	V$YY1_Q6	Mm.ALL.txStart.600.100.fa	transfac	AGCCATGGC	+20	+28	NA
NM_138657	Socs7	'suppressor of cytokine signaling 7'	V$YY1_Q6	Mm.ALL.txStart.600.100.fa	transfac	GCCATGGCC	+21	+29	NA
NM_025305	Mrps7	'mitchondrial ribosomal protein S7'	V$YY1_Q6	Mm.ALL.txStart.600.100.fa	transfac	CAAGATGGC	+7	+15	NA
NM_028865	1110005A03Rik	'RIKEN cDNA 1110005A03 gene'	V$YY1_Q6	Mm.ALL.txStart.600.100.fa	transfac	CCTCATGGC	+88	+96	NA
NM_144831	Dhx8	'DEAH (Asp-Glu-Ala-His) box polypeptide 8'	V$YY1_Q6	Mm.ALL.txStart.600.100.fa	transfac	AGCCATGGC	+82	+90	NA
NM_144831	Dhx8	'DEAH (Asp-Glu-Ala-His) box polypeptide 8'	V$YY1_Q6	Mm.ALL.txStart.600.100.fa	transfac	GCCATGGCT	+83	+91	NA
NM_053273	Ttyh2	'tweety homolog 2 (Drosophila)'	V$YY1_Q6	Mm.ALL.txStart.600.100.fa	transfac	GCCATGCCG	+74	+82	NA
NM_011947	Map3k3	'mitogen activated protein kinase kinase kinase 3'	V$YY1_Q6	Mm.ALL.txStart.600.100.fa	transfac	GCCATCGCC	+10	+18	NA
NM_172566	Rundc1	'RUN domain containing 1'	V$YY1_Q6	Mm.ALL.txStart.600.100.fa	transfac	GAAGATGGC	+16	+24	NA
NM_172567	Mettl2	'methyltransferase like 2'	V$YY1_Q6	Mm.ALL.txStart.600.100.fa	transfac	TGTCATGGC	+7	+15	NA
NM_170758	Cd300a	'CD300A antigen'	V$YY1_Q6	Mm.ALL.txStart.600.100.fa	transfac	GCCATTCTT	-22	-14	NA
NM_170758	Cd300a	'CD300A antigen'	V$YY1_Q6	Mm.ALL.txStart.600.100.fa	transfac	TGTCATGGC	+77	+85	NA
NM_054051	Pip4k2b	'phosphatidylinositol-5-phosphate 4-kinase, type II, beta'	V$YY1_Q6	Mm.ALL.txStart.600.100.fa	transfac	GACCATGGC	-14	-6	NA
NM_133702	Nol11	'nucleolar protein 11'	V$YY1_Q6	Mm.ALL.txStart.600.100.fa	transfac	CAAAATGGC	-1	+8	NA
NM_028207	Dusp3	'dual specificity phosphatase 3 (vaccinia virus phosphatase VH1-related)'	V$YY1_Q6	Mm.ALL.txStart.600.100.fa	transfac	GCCATGTCC	+32	+40	NA
NM_026561	Nt5c3l	'5'-nucleotidase, cytosolic III-like'	V$YY1_Q6	Mm.ALL.txStart.600.100.fa	transfac	CGTGATGGC	+16	+24	NA
NM_029023	Scpep1	'serine carboxypeptidase 1'	V$YY1_Q6	Mm.ALL.txStart.600.100.fa	transfac	CGCGATGGC	+6	+14	NA
NM_029649	Tmem101	'transmembrane protein 101'	V$YY1_Q6	Mm.ALL.txStart.600.100.fa	transfac	CAAGATGGC	+14	+22	NA
NM_172565	Klhl11	'kelch-like 11 (Drosophila)'	V$YY1_Q6	Mm.ALL.txStart.600.100.fa	transfac	CAAGATGGC	+51	+59	NA
NM_173048	Gga3	'golgi associated, gamma adaptin ear containing, ARF binding protein 3'	V$YY1_Q6	Mm.ALL.txStart.600.100.fa	transfac	CAATATGGC	+15	+23	NA
NM_022891	Rpl23	'ribosomal protein L23'	V$YY1_Q6	Mm.ALL.txStart.600.100.fa	transfac	CGGGATGGC	+73	+81	NA
NM_011365	Itsn2	'intersectin 2'	V$YY1_Q6	Mm.ALL.txStart.600.100.fa	transfac	GCAGATGGC	-1	+8	NA
NM_011365	Itsn2	'intersectin 2'	V$YY1_Q6	Mm.ALL.txStart.600.100.fa	transfac	CATGATGGC	+35	+43	NA
NM_153082	Rbj	'rab and DnaJ domain containing'	V$YY1_Q6	Mm.ALL.txStart.600.100.fa	transfac	GGGGATGGC	+42	+50	NA
NM_144551	Trib2	'tribbles homolog 2 (Drosophila)'	V$YY1_Q6	Mm.ALL.txStart.600.100.fa	transfac	GCCATCCCC	+25	+33	NA
NM_026037	Mboat2	'membrane bound O-acyltransferase domain containing 2'	V$YY1_Q6	Mm.ALL.txStart.600.100.fa	transfac	GGCCATGGC	+74	+82	NA
NM_026037	Mboat2	'membrane bound O-acyltransferase domain containing 2'	V$YY1_Q6	Mm.ALL.txStart.600.100.fa	transfac	GCCATGGCC	+75	+83	NA
NM_172253	Twistnb	'TWIST neighbor'	V$YY1_Q6	Mm.ALL.txStart.600.100.fa	transfac	CCTCATGGC	+28	+36	NA
NM_008584	Meox2	'mesenchyme homeobox 2'	V$YY1_Q6	Mm.ALL.txStart.600.100.fa	transfac	GCCATTTCC	-19	-11	NA
NM_009132	Scin	'scinderin'	V$YY1_Q6	Mm.ALL.txStart.600.100.fa	transfac	CACCATGGC	+72	+80	NA
NM_172582	Coq6	'coenzyme Q6 homolog (yeast)'	V$YY1_Q6	Mm.ALL.txStart.600.100.fa	transfac	CATTATGGC	+1	+9	NA
NM_172582	Coq6	'coenzyme Q6 homolog (yeast)'	V$YY1_Q6	Mm.ALL.txStart.600.100.fa	transfac	CTCCATGGC	+22	+30	NA
NM_178912	Fancm	'Fanconi anemia, complementation group M'	V$YY1_Q6	Mm.ALL.txStart.600.100.fa	transfac	GCCATCCAG	+54	+62	NA
NM_172579	Sipa1l1	'signal-induced proliferation-associated 1 like 1'	V$YY1_Q6	Mm.ALL.txStart.600.100.fa	transfac	AGCCATGGC	+72	+80	NA
NM_172579	Sipa1l1	'signal-induced proliferation-associated 1 like 1'	V$YY1_Q6	Mm.ALL.txStart.600.100.fa	transfac	GCCATGGCA	+73	+81	NA
NM_172952	Gphn	'gephyrin'	V$YY1_Q6	Mm.ALL.txStart.600.100.fa	transfac	AAACATGGC	+41	+49	NA
NM_011133	Pole2	'polymerase (DNA directed), epsilon 2 (p59 subunit)'	V$YY1_Q6	Mm.ALL.txStart.600.100.fa	transfac	GAACATGGC	+23	+31	NA
NM_027213	Med6	'mediator of RNA polymerase II transcription, subunit 6 homolog (yeast)'	V$YY1_Q6	Mm.ALL.txStart.600.100.fa	transfac	AATTATGGC	-7	+2	NA
NM_027269	1110034A24Rik	'RIKEN cDNA 1110034A24 gene'	V$YY1_Q6	Mm.ALL.txStart.600.100.fa	transfac	TACTATGGC	-15	-7	NA
NM_145443	L2hgdh	'L-2-hydroxyglutarate dehydrogenase'	V$YY1_Q6	Mm.ALL.txStart.600.100.fa	transfac	GCCATGTGG	+20	+28	NA
NM_028807	1200009I06Rik	'RIKEN cDNA 1200009I06 gene'	V$YY1_Q6	Mm.ALL.txStart.600.100.fa	transfac	GCCATCTCT	+73	+81	NA
NM_028023	Cdca4	'cell division cycle associated 4'	V$YY1_Q6	Mm.ALL.txStart.600.100.fa	transfac	CGCCATGGC	+10	+18	NA
NM_028023	Cdca4	'cell division cycle associated 4'	V$YY1_Q6	Mm.ALL.txStart.600.100.fa	transfac	GCCATGGCG	+11	+19	NA
NM_148948	Dicer1	'Dicer1, Dcr-1 homolog (Drosophila)'	V$YY1_Q6	Mm.ALL.txStart.600.100.fa	transfac	GGAAATGGC	+92	+100	NA
NM_145131	Pitrm1	'pitrilysin metallepetidase 1'	V$YY1_Q6	Mm.ALL.txStart.600.100.fa	transfac	GCCATGTGG	+15	+23	NA
NM_020036	Calm4	'calmodulin 4'	V$YY1_Q6	Mm.ALL.txStart.600.100.fa	transfac	TGCCATGGC	-9	-1	NA
NM_020036	Calm4	'calmodulin 4'	V$YY1_Q6	Mm.ALL.txStart.600.100.fa	transfac	GCCATGGCA	-8	+1	NA
NM_013924	Abt1	'activator of basal transcription'	V$YY1_Q6	Mm.ALL.txStart.600.100.fa	transfac	TCAGATGGC	-12	-4	NA
NM_013924	Abt1	'activator of basal transcription'	V$YY1_Q6	Mm.ALL.txStart.600.100.fa	transfac	GCCATGGTG	+32	+40	NA
NM_172532	Aldh5a1	'aldhehyde dehydrogenase family 5, subfamily A1'	V$YY1_Q6	Mm.ALL.txStart.600.100.fa	transfac	GGCCATGGC	+90	+98	NA
NM_172532	Aldh5a1	'aldhehyde dehydrogenase family 5, subfamily A1'	V$YY1_Q6	Mm.ALL.txStart.600.100.fa	transfac	GCCATGGCG	+91	+99	NA
NM_146041	Gmds	'GDP-mannose 4, 6-dehydratase'	V$YY1_Q6	Mm.ALL.txStart.600.100.fa	transfac	CGACATGGC	+58	+66	NA
NM_026512	Bphl	'biphenyl hydrolase-like (serine hydrolase, breast epithelial mucin-associated antigen)'	V$YY1_Q6	Mm.ALL.txStart.600.100.fa	transfac	AGCTATGGC	+19	+27	NA
NM_026738	1110007C09Rik	'RIKEN cDNA 1110007C09 gene'	V$YY1_Q6	Mm.ALL.txStart.600.100.fa	transfac	GCCATGACA	+81	+89	NA
NM_025495	Cenpp	'centromere protein P'	V$YY1_Q6	Mm.ALL.txStart.600.100.fa	transfac	GCCATTCTC	-4	+5	NA
NM_146045	B4galt7	'xylosylprotein beta1,4-galactosyltransferase, polypeptide 7 (galactosyltransferase I)'	V$YY1_Q6	Mm.ALL.txStart.600.100.fa	transfac	GAGGATGGC	+72	+80	NA
NM_178397	Ubxd8	'UBX domain containing 8'	V$YY1_Q6	Mm.ALL.txStart.600.100.fa	transfac	CAAAATGGC	+19	+27	NA
NM_026611	Rnaset2b	'ribonuclease T2B'	V$YY1_Q6	Mm.ALL.txStart.600.100.fa	transfac	TGCGATGGC	+91	+99	NA
NM_173757	Mrps27	'mitochondrial ribosomal protein S27'	V$YY1_Q6	Mm.ALL.txStart.600.100.fa	transfac	CAAGATGGC	+14	+22	NA
NM_027453	Btf3l4	'basic transcription factor 3-like 4'	V$YY1_Q6	Mm.ALL.txStart.600.100.fa	transfac	GCCATCTTG	+27	+35	NA
NM_172595	Arl15	'ADP-ribosylation factor-like 15'	V$YY1_Q6	Mm.ALL.txStart.600.100.fa	transfac	GCCATTCCG	+64	+72	NA
NM_178410	Marveld2	'MARVEL (membrane-associating) domain containing 2'	V$YY1_Q6	Mm.ALL.txStart.600.100.fa	transfac	GCCATCAGT	+11	+19	NA
NM_177783	Zfp650	'zinc finger protein 650'	V$YY1_Q6	Mm.ALL.txStart.600.100.fa	transfac	CATCATGGC	-22	-14	NA
NM_172599	D14Ertd436e	'DNA segment, Chr 14, ERATO Doi 436, expressed'	V$YY1_Q6	Mm.ALL.txStart.600.100.fa	transfac	CATCATGGC	+5	+13	NA
NM_028643	Efha1	'EF hand domain family A1'	V$YY1_Q6	Mm.ALL.txStart.600.100.fa	transfac	AAAGATGGC	+20	+28	NA
NM_025945	Polr3d	'polymerase (RNA) III (DNA directed) polypeptide D'	V$YY1_Q6	Mm.ALL.txStart.600.100.fa	transfac	TAAGATGGC	-3	+6	NA
NM_177338	Hmbox1	'homeobox containing 1'	V$YY1_Q6	Mm.ALL.txStart.600.100.fa	transfac	CAATATGGC	-1	+8	NA
NM_144844	Pcca	'propionyl-Coenzyme A carboxylase, alpha polypeptide'	V$YY1_Q6	Mm.ALL.txStart.600.100.fa	transfac	GACGATGGC	+21	+29	NA
NM_011815	Fyb	'FYN binding protein'	V$YY1_Q6	Mm.ALL.txStart.600.100.fa	transfac	CCTCATGGC	+66	+74	NA
NM_026396	Bxdc2	'brix domain containing 2'	V$YY1_Q6	Mm.ALL.txStart.600.100.fa	transfac	CGAGATGGC	+11	+19	NA
NM_145469	Npal2	'NIPA-like domain containing 2'	V$YY1_Q6	Mm.ALL.txStart.600.100.fa	transfac	CCTCATGGC	+8	+16	NA
NM_182805	Gpt1	'glutamic pyruvic transaminase 1, soluble'	V$YY1_Q6	Mm.ALL.txStart.600.100.fa	transfac	AGCCATGGC	+91	+99	NA
NM_182805	Gpt1	'glutamic pyruvic transaminase 1, soluble'	V$YY1_Q6	Mm.ALL.txStart.600.100.fa	transfac	GCCATGGCC	+92	+100	NA
NM_153505	Nckap1l	'NCK associated protein 1 like'	V$YY1_Q6	Mm.ALL.txStart.600.100.fa	transfac	GCCATCATG	+48	+56	NA
NM_145470	Depdc6	'DEP domain containing 6'	V$YY1_Q6	Mm.ALL.txStart.600.100.fa	transfac	AAAGATGGC	+75	+83	NA
NM_172611	BC021523	'cDNA sequence BC021523'	V$YY1_Q6	Mm.ALL.txStart.600.100.fa	transfac	GCCATTGGA	-10	-2	NA
NM_153533	Tenc1	'tensin like C1 domain-containing phosphatase'	V$YY1_Q6	Mm.ALL.txStart.600.100.fa	transfac	GCCATGAAG	+36	+44	NA
NM_177310	Xpnpep3	'X-prolyl aminopeptidase (aminopeptidase P) 3, putative'	V$YY1_Q6	Mm.ALL.txStart.600.100.fa	transfac	GCCATGCCG	+34	+42	NA
NM_145993	L3mbtl2	'l(3)mbt-like 2 (Drosophila)'	V$YY1_Q6	Mm.ALL.txStart.600.100.fa	transfac	CAATATGGC	+13	+21	NA
NM_028015	Lass5	'longevity assurance homolog 5 (S. cerevisiae)'	V$YY1_Q6	Mm.ALL.txStart.600.100.fa	transfac	GCCATCCTT	-25	-17	NA
NM_144849	Ankrd54	'ankyrin repeat domain 54'	V$YY1_Q6	Mm.ALL.txStart.600.100.fa	transfac	TGCCATGGC	+59	+67	NA
NM_144849	Ankrd54	'ankyrin repeat domain 54'	V$YY1_Q6	Mm.ALL.txStart.600.100.fa	transfac	GCCATGGCA	+60	+68	NA
NM_178919	Tmem112b	'transmembrane protein 112B'	V$YY1_Q6	Mm.ALL.txStart.600.100.fa	transfac	GGACATGGC	+32	+40	NA
NM_175456	Abra	'actin-binding Rho activating protein'	V$YY1_Q6	Mm.ALL.txStart.600.100.fa	transfac	TAGCATGGC	+49	+57	NA
NM_030201	Stch	'stress 70 protein chaperone, microsome-associated, human homolog'	V$YY1_Q6	Mm.ALL.txStart.600.100.fa	transfac	ACTGATGGC	+16	+24	NA
NM_026502	1110004E09Rik	'RIKEN cDNA 1110004E09 gene'	V$YY1_Q6	Mm.ALL.txStart.600.100.fa	transfac	GCCATGGTT	+91	+99	NA
NM_145125	Brwd1	'bromodomain and WD repeat domain containing 1'	V$YY1_Q6	Mm.ALL.txStart.600.100.fa	transfac	CGGCATGGC	+4	+12	NA
NM_145483	Zfp160	'zinc finger protein 160'	V$YY1_Q6	Mm.ALL.txStart.600.100.fa	transfac	AGGGATGGC	+80	+88	NA
NM_027185	Def6	'differentially expressed in FDCP 6'	V$YY1_Q6	Mm.ALL.txStart.600.100.fa	transfac	AGCCATGGC	+10	+18	NA
NM_027185	Def6	'differentially expressed in FDCP 6'	V$YY1_Q6	Mm.ALL.txStart.600.100.fa	transfac	GCCATGGCC	+11	+19	NA
NM_021793	Tmem8	'transmembrane protein 8 (five membrane-spanning domains)'	V$YY1_Q6	Mm.ALL.txStart.600.100.fa	transfac	GCCATGGGA	+18	+26	NA
NM_017406	Crebl1	'cAMP responsive element binding protein-like 1'	V$YY1_Q6	Mm.ALL.txStart.600.100.fa	transfac	GAAGATGGC	+86	+94	NA
NM_027008	Kctd5	'potassium channel tetramerisation domain containing 5'	V$YY1_Q6	Mm.ALL.txStart.600.100.fa	transfac	GATCATGGC	+6	+14	NA
NM_025878	Mrps18b	'mitochondrial ribosomal protein S18B'	V$YY1_Q6	Mm.ALL.txStart.600.100.fa	transfac	CAAGATGGC	+3	+11	NA
NM_028476	2610110G12Rik	'RIKEN cDNA 2610110G12 gene'	V$YY1_Q6	Mm.ALL.txStart.600.100.fa	transfac	GCCATGGAG	+8	+16	NA
NM_145487	Prr3	'proline-rich polypeptide 3'	V$YY1_Q6	Mm.ALL.txStart.600.100.fa	transfac	CGGCATGGC	+57	+65	NA
NM_028751	Tjap1	'tight junction associated protein 1'	V$YY1_Q6	Mm.ALL.txStart.600.100.fa	transfac	CAAGATGGC	+19	+27	NA
NM_028711	Slc25a27	'solute carrier family 25, member 27'	V$YY1_Q6	Mm.ALL.txStart.600.100.fa	transfac	AGAGATGGC	+54	+62	NA
NM_054082	Mta3	'metastasis associated 3'	V$YY1_Q6	Mm.ALL.txStart.600.100.fa	transfac	GGACATGGC	+46	+54	NA
NM_152817	Ttc27	'tetratricopeptide repeat domain 27'	V$YY1_Q6	Mm.ALL.txStart.600.100.fa	transfac	TGTCATGGC	+18	+26	NA
NM_028233	Lrpprc	'leucine-rich PPR-motif containing'	V$YY1_Q6	Mm.ALL.txStart.600.100.fa	transfac	AGCCATGGC	-2	+7	NA
NM_028233	Lrpprc	'leucine-rich PPR-motif containing'	V$YY1_Q6	Mm.ALL.txStart.600.100.fa	transfac	GCCATGGCA	-1	+8	NA
NM_028887	Smchd1	'SMC hinge domain containing 1'	V$YY1_Q6	Mm.ALL.txStart.600.100.fa	transfac	TGAAATGGC	+77	+85	NA
NM_026157	Papd1	'PAP associated domain containing 1'	V$YY1_Q6	Mm.ALL.txStart.600.100.fa	transfac	GATAATGGC	+27	+35	NA
NM_173441	Iws1	'IWS1 homolog (S. cerevisiae)'	V$YY1_Q6	Mm.ALL.txStart.600.100.fa	transfac	GCCATTTTG	+5	+13	NA
NM_178377	Commd10	'COMM domain containing 10'	V$YY1_Q6	Mm.ALL.txStart.600.100.fa	transfac	AAGGATGGC	+9	+17	NA
NM_178377	Commd10	'COMM domain containing 10'	V$YY1_Q6	Mm.ALL.txStart.600.100.fa	transfac	GCCATGCGG	+77	+85	NA
NM_028112	Seh1l	'SEH1-like (S. cerevisiae'	V$YY1_Q6	Mm.ALL.txStart.600.100.fa	transfac	GCCATGTTT	+33	+41	NA
NM_026301	Rnf125	'ring finger protein 125'	V$YY1_Q6	Mm.ALL.txStart.600.100.fa	transfac	CAACATGGC	+61	+69	NA
NM_025478	Isoc1	'isochorismatase domain containing 1'	V$YY1_Q6	Mm.ALL.txStart.600.100.fa	transfac	GAACATGGC	+7	+15	NA
NM_027222	2010001M09Rik	'RIKEN cDNA 2010001M09 gene'	V$YY1_Q6	Mm.ALL.txStart.600.100.fa	transfac	GCCATGAGA	+32	+40	NA
NM_027400	Lman1	'lectin, mannose-binding, 1'	V$YY1_Q6	Mm.ALL.txStart.600.100.fa	transfac	CAAGATGGC	-3	+6	NA
NM_021296	Grpel2	'GrpE-like 2, mitochondrial'	V$YY1_Q6	Mm.ALL.txStart.600.100.fa	transfac	GAACATGGC	+18	+26	NA
NM_029669	Dnajc18	'DnaJ (Hsp40) homolog, subfamily C, member 18'	V$YY1_Q6	Mm.ALL.txStart.600.100.fa	transfac	CGATATGGC	+53	+61	NA
NM_139206	Centd3	'centaurin, delta 3'	V$YY1_Q6	Mm.ALL.txStart.600.100.fa	transfac	AGCAATGGC	-10	-2	NA
NM_139206	Centd3	'centaurin, delta 3'	V$YY1_Q6	Mm.ALL.txStart.600.100.fa	transfac	GCCCATGGC	+6	+14	NA
NM_139206	Centd3	'centaurin, delta 3'	V$YY1_Q6	Mm.ALL.txStart.600.100.fa	transfac	CGGCATGGC	+88	+96	NA
NM_009860	Cdc25c	'cell division cycle 25 homolog C (S. pombe)'	V$YY1_Q6	Mm.ALL.txStart.600.100.fa	transfac	GCCATCTCC	-11	-3	NA
NM_172625	D030070L09Rik	'RIKEN cDNA D030070L09 gene'	V$YY1_Q6	Mm.ALL.txStart.600.100.fa	transfac	CAGAATGGC	+15	+23	NA
NM_146090	Zadh2	'zinc binding alcohol dehydrogenase, domain containing 2'	V$YY1_Q6	Mm.ALL.txStart.600.100.fa	transfac	GCCATCGTG	+38	+46	NA
NM_146090	Zadh2	'zinc binding alcohol dehydrogenase, domain containing 2'	V$YY1_Q6	Mm.ALL.txStart.600.100.fa	transfac	GCCATCCCC	+89	+97	NA
NM_025969	1700034H14Rik	'RIKEN cDNA 1700034H14 gene'	V$YY1_Q6	Mm.ALL.txStart.600.100.fa	transfac	AAGCATGGC	+22	+30	NA
NM_028623	Cst6	'cystatin E/M'	V$YY1_Q6	Mm.ALL.txStart.600.100.fa	transfac	GCCATCTCT	+68	+76	NA
NM_025610	Asrgl1	'asparaginase like 1'	V$YY1_Q6	Mm.ALL.txStart.600.100.fa	transfac	CATCATGGC	+9	+17	NA
NM_175013	Pgm5	'phosphoglucomutase 5'	V$YY1_Q6	Mm.ALL.txStart.600.100.fa	transfac	GCCATGGAG	+51	+59	NA
NM_019588	Plce1	'phospholipase C, epsilon 1'	V$YY1_Q6	Mm.ALL.txStart.600.100.fa	transfac	AGAAATGGC	+74	+82	NA
NM_175353	Exoc6	'exocyst complex component 6'	V$YY1_Q6	Mm.ALL.txStart.600.100.fa	transfac	CAAGATGGC	+44	+52	NA
NM_145503	Lzts2	'leucine zipper, putative tumor suppressor 2'	V$YY1_Q6	Mm.ALL.txStart.600.100.fa	transfac	CACCATGGC	+36	+44	NA
NM_145503	Lzts2	'leucine zipper, putative tumor suppressor 2'	V$YY1_Q6	Mm.ALL.txStart.600.100.fa	transfac	GCCATTGTG	+43	+51	NA
NM_176958	Hif1an	'hypoxia-inducible factor 1, alpha subunit inhibitor'	V$YY1_Q6	Mm.ALL.txStart.600.100.fa	transfac	AGAGATGGC	+21	+29	NA
NM_027654	Pcgf6	'polycomb group ring finger 6'	V$YY1_Q6	Mm.ALL.txStart.600.100.fa	transfac	GCCATGCCG	+90	+98	NA
NM_145123	Crtac1	'cartilage acidic protein 1'	V$YY1_Q6	Mm.ALL.txStart.600.100.fa	transfac	GAGGATGGC	+11	+19	NA
NM_029648	D19Ertd737e	'DNA segment, Chr 19, ERATO Doi 737, expressed'	V$YY1_Q6	Mm.ALL.txStart.600.100.fa	transfac	TAAGATGGC	+22	+30	NA
NM_008528	Blnk	'B-cell linker'	V$YY1_Q6	Mm.ALL.txStart.600.100.fa	transfac	GCCATCCAG	+6	+14	NA
NM_008528	Blnk	'B-cell linker'	V$YY1_Q6	Mm.ALL.txStart.600.100.fa	transfac	GCCATCTGC	+70	+78	NA
NM_024221	Pdhb	'pyruvate dehydrogenase (lipoamide) beta'	V$YY1_Q6	Mm.ALL.txStart.600.100.fa	transfac	CAAGATGGC	+20	+28	NA
NM_175236	Adhfe1	'alcohol dehydrogenase, iron containing, 1'	V$YY1_Q6	Mm.ALL.txStart.600.100.fa	transfac	TGCCATGGC	+10	+18	NA
NM_175236	Adhfe1	'alcohol dehydrogenase, iron containing, 1'	V$YY1_Q6	Mm.ALL.txStart.600.100.fa	transfac	GCCATGGCT	+11	+19	NA
NM_145381	Lactb2	'lactamase, beta 2'	V$YY1_Q6	Mm.ALL.txStart.600.100.fa	transfac	AGAGATGGC	+56	+64	NA
NM_021467	Tnni1	'troponin I, skeletal, slow 1'	V$YY1_Q6	Mm.ALL.txStart.600.100.fa	transfac	GAAGATGGC	+47	+55	NA
NM_007695	Chi3l1	'chitinase 3-like 1'	V$YY1_Q6	Mm.ALL.txStart.600.100.fa	transfac	GCCATCATG	+18	+26	NA
NM_145977	Slc45a3	'solute carrier family 45, member 3'	V$YY1_Q6	Mm.ALL.txStart.600.100.fa	transfac	CAGGATGGC	-22	-14	NA
NM_145417	Rnpep	'arginyl aminopeptidase (aminopeptidase B)'	V$YY1_Q6	Mm.ALL.txStart.600.100.fa	transfac	GCCATGGAG	+24	+32	NA
NM_172510	Mfsd4	'major facilitator superfamily domain containing 4'	V$YY1_Q6	Mm.ALL.txStart.600.100.fa	transfac	GCCATGGGC	+39	+47	NA
NM_145991	Cdc73	'Vcell division cycle 73, Paf1/RNA polymerase II complex component, homolog (S. cerevisiae)'	V$YY1_Q6	Mm.ALL.txStart.600.100.fa	transfac	GAAGATGGC	+57	+65	NA
NM_029115	4930455F23Rik	'RIKEN cDNA 4930455F23 gene'	V$YY1_Q6	Mm.ALL.txStart.600.100.fa	transfac	TGCCATGGC	+23	+31	NA
NM_029115	4930455F23Rik	'RIKEN cDNA 4930455F23 gene'	V$YY1_Q6	Mm.ALL.txStart.600.100.fa	transfac	GCCATGGCA	+24	+32	NA
NM_177068	Olfml2b	'olfactomedin-like 2B'	V$YY1_Q6	Mm.ALL.txStart.600.100.fa	transfac	TCTCATGGC	+86	+94	NA
NM_153555	Wdr42a	'WD repeat domain 42A'	V$YY1_Q6	Mm.ALL.txStart.600.100.fa	transfac	TAAGATGGC	+29	+37	NA
NM_010633	Uhmk1	'U2AF homology motif (UHM) kinase 1'	V$YY1_Q6	Mm.ALL.txStart.600.100.fa	transfac	TGTCATGGC	+3	+11	NA
NM_178883	Scyl1bp1	'SCY1-like 1 binding protein 1'	V$YY1_Q6	Mm.ALL.txStart.600.100.fa	transfac	GCGGATGGC	+55	+63	NA
NM_173378	Trp53bp2	'transformation related protein 53 binding protein 2'	V$YY1_Q6	Mm.ALL.txStart.600.100.fa	transfac	GCCATTTAG	+9	+17	NA
NM_146105	9630058J23Rik	'RIKEN cDNA 9630058J23 gene'	V$YY1_Q6	Mm.ALL.txStart.600.100.fa	transfac	GCCATGTCA	+16	+24	NA
NM_178632	Ints7	'integrator complex subunit 7'	V$YY1_Q6	Mm.ALL.txStart.600.100.fa	transfac	GAAGATGGC	+11	+19	NA
NM_178632	Ints7	'integrator complex subunit 7'	V$YY1_Q6	Mm.ALL.txStart.600.100.fa	transfac	GGTCATGGC	+75	+83	NA
NM_146106	Lyplal1	'lysophospholipase-like 1'	V$YY1_Q6	Mm.ALL.txStart.600.100.fa	transfac	GCCATCTCT	+44	+52	NA
NM_146106	Lyplal1	'lysophospholipase-like 1'	V$YY1_Q6	Mm.ALL.txStart.600.100.fa	transfac	CGCCATGGC	+57	+65	NA
NM_146106	Lyplal1	'lysophospholipase-like 1'	V$YY1_Q6	Mm.ALL.txStart.600.100.fa	transfac	GCCATGGCT	+58	+66	NA
NM_146108	Hibch	'3-hydroxyisobutyryl-Coenzyme A hydrolase'	V$YY1_Q6	Mm.ALL.txStart.600.100.fa	transfac	GCCATGGGG	+62	+70	NA
NM_146108	Hibch	'3-hydroxyisobutyryl-Coenzyme A hydrolase'	V$YY1_Q6	Mm.ALL.txStart.600.100.fa	transfac	GCCATATGC	+73	+81	NA
NM_145996	Arid5a	'AT rich interactive domain 5A (Mrf1 like)'	V$YY1_Q6	Mm.ALL.txStart.600.100.fa	transfac	GCCATGGGT	+77	+85	NA
NM_009533	Xrcc5	'X-ray repair complementing defective repair in Chinese hamster cells 5'	V$YY1_Q6	Mm.ALL.txStart.600.100.fa	transfac	CAGCATGGC	+24	+32	NA
NM_153783	Paox	'polyamine oxidase (exo-N4-amino)'	V$YY1_Q6	Mm.ALL.txStart.600.100.fa	transfac	AGCCATGGC	+38	+46	NA
NM_153783	Paox	'polyamine oxidase (exo-N4-amino)'	V$YY1_Q6	Mm.ALL.txStart.600.100.fa	transfac	GCCATGGCG	+39	+47	NA
NM_026604	4921533L14Rik	'RIKEN cDNA 4921533L14 gene'	V$YY1_Q6	Mm.ALL.txStart.600.100.fa	transfac	GCATATGGC	+60	+68	NA
NM_145392	Bag2	'Bcl2-associated athanogene 2'	V$YY1_Q6	Mm.ALL.txStart.600.100.fa	transfac	GCTCATGGC	+54	+62	NA
NM_152915	Dner	'delta/notch-like EGF-related receptor'	V$YY1_Q6	Mm.ALL.txStart.600.100.fa	transfac	GCCATCTGA	+65	+73	NA
NM_175118	Dusp28	'dual specificity phosphatase 28'	V$YY1_Q6	Mm.ALL.txStart.600.100.fa	transfac	CTAGATGGC	-14	-6	NA
NM_181405	Rnpepl1	'arginyl aminopeptidase (aminopeptidase B)-like 1'	V$YY1_Q6	Mm.ALL.txStart.600.100.fa	transfac	GACTATGGC	-20	-12	NA
NM_172471	Itih5	'inter-alpha (globulin) inhibitor H5'	V$YY1_Q6	Mm.ALL.txStart.600.100.fa	transfac	GCCATGCTC	+48	+56	NA
NM_029619	Msrb2	'methionine sulfoxide reductase B2'	V$YY1_Q6	Mm.ALL.txStart.600.100.fa	transfac	CGTCATGGC	+44	+52	NA
NM_015792	Fbxo18	'F-box protein 18'	V$YY1_Q6	Mm.ALL.txStart.600.100.fa	transfac	GCCATAGTG	+91	+99	NA
NM_029963	Mrps5	'mitochondrial ribosomal protein S5'	V$YY1_Q6	Mm.ALL.txStart.600.100.fa	transfac	CAGCATGGC	-2	+7	NA
NM_026896	Med27	'mediator complex subunit 27'	V$YY1_Q6	Mm.ALL.txStart.600.100.fa	transfac	CAACATGGC	+6	+14	NA
NM_026896	Med27	'mediator complex subunit 27'	V$YY1_Q6	Mm.ALL.txStart.600.100.fa	transfac	GCCATCCAG	+67	+75	NA
NM_145521	Ppapdc3	'phosphatidic acid phosphatase type 2 domain containing 3'	V$YY1_Q6	Mm.ALL.txStart.600.100.fa	transfac	GCCATGTGC	+38	+46	NA
NM_153560	C230093N12Rik	'RIKEN cDNA C230093N12 gene'	V$YY1_Q6	Mm.ALL.txStart.600.100.fa	transfac	GCCATCCGG	+74	+82	NA
NM_175286	C430004E15Rik	'RIKEN cDNA C430004E15 gene'	V$YY1_Q6	Mm.ALL.txStart.600.100.fa	transfac	CAGCATGGC	+67	+75	NA
NM_146119	9130404D14Rik	'RIKEN cDNA 9130404D14 gene'	V$YY1_Q6	Mm.ALL.txStart.600.100.fa	transfac	CTCCATGGC	+61	+69	NA
NM_026615	Urm1	'ubiquitin related modifier 1 homolog (S. cerevisiae)'	V$YY1_Q6	Mm.ALL.txStart.600.100.fa	transfac	AAACATGGC	+9	+17	NA
NM_026615	Urm1	'ubiquitin related modifier 1 homolog (S. cerevisiae)'	V$YY1_Q6	Mm.ALL.txStart.600.100.fa	transfac	GCCATAAGG	+85	+93	NA
NM_178693	Coq4	'coenzyme Q4 homolog (yeast)'	V$YY1_Q6	Mm.ALL.txStart.600.100.fa	transfac	TGCCATGGC	+19	+27	NA
NM_178693	Coq4	'coenzyme Q4 homolog (yeast)'	V$YY1_Q6	Mm.ALL.txStart.600.100.fa	transfac	GCCATGGCG	+20	+28	NA
NM_178760	Gpr107	'G protein-coupled receptor 107'	V$YY1_Q6	Mm.ALL.txStart.600.100.fa	transfac	AAACATGGC	+22	+30	NA
NM_153805	Pkn3	'protein kinase N3'	V$YY1_Q6	Mm.ALL.txStart.600.100.fa	transfac	GCCATTCTT	-15	-7	NA
NM_009295	Stxbp1	'syntaxin binding protein 1'	V$YY1_Q6	Mm.ALL.txStart.600.100.fa	transfac	CGCCATGGC	+32	+40	NA
NM_009295	Stxbp1	'syntaxin binding protein 1'	V$YY1_Q6	Mm.ALL.txStart.600.100.fa	transfac	GCCATGGCC	+33	+41	NA
NM_153559	Qsox2	'quiescin Q6 sulfhydryl oxidase 2'	V$YY1_Q6	Mm.ALL.txStart.600.100.fa	transfac	CAACATGGC	+44	+52	NA
NM_027990	2310010M24Rik	'RIKEN cDNA 2310010M24 gene'	V$YY1_Q6	Mm.ALL.txStart.600.100.fa	transfac	GCCATCGCC	+5	+13	NA
NM_175238	Rif1	'Rap1 interacting factor 1 homolog (yeast)'	V$YY1_Q6	Mm.ALL.txStart.600.100.fa	transfac	GCCATCTTG	+3	+11	NA
NM_022989	Arl6ip6	'ADP-ribosylation factor-like 6 interacting protein 6'	V$YY1_Q6	Mm.ALL.txStart.600.100.fa	transfac	GCCATGTCG	+10	+18	NA
NM_028809	Arpc5l	'actin related protein 2/3 complex, subunit 5-like'	V$YY1_Q6	Mm.ALL.txStart.600.100.fa	transfac	CGCCATGGC	+54	+62	NA
NM_028809	Arpc5l	'actin related protein 2/3 complex, subunit 5-like'	V$YY1_Q6	Mm.ALL.txStart.600.100.fa	transfac	GCCATGGCC	+55	+63	NA
NM_172663	Epc2	'enhancer of polycomb homolog 2 (Drosophila)'	V$YY1_Q6	Mm.ALL.txStart.600.100.fa	transfac	GCCATGTTG	+28	+36	NA
NM_172663	Epc2	'enhancer of polycomb homolog 2 (Drosophila)'	V$YY1_Q6	Mm.ALL.txStart.600.100.fa	transfac	GGCCATGGC	+36	+44	NA
NM_172663	Epc2	'enhancer of polycomb homolog 2 (Drosophila)'	V$YY1_Q6	Mm.ALL.txStart.600.100.fa	transfac	GCCATGGCG	+37	+45	NA
NM_019401	Nmi	'N-myc (and STAT) interactor'	V$YY1_Q6	Mm.ALL.txStart.600.100.fa	transfac	AGCAATGGC	+3	+11	NA
NM_146122	Dennd1a	'DENN/MADD domain containing 1A'	V$YY1_Q6	Mm.ALL.txStart.600.100.fa	transfac	GACCATGGC	-7	+2	NA
NM_145528	D2Ertd391e	'DNA segment, Chr 2, ERATO Doi 391, expressed'	V$YY1_Q6	Mm.ALL.txStart.600.100.fa	transfac	AAGGATGGC	+47	+55	NA
NM_028724	Rin2	'Ras and Rab interactor 2'	V$YY1_Q6	Mm.ALL.txStart.600.100.fa	transfac	ATAAATGGC	+55	+63	NA
NM_026981	Dtwd1	'DTW domain containing 1'	V$YY1_Q6	Mm.ALL.txStart.600.100.fa	transfac	GAAAATGGC	+53	+61	NA
NM_010090	Dusp2	'dual specificity phosphatase 2'	V$YY1_Q6	Mm.ALL.txStart.600.100.fa	transfac	GCCATGGGG	+89	+97	NA
NM_019677	Plcb1	'phospholipase C, beta 1'	V$YY1_Q6	Mm.ALL.txStart.600.100.fa	transfac	CCAGATGGC	-1	+8	NA
NM_145532	Mall	'mal, T-cell differentiation protein-like'	V$YY1_Q6	Mm.ALL.txStart.600.100.fa	transfac	CAGCATGGC	+28	+36	NA
NM_139139	Dnajc17	'DnaJ (Hsp40) homolog, subfamily C, member 17'	V$YY1_Q6	Mm.ALL.txStart.600.100.fa	transfac	AACCATGGC	+6	+14	NA
NM_144804	Depdc7	'DEP domain containing 7'	V$YY1_Q6	Mm.ALL.txStart.600.100.fa	transfac	TGACATGGC	+44	+52	NA
NM_080575	Acss1	'acyl-CoA synthetase short-chain family member 1'	V$YY1_Q6	Mm.ALL.txStart.600.100.fa	transfac	CGAGATGGC	+29	+37	NA
NM_175094	Pdhx	'pyruvate dehydrogenase complex, component X'	V$YY1_Q6	Mm.ALL.txStart.600.100.fa	transfac	GAAGATGGC	+59	+67	NA
NM_181589	Ckap2l	'cytoskeleton associated protein 2-like'	V$YY1_Q6	Mm.ALL.txStart.600.100.fa	transfac	GCCATGGTG	+21	+29	NA
NM_153089	Ppp1r16b	'protein phosphatase 1, regulatory (inhibitor) subunit 16B'	V$YY1_Q6	Mm.ALL.txStart.600.100.fa	transfac	AACAATGGC	+30	+38	NA
NM_145742	Dhx35	'DEAH (Asp-Glu-Ala-His) box polypeptide 35'	V$YY1_Q6	Mm.ALL.txStart.600.100.fa	transfac	CAGCATGGC	+66	+74	NA
NM_144891	Gdap1l1	'ganglioside-induced differentiation-associated protein 1-like 1'	V$YY1_Q6	Mm.ALL.txStart.600.100.fa	transfac	GCCATGTGA	-5	+4	NA
NM_144891	Gdap1l1	'ganglioside-induced differentiation-associated protein 1-like 1'	V$YY1_Q6	Mm.ALL.txStart.600.100.fa	transfac	TGTCATGGC	+65	+73	NA
NM_025912	2010011I20Rik	'RIKEN cDNA 2010011I20 gene'	V$YY1_Q6	Mm.ALL.txStart.600.100.fa	transfac	CGCCATGGC	+44	+52	NA
NM_025912	2010011I20Rik	'RIKEN cDNA 2010011I20 gene'	V$YY1_Q6	Mm.ALL.txStart.600.100.fa	transfac	GCCATGGCC	+45	+53	NA
NM_026765	Uckl1	'uridine-cytidine kinase 1-like 1'	V$YY1_Q6	Mm.ALL.txStart.600.100.fa	transfac	CGCCATGGC	+2	+10	NA
NM_026765	Uckl1	'uridine-cytidine kinase 1-like 1'	V$YY1_Q6	Mm.ALL.txStart.600.100.fa	transfac	GCCATGGCT	+3	+11	NA
NM_025434	Mrps28	'mitochondrial ribosomal protein S28'	V$YY1_Q6	Mm.ALL.txStart.600.100.fa	transfac	CGTCATGGC	+24	+32	NA
NM_153561	Nudt6	'nudix (nucleoside diphosphate linked moiety X)-type motif 6'	V$YY1_Q6	Mm.ALL.txStart.600.100.fa	transfac	GCCATGTGG	+18	+26	NA
NM_175115	Ikzf5	'IKAROS family zinc finger 5'	V$YY1_Q6	Mm.ALL.txStart.600.100.fa	transfac	AAATATGGC	-14	-6	NA
NM_025442	Alg5	'asparagine-linked glycosylation 5 homolog (yeast, dolichyl-phosphate beta-glucosyltransferase)'	V$YY1_Q6	Mm.ALL.txStart.600.100.fa	transfac	CGGGATGGC	+42	+50	NA
NM_026225	Cog6	'component of oligomeric golgi complex 6'	V$YY1_Q6	Mm.ALL.txStart.600.100.fa	transfac	AGCGATGGC	-6	+3	NA
NM_026225	Cog6	'component of oligomeric golgi complex 6'	V$YY1_Q6	Mm.ALL.txStart.600.100.fa	transfac	GCCAATGGC	+47	+55	NA
NM_027148	Exosc8	'exosome component 8'	V$YY1_Q6	Mm.ALL.txStart.600.100.fa	transfac	GCCATCTAA	+68	+76	NA
NM_019655	Adar	'adenosine deaminase, RNA-specific'	V$YY1_Q6	Mm.ALL.txStart.600.100.fa	transfac	GCCATCTTA	-11	-3	NA
NM_144896	Pet112l	'PET112-like (yeast)'	V$YY1_Q6	Mm.ALL.txStart.600.100.fa	transfac	CGCTATGGC	+12	+20	NA
NM_144896	Pet112l	'PET112-like (yeast)'	V$YY1_Q6	Mm.ALL.txStart.600.100.fa	transfac	TAACATGGC	+65	+73	NA
NM_144896	Pet112l	'PET112-like (yeast)'	V$YY1_Q6	Mm.ALL.txStart.600.100.fa	transfac	CTAGATGGC	+73	+81	NA
NM_153807	BC018371	'cDNA sequence BC018371'	V$YY1_Q6	Mm.ALL.txStart.600.100.fa	transfac	AGCCATGGC	+13	+21	NA
NM_153807	BC018371	'cDNA sequence BC018371'	V$YY1_Q6	Mm.ALL.txStart.600.100.fa	transfac	GCCATGGCT	+14	+22	NA
NM_133786	Smc4	'structural maintenance of chromosomes 4'	V$YY1_Q6	Mm.ALL.txStart.600.100.fa	transfac	GCCATTTTC	+16	+24	NA
NM_172681	D930015E06Rik	'RIKEN cDNA D930015E06 gene'	V$YY1_Q6	Mm.ALL.txStart.600.100.fa	transfac	CAGCATGGC	+34	+42	NA
NM_021281	Ctss	'cathepsin S'	V$YY1_Q6	Mm.ALL.txStart.600.100.fa	transfac	GCCATGTAT	+78	+86	NA
NM_175356	Pi4kb	'phosphatidylinositol 4-kinase, catalytic, beta polypeptide'	V$YY1_Q6	Mm.ALL.txStart.600.100.fa	transfac	TACGATGGC	+16	+24	NA
NM_027126	Hfe2	'hemochromatosis type 2 (juvenile) (human homolog)'	V$YY1_Q6	Mm.ALL.txStart.600.100.fa	transfac	GCCATTCCG	+27	+35	NA
NM_027462	Wars2	'tryptophanyl tRNA synthetase 2 (mitochondrial)'	V$YY1_Q6	Mm.ALL.txStart.600.100.fa	transfac	CAAGATGGC	+6	+14	NA
NM_153091	St7l	'suppression of tumorigenicity 7-like'	V$YY1_Q6	Mm.ALL.txStart.600.100.fa	transfac	CAAGATGGC	+11	+19	NA
NM_026043	Rnpc3	'RNA-binding region (RNP1, RRM) containing 3'	V$YY1_Q6	Mm.ALL.txStart.600.100.fa	transfac	CTAGATGGC	+61	+69	NA
NM_019550	Ptbp2	'polypyrimidine tract binding protein 2'	V$YY1_Q6	Mm.ALL.txStart.600.100.fa	transfac	GCCATTTTC	-28	-20	NA
NM_026005	2610301B20Rik	'RIKEN cDNA 2610301B20 gene'	V$YY1_Q6	Mm.ALL.txStart.600.100.fa	transfac	CAAGATGGC	+4	+12	NA
NM_181406	Rars2	'arginyl-tRNA synthetase 2, mitochondrial (putative)'	V$YY1_Q6	Mm.ALL.txStart.600.100.fa	transfac	AGGCATGGC	+10	+18	NA
NM_172691	B230312A22Rik	'RIKEN cDNA B230312A22 gene'	V$YY1_Q6	Mm.ALL.txStart.600.100.fa	transfac	GCCATCACT	+13	+21	NA
NM_178603	Mrpl50	'mitochondrial ribosomal protein L50'	V$YY1_Q6	Mm.ALL.txStart.600.100.fa	transfac	GAGAATGGC	+27	+35	NA
NM_139306	Asah3l	'N-acylsphingosine amidohydrolase 3-like'	V$YY1_Q6	Mm.ALL.txStart.600.100.fa	transfac	GCCATGGGC	+23	+31	NA
NM_138653	Bspry	'B-box and SPRY domain containing'	V$YY1_Q6	Mm.ALL.txStart.600.100.fa	transfac	GCCATGTCC	+24	+32	NA
NM_029949	Snapc3	'small nuclear RNA activating complex, polypeptide 3'	V$YY1_Q6	Mm.ALL.txStart.600.100.fa	transfac	TGACATGGC	+1	+9	NA
NM_144905	6330416G13Rik	'RIKEN cDNA 6330416G13 gene'	V$YY1_Q6	Mm.ALL.txStart.600.100.fa	transfac	GCCATTGTG	-6	+3	NA
NM_011948	Map3k4	'mitogen activated protein kinase kinase kinase 4'	V$YY1_Q6	Mm.ALL.txStart.600.100.fa	transfac	CAAGATGGC	-25	-17	NA
NM_053157	Tm2d1	'TM2 domain containing 1'	V$YY1_Q6	Mm.ALL.txStart.600.100.fa	transfac	CAACATGGC	+26	+34	NA
NM_027250	2010305A19Rik	'RIKEN cDNA 2010305A19 gene'	V$YY1_Q6	Mm.ALL.txStart.600.100.fa	transfac	AATCATGGC	+30	+38	NA
NM_028754	0610037L13Rik	'RIKEN cDNA 0610037L13 gene'	V$YY1_Q6	Mm.ALL.txStart.600.100.fa	transfac	GCCATTGGG	+16	+24	NA
NM_028355	Tmem48	'transmembrane protein 48'	V$YY1_Q6	Mm.ALL.txStart.600.100.fa	transfac	GCCATCTCC	+43	+51	NA
NM_028355	Tmem48	'transmembrane protein 48'	V$YY1_Q6	Mm.ALL.txStart.600.100.fa	transfac	CTCCATGGC	+48	+56	NA
NM_175244	Hectd3	'HECT domain containing 3'	V$YY1_Q6	Mm.ALL.txStart.600.100.fa	transfac	CGCTATGGC	+52	+60	NA
NM_011400	Slc2a1	'solute carrier family 2 (facilitated glucose transporter), member 1'	V$YY1_Q6	Mm.ALL.txStart.600.100.fa	transfac	ACCAATGGC	-12	-4	NA
NM_026837	Tmem53	'transmembrane protein 53'	V$YY1_Q6	Mm.ALL.txStart.600.100.fa	transfac	CACCATGGC	+82	+90	NA
NM_028800	Stk40	'serine/threonine kinase 40'	V$YY1_Q6	Mm.ALL.txStart.600.100.fa	transfac	GCCATGGAG	-15	-7	NA
NM_027310	2310005N01Rik	'RIKEN cDNA 2310005N01 gene'	V$YY1_Q6	Mm.ALL.txStart.600.100.fa	transfac	CAACATGGC	+23	+31	NA
NM_016895	Ak2	'adenylate kinase 2'	V$YY1_Q6	Mm.ALL.txStart.600.100.fa	transfac	AGACATGGC	+27	+35	NA
NM_133889	Bsdc1	'BSD domain containing 1'	V$YY1_Q6	Mm.ALL.txStart.600.100.fa	transfac	CAAGATGGC	+13	+21	NA
NM_172702	Serinc2	'serine incorporator 2'	V$YY1_Q6	Mm.ALL.txStart.600.100.fa	transfac	GCCATGGGG	+53	+61	NA
NM_172518	Fbxo42	'F-box protein 42'	V$YY1_Q6	Mm.ALL.txStart.600.100.fa	transfac	GAAGATGGC	+84	+92	NA
NM_026689	0610009K11Rik	'RIKEN cDNA 0610009K11 gene'	V$YY1_Q6	Mm.ALL.txStart.600.100.fa	transfac	GCCATGGAG	+86	+94	NA
NM_146157	C230096C10Rik	'RIKEN cDNA C230096C10 gene'	V$YY1_Q6	Mm.ALL.txStart.600.100.fa	transfac	AATCATGGC	+19	+27	NA
NM_172703	Eif4g3	'eukaryotic translation initiation factor 4 gamma, 3'	V$YY1_Q6	Mm.ALL.txStart.600.100.fa	transfac	GCCATGTTG	+18	+26	NA
NM_029100	Sepn1	'selenoprotein N, 1'	V$YY1_Q6	Mm.ALL.txStart.600.100.fa	transfac	ACCTATGGC	+67	+75	NA
NM_146156	Pdik1l	'PDLIM1 interacting kinase 1 like'	V$YY1_Q6	Mm.ALL.txStart.600.100.fa	transfac	GCCATTGTG	+38	+46	NA
NM_028727	Nol9	'nucleolar protein 9'	V$YY1_Q6	Mm.ALL.txStart.600.100.fa	transfac	AAGCATGGC	+16	+24	NA
NM_172990	Pank4	'pantothenate kinase 4'	V$YY1_Q6	Mm.ALL.txStart.600.100.fa	transfac	CAAAATGGC	+10	+18	NA
NM_147776	Vwa1	'von Willebrand factor A domain containing 1'	V$YY1_Q6	Mm.ALL.txStart.600.100.fa	transfac	CAGCATGGC	+33	+41	NA
NM_177076	Fbxl13	'F-box and leucine-rich repeat protein 13'	V$YY1_Q6	Mm.ALL.txStart.600.100.fa	transfac	GACCATGGC	+66	+74	NA
NM_133918	Emilin1	'elastin microfibril interfacer 1'	V$YY1_Q6	Mm.ALL.txStart.600.100.fa	transfac	CACCATGGC	+86	+94	NA
NM_175675	4930471M23Rik	'RIKEN cDNA 4930471M23 gene'	V$YY1_Q6	Mm.ALL.txStart.600.100.fa	transfac	CACTATGGC	+56	+64	NA
NM_027901	Gtf3c2	'general transcription factor IIIC, polypeptide 2, beta'	V$YY1_Q6	Mm.ALL.txStart.600.100.fa	transfac	GCCATCTTC	-3	+6	NA
NM_153196	Rbks	'ribokinase'	V$YY1_Q6	Mm.ALL.txStart.600.100.fa	transfac	AGTAATGGC	+6	+14	NA
NM_013587	Lrpap1	'low density lipoprotein receptor-related protein associated protein 1'	V$YY1_Q6	Mm.ALL.txStart.600.100.fa	transfac	GAAGATGGC	+3	+11	NA
NM_011716	Wfs1	'Wolfram syndrome 1 homolog (human)'	V$YY1_Q6	Mm.ALL.txStart.600.100.fa	transfac	TGCCATGGC	+66	+74	NA
NM_011716	Wfs1	'Wolfram syndrome 1 homolog (human)'	V$YY1_Q6	Mm.ALL.txStart.600.100.fa	transfac	GCCATGGCC	+67	+75	NA
NM_177561	Usp46	'ubiquitin specific peptidase 46'	V$YY1_Q6	Mm.ALL.txStart.600.100.fa	transfac	AAAGATGGC	+80	+88	NA
NM_175096	Stbd1	'starch binding domain 1'	V$YY1_Q6	Mm.ALL.txStart.600.100.fa	transfac	GCCATGGGC	+56	+64	NA
NM_025972	Asahl	'N-acylsphingosine amidohydrolase (acid ceramidase)-like'	V$YY1_Q6	Mm.ALL.txStart.600.100.fa	transfac	GCCATGGGG	+78	+86	NA
NM_152839	Igj	'immunoglobulin joining chain'	V$YY1_Q6	Mm.ALL.txStart.600.100.fa	transfac	GCCATTTTT	+56	+64	NA
NM_144911	Rpap2	'RNA polymerase II associated protein 2'	V$YY1_Q6	Mm.ALL.txStart.600.100.fa	transfac	CCCCATGGC	+50	+58	NA
NM_013827	Mtf2	'metal response element binding transcription factor 2'	V$YY1_Q6	Mm.ALL.txStart.600.100.fa	transfac	CAAAATGGC	-12	-4	NA
NM_175473	Fras1	'Fraser syndrome 1 homolog (human)'	V$YY1_Q6	Mm.ALL.txStart.600.100.fa	transfac	AATTATGGC	+53	+61	NA
NM_026062	2900024C23Rik	'RIKEN cDNA 2900024C23 gene'	V$YY1_Q6	Mm.ALL.txStart.600.100.fa	transfac	TGCCATGGC	+28	+36	NA
NM_026062	2900024C23Rik	'RIKEN cDNA 2900024C23 gene'	V$YY1_Q6	Mm.ALL.txStart.600.100.fa	transfac	GCCATGGCG	+29	+37	NA
NM_027156	Ddx51	'DEAD (Asp-Glu-Ala-Asp) box polypeptide 51'	V$YY1_Q6	Mm.ALL.txStart.600.100.fa	transfac	AGCTATGGC	+11	+19	NA
NM_007708	Cit	'citron'	V$YY1_Q6	Mm.ALL.txStart.600.100.fa	transfac	GCCCATGGC	+90	+98	NA
NM_011026	P2rx4	'purinergic receptor P2X, ligand-gated ion channel 4'	V$YY1_Q6	Mm.ALL.txStart.600.100.fa	transfac	AGCCATGGC	+26	+34	NA
NM_011026	P2rx4	'purinergic receptor P2X, ligand-gated ion channel 4'	V$YY1_Q6	Mm.ALL.txStart.600.100.fa	transfac	GCCATGGCA	+27	+35	NA
NM_026409	Ddx55	'DEAD (Asp-Glu-Ala-Asp) box polypeptide 55'	V$YY1_Q6	Mm.ALL.txStart.600.100.fa	transfac	GCCATGGAG	+44	+52	NA
NM_145564	Fbxo21	'F-box protein 21'	V$YY1_Q6	Mm.ALL.txStart.600.100.fa	transfac	CAAGATGGC	+28	+36	NA
NM_172722	C330023M02Rik	'RIKEN cDNA C330023M02 gene'	V$YY1_Q6	Mm.ALL.txStart.600.100.fa	transfac	CATCATGGC	+20	+28	NA
NM_172722	C330023M02Rik	'RIKEN cDNA C330023M02 gene'	V$YY1_Q6	Mm.ALL.txStart.600.100.fa	transfac	GCCATGTGC	+37	+45	NA
NM_175352	Unc119b	'unc-119 homolog B (C. elegans)'	V$YY1_Q6	Mm.ALL.txStart.600.100.fa	transfac	GCCATCTTG	+46	+54	NA
NM_146001	Hip1	'huntingtin interacting protein 1'	V$YY1_Q6	Mm.ALL.txStart.600.100.fa	transfac	CCGAATGGC	+65	+73	NA
NM_026269	1110007L15Rik	'RIKEN cDNA 1110007L15 gene'	V$YY1_Q6	Mm.ALL.txStart.600.100.fa	transfac	GCCCATGGC	+87	+95	NA
NM_025604	Psmg3	'proteasome (prosome, macropain) assembly chaperone 3'	V$YY1_Q6	Mm.ALL.txStart.600.100.fa	transfac	GCCATCCCC	+73	+81	NA
NM_178242	Zfp469	'zinc finger protein 469'	V$YY1_Q6	Mm.ALL.txStart.600.100.fa	transfac	AGGGATGGC	+19	+27	NA
NM_175310	Pds5b	'PDS5, regulator of cohesion maintenance, homolog B (S. cerevisiae)'	V$YY1_Q6	Mm.ALL.txStart.600.100.fa	transfac	CATCATGGC	+6	+14	NA
NM_027881	Osbpl3	'oxysterol binding protein-like 3'	V$YY1_Q6	Mm.ALL.txStart.600.100.fa	transfac	AACAATGGC	+55	+63	NA
NM_019499	Mad2l1	'MAD2 (mitotic arrest deficient, homolog)-like 1 (yeast)'	V$YY1_Q6	Mm.ALL.txStart.600.100.fa	transfac	GCCATTAGG	+5	+13	NA
NM_019499	Mad2l1	'MAD2 (mitotic arrest deficient, homolog)-like 1 (yeast)'	V$YY1_Q6	Mm.ALL.txStart.600.100.fa	transfac	AGTGATGGC	+56	+64	NA
NM_144918	Smyd5	'SET and MYND domain containing 5'	V$YY1_Q6	Mm.ALL.txStart.600.100.fa	transfac	CAAGATGGC	+13	+21	NA
NM_019802	Ggcx	'gamma-glutamyl carboxylase'	V$YY1_Q6	Mm.ALL.txStart.600.100.fa	transfac	AGTCATGGC	+71	+79	NA
NM_153762	Rnf26	'ring finger protein 26'	V$YY1_Q6	Mm.ALL.txStart.600.100.fa	transfac	CAAGATGGC	+6	+14	NA
NM_178639	Sfxn5	'sideroflexin 5'	V$YY1_Q6	Mm.ALL.txStart.600.100.fa	transfac	GGCCATGGC	+1	+9	NA
NM_178639	Sfxn5	'sideroflexin 5'	V$YY1_Q6	Mm.ALL.txStart.600.100.fa	transfac	GCCATGGCG	+2	+10	NA
NM_138677	Edem1	'ER degradation enhancer, mannosidase alpha-like 1'	V$YY1_Q6	Mm.ALL.txStart.600.100.fa	transfac	TGCAATGGC	+90	+98	NA
NM_026414	Asprv1	'aspartic peptidase, retroviral-like 1'	V$YY1_Q6	Mm.ALL.txStart.600.100.fa	transfac	GCCATGTGC	+49	+57	NA
NM_054041	Antxr1	'anthrax toxin receptor 1'	V$YY1_Q6	Mm.ALL.txStart.600.100.fa	transfac	GCCATCGGG	-10	-2	NA
NM_009531	Xpc	'xeroderma pigmentosum, complementation group C'	V$YY1_Q6	Mm.ALL.txStart.600.100.fa	transfac	TAGCATGGC	-8	+1	NA
NM_145937	Sumf1	'sulfatase modifying factor 1'	V$YY1_Q6	Mm.ALL.txStart.600.100.fa	transfac	CAACATGGC	-4	+5	NA
NM_023290	Mkrn2	'makorin, ring finger protein, 2'	V$YY1_Q6	Mm.ALL.txStart.600.100.fa	transfac	GCCATGAGC	+17	+25	NA
NM_010774	Mbd4	'methyl-CpG binding domain protein 4'	V$YY1_Q6	Mm.ALL.txStart.600.100.fa	transfac	GCCATCCCC	-15	-7	NA
NM_144815	Cecr5	'cat eye syndrome chromosome region, candidate 5 homolog (human)'	V$YY1_Q6	Mm.ALL.txStart.600.100.fa	transfac	CGCGATGGC	+4	+12	NA
NM_144815	Cecr5	'cat eye syndrome chromosome region, candidate 5 homolog (human)'	V$YY1_Q6	Mm.ALL.txStart.600.100.fa	transfac	GCCATCTGT	+48	+56	NA
NM_178373	Cidec	'cell death-inducing DFFA-like effector c'	V$YY1_Q6	Mm.ALL.txStart.600.100.fa	transfac	GTATATGGC	+56	+64	NA
NM_009723	Atp2b2	'ATPase, Ca++ transporting, plasma membrane 2'	V$YY1_Q6	Mm.ALL.txStart.600.100.fa	transfac	TCTGATGGC	+76	+84	NA
NM_007905	Phc1	'polyhomeotic-like 1 (Drosophila)'	V$YY1_Q6	Mm.ALL.txStart.600.100.fa	transfac	GCCATTCTT	-3	+6	NA
NM_145130	Mboat5	'membrane bound O-acyltransferase domain containing 5'	V$YY1_Q6	Mm.ALL.txStart.600.100.fa	transfac	TAAGATGGC	+78	+86	NA
NM_011216	Ptpro	'protein tyrosine phosphatase, receptor type, O'	V$YY1_Q6	Mm.ALL.txStart.600.100.fa	transfac	GCCATCCCC	-27	-19	NA
NM_172733	Dera	'2-deoxyribose-5-phosphate aldolase homolog (C. elegans)'	V$YY1_Q6	Mm.ALL.txStart.600.100.fa	transfac	CACAATGGC	+28	+36	NA
NM_177687	Crebl2	'cAMP responsive element binding protein-like 2'	V$YY1_Q6	Mm.ALL.txStart.600.100.fa	transfac	GCCATTCCT	+54	+62	NA
NM_010938	Nrf1	'nuclear respiratory factor 1'	V$YY1_Q6	Mm.ALL.txStart.600.100.fa	transfac	GCCATTGCC	+38	+46	NA
NM_024260	Ccdc132	'coiled-coil domain containing 132'	V$YY1_Q6	Mm.ALL.txStart.600.100.fa	transfac	CACTATGGC	+26	+34	NA
NM_028990	Tmem168	'transmembrane protein 168'	V$YY1_Q6	Mm.ALL.txStart.600.100.fa	transfac	AAACATGGC	+53	+61	NA
NM_145575	Cald1	'caldesmon 1'	V$YY1_Q6	Mm.ALL.txStart.600.100.fa	transfac	TAATATGGC	+69	+77	NA
NM_145576	Zfp212	'Zinc finger protein 212'	V$YY1_Q6	Mm.ALL.txStart.600.100.fa	transfac	GACCATGGC	+28	+36	NA
NM_170759	Zfp628	'zinc finger protein 628'	V$YY1_Q6	Mm.ALL.txStart.600.100.fa	transfac	TGTGATGGC	+2	+10	NA
NM_170759	Zfp628	'zinc finger protein 628'	V$YY1_Q6	Mm.ALL.txStart.600.100.fa	transfac	GGACATGGC	+23	+31	NA
NM_146183	Zfp428	'zinc finger protein 428'	V$YY1_Q6	Mm.ALL.txStart.600.100.fa	transfac	GCCATCCTC	+65	+73	NA
NM_008496	Lgals7	'lectin, galactose binding, soluble 7'	V$YY1_Q6	Mm.ALL.txStart.600.100.fa	transfac	GCCATGTCN	+93	+101	NA
NM_027470	Pak4	'p21 (CDKN1A)-activated kinase 4'	V$YY1_Q6	Mm.ALL.txStart.600.100.fa	transfac	CAACATGGC	-4	+5	NA
NM_017405	Lsr	'lipolysis stimulated lipoprotein receptor'	V$YY1_Q6	Mm.ALL.txStart.600.100.fa	transfac	CGCGATGGC	+28	+36	NA
NM_030693	Atf5	'activating transcription factor 5'	V$YY1_Q6	Mm.ALL.txStart.600.100.fa	transfac	CGCAATGGC	+32	+40	NA
NM_027903	Dhdh	'dihydrodiol dehydrogenase (dimeric)'	V$YY1_Q6	Mm.ALL.txStart.600.100.fa	transfac	CAAAATGGC	+30	+38	NA
NM_029406	Pih1d1	'PIH1 domain containing 1'	V$YY1_Q6	Mm.ALL.txStart.600.100.fa	transfac	GCCATCGCT	+80	+88	NA
NM_146190	Tubgcp5	'tubulin, gamma complex associated protein 5'	V$YY1_Q6	Mm.ALL.txStart.600.100.fa	transfac	GGCAATGGC	+44	+52	NA
NM_172742	Mtmr10	'myotubularin related protein 10'	V$YY1_Q6	Mm.ALL.txStart.600.100.fa	transfac	GGTCATGGC	+42	+50	NA
NM_026483	Mphosph10	'M-phase phosphoprotein 10 (U3 small nucleolar ribonucleoprotein)'	V$YY1_Q6	Mm.ALL.txStart.600.100.fa	transfac	AGCTATGGC	+39	+47	NA
NM_007755	Cpeb1	'cytoplasmic polyadenylation element binding protein 1'	V$YY1_Q6	Mm.ALL.txStart.600.100.fa	transfac	CCCCATGGC	+25	+33	NA
NM_007550	Blm	'Bloom syndrome homolog (human)'	V$YY1_Q6	Mm.ALL.txStart.600.100.fa	transfac	GCCATTTCA	+7	+15	NA
NM_008034	Folr1	'folate receptor 1 (adult)'	V$YY1_Q6	Mm.ALL.txStart.600.100.fa	transfac	GTACATGGC	+76	+84	NA
NM_009710	Art1	'ADP-ribosyltransferase 1'	V$YY1_Q6	Mm.ALL.txStart.600.100.fa	transfac	GCCATGGAG	+33	+41	NA
NM_008055	Fzd4	'frizzled homolog 4 (Drosophila)'	V$YY1_Q6	Mm.ALL.txStart.600.100.fa	transfac	GCCATGACC	+71	+79	NA
NM_133692	Pold3	'polymerase (DNA-directed), delta 3, accessory subunit'	V$YY1_Q6	Mm.ALL.txStart.600.100.fa	transfac	CACCATGGC	+74	+82	NA
NM_028343	Tmem135	'transmembrane protein 135'	V$YY1_Q6	Mm.ALL.txStart.600.100.fa	transfac	CGTCATGGC	+5	+13	NA
NM_028444	Prkcdbp	'protein kinase C, delta binding protein'	V$YY1_Q6	Mm.ALL.txStart.600.100.fa	transfac	GCCATCGGT	-3	+6	NA
NM_007489	Arntl	'aryl hydrocarbon receptor nuclear translocator-like'	V$YY1_Q6	Mm.ALL.txStart.600.100.fa	transfac	CGGCATGGC	+75	+83	NA
NM_138589	Ubfd1	'ubiquitin family domain containing 1'	V$YY1_Q6	Mm.ALL.txStart.600.100.fa	transfac	CATCATGGC	+35	+43	NA
NM_145590	BC017158	'cDNA sequence BC017158'	V$YY1_Q6	Mm.ALL.txStart.600.100.fa	transfac	GAGGATGGC	+15	+23	NA
NM_146201	Zfp553	'zinc finger protein 553'	V$YY1_Q6	Mm.ALL.txStart.600.100.fa	transfac	GCCATCGGT	+32	+40	NA
NM_029339	Ccdc101	'coiled-coil domain containing 101'	V$YY1_Q6	Mm.ALL.txStart.600.100.fa	transfac	GCCATCGCA	+63	+71	NA
NM_019637	Styx	'phosphoserine/threonine/tyrosine interaction protein'	V$YY1_Q6	Mm.ALL.txStart.600.100.fa	transfac	CAGCATGGC	+52	+60	NA
NM_144529	Arhgap17	'Rho GTPase activating protein 17'	V$YY1_Q6	Mm.ALL.txStart.600.100.fa	transfac	GCCATGAAG	+76	+84	NA
NM_026999	Zfp688	'zinc finger protein 688'	V$YY1_Q6	Mm.ALL.txStart.600.100.fa	transfac	CCCGATGGC	+15	+23	NA
NM_145588	Kif22	'kinesin family member 22'	V$YY1_Q6	Mm.ALL.txStart.600.100.fa	transfac	GGAGATGGC	+55	+63	NA
NM_145585	Thumpd1	'THUMP domain containing 1'	V$YY1_Q6	Mm.ALL.txStart.600.100.fa	transfac	AAGCATGGC	+21	+29	NA
NM_146202	Zfp768	'zinc finger protein 768'	V$YY1_Q6	Mm.ALL.txStart.600.100.fa	transfac	GCCATCGCC	+42	+50	NA
NM_133351	Prss8	'protease, serine, 8 (prostasin)'	V$YY1_Q6	Mm.ALL.txStart.600.100.fa	transfac	GCCATTTTC	+60	+68	NA
NM_011083	Pik3c2a	'phosphatidylinositol 3-kinase, C2 domain containing, alpha polypeptide'	V$YY1_Q6	Mm.ALL.txStart.600.100.fa	transfac	CAGAATGGC	+37	+45	NA
NM_146218	Rfwd3	'ring finger and WD repeat domain 3'	V$YY1_Q6	Mm.ALL.txStart.600.100.fa	transfac	AACGATGGC	+34	+42	NA
NM_026769	Drd1ip	'dopamine receptor D1 interacting protein'	V$YY1_Q6	Mm.ALL.txStart.600.100.fa	transfac	GCCATTTCC	+92	+100	NA
NM_028184	Oraov1	'oral cancer overexpressed 1'	V$YY1_Q6	Mm.ALL.txStart.600.100.fa	transfac	CGCCATGGC	+83	+91	NA
NM_028184	Oraov1	'oral cancer overexpressed 1'	V$YY1_Q6	Mm.ALL.txStart.600.100.fa	transfac	GCCATGGCC	+84	+92	NA
NM_013742	Cars	'cysteinyl-tRNA synthetase'	V$YY1_Q6	Mm.ALL.txStart.600.100.fa	transfac	AGTGATGGC	+47	+55	NA
NM_026951	Pex11c	'peroxisomal biogenesis factor 11c'	V$YY1_Q6	Mm.ALL.txStart.600.100.fa	transfac	TGCCATGGC	+14	+22	NA
NM_026951	Pex11c	'peroxisomal biogenesis factor 11c'	V$YY1_Q6	Mm.ALL.txStart.600.100.fa	transfac	GCCATGGCT	+15	+23	NA
NM_153536		''	V$YY1_Q6	Mm.ALL.txStart.600.100.fa	transfac	TGAAATGGC	-1	+8	NA
NM_026931	1810011O10Rik	'RIKEN cDNA 1810011O10 gene'	V$YY1_Q6	Mm.ALL.txStart.600.100.fa	transfac	GCCATCAAG	+67	+75	NA
NM_153397	Adam32	'a disintegrin and metallopeptidase domain 32'	V$YY1_Q6	Mm.ALL.txStart.600.100.fa	transfac	GCCATGCTG	-11	-3	NA
NM_153397	Adam32	'a disintegrin and metallopeptidase domain 32'	V$YY1_Q6	Mm.ALL.txStart.600.100.fa	transfac	GCCATGCTG	+2	+10	NA
NM_019433		''	V$YY1_Q6	Mm.ALL.txStart.600.100.fa	transfac	GCCATGGAG	+63	+71	NA
NM_178633	Klhl2	'kelch-like 2, Mayven (Drosophila)'	V$YY1_Q6	Mm.ALL.txStart.600.100.fa	transfac	GCCATGTTT	+60	+68	NA
NM_173013	Mtap1s	'microtubule-associated protein 1S'	V$YY1_Q6	Mm.ALL.txStart.600.100.fa	transfac	GAAGATGGC	+14	+22	NA
NM_173013	Mtap1s	'microtubule-associated protein 1S'	V$YY1_Q6	Mm.ALL.txStart.600.100.fa	transfac	AGTGATGGC	+26	+34	NA
NM_181418	Ushbp1	'Usher syndrome 1C binding protein 1'	V$YY1_Q6	Mm.ALL.txStart.600.100.fa	transfac	CAGAATGGC	-18	-10	NA
NM_026014	Cdt1	'chromatin licensing and DNA replication factor 1'	V$YY1_Q6	Mm.ALL.txStart.600.100.fa	transfac	CGCCATGGC	+38	+46	NA
NM_026014	Cdt1	'chromatin licensing and DNA replication factor 1'	V$YY1_Q6	Mm.ALL.txStart.600.100.fa	transfac	GCCATGGCG	+39	+47	NA
NM_019695	Pard6a	'par-6 (partitioning defective 6,) homolog alpha (C. elegans)'	V$YY1_Q6	Mm.ALL.txStart.600.100.fa	transfac	TGCAATGGC	+55	+63	NA
NM_028131	Cenpn	'centromere protein N'	V$YY1_Q6	Mm.ALL.txStart.600.100.fa	transfac	GCCATTGGC	-21	-13	NA
NM_026274	Rspry1	'ring finger and SPRY domain containing 1'	V$YY1_Q6	Mm.ALL.txStart.600.100.fa	transfac	CGTAATGGC	+10	+18	NA
NM_133255	Hook2	'hook homolog 2 (Drosophila)'	V$YY1_Q6	Mm.ALL.txStart.600.100.fa	transfac	GCCATGAGT	+87	+95	NA
NM_145404	Prmt7	'protein arginine N-methyltransferase 7'	V$YY1_Q6	Mm.ALL.txStart.600.100.fa	transfac	CAAAATGGC	-18	-10	NA
NM_144932	BC021611	'cDNA sequence BC021611'	V$YY1_Q6	Mm.ALL.txStart.600.100.fa	transfac	GCCATGATC	+15	+23	NA
NM_178017	Hmgb2l1	'high mobility group box 2-like 1'	V$YY1_Q6	Mm.ALL.txStart.600.100.fa	transfac	CAAGATGGC	-7	+2	NA
NM_177700	BC060631	'cDNA sequence BC060631'	V$YY1_Q6	Mm.ALL.txStart.600.100.fa	transfac	GCCATGGGG	+17	+25	NA
NM_173747	Gpkow	'G patch domain and KOW motifs'	V$YY1_Q6	Mm.ALL.txStart.600.100.fa	transfac	GAAGATGGC	+10	+18	NA
NM_175646	Txnl4b	'thioredoxin-like 4B'	V$YY1_Q6	Mm.ALL.txStart.600.100.fa	transfac	CAGGATGGC	+78	+86	NA
NM_172762	Rbm34	'RNA binding motif protein 34'	V$YY1_Q6	Mm.ALL.txStart.600.100.fa	transfac	CAGCATGGC	+37	+45	NA
NM_026277	Nob1	'NIN1/RPN12 binding protein 1 homolog (S. cerevisiae)'	V$YY1_Q6	Mm.ALL.txStart.600.100.fa	transfac	CAACATGGC	+7	+15	NA
NM_019794	Dnaja2	'DnaJ (Hsp40) homolog, subfamily A, member 2'	V$YY1_Q6	Mm.ALL.txStart.600.100.fa	transfac	CGCCATGGC	+15	+23	NA
NM_019794	Dnaja2	'DnaJ (Hsp40) homolog, subfamily A, member 2'	V$YY1_Q6	Mm.ALL.txStart.600.100.fa	transfac	GCCATGGCG	+16	+24	NA
NM_138656	Mvd	'mevalonate (diphospho) decarboxylase'	V$YY1_Q6	Mm.ALL.txStart.600.100.fa	transfac	AGTTATGGC	+21	+29	NA
NM_178380	Dhx38	'DEAH (Asp-Glu-Ala-His) box polypeptide 38'	V$YY1_Q6	Mm.ALL.txStart.600.100.fa	transfac	GATGATGGC	-6	+3	NA
NM_178086	Fa2h	'fatty acid 2-hydroxylase'	V$YY1_Q6	Mm.ALL.txStart.600.100.fa	transfac	CGCCATGGC	+60	+68	NA
NM_178086	Fa2h	'fatty acid 2-hydroxylase'	V$YY1_Q6	Mm.ALL.txStart.600.100.fa	transfac	GCCATGGCC	+61	+69	NA
NM_172761	Mthfsd	'methenyltetrahydrofolate synthetase domain containing'	V$YY1_Q6	Mm.ALL.txStart.600.100.fa	transfac	GCCATGGAG	+13	+21	NA
NM_019482	Panx1	'pannexin 1'	V$YY1_Q6	Mm.ALL.txStart.600.100.fa	transfac	GACCATGGC	+36	+44	NA
NM_019482	Panx1	'pannexin 1'	V$YY1_Q6	Mm.ALL.txStart.600.100.fa	transfac	GCCATCGCC	+43	+51	NA
NM_028783	Robo4	'roundabout homolog 4 (Drosophila)'	V$YY1_Q6	Mm.ALL.txStart.600.100.fa	transfac	GCCATGGGC	+34	+42	NA
NM_027102	Esam1	'endothelial cell-specific adhesion molecule'	V$YY1_Q6	Mm.ALL.txStart.600.100.fa	transfac	GCCATGATT	+91	+99	NA
NM_146222	BC024479	'cDNA sequence BC024479'	V$YY1_Q6	Mm.ALL.txStart.600.100.fa	transfac	GAAGATGGC	-1	+8	NA
NM_153583	Atg4d	'autophagy-related 4D (yeast)'	V$YY1_Q6	Mm.ALL.txStart.600.100.fa	transfac	CAAGATGGC	+17	+25	NA
NM_028013	Endod1	'endonuclease domain containing 1'	V$YY1_Q6	Mm.ALL.txStart.600.100.fa	transfac	GCCATGGGC	+20	+28	NA
NM_172291	Foxred1	'FAD-dependent oxidoreductase domain containing 1'	V$YY1_Q6	Mm.ALL.txStart.600.100.fa	transfac	GCCATGTTT	+32	+40	NA
NM_027498	BC033915	'cDNA sequence BC033915'	V$YY1_Q6	Mm.ALL.txStart.600.100.fa	transfac	CAAGATGGC	-24	-16	NA
NM_012039	Zw10	'ZW10 homolog (Drosophila), centromere/kinetochore protein'	V$YY1_Q6	Mm.ALL.txStart.600.100.fa	transfac	GGCGATGGC	+48	+56	NA
NM_176860	2810457I06Rik	'RIKEN cDNA 2810457I06 gene'	V$YY1_Q6	Mm.ALL.txStart.600.100.fa	transfac	CGGCATGGC	+65	+73	NA
NM_030069	4432416J03Rik	'RIKEN cDNA 4432416J03 gene'	V$YY1_Q6	Mm.ALL.txStart.600.100.fa	transfac	TGCAATGGC	+56	+64	NA
NM_007648	Cd3e	'CD3 antigen, epsilon polypeptide'	V$YY1_Q6	Mm.ALL.txStart.600.100.fa	transfac	TACTATGGC	+68	+76	NA
NM_027309	Lysmd2	'LysM, putative peptidoglycan-binding, domain containing 2'	V$YY1_Q6	Mm.ALL.txStart.600.100.fa	transfac	ACCCATGGC	+21	+29	NA
NM_028283	Uaca	'uveal autoantigen with coiled-coil domains and ankyrin repeats'	V$YY1_Q6	Mm.ALL.txStart.600.100.fa	transfac	GCCATGAAG	+59	+67	NA
NM_028121	Adpgk	'ADP-dependent glucokinase'	V$YY1_Q6	Mm.ALL.txStart.600.100.fa	transfac	GCACATGGC	+59	+67	NA
NM_009022	Aldh1a2	'aldehyde dehydrogenase family 1, subfamily A2'	V$YY1_Q6	Mm.ALL.txStart.600.100.fa	transfac	GCCATGCCG	+17	+25	NA
NM_009022	Aldh1a2	'aldehyde dehydrogenase family 1, subfamily A2'	V$YY1_Q6	Mm.ALL.txStart.600.100.fa	transfac	GCTCATGGC	+52	+60	NA
NM_172772	B230380D07Rik	'RIKEN cDNA B230380D07 gene'	V$YY1_Q6	Mm.ALL.txStart.600.100.fa	transfac	TGTCATGGC	+39	+47	NA
NM_175483	Sh3px3	'SH3 and PX domain containing 3'	V$YY1_Q6	Mm.ALL.txStart.600.100.fa	transfac	GCCATGACC	+12	+20	NA
NM_009282	Stag1	'stromal antigen 1'	V$YY1_Q6	Mm.ALL.txStart.600.100.fa	transfac	GCCATTGGC	-13	-5	NA
NM_009282	Stag1	'stromal antigen 1'	V$YY1_Q6	Mm.ALL.txStart.600.100.fa	transfac	CCAGATGGC	+12	+20	NA
NM_133744	Ccdc71	'coiled-coil domain containing 71'	V$YY1_Q6	Mm.ALL.txStart.600.100.fa	transfac	GCCATGTTG	+6	+14	NA
NM_028369	Mon1a	'MON1 homolog A (yeast)'	V$YY1_Q6	Mm.ALL.txStart.600.100.fa	transfac	GCCATGTCT	+77	+85	NA
NM_133986	Tcta	'T-cell leukemia translocation altered gene'	V$YY1_Q6	Mm.ALL.txStart.600.100.fa	transfac	AGTCATGGC	+4	+12	NA
NM_025689	Ccdc51	'coiled-coil domain containing 51'	V$YY1_Q6	Mm.ALL.txStart.600.100.fa	transfac	GCCATGACA	+6	+14	NA
NM_010859	Myl3	'myosin, light polypeptide 3'	V$YY1_Q6	Mm.ALL.txStart.600.100.fa	transfac	TCCAATGGC	+61	+69	NA
NM_026810	Mlh1	'mutL homolog 1 (E. coli)'	V$YY1_Q6	Mm.ALL.txStart.600.100.fa	transfac	CAATATGGC	+35	+43	NA
NM_028976	Gorasp1	'golgi reassembly stacking protein 1'	V$YY1_Q6	Mm.ALL.txStart.600.100.fa	transfac	GCCATGGGG	+39	+47	NA
NM_026917	Zdhhc3	'zinc finger, DHHC domain containing 3'	V$YY1_Q6	Mm.ALL.txStart.600.100.fa	transfac	GCCATCGCG	+24	+32	NA
NM_173364	Zfp445	'zinc finger protein 445'	V$YY1_Q6	Mm.ALL.txStart.600.100.fa	transfac	GCCATTAGG	+1	+9	NA
NM_133980	Slc22a13	'solute carrier family 22 (organic cation transporter), member 13'	V$YY1_Q6	Mm.ALL.txStart.600.100.fa	transfac	AGACATGGC	+23	+31	NA
NM_133980	Slc22a13	'solute carrier family 22 (organic cation transporter), member 13'	V$YY1_Q6	Mm.ALL.txStart.600.100.fa	transfac	GGTCATGGC	+44	+52	NA
NM_172479	Slc38a5	'solute carrier family 38, member 5'	V$YY1_Q6	Mm.ALL.txStart.600.100.fa	transfac	TCAAATGGC	+86	+94	NA
NM_172479	Slc38a5	'solute carrier family 38, member 5'	V$YY1_Q6	Mm.ALL.txStart.600.100.fa	transfac	GCCATTTCN	+93	+101	NA
NM_145628	Usp11	'ubiquitin specific peptidase 11'	V$YY1_Q6	Mm.ALL.txStart.600.100.fa	transfac	GGTGATGGC	+33	+41	NA
NM_030167	4632404H22Rik	'RIKEN cDNA 4632404H22 gene'	V$YY1_Q6	Mm.ALL.txStart.600.100.fa	transfac	CCGAATGGC	+55	+63	NA
NM_145951	Enox2	'ecto-NOX disulfide-thiol exchanger 2'	V$YY1_Q6	Mm.ALL.txStart.600.100.fa	transfac	GCCATCTAG	-3	+6	NA
NM_172780	Slc9a6	'solute carrier family 9 (sodium/hydrogen exchanger), isoform 6'	V$YY1_Q6	Mm.ALL.txStart.600.100.fa	transfac	AGACATGGC	+3	+11	NA
NM_138309	Cd99l2	'Cd99 antigen-like 2'	V$YY1_Q6	Mm.ALL.txStart.600.100.fa	transfac	GCCATGGTG	+55	+63	NA
NM_146234	Tmem32	'transmembrane protein 32'	V$YY1_Q6	Mm.ALL.txStart.600.100.fa	transfac	AATCATGGC	+53	+61	NA
NM_145956	Brcc3	'BRCA1/BRCA2-containing complex, subunit 3'	V$YY1_Q6	Mm.ALL.txStart.600.100.fa	transfac	GAAGATGGC	+16	+24	NA
NM_009530	Atrx	'alpha thalassemia/mental retardation syndrome X-linked homolog (human)'	V$YY1_Q6	Mm.ALL.txStart.600.100.fa	transfac	CAAAATGGC	+3	+11	NA
NM_011276	Rnf12	'ring finger protein 12'	V$YY1_Q6	Mm.ALL.txStart.600.100.fa	transfac	GATAATGGC	+41	+49	NA
NM_172782	Nxt2	'nuclear transport factor 2-like export factor 2'	V$YY1_Q6	Mm.ALL.txStart.600.100.fa	transfac	GCCATTGGC	+37	+45	NA
NM_175146	Tsr2	'TSR2, 20S rRNA accumulation, homolog (S. cerevisiae)'	V$YY1_Q6	Mm.ALL.txStart.600.100.fa	transfac	GATGATGGC	+6	+14	NA
NM_025319	0610009B22Rik	'RIKEN cDNA 0610009B22 gene'	V$YY1_Q6	Mm.ALL.txStart.600.100.fa	transfac	TGTGATGGC	+18	+26	NA
NM_025465	1810029B16Rik	'RIKEN cDNA 1810029B16 gene'	V$YY1_Q6	Mm.ALL.txStart.600.100.fa	transfac	GCCATGGTG	+89	+97	NA
NM_025474	Mrps14	'mitochondrial ribosomal protein S14'	V$YY1_Q6	Mm.ALL.txStart.600.100.fa	transfac	CAACATGGC	+4	+12	NA
NM_008012	Akr1b8	'aldo-keto reductase family 1, member B8'	V$YY1_Q6	Mm.ALL.txStart.600.100.fa	transfac	AACCATGGC	+64	+72	NA
NM_008053	Fxr1h	'fragile X mental retardation gene 1, autosomal homolog'	V$YY1_Q6	Mm.ALL.txStart.600.100.fa	transfac	CAACATGGC	+2	+10	NA
NM_027869	Pnpt1	'polyribonucleotide nucleotidyltransferase 1'	V$YY1_Q6	Mm.ALL.txStart.600.100.fa	transfac	TGTCATGGC	+4	+12	NA
NM_172439	Pib5pa	'phosphatidylinositol (4,5) bisphosphate 5-phosphatase, A'	V$YY1_Q6	Mm.ALL.txStart.600.100.fa	transfac	TGAAATGGC	-22	-14	NA
NM_144942	Csad	'cysteine sulfinic acid decarboxylase'	V$YY1_Q6	Mm.ALL.txStart.600.100.fa	transfac	GCCATGTGA	+36	+44	NA
NM_175543	Rab11fip4	'RAB11 family interacting protein 4 (class II)'	V$YY1_Q6	Mm.ALL.txStart.600.100.fa	transfac	CGCGATGGC	+13	+21	NA
NM_175543	Rab11fip4	'RAB11 family interacting protein 4 (class II)'	V$YY1_Q6	Mm.ALL.txStart.600.100.fa	transfac	GCGGATGGC	+61	+69	NA
NM_172543	5730593F17Rik	'RIKEN cDNA 5730593F17 gene'	V$YY1_Q6	Mm.ALL.txStart.600.100.fa	transfac	GCCATGTCC	+46	+54	NA
NM_172400	Dnajc8	'DnaJ (Hsp40) homolog, subfamily C, member 8'	V$YY1_Q6	Mm.ALL.txStart.600.100.fa	transfac	GAAAATGGC	+27	+35	NA
NM_177267	Wdr22	'WD repeat domain 22'	V$YY1_Q6	Mm.ALL.txStart.600.100.fa	transfac	TGCCATGGC	+4	+12	NA
NM_177267	Wdr22	'WD repeat domain 22'	V$YY1_Q6	Mm.ALL.txStart.600.100.fa	transfac	GCCATGGCT	+5	+13	NA
NM_146244	Rps6kl1	'ribosomal protein S6 kinase-like 1'	V$YY1_Q6	Mm.ALL.txStart.600.100.fa	transfac	GCCATCCTC	+64	+72	NA
NM_178716	Tnpo1	'transportin 1'	V$YY1_Q6	Mm.ALL.txStart.600.100.fa	transfac	GCCATTTCA	+9	+17	NA
NM_172807	Ppwd1	'peptidylprolyl isomerase domain and WD repeat containing 1'	V$YY1_Q6	Mm.ALL.txStart.600.100.fa	transfac	CGACATGGC	+18	+26	NA
NM_177381	Cog3	'component of oligomeric golgi complex 3'	V$YY1_Q6	Mm.ALL.txStart.600.100.fa	transfac	GGAGATGGC	+74	+82	NA
NM_027877	Mus81	'MUS81 endonuclease homolog (yeast)'	V$YY1_Q6	Mm.ALL.txStart.600.100.fa	transfac	GTACATGGC	+66	+74	NA
NM_178719	Smcr7l	'Smith-Magenis syndrome chromosome region, candidate 7-like (human)'	V$YY1_Q6	Mm.ALL.txStart.600.100.fa	transfac	GCCATGTTG	-15	-7	NA
NM_016891	Ppp2r1a	'protein phosphatase 2 (formerly 2A), regulatory subunit A (PR 65), alpha isoform'	V$YY1_Q6	Mm.ALL.txStart.600.100.fa	transfac	CAAGATGGC	+49	+57	NA
NM_026494	Ppcs	'phosphopantothenoylcysteine synthetase'	V$YY1_Q6	Mm.ALL.txStart.600.100.fa	transfac	GCAGATGGC	+35	+43	NA
NM_172832	Pcyox1l	'prenylcysteine oxidase 1 like'	V$YY1_Q6	Mm.ALL.txStart.600.100.fa	transfac	CGCCATGGC	+51	+59	NA
NM_172832	Pcyox1l	'prenylcysteine oxidase 1 like'	V$YY1_Q6	Mm.ALL.txStart.600.100.fa	transfac	GCCATGGCC	+52	+60	NA
NM_007725	Cnn2	'calponin 2'	V$YY1_Q6	Mm.ALL.txStart.600.100.fa	transfac	GCCATGAGC	+42	+50	NA
NM_025706	Tbc1d15	'TBC1 domain family, member 15'	V$YY1_Q6	Mm.ALL.txStart.600.100.fa	transfac	GAACATGGC	+51	+59	NA
NM_175514	D430039N05Rik	'RIKEN cDNA D430039N05 gene'	V$YY1_Q6	Mm.ALL.txStart.600.100.fa	transfac	CGCCATGGC	+18	+26	NA
NM_175514	D430039N05Rik	'RIKEN cDNA D430039N05 gene'	V$YY1_Q6	Mm.ALL.txStart.600.100.fa	transfac	GCCATGGCG	+19	+27	NA
NM_181040	Atpaf1	'ATP synthase mitochondrial F1 complex assembly factor 1'	V$YY1_Q6	Mm.ALL.txStart.600.100.fa	transfac	GGCCATGGC	+64	+72	NA
NM_181040	Atpaf1	'ATP synthase mitochondrial F1 complex assembly factor 1'	V$YY1_Q6	Mm.ALL.txStart.600.100.fa	transfac	GCCATGGCG	+65	+73	NA
NM_023371	Pin1	'protein (peptidyl-prolyl cis/trans isomerase) NIMA-interacting 1'	V$YY1_Q6	Mm.ALL.txStart.600.100.fa	transfac	GAAGATGGC	+7	+15	NA
NM_144786	Ggtl3	'gamma-glutamyltransferase-like 3'	V$YY1_Q6	Mm.ALL.txStart.600.100.fa	transfac	GAGGATGGC	+27	+35	NA
NM_011185	Psmb1	'proteasome (prosome, macropain) subunit, beta type 1'	V$YY1_Q6	Mm.ALL.txStart.600.100.fa	transfac	GCCATTTTG	-17	-9	NA
NM_175358	Zdhhc15	'zinc finger, DHHC domain containing 15'	V$YY1_Q6	Mm.ALL.txStart.600.100.fa	transfac	GAAGATGGC	+19	+27	NA
NM_177185	D130059P03Rik	'RIKEN cDNA D130059P03 gene'	V$YY1_Q6	Mm.ALL.txStart.600.100.fa	transfac	CAACATGGC	-1	+8	NA
NM_177185	D130059P03Rik	'RIKEN cDNA D130059P03 gene'	V$YY1_Q6	Mm.ALL.txStart.600.100.fa	transfac	GGCGATGGC	+24	+32	NA
NM_178935	4932441K18Rik	'RIKEN cDNA 4932441K18 gene'	V$YY1_Q6	Mm.ALL.txStart.600.100.fa	transfac	CCTCATGGC	+56	+64	NA
NM_130860	Cdk9	'cyclin-dependent kinase 9 (CDC2-related kinase)'	V$YY1_Q6	Mm.ALL.txStart.600.100.fa	transfac	GGCCATGGC	+70	+78	NA
NM_130860	Cdk9	'cyclin-dependent kinase 9 (CDC2-related kinase)'	V$YY1_Q6	Mm.ALL.txStart.600.100.fa	transfac	GCCATGGCC	+71	+79	NA
NM_020509	Retnla	'resistin like alpha'	V$YY1_Q6	Mm.ALL.txStart.600.100.fa	transfac	TCCCATGGC	+13	+21	NA
NM_178936	Tmem56	'transmembrane protein 56'	V$YY1_Q6	Mm.ALL.txStart.600.100.fa	transfac	GCCATTTCA	-20	-12	NA
NM_175364	Lyrm2	'LYR motif containing 2'	V$YY1_Q6	Mm.ALL.txStart.600.100.fa	transfac	CAACATGGC	+23	+31	NA
NM_177774	Srrp	'serine-arginine repressor protein'	V$YY1_Q6	Mm.ALL.txStart.600.100.fa	transfac	GCACATGGC	+66	+74	NA
NM_175518	D730040F13Rik	'RIKEN cDNA D730040F13 gene'	V$YY1_Q6	Mm.ALL.txStart.600.100.fa	transfac	CGCGATGGC	+10	+18	NA
NM_007823	Cyp4b1	'cytochrome P450, family 4, subfamily b, polypeptide 1'	V$YY1_Q6	Mm.ALL.txStart.600.100.fa	transfac	AGCCATGGC	+15	+23	NA
NM_007823	Cyp4b1	'cytochrome P450, family 4, subfamily b, polypeptide 1'	V$YY1_Q6	Mm.ALL.txStart.600.100.fa	transfac	GCCATGGCG	+16	+24	NA
NM_153177	Eif2c4	'eukaryotic translation initiation factor 2C, 4'	V$YY1_Q6	Mm.ALL.txStart.600.100.fa	transfac	GCCATGGAG	+35	+43	NA
NM_027873	Ubiad1	'UbiA prenyltransferase domain containing 1'	V$YY1_Q6	Mm.ALL.txStart.600.100.fa	transfac	CAAGATGGC	+4	+12	NA
NM_172882	Wdfy3	'WD repeat and FYVE domain containing 3'	V$YY1_Q6	Mm.ALL.txStart.600.100.fa	transfac	AAAGATGGC	+8	+16	NA
NM_177735	Tmem130	'transmembrane protein 130'	V$YY1_Q6	Mm.ALL.txStart.600.100.fa	transfac	CGCCATGGC	+43	+51	NA
NM_177735	Tmem130	'transmembrane protein 130'	V$YY1_Q6	Mm.ALL.txStart.600.100.fa	transfac	GCCATGGCC	+44	+52	NA
NM_177192	D030011O10Rik	'RIKEN cDNA D030011O10 gene'	V$YY1_Q6	Mm.ALL.txStart.600.100.fa	transfac	GCCATGGGC	+55	+63	NA
NM_030694	Ifitm2	'interferon induced transmembrane protein 2'	V$YY1_Q6	Mm.ALL.txStart.600.100.fa	transfac	GCCATCCTC	+7	+15	NA
NM_178780	Ric3	'resistance to inhibitors of cholinesterase 3 homolog (C. elegans)'	V$YY1_Q6	Mm.ALL.txStart.600.100.fa	transfac	AGCCATGGC	+16	+24	NA
NM_178780	Ric3	'resistance to inhibitors of cholinesterase 3 homolog (C. elegans)'	V$YY1_Q6	Mm.ALL.txStart.600.100.fa	transfac	GCCATGGCG	+17	+25	NA
NM_172907	Olfml1	'olfactomedin-like 1'	V$YY1_Q6	Mm.ALL.txStart.600.100.fa	transfac	GCCATTAGC	+15	+23	NA
NM_152944	Mmp21	'matrix metallopeptidase 21'	V$YY1_Q6	Mm.ALL.txStart.600.100.fa	transfac	GCCATGCTT	+13	+21	NA
NM_173368	Chd6	'chromodomain helicase DNA binding protein 6'	V$YY1_Q6	Mm.ALL.txStart.600.100.fa	transfac	GCCATTTTA	+59	+67	NA
NM_028680	Ift57	'intraflagellar transport 57 homolog (Chlamydomonas)'	V$YY1_Q6	Mm.ALL.txStart.600.100.fa	transfac	AGGGATGGC	+41	+49	NA
NM_016881	Pmm2	'phosphomannomutase 2'	V$YY1_Q6	Mm.ALL.txStart.600.100.fa	transfac	AGAAATGGC	+65	+73	NA
NM_013711	Txnrd2	'thioredoxin reductase 2'	V$YY1_Q6	Mm.ALL.txStart.600.100.fa	transfac	GACCATGGC	+25	+33	NA
NM_011172	Prodh	'proline dehydrogenase'	V$YY1_Q6	Mm.ALL.txStart.600.100.fa	transfac	CGCCATGGC	-14	-6	NA
NM_011172	Prodh	'proline dehydrogenase'	V$YY1_Q6	Mm.ALL.txStart.600.100.fa	transfac	GCCATGGCT	-13	-5	NA
NM_009624	Adcy9	'adenylate cyclase 9'	V$YY1_Q6	Mm.ALL.txStart.600.100.fa	transfac	CAACATGGC	+39	+47	NA
NM_008576	Abcc1	'ATP-binding cassette, sub-family C (CFTR/MRP), member 1'	V$YY1_Q6	Mm.ALL.txStart.600.100.fa	transfac	CCGCATGGC	+33	+41	NA
NM_008576	Abcc1	'ATP-binding cassette, sub-family C (CFTR/MRP), member 1'	V$YY1_Q6	Mm.ALL.txStart.600.100.fa	transfac	GCTGATGGC	+61	+69	NA
NM_133214	BC017612	'cDNA sequence BC017612'	V$YY1_Q6	Mm.ALL.txStart.600.100.fa	transfac	GCCATCTCN	+93	+101	NA
NM_021424	Pvrl1	'poliovirus receptor-related 1'	V$YY1_Q6	Mm.ALL.txStart.600.100.fa	transfac	CCCGATGGC	+65	+73	NA
NM_011606	Clec3b	'C-type lectin domain family 3, member b'	V$YY1_Q6	Mm.ALL.txStart.600.100.fa	transfac	AGCTATGGC	+3	+11	NA
NM_178618	2310040C09Rik	'RIKEN cDNA 2310040C09 gene'	V$YY1_Q6	Mm.ALL.txStart.600.100.fa	transfac	CACCATGGC	+67	+75	NA
NM_009648	Akap1	'A kinase (PRKA) anchor protein 1'	V$YY1_Q6	Mm.ALL.txStart.600.100.fa	transfac	AGGCATGGC	+50	+58	NA
NM_009648	Akap1	'A kinase (PRKA) anchor protein 1'	V$YY1_Q6	Mm.ALL.txStart.600.100.fa	transfac	GCCATGCTG	+84	+92	NA
NM_026163	Pkp2	'plakophilin 2'	V$YY1_Q6	Mm.ALL.txStart.600.100.fa	transfac	CGCGATGGC	+25	+33	NA
NM_133752	Opa1	'optic atrophy 1 homolog (human)'	V$YY1_Q6	Mm.ALL.txStart.600.100.fa	transfac	GCCATTGGG	+51	+59	NA
NM_145972	BC027231	'cDNA sequence BC027231'	V$YY1_Q6	Mm.ALL.txStart.600.100.fa	transfac	CGAGATGGC	+56	+64	NA
NM_145362	Alg1	'asparagine-linked glycosylation 1 homolog (yeast, beta-1,4-mannosyltransferase)'	V$YY1_Q6	Mm.ALL.txStart.600.100.fa	transfac	CAAGATGGC	+9	+17	NA
NM_172615	1700021K19Rik	'RIKEN cDNA 1700021K19 gene'	V$YY1_Q6	Mm.ALL.txStart.600.100.fa	transfac	GCCATGGTG	+82	+90	NA
NM_177822	BC052484	'cDNA sequence BC052484'	V$YY1_Q6	Mm.ALL.txStart.600.100.fa	transfac	GCCATCCCG	+28	+36	NA
NM_026987	Dhx16	'DEAH (Asp-Glu-Ala-His) box polypeptide 16'	V$YY1_Q6	Mm.ALL.txStart.600.100.fa	transfac	CGCCATGGC	+90	+98	NA
NM_026987	Dhx16	'DEAH (Asp-Glu-Ala-His) box polypeptide 16'	V$YY1_Q6	Mm.ALL.txStart.600.100.fa	transfac	GCCATGGCG	+91	+99	NA
NM_029456	Saps3	'SAPS domain family, member 3'	V$YY1_Q6	Mm.ALL.txStart.600.100.fa	transfac	GCCATTTTG	-4	+5	NA
NM_145943	BC031781	'cDNA sequence BC031781'	V$YY1_Q6	Mm.ALL.txStart.600.100.fa	transfac	CGAAATGGC	+19	+27	NA
NM_172406	Trak2	'trafficking protein, kinesin binding 2'	V$YY1_Q6	Mm.ALL.txStart.600.100.fa	transfac	CTAAATGGC	+83	+91	NA
NM_146129	F730014I05Rik	'RIKEN cDNA F730014I05 gene'	V$YY1_Q6	Mm.ALL.txStart.600.100.fa	transfac	CAAGATGGC	+22	+30	NA
NM_153424	Nphp4	'nephronophthisis 4 (juvenile) homolog (human)'	V$YY1_Q6	Mm.ALL.txStart.600.100.fa	transfac	GCCATTGGT	-16	-8	NA
NM_178252	Snx26	'sorting nexin 26'	V$YY1_Q6	Mm.ALL.txStart.600.100.fa	transfac	CACCATGGC	-5	+4	NA
NM_172116	Pddc1	'Parkinson disease 7 domain containing 1'	V$YY1_Q6	Mm.ALL.txStart.600.100.fa	transfac	AGCCATGGC	+29	+37	NA
NM_172116	Pddc1	'Parkinson disease 7 domain containing 1'	V$YY1_Q6	Mm.ALL.txStart.600.100.fa	transfac	GCCATGGCG	+30	+38	NA
NM_011934	Esrrb	'estrogen related receptor, beta'	V$YY1_Q6	Mm.ALL.txStart.600.100.fa	transfac	GCCATTGTC	+31	+39	NA
NM_145416	Kri1	'KRI1 homolog (S. cerevisiae)'	V$YY1_Q6	Mm.ALL.txStart.600.100.fa	transfac	GCCATGCCG	-5	+4	NA
NM_133995	Upb1	'ureidopropionase, beta'	V$YY1_Q6	Mm.ALL.txStart.600.100.fa	transfac	GCCATTCGT	-20	-12	NA
NM_133995	Upb1	'ureidopropionase, beta'	V$YY1_Q6	Mm.ALL.txStart.600.100.fa	transfac	GGCCATGGC	+20	+28	NA
NM_133995	Upb1	'ureidopropionase, beta'	V$YY1_Q6	Mm.ALL.txStart.600.100.fa	transfac	GCCATGGCG	+21	+29	NA
NM_023219	Slc5a4b	'solute carrier family 5 (neutral amino acid transporters, system A), member 4b'	V$YY1_Q6	Mm.ALL.txStart.600.100.fa	transfac	AGCCATGGC	+79	+87	NA
NM_023219	Slc5a4b	'solute carrier family 5 (neutral amino acid transporters, system A), member 4b'	V$YY1_Q6	Mm.ALL.txStart.600.100.fa	transfac	GCCATGGCT	+80	+88	NA
NM_010670	Krtap12-1	'keratin associated protein 12-1'	V$YY1_Q6	Mm.ALL.txStart.600.100.fa	transfac	GCCATCCTG	+72	+80	NA
NM_021452	Kcnmb4	'potassium large conductance calcium-activated channel, subfamily M, beta member 4'	V$YY1_Q6	Mm.ALL.txStart.600.100.fa	transfac	GGCGATGGC	-2	+7	NA
NM_011517	Sycp3	'synaptonemal complex protein 3'	V$YY1_Q6	Mm.ALL.txStart.600.100.fa	transfac	ACCCATGGC	-4	+5	NA
NM_080446	Helb	'helicase (DNA) B'	V$YY1_Q6	Mm.ALL.txStart.600.100.fa	transfac	GATAATGGC	+25	+33	NA
NM_009635	Avil	'advillin'	V$YY1_Q6	Mm.ALL.txStart.600.100.fa	transfac	GCCATTGCT	-3	+6	NA
NM_008600	Mip	'major intrinsic protein of eye lens fiber'	V$YY1_Q6	Mm.ALL.txStart.600.100.fa	transfac	GCCATGTGG	+42	+50	NA
NM_008600	Mip	'major intrinsic protein of eye lens fiber'	V$YY1_Q6	Mm.ALL.txStart.600.100.fa	transfac	GCCATATTT	+78	+86	NA
NM_019511	Ramp3	'receptor (calcitonin) activity modifying protein 3'	V$YY1_Q6	Mm.ALL.txStart.600.100.fa	transfac	GCCATGAAG	+34	+42	NA
NM_008316	Hus1	'Hus1 homolog (S. pombe)'	V$YY1_Q6	Mm.ALL.txStart.600.100.fa	transfac	GCCATGAAG	+25	+33	NA
NM_009331	Tcf7	'transcription factor 7, T-cell specific'	V$YY1_Q6	Mm.ALL.txStart.600.100.fa	transfac	GCCATCTCC	-9	-1	NA
NM_008213	Hand1	'heart and neural crest derivatives expressed transcript 1'	V$YY1_Q6	Mm.ALL.txStart.600.100.fa	transfac	GCCATTGGC	+63	+71	NA
NM_133199	Scn4a	'sodium channel, voltage-gated, type IV, alpha'	V$YY1_Q6	Mm.ALL.txStart.600.100.fa	transfac	AAGGATGGC	-3	+6	NA
NM_130886	Card14	'caspase recruitment domain family, member 14'	V$YY1_Q6	Mm.ALL.txStart.600.100.fa	transfac	GCCATTGGC	+25	+33	NA
NM_027983	Krt33a	'keratin 33A'	V$YY1_Q6	Mm.ALL.txStart.600.100.fa	transfac	GCCATGAGC	+90	+98	NA
NM_012065	Pde6g	'phosphodiesterase 6G, cGMP-specific, rod, gamma'	V$YY1_Q6	Mm.ALL.txStart.600.100.fa	transfac	GAGTATGGC	+73	+81	NA
NM_010424	Hfe	'hemochromatosis'	V$YY1_Q6	Mm.ALL.txStart.600.100.fa	transfac	AGCAATGGC	+18	+26	NA
NM_025750	4933417A18Rik	'RIKEN cDNA 4933417A18 gene'	V$YY1_Q6	Mm.ALL.txStart.600.100.fa	transfac	GCCATTGTG	-22	-14	NA
NM_008291	Hsd17b3	'hydroxysteroid (17-beta) dehydrogenase 3'	V$YY1_Q6	Mm.ALL.txStart.600.100.fa	transfac	GCCATGGAG	+56	+64	NA
NM_025770	Atg10	'autophagy-related 10 (yeast)'	V$YY1_Q6	Mm.ALL.txStart.600.100.fa	transfac	GGCGATGGC	+87	+95	NA
NM_008670	Naip1	'NLR family, apoptosis inhibitory protein 1'	V$YY1_Q6	Mm.ALL.txStart.600.100.fa	transfac	GCCATGGAG	+59	+67	NA
NM_010408	Hcn1	'hyperpolarization-activated, cyclic nucleotide-gated K+ 1'	V$YY1_Q6	Mm.ALL.txStart.600.100.fa	transfac	GACGATGGC	+47	+55	NA
NM_009380	Thrb	'thyroid hormone receptor beta'	V$YY1_Q6	Mm.ALL.txStart.600.100.fa	transfac	GCCATTTTC	-12	-4	NA
NM_133761	Dcp1a	'decapping enzyme'	V$YY1_Q6	Mm.ALL.txStart.600.100.fa	transfac	CTGGATGGC	+7	+15	NA
NM_080856	Asb14	'ankyrin repeat and SOCS box-containing protein 14'	V$YY1_Q6	Mm.ALL.txStart.600.100.fa	transfac	CGACATGGC	+20	+28	NA
NM_080856	Asb14	'ankyrin repeat and SOCS box-containing protein 14'	V$YY1_Q6	Mm.ALL.txStart.600.100.fa	transfac	GCCATGGAG	+43	+51	NA
NM_026142	3632451O06Rik	'RIKEN cDNA 3632451O06 gene'	V$YY1_Q6	Mm.ALL.txStart.600.100.fa	transfac	AGGGATGGC	+1	+9	NA
NM_011366	Sorbs3	'sorbin and SH3 domain containing 3'	V$YY1_Q6	Mm.ALL.txStart.600.100.fa	transfac	GGGGATGGC	+7	+15	NA
NM_010024	Dct	'dopachrome tautomerase'	V$YY1_Q6	Mm.ALL.txStart.600.100.fa	transfac	CAGTATGGC	+14	+22	NA
NM_031260	Mov10l1	'Moloney leukemia virus 10-like 1'	V$YY1_Q6	Mm.ALL.txStart.600.100.fa	transfac	GACTATGGC	+6	+14	NA
NM_019518	Grasp	'GRP1 (general receptor for phosphoinositides 1)-associated scaffold protein'	V$YY1_Q6	Mm.ALL.txStart.600.100.fa	transfac	GCCATGACC	+91	+99	NA
NM_016705	Kif21a	'kinesin family member 21A'	V$YY1_Q6	Mm.ALL.txStart.600.100.fa	transfac	CAACATGGC	-16	-8	NA
NM_010006	Cyp2d9	'cytochrome P450, family 2, subfamily d, polypeptide 9'	V$YY1_Q6	Mm.ALL.txStart.600.100.fa	transfac	GCCATGGAG	+51	+59	NA
NM_010006	Cyp2d9	'cytochrome P450, family 2, subfamily d, polypeptide 9'	V$YY1_Q6	Mm.ALL.txStart.600.100.fa	transfac	GCCATATTC	+90	+98	NA
NM_133659	Erg	'avian erythroblastosis virus E-26 (v-ets) oncogene related'	V$YY1_Q6	Mm.ALL.txStart.600.100.fa	transfac	AAAGATGGC	+74	+82	NA
NM_016670	Pknox1	'Pbx/knotted 1 homeobox'	V$YY1_Q6	Mm.ALL.txStart.600.100.fa	transfac	CATGATGGC	+59	+67	NA
NM_008700	Nkx2-5	'NK2 transcription factor related, locus 5 (Drosophila)'	V$YY1_Q6	Mm.ALL.txStart.600.100.fa	transfac	CCCAATGGC	+45	+53	NA
NM_008206	H2-Oa	'histocompatibility 2, O region alpha locus'	V$YY1_Q6	Mm.ALL.txStart.600.100.fa	transfac	GCCATCAAG	+88	+96	NA
NM_013633	Pou5f1	'POU domain, class 5, transcription factor 1'	V$YY1_Q6	Mm.ALL.txStart.600.100.fa	transfac	CCCCATGGC	+46	+54	NA
NM_011280	Trim10	'tripartite motif protein 10'	V$YY1_Q6	Mm.ALL.txStart.600.100.fa	transfac	GCCATGGGA	+33	+41	NA
NM_028868	Cxxc1	'CXXC finger 1 (PHD domain)'	V$YY1_Q6	Mm.ALL.txStart.600.100.fa	transfac	CAAGATGGC	+21	+29	NA
NM_026092	Lyzl1	'lysozyme-like 1'	V$YY1_Q6	Mm.ALL.txStart.600.100.fa	transfac	AGGAATGGC	+62	+70	NA
NM_008586	Mep1b	'meprin 1 beta'	V$YY1_Q6	Mm.ALL.txStart.600.100.fa	transfac	GCCATGACT	-14	-6	NA
NM_008586	Mep1b	'meprin 1 beta'	V$YY1_Q6	Mm.ALL.txStart.600.100.fa	transfac	GCCATAGCT	-5	+4	NA
NM_133689	4930579J09Rik	'RIKEN cDNA 4930579J09 gene'	V$YY1_Q6	Mm.ALL.txStart.600.100.fa	transfac	GCCATCTCC	-16	-8	NA
NM_009580	Zp1	'zona pellucida glycoprotein 1'	V$YY1_Q6	Mm.ALL.txStart.600.100.fa	transfac	CATCATGGC	+54	+62	NA
NM_008118	Gif	'gastric intrinsic factor'	V$YY1_Q6	Mm.ALL.txStart.600.100.fa	transfac	AGGCATGGC	+85	+93	NA
NM_007811	Cyp26a1	'cytochrome P450, family 26, subfamily a, polypeptide 1'	V$YY1_Q6	Mm.ALL.txStart.600.100.fa	transfac	GCCATGGGG	+54	+62	NA
NM_010164	Eya1	'eyes absent 1 homolog (Drosophila)'	V$YY1_Q6	Mm.ALL.txStart.600.100.fa	transfac	GCCATGTGC	+18	+26	NA
NM_133239	Crb1	'crumbs homolog 1 (Drosophila)'	V$YY1_Q6	Mm.ALL.txStart.600.100.fa	transfac	AGAGATGGC	+17	+25	NA
NM_019962		''	V$YY1_Q6	Mm.ALL.txStart.600.100.fa	transfac	CGCGATGGC	+85	+93	NA
NM_080844	Serpinc1	'serine (or cysteine) peptidase inhibitor, clade C (antithrombin), member 1'	V$YY1_Q6	Mm.ALL.txStart.600.100.fa	transfac	GCCATGTAT	+50	+58	NA
NM_007976	F5	'coagulation factor V'	V$YY1_Q6	Mm.ALL.txStart.600.100.fa	transfac	GCCATGCTC	+3	+11	NA
NM_007768	Crp	'C-reactive protein, pentraxin-related'	V$YY1_Q6	Mm.ALL.txStart.600.100.fa	transfac	GCCATGGAG	+69	+77	NA
NM_133809	Kmo	'kynurenine 3-monooxygenase (kynurenine 3-hydroxylase)'	V$YY1_Q6	Mm.ALL.txStart.600.100.fa	transfac	AGCTATGGC	+24	+32	NA
NM_130890	Capn8	'calpain 8'	V$YY1_Q6	Mm.ALL.txStart.600.100.fa	transfac	GGCCATGGC	+46	+54	NA
NM_130890	Capn8	'calpain 8'	V$YY1_Q6	Mm.ALL.txStart.600.100.fa	transfac	GCCATGGCA	+47	+55	NA
NM_009355	Tesp1	'testicular serine protease 1'	V$YY1_Q6	Mm.ALL.txStart.600.100.fa	transfac	GCCATGTGG	+25	+33	NA
NM_027010	Crygf	'crystallin, gamma F'	V$YY1_Q6	Mm.ALL.txStart.600.100.fa	transfac	GCCATGGGG	+34	+42	NA
NM_027010	Crygf	'crystallin, gamma F'	V$YY1_Q6	Mm.ALL.txStart.600.100.fa	transfac	GCCATATCA	+90	+98	NA
NM_010467	Hoxd1	'homeo box D1'	V$YY1_Q6	Mm.ALL.txStart.600.100.fa	transfac	CGCCATGGC	+32	+40	NA
NM_010467	Hoxd1	'homeo box D1'	V$YY1_Q6	Mm.ALL.txStart.600.100.fa	transfac	GCCATGGCT	+33	+41	NA
NM_009322	Tbr1	'T-box brain gene 1'	V$YY1_Q6	Mm.ALL.txStart.600.100.fa	transfac	ACCAATGGC	+7	+15	NA
NM_020595	Otor	'otoraplin'	V$YY1_Q6	Mm.ALL.txStart.600.100.fa	transfac	GAAGATGGC	+5	+13	NA
NM_018863	Pdyn	'prodynorphin'	V$YY1_Q6	Mm.ALL.txStart.600.100.fa	transfac	GCCATAGGG	-14	-6	NA
NM_133240	Acot8	'acyl-CoA thioesterase 8'	V$YY1_Q6	Mm.ALL.txStart.600.100.fa	transfac	GCTCATGGC	+83	+91	NA
NM_009328	Tcf15	'transcription factor 15'	V$YY1_Q6	Mm.ALL.txStart.600.100.fa	transfac	GCCCATGGC	+51	+59	NA
NM_012046	Spo11	'sporulation protein, meiosis-specific, SPO11 homolog (S. cerevisiae)'	V$YY1_Q6	Mm.ALL.txStart.600.100.fa	transfac	GCCATTATG	+44	+52	NA
NM_012046	Spo11	'sporulation protein, meiosis-specific, SPO11 homolog (S. cerevisiae)'	V$YY1_Q6	Mm.ALL.txStart.600.100.fa	transfac	CATTATGGC	+46	+54	NA
NM_133849	Hrh3	'histamine receptor H 3'	V$YY1_Q6	Mm.ALL.txStart.600.100.fa	transfac	GCCATGGAG	+69	+77	NA
NM_009184	Ptk6	'PTK6 protein tyrosine kinase 6'	V$YY1_Q6	Mm.ALL.txStart.600.100.fa	transfac	CAGCATGGC	+65	+73	NA
NM_007825	Cyp7b1	'cytochrome P450, family 7, subfamily b, polypeptide 1'	V$YY1_Q6	Mm.ALL.txStart.600.100.fa	transfac	GCCATCGCT	+46	+54	NA
NM_009350	Adad1	'adenosine deaminase domain containing 1 (testis specific)'	V$YY1_Q6	Mm.ALL.txStart.600.100.fa	transfac	AGCAATGGC	+49	+57	NA
NM_009690	Cd5l	'CD5 antigen-like'	V$YY1_Q6	Mm.ALL.txStart.600.100.fa	transfac	GGCCATGGC	+24	+32	NA
NM_009690	Cd5l	'CD5 antigen-like'	V$YY1_Q6	Mm.ALL.txStart.600.100.fa	transfac	GCCATGGCT	+25	+33	NA
NM_009146	Frrs1	'ferric-chelate reductase 1'	V$YY1_Q6	Mm.ALL.txStart.600.100.fa	transfac	CCCAATGGC	+92	+100	NA
NM_019969	Plag1	'pleiomorphic adenoma gene 1'	V$YY1_Q6	Mm.ALL.txStart.600.100.fa	transfac	TACAATGGC	+25	+33	NA
NM_008076	Gabrr2	'gamma-aminobutyric acid (GABA-C) receptor, subunit rho 2'	V$YY1_Q6	Mm.ALL.txStart.600.100.fa	transfac	ACTAATGGC	-4	+5	NA
NM_007521	Bach2	'BTB and CNC homology 2'	V$YY1_Q6	Mm.ALL.txStart.600.100.fa	transfac	GCCATGTGA	+7	+15	NA
NM_022811	Polr1e	'polymerase (RNA) I polypeptide E'	V$YY1_Q6	Mm.ALL.txStart.600.100.fa	transfac	GCTCATGGC	+23	+31	NA
NM_008191	Guca2b	'guanylate cyclase activator 2b (retina)'	V$YY1_Q6	Mm.ALL.txStart.600.100.fa	transfac	GCCATGTCA	+88	+96	NA
NM_007860	Dio1	'deiodinase, iodothyronine, type I'	V$YY1_Q6	Mm.ALL.txStart.600.100.fa	transfac	AGCTATGGC	+39	+47	NA
NM_133884	Atpbd1b	'ATP binding domain 1 family, member B'	V$YY1_Q6	Mm.ALL.txStart.600.100.fa	transfac	ACCCATGGC	+76	+84	NA
NM_012045	Pla2g2f	'phospholipase A2, group IIF'	V$YY1_Q6	Mm.ALL.txStart.600.100.fa	transfac	GCCATTGCC	-14	-6	NA
NM_012044	Pla2g2e	'phospholipase A2, group IIE'	V$YY1_Q6	Mm.ALL.txStart.600.100.fa	transfac	GGAAATGGC	-11	-3	NA
NM_011610	Tnfrsf1b	'tumor necrosis factor receptor superfamily, member 1b'	V$YY1_Q6	Mm.ALL.txStart.600.100.fa	transfac	CCCTATGGC	+66	+74	NA
NM_008314	Htr5a	'5-hydroxytryptamine (serotonin) receptor 5A'	V$YY1_Q6	Mm.ALL.txStart.600.100.fa	transfac	GCCATCTCC	+3	+11	NA
NM_030889	Sorcs2	'sortilin-related VPS10 domain containing receptor 2'	V$YY1_Q6	Mm.ALL.txStart.600.100.fa	transfac	GACCATGGC	+60	+68	NA
NM_009763	Bst1	'bone marrow stromal cell antigen 1'	V$YY1_Q6	Mm.ALL.txStart.600.100.fa	transfac	CTTGATGGC	+16	+24	NA
NM_008599	Cxcl9	'chemokine (C-X-C motif) ligand 9'	V$YY1_Q6	Mm.ALL.txStart.600.100.fa	transfac	GCCATGAAG	+92	+100	NA
NM_010229	Flt3	'FMS-like tyrosine kinase 3'	V$YY1_Q6	Mm.ALL.txStart.600.100.fa	transfac	GCCATGCGG	+28	+36	NA
NM_134157	Atp6v1b1	'ATPase, H+ transporting, lysosomal V1 subunit B1'	V$YY1_Q6	Mm.ALL.txStart.600.100.fa	transfac	CGCCATGGC	+65	+73	NA
NM_134157	Atp6v1b1	'ATPase, H+ transporting, lysosomal V1 subunit B1'	V$YY1_Q6	Mm.ALL.txStart.600.100.fa	transfac	GCCATGGCC	+66	+74	NA
NM_008462	Klra2	'killer cell lectin-like receptor, subfamily A, member 2'	V$YY1_Q6	Mm.ALL.txStart.600.100.fa	transfac	AGGAATGGC	+42	+50	NA
NM_133727	Kptn	'kaptin'	V$YY1_Q6	Mm.ALL.txStart.600.100.fa	transfac	GCCATCTGG	+22	+30	NA
NM_021397	Zbtb32	'zinc finger and BTB domain containing 32'	V$YY1_Q6	Mm.ALL.txStart.600.100.fa	transfac	CCATATGGC	+66	+74	NA
NM_009259	Spn	'sialophorin'	V$YY1_Q6	Mm.ALL.txStart.600.100.fa	transfac	GGAGATGGC	-1	+8	NA
NM_010084	Adam18	'a disintegrin and metallopeptidase domain 18'	V$YY1_Q6	Mm.ALL.txStart.600.100.fa	transfac	GCCATGCTG	+87	+95	NA
NM_133711	Spata4	'spermatogenesis associated 4'	V$YY1_Q6	Mm.ALL.txStart.600.100.fa	transfac	CACCATGGC	+17	+25	NA
NM_010077	Drd2	'dopamine receptor 2'	V$YY1_Q6	Mm.ALL.txStart.600.100.fa	transfac	CCCTATGGC	+84	+92	NA
NM_009476	Upk2	'uroplakin 2'	V$YY1_Q6	Mm.ALL.txStart.600.100.fa	transfac	CAGTATGGC	+58	+66	NA
NM_010099	Eda	'ectodysplasin-A'	V$YY1_Q6	Mm.ALL.txStart.600.100.fa	transfac	GCCGATGGC	+79	+87	NA
NM_013463	Gla	'galactosidase, alpha'	V$YY1_Q6	Mm.ALL.txStart.600.100.fa	transfac	GCCATGAAG	+22	+30	NA
NM_010572	Irs4	'insulin receptor substrate 4'	V$YY1_Q6	Mm.ALL.txStart.600.100.fa	transfac	CACCATGGC	+16	+24	NA
NM_181470	Ltv1	'LTV1 homolog (S. cerevisiae)'	V$YY1_Q6	Mm.ALL.txStart.600.100.fa	transfac	GCCATCGTG	-23	-15	NA
NM_172938	Scml4	'sex comb on midleg-like 4 (Drosophila)'	V$YY1_Q6	Mm.ALL.txStart.600.100.fa	transfac	GCCATACTC	+35	+43	NA
NM_029661	1700027D21Rik	'RIKEN cDNA 1700027D21 gene'	V$YY1_Q6	Mm.ALL.txStart.600.100.fa	transfac	CACCATGGC	+91	+99	NA
NM_146010	Tspan8	'tetraspanin 8'	V$YY1_Q6	Mm.ALL.txStart.600.100.fa	transfac	GCCATCATA	+14	+22	NA
NM_028679	Irak3	'interleukin-1 receptor-associated kinase 3'	V$YY1_Q6	Mm.ALL.txStart.600.100.fa	transfac	CGCGATGGC	+75	+83	NA
NM_026538	Ddx56	'DEAD (Asp-Glu-Ala-Asp) box polypeptide 56'	V$YY1_Q6	Mm.ALL.txStart.600.100.fa	transfac	GCCATGGAG	+8	+16	NA
NM_175000	Hbq1	'hemoglobin, theta 1'	V$YY1_Q6	Mm.ALL.txStart.600.100.fa	transfac	GAAGATGGC	+46	+54	NA
NM_029344	Acyp2	'acylphosphatase 2, muscle type'	V$YY1_Q6	Mm.ALL.txStart.600.100.fa	transfac	GCCATGACC	+38	+46	NA
NM_028019	Rnf135	'ring finger protein 135'	V$YY1_Q6	Mm.ALL.txStart.600.100.fa	transfac	AATTATGGC	+42	+50	NA
NM_172133	Centa2	'centaurin, alpha 2'	V$YY1_Q6	Mm.ALL.txStart.600.100.fa	transfac	GCCATGGGC	+52	+60	NA
NM_007413	Adora2b	'adenosine A2b receptor'	V$YY1_Q6	Mm.ALL.txStart.600.100.fa	transfac	GCCATGCCT	+36	+44	NA
NM_177075	C030019I05Rik	'RIKEN cDNA C030019I05 gene'	V$YY1_Q6	Mm.ALL.txStart.600.100.fa	transfac	AAAAATGGC	+71	+79	NA
NM_008952	Pipox	'pipecolic acid oxidase'	V$YY1_Q6	Mm.ALL.txStart.600.100.fa	transfac	CATCATGGC	-3	+6	NA
NM_173785	A230051G13Rik	'RIKEN cDNA A230051G13 gene'	V$YY1_Q6	Mm.ALL.txStart.600.100.fa	transfac	CAAGATGGC	+45	+53	NA
NM_027827	Afmid	'arylformamidase'	V$YY1_Q6	Mm.ALL.txStart.600.100.fa	transfac	GGCCATGGC	+23	+31	NA
NM_027827	Afmid	'arylformamidase'	V$YY1_Q6	Mm.ALL.txStart.600.100.fa	transfac	GCCATGGCG	+24	+32	NA
NM_152807	Ccdc137	'coiled-coil domain containing 137'	V$YY1_Q6	Mm.ALL.txStart.600.100.fa	transfac	AGTCATGGC	+4	+12	NA
NM_177088	Ccdc45	'coiled-coil domain containing 45'	V$YY1_Q6	Mm.ALL.txStart.600.100.fa	transfac	CAGTATGGC	+81	+89	NA
NM_008949	Psmc3ip	'proteasome (prosome, macropain) 26S subunit, ATPase 3, interacting protein'	V$YY1_Q6	Mm.ALL.txStart.600.100.fa	transfac	GCCATGAGT	+23	+31	NA
NM_025659	Abi3	'ABI gene family, member 3'	V$YY1_Q6	Mm.ALL.txStart.600.100.fa	transfac	AGCCATGGC	+11	+19	NA
NM_025659	Abi3	'ABI gene family, member 3'	V$YY1_Q6	Mm.ALL.txStart.600.100.fa	transfac	GCCATGGCG	+12	+20	NA
NM_144829	Aarsd1	'alanyl-tRNA synthetase domain containing 1'	V$YY1_Q6	Mm.ALL.txStart.600.100.fa	transfac	CGCGATGGC	+42	+50	NA
NM_028139	Atxn7l4	'ataxin 7-like 4'	V$YY1_Q6	Mm.ALL.txStart.600.100.fa	transfac	AGCAATGGC	+36	+44	NA
NM_030070	Lrrc9	'leucine rich repeat containing 9'	V$YY1_Q6	Mm.ALL.txStart.600.100.fa	transfac	GCCATCAGC	-15	-7	NA
NM_030070	Lrrc9	'leucine rich repeat containing 9'	V$YY1_Q6	Mm.ALL.txStart.600.100.fa	transfac	GCCATGCTG	+33	+41	NA
NM_144524	Angel1	'angel homolog 1 (Drosophila)'	V$YY1_Q6	Mm.ALL.txStart.600.100.fa	transfac	GCCATGATC	+56	+64	NA
NM_172581	9830169C18Rik	'RIKEN cDNA 9830169C18 gene'	V$YY1_Q6	Mm.ALL.txStart.600.100.fa	transfac	GCCATGAAG	-25	-17	NA
NM_146037	Kcnk13	'potassium channel, subfamily K, member 13'	V$YY1_Q6	Mm.ALL.txStart.600.100.fa	transfac	TGCCATGGC	+36	+44	NA
NM_146037	Kcnk13	'potassium channel, subfamily K, member 13'	V$YY1_Q6	Mm.ALL.txStart.600.100.fa	transfac	GCCATGGCT	+37	+45	NA
NM_028924	Tc2n	'tandem C2 domains, nuclear'	V$YY1_Q6	Mm.ALL.txStart.600.100.fa	transfac	TCCCATGGC	-11	-3	NA
NM_145451	Gpx6	'glutathione peroxidase 6'	V$YY1_Q6	Mm.ALL.txStart.600.100.fa	transfac	AACCATGGC	+5	+13	NA
NM_028904	Rmi1	'RMI1, RecQ mediated genome instability 1, homolog (S. cerevisiae)'	V$YY1_Q6	Mm.ALL.txStart.600.100.fa	transfac	GCCATCCCG	+57	+65	NA
NM_028959	Cep72	'centrosomal protein 72'	V$YY1_Q6	Mm.ALL.txStart.600.100.fa	transfac	AAACATGGC	+9	+17	NA
NM_134437	Il17rd	'interleukin 17 receptor D'	V$YY1_Q6	Mm.ALL.txStart.600.100.fa	transfac	GGCCATGGC	+7	+15	NA
NM_134437	Il17rd	'interleukin 17 receptor D'	V$YY1_Q6	Mm.ALL.txStart.600.100.fa	transfac	GCCATGGCC	+8	+16	NA
NM_144808	Slc39a14	'solute carrier family 39 (zinc transporter), member 14'	V$YY1_Q6	Mm.ALL.txStart.600.100.fa	transfac	GTATATGGC	-26	-18	NA
NM_026470	Spata6	'spermatogenesis associated 6'	V$YY1_Q6	Mm.ALL.txStart.600.100.fa	transfac	GCCATGACA	+2	+10	NA
NM_026047	2610206B13Rik	'RIKEN cDNA 2610206B13 gene'	V$YY1_Q6	Mm.ALL.txStart.600.100.fa	transfac	TGCCATGGC	+17	+25	NA
NM_026047	2610206B13Rik	'RIKEN cDNA 2610206B13 gene'	V$YY1_Q6	Mm.ALL.txStart.600.100.fa	transfac	GCCATGGCT	+18	+26	NA
NM_026496	Grhl2	'grainyhead-like 2 (Drosophila)'	V$YY1_Q6	Mm.ALL.txStart.600.100.fa	transfac	GCCATCTCG	+35	+43	NA
NM_025712	4631426E05Rik	'RIKEN cDNA 4631426E05 gene'	V$YY1_Q6	Mm.ALL.txStart.600.100.fa	transfac	GCCATGAAG	+57	+65	NA
NM_176835	2810451A06Rik	'RIKEN cDNA 2810451A06 gene'	V$YY1_Q6	Mm.ALL.txStart.600.100.fa	transfac	GCCATTTTG	+22	+30	NA
NM_176835	2810451A06Rik	'RIKEN cDNA 2810451A06 gene'	V$YY1_Q6	Mm.ALL.txStart.600.100.fa	transfac	GGCAATGGC	+45	+53	NA
NM_145986	AW544981	'expressed sequence AW544981'	V$YY1_Q6	Mm.ALL.txStart.600.100.fa	transfac	CGCCATGGC	+45	+53	NA
NM_145986	AW544981	'expressed sequence AW544981'	V$YY1_Q6	Mm.ALL.txStart.600.100.fa	transfac	GCCATGGCC	+46	+54	NA
NM_173743	2310016F22Rik	'RIKEN cDNA 2310016F22 gene'	V$YY1_Q6	Mm.ALL.txStart.600.100.fa	transfac	GCCATCTGG	+59	+67	NA
NM_008474	Krt84	'keratin 84'	V$YY1_Q6	Mm.ALL.txStart.600.100.fa	transfac	AGCAATGGC	+75	+83	NA
NM_019500	Cldn14	'claudin 14'	V$YY1_Q6	Mm.ALL.txStart.600.100.fa	transfac	CGGAATGGC	+3	+11	NA
NM_025795	Ncaph2	'non-SMC condensin II complex, subunit H2'	V$YY1_Q6	Mm.ALL.txStart.600.100.fa	transfac	CAAAATGGC	-1	+8	NA
NM_025795	Ncaph2	'non-SMC condensin II complex, subunit H2'	V$YY1_Q6	Mm.ALL.txStart.600.100.fa	transfac	GCCATGGTT	+31	+39	NA
NM_027880	Telo2	'TEL2, telomere maintenance 2, homolog (S. cerevisiae)'	V$YY1_Q6	Mm.ALL.txStart.600.100.fa	transfac	CAGCATGGC	+91	+99	NA
NM_145396	Tbl3	'transducin (beta)-like 3'	V$YY1_Q6	Mm.ALL.txStart.600.100.fa	transfac	GGACATGGC	+86	+94	NA
NM_145489	AI661453	'expressed sequence AI661453'	V$YY1_Q6	Mm.ALL.txStart.600.100.fa	transfac	GACCATGGC	+56	+64	NA
NM_025874	2310076L09Rik	'RIKEN cDNA 2310076L09 gene'	V$YY1_Q6	Mm.ALL.txStart.600.100.fa	transfac	AGGGATGGC	+60	+68	NA
NM_028341	2810439F02Rik	'RIKEN cDNA 2810439F02 gene'	V$YY1_Q6	Mm.ALL.txStart.600.100.fa	transfac	GCCCATGGC	+83	+91	NA
NM_028707	Psd2	'pleckstrin and Sec7 domain containing 2'	V$YY1_Q6	Mm.ALL.txStart.600.100.fa	transfac	CCGCATGGC	+68	+76	NA
NM_030061	Spink12	'serine peptidase inhibitor, Kazal type 11'	V$YY1_Q6	Mm.ALL.txStart.600.100.fa	transfac	GCCATGAAG	+86	+94	NA
NM_144861	BC021395	'cDNA sequence BC021395'	V$YY1_Q6	Mm.ALL.txStart.600.100.fa	transfac	GCCATCTTG	-20	-12	NA
NM_172627	Pggt1b	'protein geranylgeranyltransferase type I, beta subunit'	V$YY1_Q6	Mm.ALL.txStart.600.100.fa	transfac	CAGCATGGC	+28	+36	NA
NM_144532	Cabp4	'calcium binding protein 4'	V$YY1_Q6	Mm.ALL.txStart.600.100.fa	transfac	CTCCATGGC	+50	+58	NA
NM_026553	Yif1a	'Yip1 interacting factor homolog A (S. cerevisiae)'	V$YY1_Q6	Mm.ALL.txStart.600.100.fa	transfac	GGACATGGC	+11	+19	NA
NM_009852	Cd6	'CD6 antigen'	V$YY1_Q6	Mm.ALL.txStart.600.100.fa	transfac	GCCATCGGT	+69	+77	NA
NM_011265	Rfx3	'regulatory factor X, 3 (influences HLA class II expression)'	V$YY1_Q6	Mm.ALL.txStart.600.100.fa	transfac	GCCATAGTC	+25	+33	NA
NM_025644	Exosc1	'exosome component 1'	V$YY1_Q6	Mm.ALL.txStart.600.100.fa	transfac	AAGCATGGC	+9	+17	NA
NM_175199	Hspa12a	'heat shock protein 12A'	V$YY1_Q6	Mm.ALL.txStart.600.100.fa	transfac	GACCATGGC	+53	+61	NA
NM_029025	Tmem81	'transmembrane protein 81'	V$YY1_Q6	Mm.ALL.txStart.600.100.fa	transfac	GCCATAGCG	+83	+91	NA
NM_177642		''	V$YY1_Q6	Mm.ALL.txStart.600.100.fa	transfac	CTGGATGGC	+41	+49	NA
NM_026380	Rgs8	'regulator of G-protein signaling 8'	V$YY1_Q6	Mm.ALL.txStart.600.100.fa	transfac	GCCATCCCG	-20	-12	NA
NM_030710	Slamf6	'SLAM family member 6'	V$YY1_Q6	Mm.ALL.txStart.600.100.fa	transfac	GAAGATGGC	-2	+7	NA
NM_173029	Sacy	'soluble adenylyl cyclase'	V$YY1_Q6	Mm.ALL.txStart.600.100.fa	transfac	AGACATGGC	+32	+40	NA
NM_144878	Fmo4	'flavin containing monooxygenase 4'	V$YY1_Q6	Mm.ALL.txStart.600.100.fa	transfac	GCCATGTTG	+30	+38	NA
NM_011811	Farsb	'phenylalanyl-tRNA synthetase, beta subunit'	V$YY1_Q6	Mm.ALL.txStart.600.100.fa	transfac	GCCATGCCG	+2	+10	NA
NM_145222	B3gnt7	'UDP-GlcNAc:betaGal beta-1,3-N-acetylglucosaminyltransferase 7'	V$YY1_Q6	Mm.ALL.txStart.600.100.fa	transfac	GCCATGTCT	+74	+82	NA
NM_175683	Dclre1c	'DNA cross-link repair 1C, PSO2 homolog (S. cerevisiae)'	V$YY1_Q6	Mm.ALL.txStart.600.100.fa	transfac	ACAGATGGC	+60	+68	NA
NM_027600	4921504E06Rik	'RIKEN cDNA 4921504E06 gene'	V$YY1_Q6	Mm.ALL.txStart.600.100.fa	transfac	GAGCATGGC	+27	+35	NA
NM_027085	Clic3	'chloride intracellular channel 3'	V$YY1_Q6	Mm.ALL.txStart.600.100.fa	transfac	CACCATGGC	+33	+41	NA
NM_153077	Il1f10	'interleukin 1 family, member 10'	V$YY1_Q6	Mm.ALL.txStart.600.100.fa	transfac	TCCCATGGC	+40	+48	NA
NM_177649	Hmcn2	'hemicentin 2'	V$YY1_Q6	Mm.ALL.txStart.600.100.fa	transfac	ACGAATGGC	+17	+25	NA
NM_177384	Ttc16	'tetratricopeptide repeat domain 16'	V$YY1_Q6	Mm.ALL.txStart.600.100.fa	transfac	GCCATGACA	-12	-4	NA
NM_139200	Pscdbp	'pleckstrin homology, Sec7 and coiled-coil domains, binding protein'	V$YY1_Q6	Mm.ALL.txStart.600.100.fa	transfac	AGCAATGGC	+38	+46	NA
NM_025490	1700010M22Rik	'RIKEN cDNA 1700010M22 gene'	V$YY1_Q6	Mm.ALL.txStart.600.100.fa	transfac	GCAGATGGC	+46	+54	NA
NM_173450	Rpusd2	'RNA pseudouridylate synthase domain containing 2'	V$YY1_Q6	Mm.ALL.txStart.600.100.fa	transfac	GCCATCAGA	-6	+3	NA
NM_028306	Hspa12b	'heat shock protein 12B'	V$YY1_Q6	Mm.ALL.txStart.600.100.fa	transfac	GCCATCCGG	-25	-17	NA
NM_009751	Bfsp1	'beaded filament structural protein in lens-CP94'	V$YY1_Q6	Mm.ALL.txStart.600.100.fa	transfac	CACAATGGC	+34	+42	NA
NM_028799	Tgm5	'transglutaminase 5'	V$YY1_Q6	Mm.ALL.txStart.600.100.fa	transfac	CACCATGGC	+85	+93	NA
NM_009936	Col9a3	'procollagen, type IX, alpha 3'	V$YY1_Q6	Mm.ALL.txStart.600.100.fa	transfac	GCCATGACC	+14	+22	NA
NM_010196	Fga	'fibrinogen, alpha polypeptide'	V$YY1_Q6	Mm.ALL.txStart.600.100.fa	transfac	GCCATCCCT	+27	+35	NA
NM_026677	Rab13	'RAB13, member RAS oncogene family'	V$YY1_Q6	Mm.ALL.txStart.600.100.fa	transfac	CGCCATGGC	+79	+87	NA
NM_026677	Rab13	'RAB13, member RAS oncogene family'	V$YY1_Q6	Mm.ALL.txStart.600.100.fa	transfac	GCCATGGCC	+80	+88	NA
NM_178891	Prmt6	'protein arginine N-methyltransferase 6'	V$YY1_Q6	Mm.ALL.txStart.600.100.fa	transfac	GAAAATGGC	+84	+92	NA
NM_015767	Ttpa	'tocopherol (alpha) transfer protein'	V$YY1_Q6	Mm.ALL.txStart.600.100.fa	transfac	GCCATTGGT	+33	+41	NA
NM_028746	Slc7a13	'solute carrier family 7, (cationic amino acid transporter, y+ system) member 13'	V$YY1_Q6	Mm.ALL.txStart.600.100.fa	transfac	CTCAATGGC	+55	+63	NA
NM_007592	Car8	'carbonic anhydrase 8'	V$YY1_Q6	Mm.ALL.txStart.600.100.fa	transfac	GCCCATGGC	+24	+32	NA
NM_178112	Ints8	'integrator complex subunit 8'	V$YY1_Q6	Mm.ALL.txStart.600.100.fa	transfac	GCCATCTTG	+3	+11	NA
NM_025271	Actl7b	'actin-like 7b'	V$YY1_Q6	Mm.ALL.txStart.600.100.fa	transfac	GCAGATGGC	+37	+45	NA
NM_177385	D530005L17Rik	'RIKEN cDNA D530005L17 gene'	V$YY1_Q6	Mm.ALL.txStart.600.100.fa	transfac	GGCCATGGC	+58	+66	NA
NM_177385	D530005L17Rik	'RIKEN cDNA D530005L17 gene'	V$YY1_Q6	Mm.ALL.txStart.600.100.fa	transfac	GCCATGGCG	+59	+67	NA
NM_026654	Toe1	'target of EGR1, member 1 (nuclear)'	V$YY1_Q6	Mm.ALL.txStart.600.100.fa	transfac	CGTCATGGC	+37	+45	NA
NM_013845	Ror1	'receptor tyrosine kinase-like orphan receptor 1'	V$YY1_Q6	Mm.ALL.txStart.600.100.fa	transfac	GCCATTGGT	-6	+3	NA
NM_029416	Klf17	'Kruppel-like factor 17'	V$YY1_Q6	Mm.ALL.txStart.600.100.fa	transfac	GCCATTGTG	-14	-6	NA
NM_029416	Klf17	'Kruppel-like factor 17'	V$YY1_Q6	Mm.ALL.txStart.600.100.fa	transfac	GATTATGGC	-4	+5	NA
NM_026670	Zmym1	'zinc finger, MYM domain containing 1'	V$YY1_Q6	Mm.ALL.txStart.600.100.fa	transfac	GCCATCCTC	+57	+65	NA
NM_133883	Adprhl2	'ADP-ribosylhydrolase like 2'	V$YY1_Q6	Mm.ALL.txStart.600.100.fa	transfac	GCGGATGGC	+30	+38	NA
NM_177758	Zscan20	'zinc finger and SCAN domains 20'	V$YY1_Q6	Mm.ALL.txStart.600.100.fa	transfac	GCCATCTTA	+70	+78	NA
NM_009557	Zfp46	'zinc finger protein 46'	V$YY1_Q6	Mm.ALL.txStart.600.100.fa	transfac	GGAGATGGC	+21	+29	NA
NM_181850	Grm3	'glutamate receptor, metabotropic 3'	V$YY1_Q6	Mm.ALL.txStart.600.100.fa	transfac	GCCATTTCA	+48	+56	NA
NM_029285	1700001C02Rik	'RIKEN cDNA 1700001C02 gene'	V$YY1_Q6	Mm.ALL.txStart.600.100.fa	transfac	CACCATGGC	+31	+39	NA
NM_021302	Stk32c	'serine/threonine kinase 32C'	V$YY1_Q6	Mm.ALL.txStart.600.100.fa	transfac	GCCATGTTC	+67	+75	NA
NM_013698	Txk	'TXK tyrosine kinase'	V$YY1_Q6	Mm.ALL.txStart.600.100.fa	transfac	GAAGATGGC	+52	+60	NA
NM_172718	Sgsm1	'small G protein signaling modulator 1'	V$YY1_Q6	Mm.ALL.txStart.600.100.fa	transfac	AGCCATGGC	+24	+32	NA
NM_172718	Sgsm1	'small G protein signaling modulator 1'	V$YY1_Q6	Mm.ALL.txStart.600.100.fa	transfac	GCCATGGCT	+25	+33	NA
NM_145209	Oasl1	'2'-5' oligoadenylate synthetase-like 1'	V$YY1_Q6	Mm.ALL.txStart.600.100.fa	transfac	GCCATGCTC	+4	+12	NA
NM_145209	Oasl1	'2'-5' oligoadenylate synthetase-like 1'	V$YY1_Q6	Mm.ALL.txStart.600.100.fa	transfac	GCCATTGGG	+41	+49	NA
NM_181410	Gtf2h3	'general transcription factor IIH, polypeptide 3'	V$YY1_Q6	Mm.ALL.txStart.600.100.fa	transfac	AGCAATGGC	+15	+23	NA
NM_028762	Rbm19	'RNA binding motif protein 19'	V$YY1_Q6	Mm.ALL.txStart.600.100.fa	transfac	AAAAATGGC	+8	+16	NA
NM_144912	Rad9b	'RAD9 homolog B (S. cerevisiae)'	V$YY1_Q6	Mm.ALL.txStart.600.100.fa	transfac	GCCATGCTG	+18	+26	NA
NM_144912	Rad9b	'RAD9 homolog B (S. cerevisiae)'	V$YY1_Q6	Mm.ALL.txStart.600.100.fa	transfac	GCCATTCTT	+66	+74	NA
NM_010876	Ncf1	'neutrophil cytosolic factor 1'	V$YY1_Q6	Mm.ALL.txStart.600.100.fa	transfac	GCCATGGGG	+10	+18	NA
NM_010876	Ncf1	'neutrophil cytosolic factor 1'	V$YY1_Q6	Mm.ALL.txStart.600.100.fa	transfac	GCCATATTG	+32	+40	NA
NM_133209	Pilrb1	'paired immunoglobin-like type 2 receptor beta 1'	V$YY1_Q6	Mm.ALL.txStart.600.100.fa	transfac	CCTGATGGC	+51	+59	NA
NM_133209	Pilrb1	'paired immunoglobin-like type 2 receptor beta 1'	V$YY1_Q6	Mm.ALL.txStart.600.100.fa	transfac	AGCCATGGC	+90	+98	NA
NM_133209	Pilrb1	'paired immunoglobin-like type 2 receptor beta 1'	V$YY1_Q6	Mm.ALL.txStart.600.100.fa	transfac	GCCATGGCT	+91	+99	NA
NM_028833	Iqce	'IQ motif containing E'	V$YY1_Q6	Mm.ALL.txStart.600.100.fa	transfac	GCCATGGTA	+80	+88	NA
NM_026637	A030007L17Rik	'RIKEN cDNA A030007L17 gene'	V$YY1_Q6	Mm.ALL.txStart.600.100.fa	transfac	GGACATGGC	+29	+37	NA
NM_026637	A030007L17Rik	'RIKEN cDNA A030007L17 gene'	V$YY1_Q6	Mm.ALL.txStart.600.100.fa	transfac	GCCATGCGG	+55	+63	NA
NM_011054	Pde1c	'phosphodiesterase 1C'	V$YY1_Q6	Mm.ALL.txStart.600.100.fa	transfac	GCCATCATT	-9	-1	NA
NM_028880	Lrrtm1	'leucine rich repeat transmembrane neuronal 1'	V$YY1_Q6	Mm.ALL.txStart.600.100.fa	transfac	ACGAATGGC	+49	+57	NA
NM_009426	Trh	'thyrotropin releasing hormone'	V$YY1_Q6	Mm.ALL.txStart.600.100.fa	transfac	GATGATGGC	+27	+35	NA
NM_008157	Gpr19	'G protein-coupled receptor 19'	V$YY1_Q6	Mm.ALL.txStart.600.100.fa	transfac	GCTCATGGC	+3	+11	NA
NM_027760	Rassf8	'Ras association (RalGDS/AF-6) domain family 8'	V$YY1_Q6	Mm.ALL.txStart.600.100.fa	transfac	GCCATGACC	+18	+26	NA
NM_023042	Recql	'RecQ protein-like'	V$YY1_Q6	Mm.ALL.txStart.600.100.fa	transfac	GCCATCGCT	+91	+99	NA
NM_009241	Spam1	'sperm adhesion molecule 1'	V$YY1_Q6	Mm.ALL.txStart.600.100.fa	transfac	GACCATGGC	+28	+36	NA
NM_178873	Adck2	'aarF domain containing kinase 2'	V$YY1_Q6	Mm.ALL.txStart.600.100.fa	transfac	GCCATCGGC	+85	+93	NA
NM_172467	Zc3hav1l	'zinc finger CCCH-type, antiviral 1-like'	V$YY1_Q6	Mm.ALL.txStart.600.100.fa	transfac	GGCCATGGC	+16	+24	NA
NM_172467	Zc3hav1l	'zinc finger CCCH-type, antiviral 1-like'	V$YY1_Q6	Mm.ALL.txStart.600.100.fa	transfac	GCCATGGCG	+17	+25	NA
NM_009512	Slc27a5	'solute carrier family 27 (fatty acid transporter), member 5'	V$YY1_Q6	Mm.ALL.txStart.600.100.fa	transfac	GCCATGGGT	+86	+94	NA
NM_028954		''	V$YY1_Q6	Mm.ALL.txStart.600.100.fa	transfac	CTGGATGGC	+48	+56	NA
NM_177692	Bloc1s3	'biogenesis of lysosome-related organelles complex-1, subunit 3'	V$YY1_Q6	Mm.ALL.txStart.600.100.fa	transfac	CGGTATGGC	+26	+34	NA
NM_013874	Neud4	'neuronal d4 domain family member'	V$YY1_Q6	Mm.ALL.txStart.600.100.fa	transfac	GGCCATGGC	+73	+81	NA
NM_013874	Neud4	'neuronal d4 domain family member'	V$YY1_Q6	Mm.ALL.txStart.600.100.fa	transfac	GCCATGGCC	+74	+82	NA
NM_026716	Sycn	'syncollin'	V$YY1_Q6	Mm.ALL.txStart.600.100.fa	transfac	GCCCATGGC	+80	+88	NA
NM_146187	Ffar2	'free fatty acid receptor 2'	V$YY1_Q6	Mm.ALL.txStart.600.100.fa	transfac	GCCATGTAG	+12	+20	NA
NM_018795	Abcc6	'ATP-binding cassette, sub-family C (CFTR/MRP), member 6'	V$YY1_Q6	Mm.ALL.txStart.600.100.fa	transfac	CTCCATGGC	+16	+24	NA
NM_013643	Ptpn5	'protein tyrosine phosphatase, non-receptor type 5'	V$YY1_Q6	Mm.ALL.txStart.600.100.fa	transfac	GCCATCTTG	-25	-17	NA
NM_029335	1700026D08Rik	'RIKEN cDNA 1700026D08 gene'	V$YY1_Q6	Mm.ALL.txStart.600.100.fa	transfac	GGCGATGGC	+13	+21	NA
NM_017371	Hpx	'hemopexin'	V$YY1_Q6	Mm.ALL.txStart.600.100.fa	transfac	CAGCATGGC	+3	+11	NA
NM_178635	Uvrag	'UV radiation resistance associated gene'	V$YY1_Q6	Mm.ALL.txStart.600.100.fa	transfac	TAATATGGC	-6	+3	NA
NM_025899	Uqcrc2	'ubiquinol cytochrome c reductase core protein 2'	V$YY1_Q6	Mm.ALL.txStart.600.100.fa	transfac	GCCATGAAG	+81	+89	NA
NM_027815	9030624J02Rik	'RIKEN cDNA 9030624J02 gene'	V$YY1_Q6	Mm.ALL.txStart.600.100.fa	transfac	GAAGATGGC	+15	+23	NA
NM_177213	Abca15	'ATP-binding cassette, sub-family A (ABC1), member 15'	V$YY1_Q6	Mm.ALL.txStart.600.100.fa	transfac	GCCATATGA	+75	+83	NA
NM_175163	Zfp689	'zinc finger protein 689'	V$YY1_Q6	Mm.ALL.txStart.600.100.fa	transfac	CGGCATGGC	+4	+12	NA
NM_175163	Zfp689	'zinc finger protein 689'	V$YY1_Q6	Mm.ALL.txStart.600.100.fa	transfac	GCCATCTTC	+83	+91	NA
NM_012016	Ern2	'endoplasmic reticulum (ER) to nucleus signalling 2'	V$YY1_Q6	Mm.ALL.txStart.600.100.fa	transfac	GACTATGGC	+20	+28	NA
NM_010900	Nfatc2ip	'nuclear factor of activated T-cells, cytoplasmic, calcineurin-dependent 2 interacting protein'	V$YY1_Q6	Mm.ALL.txStart.600.100.fa	transfac	GGAGATGGC	+19	+27	NA
NM_028069	Mupcdh	'mucin-like protocadherin'	V$YY1_Q6	Mm.ALL.txStart.600.100.fa	transfac	GCCATGGGG	+54	+62	NA
NM_024279	1700094C09Rik	'RIKEN cDNA 1700094C09 gene'	V$YY1_Q6	Mm.ALL.txStart.600.100.fa	transfac	GACCATGGC	+54	+62	NA
NM_011388	Slc10a2	'solute carrier family 10, member 2'	V$YY1_Q6	Mm.ALL.txStart.600.100.fa	transfac	GCCATTTGC	+26	+34	NA
NM_176849	9430010O03Rik	'RIKEN cDNA 9430010O03 gene'	V$YY1_Q6	Mm.ALL.txStart.600.100.fa	transfac	GCCATCTTA	+23	+31	NA
NM_177304	Enpp6	'ectonucleotide pyrophosphatase/phosphodiesterase 6'	V$YY1_Q6	Mm.ALL.txStart.600.100.fa	transfac	CAGCATGGC	+43	+51	NA
NM_007514	Slc7a2	'solute carrier family 7 (cationic amino acid transporter, y+ system), member 2'	V$YY1_Q6	Mm.ALL.txStart.600.100.fa	transfac	ACCCATGGC	-25	-17	NA
NM_011922	Anxa10	'annexin A10'	V$YY1_Q6	Mm.ALL.txStart.600.100.fa	transfac	GCCATTCTG	-22	-14	NA
NM_145598	Nxnl1	'nucleoredoxin-like 1'	V$YY1_Q6	Mm.ALL.txStart.600.100.fa	transfac	TACCATGGC	+19	+27	NA
NM_026855	Arv1	'ARV1 homolog (yeast)'	V$YY1_Q6	Mm.ALL.txStart.600.100.fa	transfac	GCCATGGGG	+43	+51	NA
NM_024445	Tsnaxip1	'translin-associated factor X (Tsnax) interacting protein 1'	V$YY1_Q6	Mm.ALL.txStart.600.100.fa	transfac	CCCTATGGC	-17	-9	NA
NM_024445	Tsnaxip1	'translin-associated factor X (Tsnax) interacting protein 1'	V$YY1_Q6	Mm.ALL.txStart.600.100.fa	transfac	AGTCATGGC	+40	+48	NA
NM_146219	BC025816	'cDNA sequence BC025816'	V$YY1_Q6	Mm.ALL.txStart.600.100.fa	transfac	AGGGATGGC	-11	-3	NA
NM_019573	Wwox	'WW domain-containing oxidoreductase'	V$YY1_Q6	Mm.ALL.txStart.600.100.fa	transfac	CAGCATGGC	+73	+81	NA
NM_026385	Pllp	'plasma membrane proteolipid'	V$YY1_Q6	Mm.ALL.txStart.600.100.fa	transfac	CGCTATGGC	+69	+77	NA
NM_028038	Ddx28	'DEAD (Asp-Glu-Ala-Asp) box polypeptide 28'	V$YY1_Q6	Mm.ALL.txStart.600.100.fa	transfac	AAATATGGC	+6	+14	NA
NM_028038	Ddx28	'DEAD (Asp-Glu-Ala-Asp) box polypeptide 28'	V$YY1_Q6	Mm.ALL.txStart.600.100.fa	transfac	GCCATCGCG	+24	+32	NA
NM_027570	Ldhd	'lactate dehydrogenase D'	V$YY1_Q6	Mm.ALL.txStart.600.100.fa	transfac	GCCATGCTC	+16	+24	NA
NM_177699	Fhod1	'formin homology 2 domain containing 1'	V$YY1_Q6	Mm.ALL.txStart.600.100.fa	transfac	AGCCATGGC	+75	+83	NA
NM_177699	Fhod1	'formin homology 2 domain containing 1'	V$YY1_Q6	Mm.ALL.txStart.600.100.fa	transfac	GCCATGGCG	+76	+84	NA
NM_175441	D830007F02Rik	'RIKEN cDNA D830007F02 gene'	V$YY1_Q6	Mm.ALL.txStart.600.100.fa	transfac	GACAATGGC	+73	+81	NA
NM_028279	Naalad2	'N-acetylated alpha-linked acidic dipeptidase 2'	V$YY1_Q6	Mm.ALL.txStart.600.100.fa	transfac	AGGCATGGC	+51	+59	NA
NM_030709	Tmprss5	'transmembrane protease, serine 5 (spinesin)'	V$YY1_Q6	Mm.ALL.txStart.600.100.fa	transfac	GCCATCCCT	+62	+70	NA
NM_146000	Bud13	'BUD13 homolog (yeast)'	V$YY1_Q6	Mm.ALL.txStart.600.100.fa	transfac	TGCCATGGC	+6	+14	NA
NM_146000	Bud13	'BUD13 homolog (yeast)'	V$YY1_Q6	Mm.ALL.txStart.600.100.fa	transfac	GCCATGGCG	+7	+15	NA
NM_175235	Brunol6	'bruno-like 6, RNA binding protein (Drosophila)'	V$YY1_Q6	Mm.ALL.txStart.600.100.fa	transfac	GGACATGGC	+38	+46	NA
NM_153119	Plekhq1	'pleckstrin homology domain containing, family Q member 1'	V$YY1_Q6	Mm.ALL.txStart.600.100.fa	transfac	GCCATGGAG	+83	+91	NA
NM_175325	Bbs4	'Bardet-Biedl syndrome 4 homolog (human)'	V$YY1_Q6	Mm.ALL.txStart.600.100.fa	transfac	CAAGATGGC	+24	+32	NA
NM_177909	Slc9a9	'solute carrier family 9 (sodium/hydrogen exchanger), isoform 9'	V$YY1_Q6	Mm.ALL.txStart.600.100.fa	transfac	GCCATCTGA	-4	+5	NA
NM_019815	Cldn18	'claudin 18'	V$YY1_Q6	Mm.ALL.txStart.600.100.fa	transfac	AGCCATGGC	+64	+72	NA
NM_019815	Cldn18	'claudin 18'	V$YY1_Q6	Mm.ALL.txStart.600.100.fa	transfac	GCCATGGCC	+65	+73	NA
NM_026090	Iqcf4	'IQ motif containing F4'	V$YY1_Q6	Mm.ALL.txStart.600.100.fa	transfac	GCCATGGGG	+41	+49	NA
NM_133984	Hemk1	'HemK methyltransferase family member 1'	V$YY1_Q6	Mm.ALL.txStart.600.100.fa	transfac	AGGGATGGC	+81	+89	NA
NM_153099	Tessp2	'testis serine protease 2'	V$YY1_Q6	Mm.ALL.txStart.600.100.fa	transfac	TGACATGGC	+10	+18	NA
NM_178624	Fbxl2	'F-box and leucine-rich repeat protein 2'	V$YY1_Q6	Mm.ALL.txStart.600.100.fa	transfac	GCCATGGTG	+54	+62	NA
NM_011700	Vill	'villin-like'	V$YY1_Q6	Mm.ALL.txStart.600.100.fa	transfac	AGGCATGGC	+91	+99	NA
NM_139142	Xtrp3s1	'X transporter protein 3 similar 1 gene'	V$YY1_Q6	Mm.ALL.txStart.600.100.fa	transfac	GCCATCCGC	+65	+73	NA
NM_172603	Phf11	'PHD finger protein 11'	V$YY1_Q6	Mm.ALL.txStart.600.100.fa	transfac	AGCCATGGC	+27	+35	NA
NM_172603	Phf11	'PHD finger protein 11'	V$YY1_Q6	Mm.ALL.txStart.600.100.fa	transfac	GCCATGGCC	+28	+36	NA
NM_175228	4930578C19Rik	'RIKEN cDNA 4930578C19 gene'	V$YY1_Q6	Mm.ALL.txStart.600.100.fa	transfac	CCCAATGGC	+20	+28	NA
NM_028671	4930432H15Rik	'RIKEN cDNA 4930432H15 gene'	V$YY1_Q6	Mm.ALL.txStart.600.100.fa	transfac	GACCATGGC	+90	+98	NA
NM_175122	Rab39b	'RAB39B, member RAS oncogene family'	V$YY1_Q6	Mm.ALL.txStart.600.100.fa	transfac	GCCATTTCA	+1	+9	NA
NM_146235	Ercc6l	'excision repair cross-complementing rodent repair deficiency complementation group 6 - like'	V$YY1_Q6	Mm.ALL.txStart.600.100.fa	transfac	GCCATGGAG	+50	+58	NA
NM_172540	4732479N06Rik	'RIKEN cDNA 4732479N06 gene'	V$YY1_Q6	Mm.ALL.txStart.600.100.fa	transfac	GCCATCCGC	+25	+33	NA
NM_010951	Gpr143	'G protein-coupled receptor 143'	V$YY1_Q6	Mm.ALL.txStart.600.100.fa	transfac	ACGAATGGC	+54	+62	NA
NM_025377	1110001A07Rik	'RIKEN cDNA 1110001A07 gene'	V$YY1_Q6	Mm.ALL.txStart.600.100.fa	transfac	ACCGATGGC	+90	+98	NA
NM_177587	Aqp12	'aquaporin 12'	V$YY1_Q6	Mm.ALL.txStart.600.100.fa	transfac	ACTGATGGC	+63	+71	NA
NM_172852	Serpinb13	'serine (or cysteine) peptidase inhibitor, clade B (ovalbumin), member 13'	V$YY1_Q6	Mm.ALL.txStart.600.100.fa	transfac	GAATATGGC	+88	+96	NA
NM_178713	Aldh8a1	'aldehyde dehydrogenase 8 family, member A1'	V$YY1_Q6	Mm.ALL.txStart.600.100.fa	transfac	TAACATGGC	+47	+55	NA
NM_009191	Clpb	'ClpB caseinolytic peptidase B homolog (E. coli)'	V$YY1_Q6	Mm.ALL.txStart.600.100.fa	transfac	GCCATGTTG	-16	-8	NA
NM_153071	Gprc6a	'G protein-coupled receptor, family C, group 6, member A'	V$YY1_Q6	Mm.ALL.txStart.600.100.fa	transfac	AAAGATGGC	+24	+32	NA
NM_007749	Cox7c	'cytochrome c oxidase, subunit VIIc'	V$YY1_Q6	Mm.ALL.txStart.600.100.fa	transfac	GCCATTTCT	+15	+23	NA
NM_177009	Smyd4	'SET and MYND domain containing 4'	V$YY1_Q6	Mm.ALL.txStart.600.100.fa	transfac	CAGAATGGC	+8	+16	NA
NM_176902	1110014K08Rik	'RIKEN cDNA 1110014K08 gene'	V$YY1_Q6	Mm.ALL.txStart.600.100.fa	transfac	GCCATGTNN	+94	+102	NA
NM_178253	Klhdc1	'kelch domain containing 1'	V$YY1_Q6	Mm.ALL.txStart.600.100.fa	transfac	GCGGATGGC	+83	+91	NA
NM_027997	Serpina9	'serine (or cysteine) peptidase inhibitor, clade A (alpha-1 antiproteinase, antitrypsin), member 9'	V$YY1_Q6	Mm.ALL.txStart.600.100.fa	transfac	CTCAATGGC	+68	+76	NA
NM_173418	Lrit2	'leucine-rich repeat, immunoglobulin-like and transmembrane domains 2'	V$YY1_Q6	Mm.ALL.txStart.600.100.fa	transfac	AAATATGGC	+23	+31	NA
NM_172809	Sacs	'sacsin'	V$YY1_Q6	Mm.ALL.txStart.600.100.fa	transfac	GATGATGGC	+67	+75	NA
NM_177393	Nalcn	'sodium leak channel, non-selective'	V$YY1_Q6	Mm.ALL.txStart.600.100.fa	transfac	GCCATAGGT	+27	+35	NA
NM_175502	Tmem74	'transmembrane protein 74'	V$YY1_Q6	Mm.ALL.txStart.600.100.fa	transfac	GCCATGCGG	+64	+72	NA
NM_177580	Baiap2l2	'BAI1-associated protein 2-like 2'	V$YY1_Q6	Mm.ALL.txStart.600.100.fa	transfac	CACCATGGC	+92	+100	NA
NM_175087	Aqp6	'aquaporin 6'	V$YY1_Q6	Mm.ALL.txStart.600.100.fa	transfac	GCCATCAGC	+63	+71	NA
NM_172204	Noxa1	'NADPH oxidase activator 1'	V$YY1_Q6	Mm.ALL.txStart.600.100.fa	transfac	GCCATCTAC	+33	+41	NA
NM_172855	Galnt5	'UDP-N-acetyl-alpha-D-galactosamine:polypeptide N-acetylgalactosaminyltransferase 5'	V$YY1_Q6	Mm.ALL.txStart.600.100.fa	transfac	GGTAATGGC	+30	+38	NA
NM_172662	Gtdc1	'glycosyltransferase-like domain containing 1'	V$YY1_Q6	Mm.ALL.txStart.600.100.fa	transfac	CTCCATGGC	+51	+59	NA
NM_177303	B430119L13Rik	'RIKEN cDNA B430119L13 gene'	V$YY1_Q6	Mm.ALL.txStart.600.100.fa	transfac	AAGTATGGC	+72	+80	NA
NM_173779	Ankrd58	'ankyrin repeat domain 58'	V$YY1_Q6	Mm.ALL.txStart.600.100.fa	transfac	GATCATGGC	+76	+84	NA
NM_177746	Dgat2l4	'diacylglycerol O-acyltransferase 2-like 4'	V$YY1_Q6	Mm.ALL.txStart.600.100.fa	transfac	GCCATGGAG	+61	+69	NA
NM_026154	Mrpl10	'mitochondrial ribosomal protein L10'	V$YY1_Q6	Mm.ALL.txStart.600.100.fa	transfac	AGCGATGGC	+12	+20	NA
NM_175541	Mum1l1	'melanoma associated antigen (mutated) 1-like 1'	V$YY1_Q6	Mm.ALL.txStart.600.100.fa	transfac	GAAAATGGC	-1	+8	NA
NM_146061	Arhgap8	'Rho GTPase activating protein 8'	V$YY1_Q6	Mm.ALL.txStart.600.100.fa	transfac	GCCATGGTT	+35	+43	NA
NM_177856	E130311K13Rik	'RIKEN cDNA E130311K13 gene'	V$YY1_Q6	Mm.ALL.txStart.600.100.fa	transfac	GAACATGGC	+12	+20	NA
NM_178594	Vtcn1	'V-set domain containing T cell activation inhibitor 1'	V$YY1_Q6	Mm.ALL.txStart.600.100.fa	transfac	CTCCATGGC	+47	+55	NA
NM_172542	Adamtsl1	'ADAMTS-like 1'	V$YY1_Q6	Mm.ALL.txStart.600.100.fa	transfac	TCCCATGGC	+82	+90	NA
NM_177732	Slc35d1	'solute carrier family 35 (UDP-glucuronic acid/UDP-N-acetylgalactosamine dual transporter), member D1'	V$YY1_Q6	Mm.ALL.txStart.600.100.fa	transfac	CGCCATGGC	+15	+23	NA
NM_177732	Slc35d1	'solute carrier family 35 (UDP-glucuronic acid/UDP-N-acetylgalactosamine dual transporter), member D1'	V$YY1_Q6	Mm.ALL.txStart.600.100.fa	transfac	GCCATGGCG	+16	+24	NA
NM_178110	Trim62	'tripartite motif-containing 62'	V$YY1_Q6	Mm.ALL.txStart.600.100.fa	transfac	CGCCATGGC	+27	+35	NA
NM_178110	Trim62	'tripartite motif-containing 62'	V$YY1_Q6	Mm.ALL.txStart.600.100.fa	transfac	GCCATGGCG	+28	+36	NA
NM_153106	Padi6	'peptidyl arginine deiminase, type VI'	V$YY1_Q6	Mm.ALL.txStart.600.100.fa	transfac	GCCATGTCT	+34	+42	NA
NM_173773	Oog4	'oogenesin 4'	V$YY1_Q6	Mm.ALL.txStart.600.100.fa	transfac	GAATATGGC	+17	+25	NA
NM_028882	Sema3d	'sema domain, immunoglobulin domain (Ig), short basic domain, secreted, (semaphorin) 3D'	V$YY1_Q6	Mm.ALL.txStart.600.100.fa	transfac	GCCATCCTC	+28	+36	NA
NM_009140	Cxcl2	'chemokine (C-X-C motif) ligand 2'	V$YY1_Q6	Mm.ALL.txStart.600.100.fa	transfac	CGCCATGGC	+43	+51	NA
NM_009140	Cxcl2	'chemokine (C-X-C motif) ligand 2'	V$YY1_Q6	Mm.ALL.txStart.600.100.fa	transfac	GCCATGGCC	+44	+52	NA
NM_175270	Ankrd56	'ankyrin repeat domain 56'	V$YY1_Q6	Mm.ALL.txStart.600.100.fa	transfac	AGCGATGGC	+90	+98	NA
NM_175522	A930017N06Rik	'RIKEN cDNA A930017N06 gene'	V$YY1_Q6	Mm.ALL.txStart.600.100.fa	transfac	CTACATGGC	+70	+78	NA
NM_019792	Cyp3a25	'cytochrome P450, family 3, subfamily a, polypeptide 25'	V$YY1_Q6	Mm.ALL.txStart.600.100.fa	transfac	GCCATCTAG	-17	-9	NA
NM_172487	Prrt3	'proline-rich transmembrane protein 3'	V$YY1_Q6	Mm.ALL.txStart.600.100.fa	transfac	GGAGATGGC	-8	+1	NA
NM_172890	Slc6a11	'solute carrier family 6 (neurotransmitter transporter, GABA), member 11'	V$YY1_Q6	Mm.ALL.txStart.600.100.fa	transfac	GCCATGACT	+34	+42	NA
NM_153802	Zfp128	'zinc finger protein 128'	V$YY1_Q6	Mm.ALL.txStart.600.100.fa	transfac	GCCATTGTC	-12	-4	NA
NM_172904	Fsd2	'fibronectin type III and SPRY domain containing 2'	V$YY1_Q6	Mm.ALL.txStart.600.100.fa	transfac	AGGCATGGC	-27	-19	NA
NM_172902	Agbl1	'ATP/GTP binding protein-like 1'	V$YY1_Q6	Mm.ALL.txStart.600.100.fa	transfac	AGAGATGGC	+10	+18	NA
NM_153527	Dnajb13	'DnaJ (Hsp40) related, subfamily B, member 13'	V$YY1_Q6	Mm.ALL.txStart.600.100.fa	transfac	GCCATGGGG	+53	+61	NA
NM_175032	4930431L04Rik	'RIKEN cDNA 4930431L04 gene'	V$YY1_Q6	Mm.ALL.txStart.600.100.fa	transfac	GCAGATGGC	-20	-12	NA
NM_027840	9130017C17Rik	'RIKEN cDNA 9130017C17 gene'	V$YY1_Q6	Mm.ALL.txStart.600.100.fa	transfac	GCCATCTAG	+57	+65	NA
NM_176846	Exph5	'exophilin 5'	V$YY1_Q6	Mm.ALL.txStart.600.100.fa	transfac	AAAAATGGC	-4	+5	NA
NM_175273	2310046O06Rik	'RIKEN cDNA 2310046O06 gene'	V$YY1_Q6	Mm.ALL.txStart.600.100.fa	transfac	GCCATCTTT	+8	+16	NA
NM_175273	2310046O06Rik	'RIKEN cDNA 2310046O06 gene'	V$YY1_Q6	Mm.ALL.txStart.600.100.fa	transfac	GGTCATGGC	+90	+98	NA
NM_153287	Axud1	'AXIN1 up-regulated 1'	V$YY1_Q6	Mm.ALL.txStart.600.100.fa	transfac	GCCATCCTA	-6	+3	NA
NM_153168	Lars2	'leucyl-tRNA synthetase, mitochondrial'	V$YY1_Q6	Mm.ALL.txStart.600.100.fa	transfac	CAACATGGC	+7	+15	NA
NM_013547	Hgd	'homogentisate 1, 2-dioxygenase'	V$YY1_Q6	Mm.ALL.txStart.600.100.fa	transfac	GGAAATGGC	+69	+77	NA
NM_010672	Krtap6-1	'keratin associated protein 6-1'	V$YY1_Q6	Mm.ALL.txStart.600.100.fa	transfac	TACTATGGC	+41	+49	NA
NM_177392	A730055C05Rik	'RIKEN cDNA A730055C05 gene'	V$YY1_Q6	Mm.ALL.txStart.600.100.fa	transfac	GGTCATGGC	+22	+30	NA
NM_177392	A730055C05Rik	'RIKEN cDNA A730055C05 gene'	V$YY1_Q6	Mm.ALL.txStart.600.100.fa	transfac	ACTCATGGC	+79	+87	NA
NM_177620	Rin3	'Ras and Rab interactor 3'	V$YY1_Q6	Mm.ALL.txStart.600.100.fa	transfac	CCGAATGGC	+6	+14	NA
NM_054049	Osr2	'odd-skipped related 2 (Drosophila)'	V$YY1_Q6	Mm.ALL.txStart.600.100.fa	transfac	GGTGATGGC	+40	+48	NA
NM_175111	Hspbap1	'Hspb associated protein 1'	V$YY1_Q6	Mm.ALL.txStart.600.100.fa	transfac	AACCATGGC	+53	+61	NA
NM_025332	Gtpbp8	'GTP-binding protein 8 (putative)'	V$YY1_Q6	Mm.ALL.txStart.600.100.fa	transfac	GAAAATGGC	+19	+27	NA
NM_028815	Lrriq2	'leucine-rich repeats and IQ motif containing 2'	V$YY1_Q6	Mm.ALL.txStart.600.100.fa	transfac	AAGTATGGC	+50	+58	NA
NM_013796	Nagpa	'N-acetylglucosamine-1-phosphodiester alpha-N-acetylglucosaminidase'	V$YY1_Q6	Mm.ALL.txStart.600.100.fa	transfac	CAATATGGC	+27	+35	NA
NM_172614	Tmem44	'transmembrane protein 44'	V$YY1_Q6	Mm.ALL.txStart.600.100.fa	transfac	GCCATGGAG	+38	+46	NA
NM_030109	Sf3b2	'splicing factor 3b, subunit 2'	V$YY1_Q6	Mm.ALL.txStart.600.100.fa	transfac	TAAGATGGC	+51	+59	NA
NM_177342	Taf5	'TAF5 RNA polymerase II, TATA box binding protein (TBP)-associated factor'	V$YY1_Q6	Mm.ALL.txStart.600.100.fa	transfac	CAAGATGGC	+14	+22	NA
NM_173033	BC057893	'cDNA sequence BC057893'	V$YY1_Q6	Mm.ALL.txStart.600.100.fa	transfac	GCCATCCCG	+56	+64	NA
NM_175471	2810410C14Rik	'RIKEN cDNA 2810410C14 gene'	V$YY1_Q6	Mm.ALL.txStart.600.100.fa	transfac	TATCATGGC	+19	+27	NA
NM_018774	Phc2	'polyhomeotic-like 2 (Drosophila)'	V$YY1_Q6	Mm.ALL.txStart.600.100.fa	transfac	GCCATGGAG	+54	+62	NA
NM_172520	Arhgef19	'Rho guanine nucleotide exchange factor (GEF) 19'	V$YY1_Q6	Mm.ALL.txStart.600.100.fa	transfac	GCCATGCTG	+19	+27	NA
NM_175437	A530088I07Rik	'RIKEN cDNA A530088I07 gene'	V$YY1_Q6	Mm.ALL.txStart.600.100.fa	transfac	AGCCATGGC	+69	+77	NA
NM_175437	A530088I07Rik	'RIKEN cDNA A530088I07 gene'	V$YY1_Q6	Mm.ALL.txStart.600.100.fa	transfac	GCCATGGCT	+70	+78	NA
NM_028752	Hvcn1	'hydrogen voltage-gated channel 1'	V$YY1_Q6	Mm.ALL.txStart.600.100.fa	transfac	GCCATGACT	-11	-3	NA
NM_175240	Tmem162	'transmembrane protein 162'	V$YY1_Q6	Mm.ALL.txStart.600.100.fa	transfac	GCCATGCTG	+23	+31	NA
NM_177293	Mtap7d3	'MAP7 domain containing 3'	V$YY1_Q6	Mm.ALL.txStart.600.100.fa	transfac	GCCATGACT	+4	+12	NA
NM_145513	Tiprl	'TIP41, TOR signalling pathway regulator-like (S. cerevisiae)'	V$YY1_Q6	Mm.ALL.txStart.600.100.fa	transfac	GCCATCGTG	+49	+57	NA
NM_178714	Lrfn5	'leucine rich repeat and fibronectin type III domain containing 5'	V$YY1_Q6	Mm.ALL.txStart.600.100.fa	transfac	AGCTATGGC	+65	+73	NA
NM_007512	Atpif1	'ATPase inhibitory factor 1'	V$YY1_Q6	Mm.ALL.txStart.600.100.fa	transfac	GACAATGGC	+75	+83	NA
NM_172823	Lmln	'leishmanolysin-like (metallopeptidase M8 family)'	V$YY1_Q6	Mm.ALL.txStart.600.100.fa	transfac	GAAGATGGC	+25	+33	NA
NM_146247	BC024814	'cDNA sequence BC024814'	V$YY1_Q6	Mm.ALL.txStart.600.100.fa	transfac	CGTCATGGC	-15	-7	NA
NM_146247	BC024814	'cDNA sequence BC024814'	V$YY1_Q6	Mm.ALL.txStart.600.100.fa	transfac	CCCCATGGC	+6	+14	NA
NM_146247	BC024814	'cDNA sequence BC024814'	V$YY1_Q6	Mm.ALL.txStart.600.100.fa	transfac	TGTCATGGC	+43	+51	NA
NM_177584	Btla	'B and T lymphocyte associated'	V$YY1_Q6	Mm.ALL.txStart.600.100.fa	transfac	GCCATGCTT	+32	+40	NA
NM_178036	Lcn10	'lipocalin 10'	V$YY1_Q6	Mm.ALL.txStart.600.100.fa	transfac	AGAGATGGC	+69	+77	NA
NM_172856	Lass6	'longevity assurance homolog 6 (S. cerevisiae)'	V$YY1_Q6	Mm.ALL.txStart.600.100.fa	transfac	CAAGATGGC	+76	+84	NA
NM_133194	Scml2	'sex comb on midleg-like 2 (Drosophila)'	V$YY1_Q6	Mm.ALL.txStart.600.100.fa	transfac	GCCATCTCC	+33	+41	NA
NM_171824	Pgbd5	'piggyBac transposable element derived 5'	V$YY1_Q6	Mm.ALL.txStart.600.100.fa	transfac	GCCATCCTA	+32	+40	NA
NM_080633	Aco2	'aconitase 2, mitochondrial'	V$ETF_Q6	Mm.ALL.txStart.600.100.fa	transfac	CCGCCCA	-105	-99	NA
NM_080633	Aco2	'aconitase 2, mitochondrial'	V$ETF_Q6	Mm.ALL.txStart.600.100.fa	transfac	CCGCCCC	-28	-22	NA
NM_134101	Psmd2	'proteasome (prosome, macropain) 26S subunit, non-ATPase, 2'	V$ETF_Q6	Mm.ALL.txStart.600.100.fa	transfac	AGGGCGG	-106	-100	NA
NM_134101	Psmd2	'proteasome (prosome, macropain) 26S subunit, non-ATPase, 2'	V$ETF_Q6	Mm.ALL.txStart.600.100.fa	transfac	GGGGCGG	-38	-32	NA
NM_134101	Psmd2	'proteasome (prosome, macropain) 26S subunit, non-ATPase, 2'	V$ETF_Q6	Mm.ALL.txStart.600.100.fa	transfac	GTGGCGG	+4	+10	NA
NM_010217	Ctgf	'connective tissue growth factor'	V$ETF_Q6	Mm.ALL.txStart.600.100.fa	transfac	CCGCCCG	-21	-15	NA
NM_010217	Ctgf	'connective tissue growth factor'	V$ETF_Q6	Mm.ALL.txStart.600.100.fa	transfac	CCGCCTA	-17	-11	NA
NM_009098	Rps8	'ribosomal protein S8'	V$ETF_Q6	Mm.ALL.txStart.600.100.fa	transfac	CCGCCCT	-139	-133	NA
NM_009098	Rps8	'ribosomal protein S8'	V$ETF_Q6	Mm.ALL.txStart.600.100.fa	transfac	CCGCCCA	-127	-121	NA
NM_009098	Rps8	'ribosomal protein S8'	V$ETF_Q6	Mm.ALL.txStart.600.100.fa	transfac	GAGGCGG	-106	-100	NA
NM_009098	Rps8	'ribosomal protein S8'	V$ETF_Q6	Mm.ALL.txStart.600.100.fa	transfac	AAGGCGG	+2	+8	NA
NM_134007	Cisd1	'CDGSH iron sulfur domain 1'	V$ETF_Q6	Mm.ALL.txStart.600.100.fa	transfac	CCGCCTT	-136	-130	NA
NM_133672	Vps26a	'vacuolar protein sorting 26 homolog A (yeast)'	V$ETF_Q6	Mm.ALL.txStart.600.100.fa	transfac	AAGGCGG	-140	-134	NA
NM_133672	Vps26a	'vacuolar protein sorting 26 homolog A (yeast)'	V$ETF_Q6	Mm.ALL.txStart.600.100.fa	transfac	GGGGCGG	-135	-129	NA
NM_133672	Vps26a	'vacuolar protein sorting 26 homolog A (yeast)'	V$ETF_Q6	Mm.ALL.txStart.600.100.fa	transfac	CCGCCTC	-121	-115	NA
NM_133672	Vps26a	'vacuolar protein sorting 26 homolog A (yeast)'	V$ETF_Q6	Mm.ALL.txStart.600.100.fa	transfac	AGGGCGG	-98	-92	NA
NM_133672	Vps26a	'vacuolar protein sorting 26 homolog A (yeast)'	V$ETF_Q6	Mm.ALL.txStart.600.100.fa	transfac	AGGGCGG	-81	-75	NA
NM_133672	Vps26a	'vacuolar protein sorting 26 homolog A (yeast)'	V$ETF_Q6	Mm.ALL.txStart.600.100.fa	transfac	GGGGCGG	-64	-58	NA
NM_133672	Vps26a	'vacuolar protein sorting 26 homolog A (yeast)'	V$ETF_Q6	Mm.ALL.txStart.600.100.fa	transfac	CGGGCGG	+11	+17	NA
NM_133672	Vps26a	'vacuolar protein sorting 26 homolog A (yeast)'	V$ETF_Q6	Mm.ALL.txStart.600.100.fa	transfac	GCGGCGG	+14	+20	NA
NM_026438	Ppa1	'pyrophosphatase (inorganic) 1'	V$ETF_Q6	Mm.ALL.txStart.600.100.fa	transfac	GGGGCGG	-117	-111	NA
NM_026438	Ppa1	'pyrophosphatase (inorganic) 1'	V$ETF_Q6	Mm.ALL.txStart.600.100.fa	transfac	TGGGCGG	-70	-64	NA
NM_026438	Ppa1	'pyrophosphatase (inorganic) 1'	V$ETF_Q6	Mm.ALL.txStart.600.100.fa	transfac	GGGGCGG	-65	-59	NA
NM_026438	Ppa1	'pyrophosphatase (inorganic) 1'	V$ETF_Q6	Mm.ALL.txStart.600.100.fa	transfac	CCGGCGG	-10	-4	NA
NM_008363	Irak1	'interleukin-1 receptor-associated kinase 1'	V$ETF_Q6	Mm.ALL.txStart.600.100.fa	transfac	AGGGCGG	-34	-28	NA
NM_008363	Irak1	'interleukin-1 receptor-associated kinase 1'	V$ETF_Q6	Mm.ALL.txStart.600.100.fa	transfac	GTGGCGG	-11	-5	NA
NM_008363	Irak1	'interleukin-1 receptor-associated kinase 1'	V$ETF_Q6	Mm.ALL.txStart.600.100.fa	transfac	GCGGCGG	+18	+24	NA
NM_011240	Ranbp2	'RAN binding protein 2'	V$ETF_Q6	Mm.ALL.txStart.600.100.fa	transfac	GTGGCGG	-66	-60	NA
NM_011179	Psap	'prosaposin'	V$ETF_Q6	Mm.ALL.txStart.600.100.fa	transfac	TGGGCGG	-107	-101	NA
NM_010124	Eif4ebp2	'eukaryotic translation initiation factor 4E binding protein 2'	V$ETF_Q6	Mm.ALL.txStart.600.100.fa	transfac	CCGCCTT	-137	-131	NA
NM_010124	Eif4ebp2	'eukaryotic translation initiation factor 4E binding protein 2'	V$ETF_Q6	Mm.ALL.txStart.600.100.fa	transfac	CAGGCGG	-66	-60	NA
NM_010124	Eif4ebp2	'eukaryotic translation initiation factor 4E binding protein 2'	V$ETF_Q6	Mm.ALL.txStart.600.100.fa	transfac	CGGGCGG	-47	-41	NA
NM_010124	Eif4ebp2	'eukaryotic translation initiation factor 4E binding protein 2'	V$ETF_Q6	Mm.ALL.txStart.600.100.fa	transfac	GCGGCGG	-44	-38	NA
NM_010124	Eif4ebp2	'eukaryotic translation initiation factor 4E binding protein 2'	V$ETF_Q6	Mm.ALL.txStart.600.100.fa	transfac	GCGGCGG	-41	-35	NA
NM_010124	Eif4ebp2	'eukaryotic translation initiation factor 4E binding protein 2'	V$ETF_Q6	Mm.ALL.txStart.600.100.fa	transfac	GCGGCGG	-38	-32	NA
NM_010124	Eif4ebp2	'eukaryotic translation initiation factor 4E binding protein 2'	V$ETF_Q6	Mm.ALL.txStart.600.100.fa	transfac	GCGGCGG	-35	-29	NA
NM_010124	Eif4ebp2	'eukaryotic translation initiation factor 4E binding protein 2'	V$ETF_Q6	Mm.ALL.txStart.600.100.fa	transfac	GCGGCGG	-32	-26	NA
NM_009096	Rps6	'ribosomal protein S6'	V$ETF_Q6	Mm.ALL.txStart.600.100.fa	transfac	CCGCCGG	-72	-66	NA
NM_138601	D10Jhu81e	'DNA segment, Chr 10, Johns Hopkins University 81 expressed'	V$ETF_Q6	Mm.ALL.txStart.600.100.fa	transfac	CCGCCCC	-14	-8	NA
NM_134002	Csnk1g2	'casein kinase 1, gamma 2'	V$ETF_Q6	Mm.ALL.txStart.600.100.fa	transfac	CCGCCGC	-125	-119	NA
NM_134002	Csnk1g2	'casein kinase 1, gamma 2'	V$ETF_Q6	Mm.ALL.txStart.600.100.fa	transfac	CCGCCCC	-122	-116	NA
NM_134002	Csnk1g2	'casein kinase 1, gamma 2'	V$ETF_Q6	Mm.ALL.txStart.600.100.fa	transfac	GCGGCGG	-63	-57	NA
NM_134002	Csnk1g2	'casein kinase 1, gamma 2'	V$ETF_Q6	Mm.ALL.txStart.600.100.fa	transfac	GCGGCGG	-55	-49	NA
NM_134002	Csnk1g2	'casein kinase 1, gamma 2'	V$ETF_Q6	Mm.ALL.txStart.600.100.fa	transfac	CCGCCGA	-35	-29	NA
NM_133998	1810008A18Rik	'RIKEN cDNA 1810008A18 gene'	V$ETF_Q6	Mm.ALL.txStart.600.100.fa	transfac	GAGGCGG	+8	+14	NA
NM_133998	1810008A18Rik	'RIKEN cDNA 1810008A18 gene'	V$ETF_Q6	Mm.ALL.txStart.600.100.fa	transfac	CAGGCGG	+24	+30	NA
NM_026065	D10Ertd322e	'DNA segment, Chr 10, ERATO Doi 322, expressed'	V$ETF_Q6	Mm.ALL.txStart.600.100.fa	transfac	CCGCCCC	-112	-106	NA
NM_026065	D10Ertd322e	'DNA segment, Chr 10, ERATO Doi 322, expressed'	V$ETF_Q6	Mm.ALL.txStart.600.100.fa	transfac	CCGCCTT	-107	-101	NA
NM_011418	Smarcb1	'SWI/SNF related, matrix associated, actin dependent regulator of chromatin, subfamily b, member 1'	V$ETF_Q6	Mm.ALL.txStart.600.100.fa	transfac	CCGCCCA	-133	-127	NA
NM_011418	Smarcb1	'SWI/SNF related, matrix associated, actin dependent regulator of chromatin, subfamily b, member 1'	V$ETF_Q6	Mm.ALL.txStart.600.100.fa	transfac	AGGGCGG	+1	+7	NA
NM_020024	Taf10	'TAF10 RNA polymerase II, TATA box binding protein (TBP)-associated factor'	V$ETF_Q6	Mm.ALL.txStart.600.100.fa	transfac	CCGCCTT	-133	-127	NA
NM_020024	Taf10	'TAF10 RNA polymerase II, TATA box binding protein (TBP)-associated factor'	V$ETF_Q6	Mm.ALL.txStart.600.100.fa	transfac	TGGGCGG	-66	-60	NA
NM_020024	Taf10	'TAF10 RNA polymerase II, TATA box binding protein (TBP)-associated factor'	V$ETF_Q6	Mm.ALL.txStart.600.100.fa	transfac	CCGCCTT	+1	+7	NA
NM_011595	Timp3	'tissue inhibitor of metalloproteinase 3'	V$ETF_Q6	Mm.ALL.txStart.600.100.fa	transfac	CCGCCCT	-140	-134	NA
NM_011595	Timp3	'tissue inhibitor of metalloproteinase 3'	V$ETF_Q6	Mm.ALL.txStart.600.100.fa	transfac	CCGCCCC	-112	-106	NA
NM_011595	Timp3	'tissue inhibitor of metalloproteinase 3'	V$ETF_Q6	Mm.ALL.txStart.600.100.fa	transfac	GGGGCGG	-58	-52	NA
NM_134469	Fdps	'farnesyl diphosphate synthetase'	V$ETF_Q6	Mm.ALL.txStart.600.100.fa	transfac	CCGCCTA	-85	-79	NA
NM_080560	Ube2n	'ubiquitin-conjugating enzyme E2N'	V$ETF_Q6	Mm.ALL.txStart.600.100.fa	transfac	TCGGCGG	-79	-73	NA
NM_080560	Ube2n	'ubiquitin-conjugating enzyme E2N'	V$ETF_Q6	Mm.ALL.txStart.600.100.fa	transfac	CAGGCGG	-63	-57	NA
NM_016959	Rps3a	'ribosomal protein S3a'	V$ETF_Q6	Mm.ALL.txStart.600.100.fa	transfac	ACGGCGG	-129	-123	NA
NM_016959	Rps3a	'ribosomal protein S3a'	V$ETF_Q6	Mm.ALL.txStart.600.100.fa	transfac	CCGCCCG	-43	-37	NA
NM_016959	Rps3a	'ribosomal protein S3a'	V$ETF_Q6	Mm.ALL.txStart.600.100.fa	transfac	CCGCCCT	-4	+3	NA
NM_019786	Tbk1	'TANK-binding kinase 1'	V$ETF_Q6	Mm.ALL.txStart.600.100.fa	transfac	CCGCCCC	-145	-139	NA
NM_019786	Tbk1	'TANK-binding kinase 1'	V$ETF_Q6	Mm.ALL.txStart.600.100.fa	transfac	CCGCCCG	-120	-114	NA
NM_019786	Tbk1	'TANK-binding kinase 1'	V$ETF_Q6	Mm.ALL.txStart.600.100.fa	transfac	CCGCCGC	-84	-78	NA
NM_019647	Rpl21	'ribosomal protein L21'	V$ETF_Q6	Mm.ALL.txStart.600.100.fa	transfac	CCGCCCT	-11	-5	NA
NM_019647	Rpl21	'ribosomal protein L21'	V$ETF_Q6	Mm.ALL.txStart.600.100.fa	transfac	CCGCCGC	+8	+14	NA
NM_033072	Mbd6	'methyl-CpG binding domain protein 6'	V$ETF_Q6	Mm.ALL.txStart.600.100.fa	transfac	GCGGCGG	-84	-78	NA
NM_033072	Mbd6	'methyl-CpG binding domain protein 6'	V$ETF_Q6	Mm.ALL.txStart.600.100.fa	transfac	GCGGCGG	-81	-75	NA
NM_033072	Mbd6	'methyl-CpG binding domain protein 6'	V$ETF_Q6	Mm.ALL.txStart.600.100.fa	transfac	GCGGCGG	-78	-72	NA
NM_033072	Mbd6	'methyl-CpG binding domain protein 6'	V$ETF_Q6	Mm.ALL.txStart.600.100.fa	transfac	GCGGCGG	-75	-69	NA
NM_033072	Mbd6	'methyl-CpG binding domain protein 6'	V$ETF_Q6	Mm.ALL.txStart.600.100.fa	transfac	GCGGCGG	-72	-66	NA
NM_016774	Atp5b	'ATP synthase, H+ transporting mitochondrial F1 complex, beta subunit'	V$ETF_Q6	Mm.ALL.txStart.600.100.fa	transfac	ACGGCGG	-60	-54	NA
NM_016774	Atp5b	'ATP synthase, H+ transporting mitochondrial F1 complex, beta subunit'	V$ETF_Q6	Mm.ALL.txStart.600.100.fa	transfac	CCGCCCC	-45	-39	NA
NM_016774	Atp5b	'ATP synthase, H+ transporting mitochondrial F1 complex, beta subunit'	V$ETF_Q6	Mm.ALL.txStart.600.100.fa	transfac	CCGGCGG	-28	-22	NA
NM_013608	Naca	'nascent polypeptide-associated complex alpha polypeptide'	V$ETF_Q6	Mm.ALL.txStart.600.100.fa	transfac	GGGGCGG	-142	-136	NA
NM_013608	Naca	'nascent polypeptide-associated complex alpha polypeptide'	V$ETF_Q6	Mm.ALL.txStart.600.100.fa	transfac	CCGCCCC	-129	-123	NA
NM_013608	Naca	'nascent polypeptide-associated complex alpha polypeptide'	V$ETF_Q6	Mm.ALL.txStart.600.100.fa	transfac	CCGCCGT	-69	-63	NA
NM_013608	Naca	'nascent polypeptide-associated complex alpha polypeptide'	V$ETF_Q6	Mm.ALL.txStart.600.100.fa	transfac	CCGCCCT	+14	+20	NA
NM_011119	Pa2g4	'proliferation-associated 2G4'	V$ETF_Q6	Mm.ALL.txStart.600.100.fa	transfac	AGGGCGG	-104	-98	NA
NM_011119	Pa2g4	'proliferation-associated 2G4'	V$ETF_Q6	Mm.ALL.txStart.600.100.fa	transfac	CCGCCCT	-12	-6	NA
NM_009076	Rpl12	'ribosomal protein L12'	V$ETF_Q6	Mm.ALL.txStart.600.100.fa	transfac	CCGCCTA	-47	-41	NA
NM_009076	Rpl12	'ribosomal protein L12'	V$ETF_Q6	Mm.ALL.txStart.600.100.fa	transfac	TGGGCGG	-31	-25	NA
NM_008512	Lrp1	'low density lipoprotein receptor-related protein 1'	V$ETF_Q6	Mm.ALL.txStart.600.100.fa	transfac	CCGCCCC	-121	-115	NA
NM_008512	Lrp1	'low density lipoprotein receptor-related protein 1'	V$ETF_Q6	Mm.ALL.txStart.600.100.fa	transfac	GAGGCGG	+22	+28	NA
NM_134034	Smek2	'SMEK homolog 2, suppressor of mek1 (Dictyostelium)'	V$ETF_Q6	Mm.ALL.txStart.600.100.fa	transfac	CCGCCGT	-79	-73	NA
NM_134034	Smek2	'SMEK homolog 2, suppressor of mek1 (Dictyostelium)'	V$ETF_Q6	Mm.ALL.txStart.600.100.fa	transfac	GCGGCGG	+22	+28	NA
NM_134034	Smek2	'SMEK homolog 2, suppressor of mek1 (Dictyostelium)'	V$ETF_Q6	Mm.ALL.txStart.600.100.fa	transfac	CGGGCGG	+26	+32	NA
NM_134014	Xpo1	'exportin 1, CRM1 homolog (yeast)'	V$ETF_Q6	Mm.ALL.txStart.600.100.fa	transfac	GGGGCGG	-150	-144	NA
NM_133767	Mtif2	'mitochondrial translational initiation factor 2'	V$ETF_Q6	Mm.ALL.txStart.600.100.fa	transfac	CCGGCGG	-76	-70	NA
NM_023743	Eif4enif1	'eukaryotic translation initiation factor 4E nuclear import factor 1'	V$ETF_Q6	Mm.ALL.txStart.600.100.fa	transfac	ACGGCGG	-113	-107	NA
NM_023743	Eif4enif1	'eukaryotic translation initiation factor 4E nuclear import factor 1'	V$ETF_Q6	Mm.ALL.txStart.600.100.fa	transfac	GCGGCGG	-13	-7	NA
NM_023743	Eif4enif1	'eukaryotic translation initiation factor 4E nuclear import factor 1'	V$ETF_Q6	Mm.ALL.txStart.600.100.fa	transfac	CCGCCCG	+8	+14	NA
NM_023743	Eif4enif1	'eukaryotic translation initiation factor 4E nuclear import factor 1'	V$ETF_Q6	Mm.ALL.txStart.600.100.fa	transfac	CCGGCGG	+12	+18	NA
NM_023743	Eif4enif1	'eukaryotic translation initiation factor 4E nuclear import factor 1'	V$ETF_Q6	Mm.ALL.txStart.600.100.fa	transfac	GCGGCGG	+15	+21	NA
NM_023651	Pex13	'peroxisomal biogenesis factor 13'	V$ETF_Q6	Mm.ALL.txStart.600.100.fa	transfac	TGGGCGG	-19	-13	NA
NM_023651	Pex13	'peroxisomal biogenesis factor 13'	V$ETF_Q6	Mm.ALL.txStart.600.100.fa	transfac	GGGGCGG	-14	-8	NA
NM_021552	5730427N09Rik	'RIKEN cDNA 5730427N09 gene'	V$ETF_Q6	Mm.ALL.txStart.600.100.fa	transfac	CCGCCCT	-140	-134	NA
NM_021552	5730427N09Rik	'RIKEN cDNA 5730427N09 gene'	V$ETF_Q6	Mm.ALL.txStart.600.100.fa	transfac	CCGCCCA	-84	-78	NA
NM_021519	Edf1	'endothelial differentiation-related factor 1'	V$ETF_Q6	Mm.ALL.txStart.600.100.fa	transfac	GGGGCGG	-67	-61	NA
NM_021519	Edf1	'endothelial differentiation-related factor 1'	V$ETF_Q6	Mm.ALL.txStart.600.100.fa	transfac	CCGCCGG	+22	+28	NA
NM_020558	C1d	'nuclear DNA binding protein'	V$ETF_Q6	Mm.ALL.txStart.600.100.fa	transfac	GAGGCGG	-94	-88	NA
NM_020558	C1d	'nuclear DNA binding protein'	V$ETF_Q6	Mm.ALL.txStart.600.100.fa	transfac	CGGGCGG	-38	-32	NA
NM_011343	Sec61g	'SEC61, gamma subunit'	V$ETF_Q6	Mm.ALL.txStart.600.100.fa	transfac	TGGGCGG	-41	-35	NA
NM_011221	Purb	'purine rich element binding protein B'	V$ETF_Q6	Mm.ALL.txStart.600.100.fa	transfac	GGGGCGG	-135	-129	NA
NM_011221	Purb	'purine rich element binding protein B'	V$ETF_Q6	Mm.ALL.txStart.600.100.fa	transfac	GGGGCGG	-112	-106	NA
NM_011221	Purb	'purine rich element binding protein B'	V$ETF_Q6	Mm.ALL.txStart.600.100.fa	transfac	GCGGCGG	-109	-103	NA
NM_011221	Purb	'purine rich element binding protein B'	V$ETF_Q6	Mm.ALL.txStart.600.100.fa	transfac	GCGGCGG	-89	-83	NA
NM_011221	Purb	'purine rich element binding protein B'	V$ETF_Q6	Mm.ALL.txStart.600.100.fa	transfac	CCGGCGG	-68	-62	NA
NM_011221	Purb	'purine rich element binding protein B'	V$ETF_Q6	Mm.ALL.txStart.600.100.fa	transfac	AGGGCGG	-29	-23	NA
NM_011221	Purb	'purine rich element binding protein B'	V$ETF_Q6	Mm.ALL.txStart.600.100.fa	transfac	AGGGCGG	-22	-16	NA
NM_011221	Purb	'purine rich element binding protein B'	V$ETF_Q6	Mm.ALL.txStart.600.100.fa	transfac	CGGGCGG	-1	+6	NA
NM_011221	Purb	'purine rich element binding protein B'	V$ETF_Q6	Mm.ALL.txStart.600.100.fa	transfac	GCGGCGG	+3	+9	NA
NM_011221	Purb	'purine rich element binding protein B'	V$ETF_Q6	Mm.ALL.txStart.600.100.fa	transfac	GCGGCGG	+6	+12	NA
NM_011221	Purb	'purine rich element binding protein B'	V$ETF_Q6	Mm.ALL.txStart.600.100.fa	transfac	GAGGCGG	+14	+20	NA
NM_011221	Purb	'purine rich element binding protein B'	V$ETF_Q6	Mm.ALL.txStart.600.100.fa	transfac	GCGGCGG	+17	+23	NA
NM_010718	Limk2	'LIM motif-containing protein kinase 2'	V$ETF_Q6	Mm.ALL.txStart.600.100.fa	transfac	GAGGCGG	-103	-97	NA
NM_010718	Limk2	'LIM motif-containing protein kinase 2'	V$ETF_Q6	Mm.ALL.txStart.600.100.fa	transfac	AGGGCGG	-88	-82	NA
NM_010718	Limk2	'LIM motif-containing protein kinase 2'	V$ETF_Q6	Mm.ALL.txStart.600.100.fa	transfac	GGGGCGG	-54	-48	NA
NM_010718	Limk2	'LIM motif-containing protein kinase 2'	V$ETF_Q6	Mm.ALL.txStart.600.100.fa	transfac	TAGGCGG	-7	-1	NA
NM_008907	Ppia	'peptidylprolyl isomerase A'	V$ETF_Q6	Mm.ALL.txStart.600.100.fa	transfac	CCGCCCA	-132	-126	NA
NM_008907	Ppia	'peptidylprolyl isomerase A'	V$ETF_Q6	Mm.ALL.txStart.600.100.fa	transfac	TGGGCGG	-52	-46	NA
NM_008894	Pold2	'polymerase (DNA directed), delta 2, regulatory subunit'	V$ETF_Q6	Mm.ALL.txStart.600.100.fa	transfac	GAGGCGG	-104	-98	NA
NM_008894	Pold2	'polymerase (DNA directed), delta 2, regulatory subunit'	V$ETF_Q6	Mm.ALL.txStart.600.100.fa	transfac	TGGGCGG	-61	-55	NA
NM_008894	Pold2	'polymerase (DNA directed), delta 2, regulatory subunit'	V$ETF_Q6	Mm.ALL.txStart.600.100.fa	transfac	GGGGCGG	-51	-45	NA
NM_008894	Pold2	'polymerase (DNA directed), delta 2, regulatory subunit'	V$ETF_Q6	Mm.ALL.txStart.600.100.fa	transfac	TGGGCGG	-20	-14	NA
NM_008894	Pold2	'polymerase (DNA directed), delta 2, regulatory subunit'	V$ETF_Q6	Mm.ALL.txStart.600.100.fa	transfac	TTGGCGG	+4	+10	NA
NM_007879	Drg1	'developmentally regulated GTP binding protein 1'	V$ETF_Q6	Mm.ALL.txStart.600.100.fa	transfac	TCGGCGG	-107	-101	NA
NM_007879	Drg1	'developmentally regulated GTP binding protein 1'	V$ETF_Q6	Mm.ALL.txStart.600.100.fa	transfac	AAGGCGG	-98	-92	NA
NM_007879	Drg1	'developmentally regulated GTP binding protein 1'	V$ETF_Q6	Mm.ALL.txStart.600.100.fa	transfac	CCGCCCA	-88	-82	NA
NM_007879	Drg1	'developmentally regulated GTP binding protein 1'	V$ETF_Q6	Mm.ALL.txStart.600.100.fa	transfac	GCGGCGG	+10	+16	NA
NM_011029	Rpsa	'ribosomal protein SA'	V$ETF_Q6	Mm.ALL.txStart.600.100.fa	transfac	CCGCCCG	-9	-3	NA
NM_025936	Rars	'arginyl-tRNA synthetase'	V$ETF_Q6	Mm.ALL.txStart.600.100.fa	transfac	CCGCCTC	-136	-130	NA
NM_026023	Nudcd2	'NudC domain containing 2'	V$ETF_Q6	Mm.ALL.txStart.600.100.fa	transfac	CCGCCGC	-146	-140	NA
NM_026023	Nudcd2	'NudC domain containing 2'	V$ETF_Q6	Mm.ALL.txStart.600.100.fa	transfac	CCGCCCA	-143	-137	NA
NM_011370	Cyfip1	'cytoplasmic FMR1 interacting protein 1'	V$ETF_Q6	Mm.ALL.txStart.600.100.fa	transfac	CCGCCCC	-91	-85	NA
NM_011370	Cyfip1	'cytoplasmic FMR1 interacting protein 1'	V$ETF_Q6	Mm.ALL.txStart.600.100.fa	transfac	CCGCCCA	-40	-34	NA
NM_011370	Cyfip1	'cytoplasmic FMR1 interacting protein 1'	V$ETF_Q6	Mm.ALL.txStart.600.100.fa	transfac	CCGCCCT	+1	+7	NA
NM_011370	Cyfip1	'cytoplasmic FMR1 interacting protein 1'	V$ETF_Q6	Mm.ALL.txStart.600.100.fa	transfac	AAGGCGG	+17	+23	NA
NM_026533	Rps13	'ribosomal protein S13'	V$ETF_Q6	Mm.ALL.txStart.600.100.fa	transfac	CCGCCTC	-149	-143	NA
NM_026533	Rps13	'ribosomal protein S13'	V$ETF_Q6	Mm.ALL.txStart.600.100.fa	transfac	CCGCCCC	-83	-77	NA
NM_025699	3230401D17Rik	'RIKEN cDNA 3230401D17 gene'	V$ETF_Q6	Mm.ALL.txStart.600.100.fa	transfac	GCGGCGG	-152	-146	NA
NM_025699	3230401D17Rik	'RIKEN cDNA 3230401D17 gene'	V$ETF_Q6	Mm.ALL.txStart.600.100.fa	transfac	GCGGCGG	-10	-4	NA
NM_018740	Rai12	'retinoic acid induced 12'	V$ETF_Q6	Mm.ALL.txStart.600.100.fa	transfac	GGGGCGG	-118	-112	NA
NM_018740	Rai12	'retinoic acid induced 12'	V$ETF_Q6	Mm.ALL.txStart.600.100.fa	transfac	TGGGCGG	-85	-79	NA
NM_013716	G3bp1	'Ras-GTPase-activating protein SH3-domain binding protein 1'	V$ETF_Q6	Mm.ALL.txStart.600.100.fa	transfac	GAGGCGG	-105	-99	NA
NM_013716	G3bp1	'Ras-GTPase-activating protein SH3-domain binding protein 1'	V$ETF_Q6	Mm.ALL.txStart.600.100.fa	transfac	CGGGCGG	-41	-35	NA
NM_013716	G3bp1	'Ras-GTPase-activating protein SH3-domain binding protein 1'	V$ETF_Q6	Mm.ALL.txStart.600.100.fa	transfac	GCGGCGG	-38	-32	NA
NM_013716	G3bp1	'Ras-GTPase-activating protein SH3-domain binding protein 1'	V$ETF_Q6	Mm.ALL.txStart.600.100.fa	transfac	CCGCCAC	+1	+7	NA
NM_009438	Rpl13a	'ribosomal protein L13a'	V$ETF_Q6	Mm.ALL.txStart.600.100.fa	transfac	CCGCCTC	-129	-123	NA
NM_009438	Rpl13a	'ribosomal protein L13a'	V$ETF_Q6	Mm.ALL.txStart.600.100.fa	transfac	CCGCCCC	-47	-41	NA
NM_009438	Rpl13a	'ribosomal protein L13a'	V$ETF_Q6	Mm.ALL.txStart.600.100.fa	transfac	CAGGCGG	+6	+12	NA
NM_009423	Traf4	'Tnf receptor associated factor 4'	V$ETF_Q6	Mm.ALL.txStart.600.100.fa	transfac	TGGGCGG	-114	-108	NA
NM_009423	Traf4	'Tnf receptor associated factor 4'	V$ETF_Q6	Mm.ALL.txStart.600.100.fa	transfac	AGGGCGG	-101	-95	NA
NM_009423	Traf4	'Tnf receptor associated factor 4'	V$ETF_Q6	Mm.ALL.txStart.600.100.fa	transfac	CCGCCCC	-69	-63	NA
NM_009423	Traf4	'Tnf receptor associated factor 4'	V$ETF_Q6	Mm.ALL.txStart.600.100.fa	transfac	CCGGCGG	-57	-51	NA
NM_009423	Traf4	'Tnf receptor associated factor 4'	V$ETF_Q6	Mm.ALL.txStart.600.100.fa	transfac	CGGGCGG	-53	-47	NA
NM_009423	Traf4	'Tnf receptor associated factor 4'	V$ETF_Q6	Mm.ALL.txStart.600.100.fa	transfac	CCGCCCG	-8	-2	NA
NM_009297	Supt6h	'suppressor of Ty 6 homolog (S. cerevisiae)'	V$ETF_Q6	Mm.ALL.txStart.600.100.fa	transfac	GTGGCGG	-125	-119	NA
NM_007840	Ddx5	'DEAD (Asp-Glu-Ala-Asp) box polypeptide 5'	V$ETF_Q6	Mm.ALL.txStart.600.100.fa	transfac	CGGGCGG	-147	-141	NA
NM_007840	Ddx5	'DEAD (Asp-Glu-Ala-Asp) box polypeptide 5'	V$ETF_Q6	Mm.ALL.txStart.600.100.fa	transfac	CGGGCGG	-143	-137	NA
NM_007840	Ddx5	'DEAD (Asp-Glu-Ala-Asp) box polypeptide 5'	V$ETF_Q6	Mm.ALL.txStart.600.100.fa	transfac	GGGGCGG	-113	-107	NA
NM_007840	Ddx5	'DEAD (Asp-Glu-Ala-Asp) box polypeptide 5'	V$ETF_Q6	Mm.ALL.txStart.600.100.fa	transfac	GAGGCGG	-62	-56	NA
NM_133667	Pdk2	'pyruvate dehydrogenase kinase, isoenzyme 2'	V$ETF_Q6	Mm.ALL.txStart.600.100.fa	transfac	GAGGCGG	-55	-49	NA
NM_026776	Vps25	'vacuolar protein sorting 25 (yeast)'	V$ETF_Q6	Mm.ALL.txStart.600.100.fa	transfac	GAGGCGG	-40	-34	NA
NM_020618	Smarce1	'SWI/SNF related, matrix associated, actin dependent regulator of chromatin, subfamily e, member 1'	V$ETF_Q6	Mm.ALL.txStart.600.100.fa	transfac	CCGCCGC	-69	-63	NA
NM_020618	Smarce1	'SWI/SNF related, matrix associated, actin dependent regulator of chromatin, subfamily e, member 1'	V$ETF_Q6	Mm.ALL.txStart.600.100.fa	transfac	TAGGCGG	-2	+5	NA
NM_019584	Becn1	'beclin 1 (coiled-coil, myosin-like BCL2-interacting protein)'	V$ETF_Q6	Mm.ALL.txStart.600.100.fa	transfac	TGGGCGG	-8	-2	NA
NM_019444	Ramp2	'receptor (calcitonin) activity modifying protein 2'	V$ETF_Q6	Mm.ALL.txStart.600.100.fa	transfac	CCGCCCC	-23	-17	NA
NM_019444	Ramp2	'receptor (calcitonin) activity modifying protein 2'	V$ETF_Q6	Mm.ALL.txStart.600.100.fa	transfac	CCGCCGC	-8	-2	NA
NM_019444	Ramp2	'receptor (calcitonin) activity modifying protein 2'	V$ETF_Q6	Mm.ALL.txStart.600.100.fa	transfac	CCGCCGT	-5	+2	NA
NM_013581	Cog1	'component of oligomeric golgi complex 1'	V$ETF_Q6	Mm.ALL.txStart.600.100.fa	transfac	CCGCCCC	-63	-57	NA
NM_013581	Cog1	'component of oligomeric golgi complex 1'	V$ETF_Q6	Mm.ALL.txStart.600.100.fa	transfac	AGGGCGG	-40	-34	NA
NM_013581	Cog1	'component of oligomeric golgi complex 1'	V$ETF_Q6	Mm.ALL.txStart.600.100.fa	transfac	GGGGCGG	-35	-29	NA
NM_013581	Cog1	'component of oligomeric golgi complex 1'	V$ETF_Q6	Mm.ALL.txStart.600.100.fa	transfac	CAGGCGG	-22	-16	NA
NM_013581	Cog1	'component of oligomeric golgi complex 1'	V$ETF_Q6	Mm.ALL.txStart.600.100.fa	transfac	CCGGCGG	-9	-3	NA
NM_011358	Sfrs2	'splicing factor, arginine/serine-rich 2 (SC-35)'	V$ETF_Q6	Mm.ALL.txStart.600.100.fa	transfac	GGGGCGG	-140	-134	NA
NM_011358	Sfrs2	'splicing factor, arginine/serine-rich 2 (SC-35)'	V$ETF_Q6	Mm.ALL.txStart.600.100.fa	transfac	GCGGCGG	-128	-122	NA
NM_011358	Sfrs2	'splicing factor, arginine/serine-rich 2 (SC-35)'	V$ETF_Q6	Mm.ALL.txStart.600.100.fa	transfac	CCGCCCG	-22	-16	NA
NM_011289	Rpl27	'ribosomal protein L27'	V$ETF_Q6	Mm.ALL.txStart.600.100.fa	transfac	CCGCCAA	-101	-95	NA
NM_011289	Rpl27	'ribosomal protein L27'	V$ETF_Q6	Mm.ALL.txStart.600.100.fa	transfac	GAGGCGG	-55	-49	NA
NM_011192	Psme3	'proteaseome (prosome, macropain) 28 subunit, 3'	V$ETF_Q6	Mm.ALL.txStart.600.100.fa	transfac	CAGGCGG	+17	+23	NA
NM_011192	Psme3	'proteaseome (prosome, macropain) 28 subunit, 3'	V$ETF_Q6	Mm.ALL.txStart.600.100.fa	transfac	CGGGCGG	+21	+27	NA
NM_011192	Psme3	'proteaseome (prosome, macropain) 28 subunit, 3'	V$ETF_Q6	Mm.ALL.txStart.600.100.fa	transfac	CGGGCGG	+25	+31	NA
NM_010688	Lasp1	'LIM and SH3 protein 1'	V$ETF_Q6	Mm.ALL.txStart.600.100.fa	transfac	CCGCCCC	-146	-140	NA
NM_010688	Lasp1	'LIM and SH3 protein 1'	V$ETF_Q6	Mm.ALL.txStart.600.100.fa	transfac	CCGCCCT	-69	-63	NA
NM_010688	Lasp1	'LIM and SH3 protein 1'	V$ETF_Q6	Mm.ALL.txStart.600.100.fa	transfac	AGGGCGG	-18	-12	NA
NM_010688	Lasp1	'LIM and SH3 protein 1'	V$ETF_Q6	Mm.ALL.txStart.600.100.fa	transfac	GAGGCGG	-12	-6	NA
NM_010655	Kpna2	'karyopherin (importin) alpha 2'	V$ETF_Q6	Mm.ALL.txStart.600.100.fa	transfac	CCGCCTA	-127	-121	NA
NM_010655	Kpna2	'karyopherin (importin) alpha 2'	V$ETF_Q6	Mm.ALL.txStart.600.100.fa	transfac	CCGCCGA	+28	+34	NA
NM_010412	Hdac5	'histone deacetylase 5'	V$ETF_Q6	Mm.ALL.txStart.600.100.fa	transfac	CCGCCCC	-84	-78	NA
NM_010350	Grin2c	'glutamate receptor, ionotropic, NMDA2C (epsilon 3)'	V$ETF_Q6	Mm.ALL.txStart.600.100.fa	transfac	GGGGCGG	-51	-45	NA
NM_010350	Grin2c	'glutamate receptor, ionotropic, NMDA2C (epsilon 3)'	V$ETF_Q6	Mm.ALL.txStart.600.100.fa	transfac	GGGGCGG	-41	-35	NA
NM_010350	Grin2c	'glutamate receptor, ionotropic, NMDA2C (epsilon 3)'	V$ETF_Q6	Mm.ALL.txStart.600.100.fa	transfac	GGGGCGG	-36	-30	NA
NM_010350	Grin2c	'glutamate receptor, ionotropic, NMDA2C (epsilon 3)'	V$ETF_Q6	Mm.ALL.txStart.600.100.fa	transfac	CCGGCGG	-23	-17	NA
NM_009439	Psmd3	'proteasome (prosome, macropain) 26S subunit, non-ATPase, 3'	V$ETF_Q6	Mm.ALL.txStart.600.100.fa	transfac	CCGCCTT	-115	-109	NA
NM_009439	Psmd3	'proteasome (prosome, macropain) 26S subunit, non-ATPase, 3'	V$ETF_Q6	Mm.ALL.txStart.600.100.fa	transfac	CCGCCTT	-70	-64	NA
NM_008831	Phb	'prohibitin'	V$ETF_Q6	Mm.ALL.txStart.600.100.fa	transfac	GAGGCGG	-63	-57	NA
NM_008379	Kpnb1	'karyopherin (importin) beta 1'	V$ETF_Q6	Mm.ALL.txStart.600.100.fa	transfac	CCGCCGC	-26	-20	NA
NM_008379	Kpnb1	'karyopherin (importin) beta 1'	V$ETF_Q6	Mm.ALL.txStart.600.100.fa	transfac	CCGCCCG	-23	-17	NA
NM_008379	Kpnb1	'karyopherin (importin) beta 1'	V$ETF_Q6	Mm.ALL.txStart.600.100.fa	transfac	CCGCCGT	-6	+1	NA
NM_008379	Kpnb1	'karyopherin (importin) beta 1'	V$ETF_Q6	Mm.ALL.txStart.600.100.fa	transfac	CCGCCGC	+16	+22	NA
NM_008379	Kpnb1	'karyopherin (importin) beta 1'	V$ETF_Q6	Mm.ALL.txStart.600.100.fa	transfac	CCGCCGT	+19	+25	NA
NM_008163	Grb2	'growth factor receptor bound protein 2'	V$ETF_Q6	Mm.ALL.txStart.600.100.fa	transfac	CGGGCGG	-104	-98	NA
NM_008163	Grb2	'growth factor receptor bound protein 2'	V$ETF_Q6	Mm.ALL.txStart.600.100.fa	transfac	CCGCCGG	-63	-57	NA
NM_008163	Grb2	'growth factor receptor bound protein 2'	V$ETF_Q6	Mm.ALL.txStart.600.100.fa	transfac	GGGGCGG	-43	-37	NA
NM_008163	Grb2	'growth factor receptor bound protein 2'	V$ETF_Q6	Mm.ALL.txStart.600.100.fa	transfac	GCGGCGG	-33	-27	NA
NM_008163	Grb2	'growth factor receptor bound protein 2'	V$ETF_Q6	Mm.ALL.txStart.600.100.fa	transfac	GGGGCGG	-28	-22	NA
NM_008064	Gaa	'glucosidase, alpha, acid'	V$ETF_Q6	Mm.ALL.txStart.600.100.fa	transfac	CCGCCGC	-72	-66	NA
NM_008064	Gaa	'glucosidase, alpha, acid'	V$ETF_Q6	Mm.ALL.txStart.600.100.fa	transfac	CCGCCTA	-69	-63	NA
NM_008064	Gaa	'glucosidase, alpha, acid'	V$ETF_Q6	Mm.ALL.txStart.600.100.fa	transfac	CCGCCCA	-24	-18	NA
NM_007625	Cbx4	'chromobox homolog 4 (Drosophila Pc class)'	V$ETF_Q6	Mm.ALL.txStart.600.100.fa	transfac	GCGGCGG	-118	-112	NA
NM_007625	Cbx4	'chromobox homolog 4 (Drosophila Pc class)'	V$ETF_Q6	Mm.ALL.txStart.600.100.fa	transfac	CCGGCGG	-58	-52	NA
NM_007625	Cbx4	'chromobox homolog 4 (Drosophila Pc class)'	V$ETF_Q6	Mm.ALL.txStart.600.100.fa	transfac	GCGGCGG	-42	-36	NA
NM_007625	Cbx4	'chromobox homolog 4 (Drosophila Pc class)'	V$ETF_Q6	Mm.ALL.txStart.600.100.fa	transfac	GCGGCGG	-39	-33	NA
NM_007625	Cbx4	'chromobox homolog 4 (Drosophila Pc class)'	V$ETF_Q6	Mm.ALL.txStart.600.100.fa	transfac	GCGGCGG	-36	-30	NA
NM_007625	Cbx4	'chromobox homolog 4 (Drosophila Pc class)'	V$ETF_Q6	Mm.ALL.txStart.600.100.fa	transfac	GCGGCGG	-33	-27	NA
NM_007625	Cbx4	'chromobox homolog 4 (Drosophila Pc class)'	V$ETF_Q6	Mm.ALL.txStart.600.100.fa	transfac	GCGGCGG	-30	-24	NA
NM_007625	Cbx4	'chromobox homolog 4 (Drosophila Pc class)'	V$ETF_Q6	Mm.ALL.txStart.600.100.fa	transfac	GTGGCGG	-4	+3	NA
NM_007625	Cbx4	'chromobox homolog 4 (Drosophila Pc class)'	V$ETF_Q6	Mm.ALL.txStart.600.100.fa	transfac	GCGGCGG	-1	+6	NA
NM_007625	Cbx4	'chromobox homolog 4 (Drosophila Pc class)'	V$ETF_Q6	Mm.ALL.txStart.600.100.fa	transfac	GCGGCGG	+3	+9	NA
NM_007478	Arf3	'ADP-ribosylation factor 3'	V$ETF_Q6	Mm.ALL.txStart.600.100.fa	transfac	AGGGCGG	-15	-9	NA
NM_134040	Ddx1	'DEAD (Asp-Glu-Ala-Asp) box polypeptide 1'	V$ETF_Q6	Mm.ALL.txStart.600.100.fa	transfac	CCGCCGC	-12	-6	NA
NM_030723	Pum2	'pumilio 2 (Drosophila)'	V$ETF_Q6	Mm.ALL.txStart.600.100.fa	transfac	GTGGCGG	-135	-129	NA
[truncated: 11,679,494 more chars]
