# Supplementary material for: Positional bias of general and tissue-specific regulatory motifs in mouse gene promoters
Source: BMC Genomics. 2007 Dec 13;8:459. doi: 10.1186/1471-2164-8-459 (PMC2249607; doi:10.1186/1471-2164-8-459)
Supplement: Additional file 9 — contains predictions of non-general motifs in mouse promoters, in significant regions described in Additional file 3. [file 1471-2164-8-459-S9.txt]

This table contains information on predicted regulatory motifs in mouse gene promoters. 					
Transfac motifs shown were found in PEAKS significant regions on mouse tissue datasets. 					


Below is an description of each column or field.					

COLUMN		DESCRIPTION			EXAMPLE
------		-----------			-------
1		Refseq ID.			NM_172759
2		Gene ID.			Ces5
3		Gene description.			'carboxylesterase 5'
4		Motif.			V$HNF4_01_B
5		Dataset.			Mm.Liver.txStart.600.100.fa
6		Motif library.			transfac
7		Site detected, 5'->3'.			ACGAACTTTGCCCCG
8		Site start pos.*			-94
9		Site end pos.* 			-80
10		Experimental binding site, Transfac ID			NA  

(*) positions are relative to TSS.		
			
--------------------------------- TABLE --------------------------------

Refseq ID	Gene ID	Gene description	Motif	Dataset	Motif library	Site detected, 5'->3'	Site start pos.	Site end pos.	experimental site
NM_019911	Tdo2	'tryptophan 2,3-dioxygenase'	V$ALPHACP1_01	Mm.Adrenal.txStart.600.100.fa	transfac	CTGATTGGCTG	-81	-71	NA
NM_025874	2310076L09Rik	'RIKEN cDNA 2310076L09 gene'	V$ALPHACP1_01	Mm.Adrenal.txStart.600.100.fa	transfac	CTCATTGGCTC	-85	-75	NA
NM_178672	Scfd2	'sec1 family domain containing 2'	V$ALPHACP1_01	Mm.Adrenal.txStart.600.100.fa	transfac	CAGCCAATGAG	-53	-43	NA
NM_145565	Sds	'serine dehydratase'	V$ALPHACP1_01	Mm.Adrenal.txStart.600.100.fa	transfac	CTCATTGGCTA	-77	-67	NA
NM_023493	Cml5	'camello-like 5'	V$ALPHACP1_01	Mm.Adrenal.txStart.600.100.fa	transfac	CAGCCAATGAG	-84	-74	NA
NM_177101	4833442J19Rik	'RIKEN cDNA 4833442J19 gene'	V$ALPHACP1_01	Mm.Adrenal.txStart.600.100.fa	transfac	CTCATTGGTTC	-55	-45	NA
NM_175439	Mars2	'methionine-tRNA synthetase 2 (mitochondrial)'	V$ALPHACP1_01	Mm.Adrenal.txStart.600.100.fa	transfac	TTCATTGGCTT	-83	-73	NA
NM_172513	BC049806	'cDNA sequence BC049806'	V$ALPHACP1_01	Mm.Adrenal.txStart.600.100.fa	transfac	CAGCCAATGAG	-110	-100	NA
NM_173445	Rccd1	'RCC1 domain containing 1'	V$ALPHACP1_01	Mm.Adrenal.txStart.600.100.fa	transfac	CTCATTGGCTC	-98	-88	NA
NM_133995	Upb1	'ureidopropionase, beta'	V$TFIII_Q6	Mm.Adrenal.txStart.600.100.fa	transfac	CCTCCTTCT	-53	-45	NA
NM_007863	Mpp3	'membrane protein, palmitoylated 3 (MAGUK p55 subfamily member 3)'	V$TFIII_Q6	Mm.Adrenal.txStart.600.100.fa	transfac	CGGCGGAGG	-45	-37	NA
NM_080844	Serpinc1	'serine (or cysteine) peptidase inhibitor, clade C (antithrombin), member 1'	V$TFIII_Q6	Mm.Adrenal.txStart.600.100.fa	transfac	CCTCCCCCA	-47	-39	NA
NM_007768	Crp	'C-reactive protein, pentraxin-related'	V$TFIII_Q6	Mm.Adrenal.txStart.600.100.fa	transfac	CCTCCATCT	-58	-50	NA
NM_023617	Aox3	'aldehyde oxidase 3'	V$TFIII_Q6	Mm.Adrenal.txStart.600.100.fa	transfac	AGCAGGAGG	-64	-56	NA
NM_031197	Slc2a2	'solute carrier family 2 (facilitated glucose transporter), member 2'	V$TFIII_Q6	Mm.Adrenal.txStart.600.100.fa	transfac	CCTCCTCCT	-71	-63	NA
NM_031197	Slc2a2	'solute carrier family 2 (facilitated glucose transporter), member 2'	V$TFIII_Q6	Mm.Adrenal.txStart.600.100.fa	transfac	CCTCCTCCT	-68	-60	NA
NM_031197	Slc2a2	'solute carrier family 2 (facilitated glucose transporter), member 2'	V$TFIII_Q6	Mm.Adrenal.txStart.600.100.fa	transfac	CCTCCTACA	-65	-57	NA
NM_007825	Cyp7b1	'cytochrome P450, family 7, subfamily b, polypeptide 1'	V$TFIII_Q6	Mm.Adrenal.txStart.600.100.fa	transfac	GGGGGGAGG	-71	-63	NA
NM_012045	Pla2g2f	'phospholipase A2, group IIF'	V$TFIII_Q6	Mm.Adrenal.txStart.600.100.fa	transfac	AGTGGGAGG	-74	-66	NA
NM_012045	Pla2g2f	'phospholipase A2, group IIF'	V$TFIII_Q6	Mm.Adrenal.txStart.600.100.fa	transfac	GGAGGGAGG	-70	-62	NA
NM_012045	Pla2g2f	'phospholipase A2, group IIF'	V$TFIII_Q6	Mm.Adrenal.txStart.600.100.fa	transfac	GGGAGGAGG	-67	-59	NA
NM_012045	Pla2g2f	'phospholipase A2, group IIF'	V$TFIII_Q6	Mm.Adrenal.txStart.600.100.fa	transfac	CCTCCTGCC	-27	-19	NA
NM_008713	Nos3	'nitric oxide synthase 3, endothelial cell'	V$TFIII_Q6	Mm.Adrenal.txStart.600.100.fa	transfac	CCTCCCACC	-62	-54	NA
NM_010924	Nnmt	'nicotinamide N-methyltransferase'	V$TFIII_Q6	Mm.Adrenal.txStart.600.100.fa	transfac	CCTCCCCCT	-54	-46	NA
NM_138753	Hexim1	'hexamethylene bis-acetamide inducible 1'	V$TFIII_Q6	Mm.Adrenal.txStart.600.100.fa	transfac	AGCCGGAGG	-51	-43	NA
NM_138753	Hexim1	'hexamethylene bis-acetamide inducible 1'	V$TFIII_Q6	Mm.Adrenal.txStart.600.100.fa	transfac	CGGAGGAGG	-48	-40	NA
NM_138753	Hexim1	'hexamethylene bis-acetamide inducible 1'	V$TFIII_Q6	Mm.Adrenal.txStart.600.100.fa	transfac	AGGAGGAGG	-45	-37	NA
NM_139227	Atxn7	'ataxin 7'	V$TFIII_Q6	Mm.Adrenal.txStart.600.100.fa	transfac	CCTCCCGCG	-62	-54	NA
NM_025874	2310076L09Rik	'RIKEN cDNA 2310076L09 gene'	V$TFIII_Q6	Mm.Adrenal.txStart.600.100.fa	transfac	GGACGGAGG	-42	-34	NA
NM_139051	Nr5a1	'nuclear receptor subfamily 5, group A, member 1'	V$TFIII_Q6	Mm.Adrenal.txStart.600.100.fa	transfac	GGGAGGAGG	-39	-31	NA
NM_027129	2310035K24Rik	'RIKEN cDNA 2310035K24 gene'	V$TFIII_Q6	Mm.Adrenal.txStart.600.100.fa	transfac	AGTGGGAGG	-67	-59	NA
NM_027129	2310035K24Rik	'RIKEN cDNA 2310035K24 gene'	V$TFIII_Q6	Mm.Adrenal.txStart.600.100.fa	transfac	GGGAGGAGG	-64	-56	NA
NM_010196	Fga	'fibrinogen, alpha polypeptide'	V$TFIII_Q6	Mm.Adrenal.txStart.600.100.fa	transfac	CCTCCTGCC	-52	-44	NA
NM_026677	Rab13	'RAB13, member RAS oncogene family'	V$TFIII_Q6	Mm.Adrenal.txStart.600.100.fa	transfac	AGAGGGAGG	-34	-26	NA
NM_015767	Ttpa	'tocopherol (alpha) transfer protein'	V$TFIII_Q6	Mm.Adrenal.txStart.600.100.fa	transfac	GGGCGGAGG	-49	-41	NA
NM_172706	9330182L06Rik	'RIKEN cDNA 9330182L06 gene'	V$TFIII_Q6	Mm.Adrenal.txStart.600.100.fa	transfac	CCTCCCTCT	-47	-39	NA
NM_028954		''	V$TFIII_Q6	Mm.Adrenal.txStart.600.100.fa	transfac	TGTGGGAGG	-59	-51	NA
NM_028954		''	V$TFIII_Q6	Mm.Adrenal.txStart.600.100.fa	transfac	GGGTGGAGG	-52	-44	NA
NM_028954		''	V$TFIII_Q6	Mm.Adrenal.txStart.600.100.fa	transfac	GGAGGGAGG	-48	-40	NA
NM_028954		''	V$TFIII_Q6	Mm.Adrenal.txStart.600.100.fa	transfac	GGGAGGAGG	-45	-37	NA
NM_017371	Hpx	'hemopexin'	V$TFIII_Q6	Mm.Adrenal.txStart.600.100.fa	transfac	CCTCCTGCC	-36	-28	NA
NM_145129	Chrna3	'cholinergic receptor, nicotinic, alpha polypeptide 3'	V$TFIII_Q6	Mm.Adrenal.txStart.600.100.fa	transfac	CCTCCCACG	-60	-52	NA
NM_172540	4732479N06Rik	'RIKEN cDNA 4732479N06 gene'	V$TFIII_Q6	Mm.Adrenal.txStart.600.100.fa	transfac	TGCGGGAGG	-72	-64	NA
NM_172540	4732479N06Rik	'RIKEN cDNA 4732479N06 gene'	V$TFIII_Q6	Mm.Adrenal.txStart.600.100.fa	transfac	GGGAGGAGG	-69	-61	NA
NM_172513	BC049806	'cDNA sequence BC049806'	V$TFIII_Q6	Mm.Adrenal.txStart.600.100.fa	transfac	TGCGGGAGG	-28	-20	NA
NM_027997	Serpina9	'serine (or cysteine) peptidase inhibitor, clade A (alpha-1 antiproteinase, antitrypsin), member 9'	V$TFIII_Q6	Mm.Adrenal.txStart.600.100.fa	transfac	GGGAGGAGG	-62	-54	NA
NM_138654	5033411D12Rik	'RIKEN cDNA 5033411D12 gene'	V$TFIII_Q6	Mm.Adrenal.txStart.600.100.fa	transfac	GGAGGGAGG	-34	-26	NA
NM_172868	Palm2	'paralemmin 2'	V$TFIII_Q6	Mm.Adrenal.txStart.600.100.fa	transfac	AGACGGAGG	-74	-66	NA
NM_175520	Gpr81	'G protein-coupled receptor 81'	V$TFIII_Q6	Mm.Adrenal.txStart.600.100.fa	transfac	GGAGGGAGG	-58	-50	NA
NM_019792	Cyp3a25	'cytochrome P450, family 3, subfamily a, polypeptide 25'	V$TFIII_Q6	Mm.Adrenal.txStart.600.100.fa	transfac	CCTCCTCCT	-60	-52	NA
NM_172520	Arhgef19	'Rho guanine nucleotide exchange factor (GEF) 19'	V$TFIII_Q6	Mm.Adrenal.txStart.600.100.fa	transfac	CCTCCCCCT	-49	-41	NA
NM_172520	Arhgef19	'Rho guanine nucleotide exchange factor (GEF) 19'	V$TFIII_Q6	Mm.Adrenal.txStart.600.100.fa	transfac	CCTCCCCCC	-38	-30	NA
NM_178661	Creb3l2	'cAMP responsive element binding protein 3-like 2'	V$TFIII_Q6	Mm.Adrenal.txStart.600.100.fa	transfac	GGAAGGAGG	-60	-52	NA
NM_008863	Pkib	'protein kinase inhibitor beta, cAMP dependent, testis specific'	V$AP2_Q6	Mm.Brain.txStart.600.100.fa	transfac	AGCTCGCGGGGG	-67	-56	NA
NM_008863	Pkib	'protein kinase inhibitor beta, cAMP dependent, testis specific'	V$AP2_Q6	Mm.Brain.txStart.600.100.fa	transfac	CTCGCGGGGGCG	-65	-54	NA
NM_133199	Scn4a	'sodium channel, voltage-gated, type IV, alpha'	V$AP2_Q6	Mm.Brain.txStart.600.100.fa	transfac	GGACTGCGGGCT	-66	-55	NA
NM_011268	Rgs9	'regulator of G-protein signaling 9'	V$AP2_Q6	Mm.Brain.txStart.600.100.fa	transfac	TGTCGGCGGGTG	-46	-35	NA
NM_007863	Mpp3	'membrane protein, palmitoylated 3 (MAGUK p55 subfamily member 3)'	V$AP2_Q6	Mm.Brain.txStart.600.100.fa	transfac	ACCCCGCGCGCC	-72	-61	NA
NM_019518	Grasp	'GRP1 (general receptor for phosphoinositides 1)-associated scaffold protein'	V$AP2_Q6	Mm.Brain.txStart.600.100.fa	transfac	TGTCGGGGGGCG	-64	-53	NA
NM_016705	Kif21a	'kinesin family member 21A'	V$AP2_Q6	Mm.Brain.txStart.600.100.fa	transfac	CGCCCCCTCCCG	-62	-51	NA
NM_013931	Mapk8ip3	'mitogen-activated protein kinase 8 interacting protein 3'	V$AP2_Q6	Mm.Brain.txStart.600.100.fa	transfac	CCCCCGCAGCCA	-42	-31	NA
NM_133776	Gpr110	'G protein-coupled receptor 110'	V$AP2_Q6	Mm.Brain.txStart.600.100.fa	transfac	CTGCAGGGGGTG	-37	-26	NA
NM_028408	Cnih3	'cornichon homolog 3 (Drosophila)'	V$AP2_Q6	Mm.Brain.txStart.600.100.fa	transfac	CGCCCGCGGGGA	-68	-57	NA
NM_021275	Kcna4	'potassium voltage-gated channel, shaker-related subfamily, member 4'	V$AP2_Q6	Mm.Brain.txStart.600.100.fa	transfac	CGCCCCCGCCCG	-66	-55	NA
NM_009219	Sstr4	'somatostatin receptor 4'	V$AP2_Q6	Mm.Brain.txStart.600.100.fa	transfac	CTCCCGCGGCCG	-60	-49	NA
NM_008420	Kcnb1	'potassium voltage gated channel, Shab-related subfamily, member 1'	V$AP2_Q6	Mm.Brain.txStart.600.100.fa	transfac	ACCCTGGGGGAG	-56	-45	NA
NM_133849	Hrh3	'histamine receptor H 3'	V$AP2_Q6	Mm.Brain.txStart.600.100.fa	transfac	CGCCCCCCGGAA	-60	-49	NA
NM_153399	Syne1	'synaptic nuclear envelope 1'	V$AP2_Q6	Mm.Brain.txStart.600.100.fa	transfac	AACCCCCTGGTG	-64	-53	NA
NM_145217	Diras1	'DIRAS family, GTP-binding RAS-like 1'	V$AP2_Q6	Mm.Brain.txStart.600.100.fa	transfac	GGCAGGCGGGGC	-69	-58	NA
NM_145217	Diras1	'DIRAS family, GTP-binding RAS-like 1'	V$AP2_Q6	Mm.Brain.txStart.600.100.fa	transfac	GGCGGGCGGGGC	-60	-49	NA
NM_145217	Diras1	'DIRAS family, GTP-binding RAS-like 1'	V$AP2_Q6	Mm.Brain.txStart.600.100.fa	transfac	GGCGGGCGGGGC	-51	-40	NA
NM_145828	Xylt2	'xylosyltransferase II'	V$AP2_Q6	Mm.Brain.txStart.600.100.fa	transfac	TGCCCCCGGCCC	-70	-59	NA
NM_146037	Kcnk13	'potassium channel, subfamily K, member 13'	V$AP2_Q6	Mm.Brain.txStart.600.100.fa	transfac	AGCCCGCACGCA	-63	-52	NA
NM_145219	Lgi3	'leucine-rich repeat LGI family, member 3'	V$AP2_Q6	Mm.Brain.txStart.600.100.fa	transfac	CGCCCCCACGCG	-75	-64	NA
NM_145219	Lgi3	'leucine-rich repeat LGI family, member 3'	V$AP2_Q6	Mm.Brain.txStart.600.100.fa	transfac	CCCCCGCCGCCT	-61	-50	NA
NM_028063	Trmu	'tRNA 5-methylaminomethyl-2-thiouridylate methyltransferase'	V$AP2_Q6	Mm.Brain.txStart.600.100.fa	transfac	TTCCCGCCGGGT	-62	-51	NA
NM_028063	Trmu	'tRNA 5-methylaminomethyl-2-thiouridylate methyltransferase'	V$AP2_Q6	Mm.Brain.txStart.600.100.fa	transfac	CCCCCCCCGTCC	-32	-21	NA
NM_172610	Mpped1	'metallophosphoesterase domain containing 1'	V$AP2_Q6	Mm.Brain.txStart.600.100.fa	transfac	AGCCCCCCGCCC	-76	-65	NA
NM_178869	Ttll1	'tubulin tyrosine ligase-like 1'	V$AP2_Q6	Mm.Brain.txStart.600.100.fa	transfac	GGCGGGCGGGGT	-71	-60	NA
NM_016967	Olig2	'oligodendrocyte transcription factor 2'	V$AP2_Q6	Mm.Brain.txStart.600.100.fa	transfac	CGCCCCCCGCCC	-59	-48	NA
NM_007698	Chrm1	'cholinergic receptor, muscarinic 1, CNS'	V$AP2_Q6	Mm.Brain.txStart.600.100.fa	transfac	TGCCAGGGGGTG	-55	-44	NA
NM_010894	Neurod1	'neurogenic differentiation 1'	V$AP2_Q6	Mm.Brain.txStart.600.100.fa	transfac	GCCCCGCCCGCG	-63	-52	NA
NM_177025	Cobll1	'Cobl-like 1'	V$AP2_Q6	Mm.Brain.txStart.600.100.fa	transfac	TGGCTGCGGGCT	-42	-31	NA
NM_007592	Car8	'carbonic anhydrase 8'	V$AP2_Q6	Mm.Brain.txStart.600.100.fa	transfac	CGCTCGCGGGGA	-52	-41	NA
NM_172690	N28178	'expressed sequence N28178'	V$AP2_Q6	Mm.Brain.txStart.600.100.fa	transfac	CTCGCGCGGGTG	-38	-27	NA
NM_010470	Hp1bp3	'heterochromatin protein 1, binding protein 3'	V$AP2_Q6	Mm.Brain.txStart.600.100.fa	transfac	GGCGCGGGGGCG	-74	-63	NA
NM_010470	Hp1bp3	'heterochromatin protein 1, binding protein 3'	V$AP2_Q6	Mm.Brain.txStart.600.100.fa	transfac	AGGCCGCGGGCA	-54	-43	NA
NM_010470	Hp1bp3	'heterochromatin protein 1, binding protein 3'	V$AP2_Q6	Mm.Brain.txStart.600.100.fa	transfac	GGGCAGGGGGGC	-47	-36	NA
NM_010470	Hp1bp3	'heterochromatin protein 1, binding protein 3'	V$AP2_Q6	Mm.Brain.txStart.600.100.fa	transfac	GGCAGGGGGGCG	-46	-35	NA
NM_172718	Sgsm1	'small G protein signaling modulator 1'	V$AP2_Q6	Mm.Brain.txStart.600.100.fa	transfac	CGCCCCCTCGCG	-45	-34	NA
NM_130880	Otud7a	'OTU domain containing 7A'	V$AP2_Q6	Mm.Brain.txStart.600.100.fa	transfac	CGACCGCGGGCG	-58	-47	NA
NM_029494	Rab30	'RAB30, member RAS oncogene family'	V$AP2_Q6	Mm.Brain.txStart.600.100.fa	transfac	CACCCCCCGCCC	-71	-60	NA
NM_029494	Rab30	'RAB30, member RAS oncogene family'	V$AP2_Q6	Mm.Brain.txStart.600.100.fa	transfac	CGCCCCCCCGCT	-64	-53	NA
NM_026324	Kirrel3	'kin of IRRE like 3 (Drosophila)'	V$AP2_Q6	Mm.Brain.txStart.600.100.fa	transfac	TTCCCCCCGCCC	-44	-33	NA
NM_027100	Rwdd2a	'RWD domain containing 2A'	V$AP2_Q6	Mm.Brain.txStart.600.100.fa	transfac	CGCCCGCGGAAC	-62	-51	NA
NM_176841	Ccdc88a	'coiled coil domain containing 88A'	V$AP2_Q6	Mm.Brain.txStart.600.100.fa	transfac	GGCTGGCGGGGC	-36	-25	NA
NM_177716	AI836003	'expressed sequence AI836003'	V$AP2_Q6	Mm.Brain.txStart.600.100.fa	transfac	GGCTTGGGGGTG	-77	-66	NA
NM_144939	Frs3	'fibroblast growth factor receptor substrate 3'	V$AP2_Q6	Mm.Brain.txStart.600.100.fa	transfac	ACCCCGCGGGCG	-50	-39	NA
NM_178740	Slitrk4	'SLIT and NTRK-like family, member 4'	V$AP2_Q6	Mm.Brain.txStart.600.100.fa	transfac	CGCCAGGGGGCG	-69	-58	NA
NM_176971	Rab9b	'RAB9B, member RAS oncogene family'	V$AP2_Q6	Mm.Brain.txStart.600.100.fa	transfac	CCCTGGCGGGCG	-72	-61	NA
NM_176971	Rab9b	'RAB9B, member RAS oncogene family'	V$AP2_Q6	Mm.Brain.txStart.600.100.fa	transfac	CGGGCGCGGGCT	-66	-55	NA
NM_176971	Rab9b	'RAB9B, member RAS oncogene family'	V$AP2_Q6	Mm.Brain.txStart.600.100.fa	transfac	CAGCAGCGGGAG	-33	-22	NA
NM_178110	Trim62	'tripartite motif-containing 62'	V$AP2_Q6	Mm.Brain.txStart.600.100.fa	transfac	GGCCCCCGGGTA	-48	-37	NA
NM_177292	Wscd2	'WSC domain containing 2'	V$AP2_Q6	Mm.Brain.txStart.600.100.fa	transfac	GGGCTGCGGGGA	-44	-33	NA
NM_177292	Wscd2	'WSC domain containing 2'	V$AP2_Q6	Mm.Brain.txStart.600.100.fa	transfac	AGGCGGCGGGCG	-33	-22	NA
NM_177763	Lhfpl4	'lipoma HMGIC fusion partner-like protein 4'	V$AP2_Q6	Mm.Brain.txStart.600.100.fa	transfac	CGCCCGCGCGGG	-36	-25	NA
NM_172890	Slc6a11	'solute carrier family 6 (neurotransmitter transporter, GABA), member 11'	V$AP2_Q6	Mm.Brain.txStart.600.100.fa	transfac	CTCCCCCGCCCG	-56	-45	NA
NM_172890	Slc6a11	'solute carrier family 6 (neurotransmitter transporter, GABA), member 11'	V$AP2_Q6	Mm.Brain.txStart.600.100.fa	transfac	CCCCCGCCCGCC	-54	-43	NA
NM_173777	Olfm2	'olfactomedin 2'	V$AP2_Q6	Mm.Brain.txStart.600.100.fa	transfac	CACCCCCAGACC	-61	-50	NA
NM_153413	Dock3	'dedicator of cyto-kinesis 3'	V$AP2_Q6	Mm.Brain.txStart.600.100.fa	transfac	AGCCCCCGCGCG	-49	-38	NA
NM_153413	Dock3	'dedicator of cyto-kinesis 3'	V$AP2_Q6	Mm.Brain.txStart.600.100.fa	transfac	CCCCCGCGCGCC	-47	-36	NA
NM_178677	Sec22c	'SEC22 vesicle trafficking protein-like C (S. cerevisiae)'	V$AP2_Q6	Mm.Brain.txStart.600.100.fa	transfac	GGGCCGCGGGTA	-43	-32	NA
NM_172737	D430041B17Rik	'RIKEN cDNA D430041B17 gene'	V$AP2_Q6	Mm.Brain.txStart.600.100.fa	transfac	GGGCCGGGGGCG	-35	-24	NA
NM_026435	Ufm1	'ubiquitin-fold modifier 1'	V$AP2_Q6	Mm.Brain.txStart.600.100.fa	transfac	CCCCCGCTGCCG	-44	-33	NA
NM_007719	Ccr7	'chemokine (C-C motif) receptor 7'	V$CETS168_Q6	Mm.Brown_fat.txStart.600.100.fa	transfac	ACTTCCTC	-19	-12	NA
NM_023699	Nfatc4	'nuclear factor of activated T-cells, cytoplasmic, calcineurin-dependent 4'	V$CETS168_Q6	Mm.Brown_fat.txStart.600.100.fa	transfac	GCTTCCCC	-18	-11	NA
NM_028868	Cxxc1	'CXXC finger 1 (PHD domain)'	V$CETS168_Q6	Mm.Brown_fat.txStart.600.100.fa	transfac	GCTTCCCG	-25	-18	NA
NM_008713	Nos3	'nitric oxide synthase 3, endothelial cell'	V$CETS168_Q6	Mm.Brown_fat.txStart.600.100.fa	transfac	GCTTCCTA	-41	-34	NA
NM_008599	Cxcl9	'chemokine (C-X-C motif) ligand 9'	V$CETS168_Q6	Mm.Brown_fat.txStart.600.100.fa	transfac	CGGGAAGG	-16	-9	NA
NM_011195	Ptcra	'pre T-cell antigen receptor alpha'	V$CETS168_Q6	Mm.Brown_fat.txStart.600.100.fa	transfac	TGGGAAGC	-32	-25	NA
NM_013488	Cd4	'CD4 antigen'	V$CETS168_Q6	Mm.Brown_fat.txStart.600.100.fa	transfac	GCTTCCTG	-10	-3	NA
NM_009137	Ccl22	'chemokine (C-C motif) ligand 22'	V$CETS168_Q6	Mm.Brown_fat.txStart.600.100.fa	transfac	GGGGAAGT	-23	-16	NA
NM_010924	Nnmt	'nicotinamide N-methyltransferase'	V$CETS168_Q6	Mm.Brown_fat.txStart.600.100.fa	transfac	ACTTCCTG	+1	+8	NA
NM_172577	Slc25a21	'solute carrier family 25 (mitochondrial oxodicarboxylate carrier), member 21'	V$CETS168_Q6	Mm.Brown_fat.txStart.600.100.fa	transfac	ACTTCCCC	-23	-16	NA
NM_139141	Zfp192	'zinc finger protein 192'	V$CETS168_Q6	Mm.Brown_fat.txStart.600.100.fa	transfac	GCTTCCTA	-35	-28	NA
NM_139141	Zfp192	'zinc finger protein 192'	V$CETS168_Q6	Mm.Brown_fat.txStart.600.100.fa	transfac	GCTTCCGG	-23	-16	NA
NM_139141	Zfp192	'zinc finger protein 192'	V$CETS168_Q6	Mm.Brown_fat.txStart.600.100.fa	transfac	CCGGAAGT	-19	-12	NA
NM_029844	Mrap	'melanocortin 2 receptor accessory protein'	V$CETS168_Q6	Mm.Brown_fat.txStart.600.100.fa	transfac	TGGGAAGC	-9	-2	NA
NM_010781	Tpsb2	'tryptase beta 2'	V$CETS168_Q6	Mm.Brown_fat.txStart.600.100.fa	transfac	GCTTCCAG	-6	+2	NA
NM_175683	Dclre1c	'DNA cross-link repair 1C, PSO2 homolog (S. cerevisiae)'	V$CETS168_Q6	Mm.Brown_fat.txStart.600.100.fa	transfac	CCGGAAGT	-32	-25	NA
NM_177649	Hmcn2	'hemicentin 2'	V$CETS168_Q6	Mm.Brown_fat.txStart.600.100.fa	transfac	GCTTCCGA	-23	-16	NA
NM_175397	Sp110	'Sp110 nuclear body protein'	V$CETS168_Q6	Mm.Brown_fat.txStart.600.100.fa	transfac	GCTTCCTG	-26	-19	NA
NM_178702	D930005D10Rik	'RIKEN cDNA D930005D10 gene'	V$CETS168_Q6	Mm.Brown_fat.txStart.600.100.fa	transfac	GCTTCCCC	-43	-36	NA
NM_008428	Kcnj8	'potassium inwardly-rectifying channel, subfamily J, member 8'	V$CETS168_Q6	Mm.Brown_fat.txStart.600.100.fa	transfac	GGGGAAGC	-33	-26	NA
NM_008428	Kcnj8	'potassium inwardly-rectifying channel, subfamily J, member 8'	V$CETS168_Q6	Mm.Brown_fat.txStart.600.100.fa	transfac	TCTTCCAG	-10	-3	NA
NM_146179	Zfp418	'zinc finger protein 418'	V$CETS168_Q6	Mm.Brown_fat.txStart.600.100.fa	transfac	ACTTCCTG	-26	-19	NA
NM_011874	Psmc4	'proteasome (prosome, macropain) 26S subunit, ATPase, 4'	V$CETS168_Q6	Mm.Brown_fat.txStart.600.100.fa	transfac	ACTTCCGT	-38	-31	NA
NM_011874	Psmc4	'proteasome (prosome, macropain) 26S subunit, ATPase, 4'	V$CETS168_Q6	Mm.Brown_fat.txStart.600.100.fa	transfac	GCGGAAGC	-22	-15	NA
NM_028472	Bmper	'BMP-binding endothelial regulator'	V$CETS168_Q6	Mm.Brown_fat.txStart.600.100.fa	transfac	CCTTCCAG	-34	-27	NA
NM_176993	Mpzl3	'myelin protein zero-like 3'	V$CETS168_Q6	Mm.Brown_fat.txStart.600.100.fa	transfac	ACTTCCGG	-16	-9	NA
NM_177909	Slc9a9	'solute carrier family 9 (sodium/hydrogen exchanger), isoform 9'	V$CETS168_Q6	Mm.Brown_fat.txStart.600.100.fa	transfac	CAGGAAGT	-40	-33	NA
NM_172513	BC049806	'cDNA sequence BC049806'	V$CETS168_Q6	Mm.Brown_fat.txStart.600.100.fa	transfac	TAGGAAGC	+3	+10	NA
NM_146250	Gpr1	'G protein-coupled receptor 1'	V$CETS168_Q6	Mm.Brown_fat.txStart.600.100.fa	transfac	TCTTCCAG	-5	+3	NA
NM_172793	Btnl9	'butyrophilin-like 9'	V$CETS168_Q6	Mm.Brown_fat.txStart.600.100.fa	transfac	TCTTCCTG	-36	-29	NA
NM_028141	Zfp661	'zinc finger protein 661'	V$CETS168_Q6	Mm.Brown_fat.txStart.600.100.fa	transfac	CCTTCCCG	-14	-7	NA
NM_175225	Tasp1	'taspase, threonine aspartase 1'	V$CETS168_Q6	Mm.Brown_fat.txStart.600.100.fa	transfac	ACTTCCTG	-27	-20	NA
NM_172866	1110029E03Rik	'RIKEN cDNA 1110029E03 gene'	V$CETS168_Q6	Mm.Brown_fat.txStart.600.100.fa	transfac	CCGGAAGG	-32	-25	NA
NM_172866	1110029E03Rik	'RIKEN cDNA 1110029E03 gene'	V$CETS168_Q6	Mm.Brown_fat.txStart.600.100.fa	transfac	AAGGAAGT	+2	+9	NA
NM_145603	Ces2	'carboxylesterase 2'	V$CETS168_Q6	Mm.Brown_fat.txStart.600.100.fa	transfac	GCTTCCTG	-13	-6	NA
NM_133677	2310061J03Rik	'RIKEN cDNA 2310061J03 gene'	V$CETS168_Q6	Mm.Brown_fat.txStart.600.100.fa	transfac	CCTTCCTG	-35	-28	NA
NM_133677	2310061J03Rik	'RIKEN cDNA 2310061J03 gene'	V$CETS168_Q6	Mm.Brown_fat.txStart.600.100.fa	transfac	GGGGAAGT	-25	-18	NA
NM_178686	Ccdc100	'coiled-coil domain containing 100'	V$CETS168_Q6	Mm.Brown_fat.txStart.600.100.fa	transfac	GCGGAAGC	-14	-7	NA
NM_177898	Nek5	'NIMA (never in mitosis gene a)-related expressed kinase 5'	V$CETS168_Q6	Mm.Brown_fat.txStart.600.100.fa	transfac	ACTTCCCC	-43	-36	NA
NM_177584	Btla	'B and T lymphocyte associated'	V$CETS168_Q6	Mm.Brown_fat.txStart.600.100.fa	transfac	GAGGAAGT	-18	-11	NA
NM_133194	Scml2	'sex comb on midleg-like 2 (Drosophila)'	V$CETS168_Q6	Mm.Brown_fat.txStart.600.100.fa	transfac	CTGGAAGC	-25	-18	NA
NM_011268	Rgs9	'regulator of G-protein signaling 9'	V$ALPHACP1_01	Mm.Cortex.txStart.600.100.fa	transfac	CTGATTGGTTG	-80	-70	NA
NM_018863	Pdyn	'prodynorphin'	V$ALPHACP1_01	Mm.Cortex.txStart.600.100.fa	transfac	CCCATTGGCTC	-116	-106	NA
NM_021323	Usp29	'ubiquitin specific peptidase 29'	V$ALPHACP1_01	Mm.Cortex.txStart.600.100.fa	transfac	CTGCCAATCAG	-47	-37	NA
NM_025659	Abi3	'ABI gene family, member 3'	V$ALPHACP1_01	Mm.Cortex.txStart.600.100.fa	transfac	CGGCCAATCAG	-56	-46	NA
NM_028052	Synpr	'synaptoporin'	V$ALPHACP1_01	Mm.Cortex.txStart.600.100.fa	transfac	TAGCCAATGAC	-87	-77	NA
NM_153539	B830045N13Rik	'RIKEN cDNA B830045N13 gene'	V$ALPHACP1_01	Mm.Cortex.txStart.600.100.fa	transfac	CTCATTGGATC	-91	-81	NA
NM_172659	Slc2a6	'solute carrier family 2 (facilitated glucose transporter), member 6'	V$ALPHACP1_01	Mm.Cortex.txStart.600.100.fa	transfac	CTCATTGGACA	-60	-50	NA
NM_177586	Eif5a2	'eukaryotic translation initiation factor 5A2'	V$ALPHACP1_01	Mm.Cortex.txStart.600.100.fa	transfac	GAGCCAATGGG	-120	-110	NA
NM_172701	1810007P19Rik	'RIKEN cDNA 1810007P19 gene'	V$ALPHACP1_01	Mm.Cortex.txStart.600.100.fa	transfac	AACCCAATAAG	-95	-85	NA
NM_178672	Scfd2	'sec1 family domain containing 2'	V$ALPHACP1_01	Mm.Cortex.txStart.600.100.fa	transfac	CAGCCAATGAG	-53	-43	NA
NM_023493	Cml5	'camello-like 5'	V$ALPHACP1_01	Mm.Cortex.txStart.600.100.fa	transfac	CAGCCAATGAG	-84	-74	NA
NM_008312	Htr2c	'5-hydroxytryptamine (serotonin) receptor 2C'	V$ALPHACP1_01	Mm.Cortex.txStart.600.100.fa	transfac	CTGATTGGCTC	-83	-73	NA
NM_172513	BC049806	'cDNA sequence BC049806'	V$ALPHACP1_01	Mm.Cortex.txStart.600.100.fa	transfac	CAGCCAATGAG	-110	-100	NA
NM_175398	6530418L21Rik	'RIKEN cDNA 6530418L21 gene'	V$ALPHACP1_01	Mm.Cortex.txStart.600.100.fa	transfac	CTCATTGGCTG	-82	-72	NA
NM_153135	Unc5d	'unc-5 homolog D (C. elegans)'	V$ALPHACP1_01	Mm.Cortex.txStart.600.100.fa	transfac	CTCATTGGCCG	-49	-39	NA
NM_021560	Bhlhb5	'basic helix-loop-helix domain containing, class B5'	V$ALPHACP1_01	Mm.Cortex.txStart.600.100.fa	transfac	CTGATTGGGTA	-71	-61	NA
NM_010670	Krtap12-1	'keratin associated protein 12-1'	V$MTATA_B	Mm.Digit.txStart.600.100.fa	transfac	GGGTATAAAAGCCACCC	-31	-15	NA
NM_010666	Krt27	'keratin 27'	V$MTATA_B	Mm.Digit.txStart.600.100.fa	transfac	ATATATAAAGCAGTCTT	-42	-26	NA
NM_027983	Krt33a	'keratin 33A'	V$MTATA_B	Mm.Digit.txStart.600.100.fa	transfac	GGATATAAAAGCTCACC	-32	-16	NA
NM_010659	Krt31	'keratin 31'	V$MTATA_B	Mm.Digit.txStart.600.100.fa	transfac	GCTTATAAAGTCTCACC	-32	-16	NA
NM_133731	Prss22	'protease, serine, 22'	V$MTATA_B	Mm.Digit.txStart.600.100.fa	transfac	CAGGATAAAACCTGGGG	-54	-38	NA
NM_023631	Aox4	'aldehyde oxidase 4'	V$MTATA_B	Mm.Digit.txStart.600.100.fa	transfac	GACTATAAATCACCAGT	-52	-36	NA
NM_010834	Mstn	'myostatin'	V$MTATA_B	Mm.Digit.txStart.600.100.fa	transfac	GAATATAAAAAGCCACT	-55	-39	NA
NM_007950	Ereg	'epiregulin'	V$MTATA_B	Mm.Digit.txStart.600.100.fa	transfac	ACTTATAAAGGTCGCTG	-35	-19	NA
NM_029613	Krtap4-7	'keratin associated protein 4-7'	V$MTATA_B	Mm.Digit.txStart.600.100.fa	transfac	GAGTATAAAAGGGAATA	-34	-18	NA
NM_172852	Serpinb13	'serine (or cysteine) peptidase inhibitor, clade B (ovalbumin), member 13'	V$MTATA_B	Mm.Digit.txStart.600.100.fa	transfac	CACTATAAATTAAAGAC	-36	-20	NA
NM_009126	Serpinb3a	'serine (or cysteine) peptidase inhibitor, clade B (ovalbumin), member 3A'	V$MTATA_B	Mm.Digit.txStart.600.100.fa	transfac	AGGTATAAATACCAGAT	-68	-52	NA
NM_019956	Krt71	'keratin 71'	V$MTATA_B	Mm.Digit.txStart.600.100.fa	transfac	ATATATAAAGGCACCTG	-43	-27	NA
NM_027926	Cpa4	'carboxypeptidase A4'	V$MTATA_B	Mm.Digit.txStart.600.100.fa	transfac	CCTTATAAATACTGCTT	-33	-17	NA
NM_010676	Krtap8-2	'keratin associated protein 8-2'	V$MTATA_B	Mm.Digit.txStart.600.100.fa	transfac	ACATATAAAAACCTTCC	-65	-49	NA
NM_010672	Krtap6-1	'keratin associated protein 6-1'	V$MTATA_B	Mm.Digit.txStart.600.100.fa	transfac	GAATATAAAAGGCCTCC	-72	-56	NA
NM_011474	Sprr2h	'small proline-rich protein 2H'	V$MTATA_B	Mm.Digit.txStart.600.100.fa	transfac	TCTTATAAAAAGGTGCT	-32	-16	NA
NM_027087	2300006N05Rik	'RIKEN cDNA 2300006N05 gene'	V$MTATA_B	Mm.Digit.txStart.600.100.fa	transfac	GGGTATAAAAGGGGATG	-34	-18	NA
NM_027844	Krtap5-2	'keratin associated protein 5-2'	V$MTATA_B	Mm.Digit.txStart.600.100.fa	transfac	GGGTATAAAAGCCCCAG	-34	-18	NA
NM_130458	Sp7	'trans-acting transcription factor 7'	V$CACBINDINGPROTEIN_Q6	Mm.Kidney.txStart.600.100.fa	transfac	CCCACCCCC	-48	-40	NA
NM_130458	Sp7	'trans-acting transcription factor 7'	V$CACBINDINGPROTEIN_Q6	Mm.Kidney.txStart.600.100.fa	transfac	CCCACCCCC	-42	-34	NA
NM_009509	Vil1	'villin 1'	V$CACBINDINGPROTEIN_Q6	Mm.Kidney.txStart.600.100.fa	transfac	GGGGGTGGT	-66	-58	NA
NM_030557	Mynn	'myoneurin'	V$CACBINDINGPROTEIN_Q6	Mm.Kidney.txStart.600.100.fa	transfac	CCCACCTTC	-51	-43	NA
NM_008191	Guca2b	'guanylate cyclase activator 2b (retina)'	V$CACBINDINGPROTEIN_Q6	Mm.Kidney.txStart.600.100.fa	transfac	CCCACCCCA	-50	-42	NA
NM_013823	Kl	'klotho'	V$CACBINDINGPROTEIN_Q6	Mm.Kidney.txStart.600.100.fa	transfac	GGGGGTGGG	-62	-54	NA
NM_134157	Atp6v1b1	'ATPase, H+ transporting, lysosomal V1 subunit B1'	V$CACBINDINGPROTEIN_Q6	Mm.Kidney.txStart.600.100.fa	transfac	AGGGGTGGC	-43	-35	NA
NM_009364	Tfpi2	'tissue factor pathway inhibitor 2'	V$CACBINDINGPROTEIN_Q6	Mm.Kidney.txStart.600.100.fa	transfac	AGGGGTGGC	-58	-50	NA
NM_018855	Gas8	'growth arrest specific 8'	V$CACBINDINGPROTEIN_Q6	Mm.Kidney.txStart.600.100.fa	transfac	GGGGGTGGG	-32	-24	NA
NM_018855	Gas8	'growth arrest specific 8'	V$CACBINDINGPROTEIN_Q6	Mm.Kidney.txStart.600.100.fa	transfac	GTGGGTGGG	-28	-20	NA
NM_020626	Tmem27	'transmembrane protein 27'	V$CACBINDINGPROTEIN_Q6	Mm.Kidney.txStart.600.100.fa	transfac	GATGGTGGC	-34	-26	NA
NM_025807	Slc16a9	'solute carrier family 16 (monocarboxylic acid transporters), member 9'	V$CACBINDINGPROTEIN_Q6	Mm.Kidney.txStart.600.100.fa	transfac	GGCGGTGGG	-72	-64	NA
NM_025807	Slc16a9	'solute carrier family 16 (monocarboxylic acid transporters), member 9'	V$CACBINDINGPROTEIN_Q6	Mm.Kidney.txStart.600.100.fa	transfac	GGGGGTGGG	-66	-58	NA
NM_029338	1700027N10Rik	'RIKEN cDNA 1700027N10 gene'	V$CACBINDINGPROTEIN_Q6	Mm.Kidney.txStart.600.100.fa	transfac	GTGGGTGGT	-54	-46	NA
NM_139051	Nr5a1	'nuclear receptor subfamily 5, group A, member 1'	V$CACBINDINGPROTEIN_Q6	Mm.Kidney.txStart.600.100.fa	transfac	CCCACCCAC	-51	-43	NA
NM_010616	Kif12	'kinesin family member 12'	V$CACBINDINGPROTEIN_Q6	Mm.Kidney.txStart.600.100.fa	transfac	TGGGGTGGG	-44	-36	NA
NM_029912	Tmem116	'transmembrane protein 116'	V$CACBINDINGPROTEIN_Q6	Mm.Kidney.txStart.600.100.fa	transfac	AGGGGTGGA	-48	-40	NA
NM_022017	Trpv4	'transient receptor potential cation channel, subfamily V, member 4'	V$CACBINDINGPROTEIN_Q6	Mm.Kidney.txStart.600.100.fa	transfac	TGGGGTGGG	-70	-62	NA
NM_022017	Trpv4	'transient receptor potential cation channel, subfamily V, member 4'	V$CACBINDINGPROTEIN_Q6	Mm.Kidney.txStart.600.100.fa	transfac	GCGGGTGGG	-56	-48	NA
NM_145364	Akr1d1	'aldo-keto reductase family 1, member D1'	V$CACBINDINGPROTEIN_Q6	Mm.Kidney.txStart.600.100.fa	transfac	CCCACCCTG	-42	-34	NA
NM_028954		''	V$CACBINDINGPROTEIN_Q6	Mm.Kidney.txStart.600.100.fa	transfac	GAGGGTGGA	-54	-46	NA
NM_133686	Qprt	'quinolinate phosphoribosyltransferase'	V$CACBINDINGPROTEIN_Q6	Mm.Kidney.txStart.600.100.fa	transfac	CCCACCCCC	-37	-29	NA
NM_172743	Plekha7	'pleckstrin homology domain containing, family A member 7'	V$CACBINDINGPROTEIN_Q6	Mm.Kidney.txStart.600.100.fa	transfac	CAGGGTGGG	-40	-32	NA
NM_172743	Plekha7	'pleckstrin homology domain containing, family A member 7'	V$CACBINDINGPROTEIN_Q6	Mm.Kidney.txStart.600.100.fa	transfac	GTGGGTGGT	-36	-28	NA
NM_023059	Sigirr	'single immunoglobulin and toll-interleukin 1 receptor (TIR) domain'	V$CACBINDINGPROTEIN_Q6	Mm.Kidney.txStart.600.100.fa	transfac	GATGGTGGC	-54	-46	NA
NM_133984	Hemk1	'HemK methyltransferase family member 1'	V$CACBINDINGPROTEIN_Q6	Mm.Kidney.txStart.600.100.fa	transfac	CGGGGTGGG	-66	-58	NA
NM_133984	Hemk1	'HemK methyltransferase family member 1'	V$CACBINDINGPROTEIN_Q6	Mm.Kidney.txStart.600.100.fa	transfac	TGGGGTGGG	-61	-53	NA
NM_178782	Bcorl1	'BCL6 co-repressor-like 1'	V$CACBINDINGPROTEIN_Q6	Mm.Kidney.txStart.600.100.fa	transfac	CCCACCCCA	-51	-43	NA
NM_145960	Mtrf1	'mitochondrial translational release factor 1'	V$CACBINDINGPROTEIN_Q6	Mm.Kidney.txStart.600.100.fa	transfac	TAGGGTGGG	-66	-58	NA
NM_013855	Abca3	'ATP-binding cassette, sub-family A (ABC1), member 3'	V$CACBINDINGPROTEIN_Q6	Mm.Kidney.txStart.600.100.fa	transfac	TCCACCCGC	-38	-30	NA
NM_175408	Tmem139	'transmembrane protein 139'	V$CACBINDINGPROTEIN_Q6	Mm.Kidney.txStart.600.100.fa	transfac	AGGGGTGGA	-58	-50	NA
NM_172484	E030049G20Rik	'RIKEN cDNA E030049G20 gene'	V$CACBINDINGPROTEIN_Q6	Mm.Kidney.txStart.600.100.fa	transfac	GAGGGTGGG	-44	-36	NA
NM_172484	E030049G20Rik	'RIKEN cDNA E030049G20 gene'	V$CACBINDINGPROTEIN_Q6	Mm.Kidney.txStart.600.100.fa	transfac	GGGGGTGGG	-38	-30	NA
NM_010006	Cyp2d9	'cytochrome P450, family 2, subfamily d, polypeptide 9'	V$DR1_Q3	Mm.Large_intestine.txStart.600.100.fa	transfac	AGGACAAAGGGCA	-76	-64	NA
NM_028104	Ppp1r14d	'protein phosphatase 1, regulatory (inhibitor) subunit 14D'	V$DR1_Q3	Mm.Large_intestine.txStart.600.100.fa	transfac	TGATCTTTGACCC	-105	-93	NA
NM_172759	Ces5	'carboxylesterase 5'	V$DR1_Q3	Mm.Large_intestine.txStart.600.100.fa	transfac	CGAACTTTGCCCC	-93	-81	NA
NM_027391	Iyd	'iodotyrosine deiodinase'	V$DR1_Q3	Mm.Large_intestine.txStart.600.100.fa	transfac	TGTACTTTGCTCC	-109	-97	NA
NM_146020	C730027E14Rik	'RIKEN cDNA C730027E14 gene'	V$DR1_Q3	Mm.Large_intestine.txStart.600.100.fa	transfac	AGGGCAAAGGACA	-104	-92	NA
NM_028085	Anks4b	'ankyrin repeat and sterile alpha motif domain containing 4B'	V$DR1_Q3	Mm.Large_intestine.txStart.600.100.fa	transfac	TGAACTTTGGCCT	-77	-65	NA
NM_146061	Arhgap8	'Rho GTPase activating protein 8'	V$DR1_Q3	Mm.Large_intestine.txStart.600.100.fa	transfac	GGCCCTTTGGCCG	-108	-96	NA
NM_178669	Clrn3	'clarin 3'	V$DR1_Q3	Mm.Large_intestine.txStart.600.100.fa	transfac	AGACCAAAGTTCA	-67	-55	NA
NM_145932	Osta	'organic solute transporter alpha'	V$DR1_Q3	Mm.Large_intestine.txStart.600.100.fa	transfac	AGGACTTTGTCCT	-79	-67	NA
NM_009108	Nr1h4	'nuclear receptor subfamily 1, group H, member 4'	V$HNF1_01	Mm.Liver.txStart.600.100.fa	transfac	GGTTAATCAGTAAAC	-72	-58	NA
NM_146020	C730027E14Rik	'RIKEN cDNA C730027E14 gene'	V$HNF1_01	Mm.Liver.txStart.600.100.fa	transfac	GATTAATTATTAACT	-71	-57	NA
NM_026680	Golt1a	'golgi transport 1 homolog A (S. cerevisiae)'	V$HNF1_01	Mm.Liver.txStart.600.100.fa	transfac	AGTTAATGATTTACC	-67	-53	NA
NM_177203	A730037C10Rik	'RIKEN cDNA A730037C10 gene'	V$HNF1_01	Mm.Liver.txStart.600.100.fa	transfac	GGTTAATGAATGTGC	-64	-50	NA
NM_010196	Fga	'fibrinogen, alpha polypeptide'	V$HNF1_01	Mm.Liver.txStart.600.100.fa	transfac	GGGTGATGATTAACC	-65	-51	NA
NM_144909	Gckr	'glucokinase regulatory protein'	V$HNF1_01	Mm.Liver.txStart.600.100.fa	transfac	GGTTAATCATCTCCA	-78	-64	NA
NM_145146	Afm	'afamin'	V$HNF1_01	Mm.Liver.txStart.600.100.fa	transfac	AGAAATAGATTAACT	-95	-81	NA
NM_028094	Ugt2a3	'UDP glucuronosyltransferase 2 family, polypeptide A3'	V$HNF1_01	Mm.Liver.txStart.600.100.fa	transfac	AGTTAATAGTTAATT	-74	-60	NA
NM_028094	Ugt2a3	'UDP glucuronosyltransferase 2 family, polypeptide A3'	V$HNF1_01	Mm.Liver.txStart.600.100.fa	transfac	AGTTAATTTCTTTCT	-67	-53	NA
NM_007376	Pzp	'pregnancy zone protein'	V$HNF1_01	Mm.Liver.txStart.600.100.fa	transfac	AGTTAATATGTTACA	-87	-73	NA
NM_028085	Anks4b	'ankyrin repeat and sterile alpha motif domain containing 4B'	V$HNF1_01	Mm.Liver.txStart.600.100.fa	transfac	CGTCACTGATTAACC	-50	-36	NA
NM_144511	EG13909	'predicted gene, EG13909'	V$HNF1_01	Mm.Liver.txStart.600.100.fa	transfac	AGTTAATTTTCACAA	-72	-58	NA
NM_174846	6230410P16Rik	'RIKEN cDNA 6230410P16 gene'	V$HNF1_01	Mm.Liver.txStart.600.100.fa	transfac	CATGAATGATTAACT	-104	-90	NA
NM_008061	G6pc	'glucose-6-phosphatase, catalytic'	V$HNF4_DR1_Q3	Mm.Liver.txStart.600.100.fa	transfac	AGTCCAAAGATCA	-90	-78	NA
NM_010006	Cyp2d9	'cytochrome P450, family 2, subfamily d, polypeptide 9'	V$HNF4_DR1_Q3	Mm.Liver.txStart.600.100.fa	transfac	AGGACAAAGGGCA	-76	-64	NA
NM_009803	Nr1i3	'nuclear receptor subfamily 1, group I, member 3'	V$HNF4_DR1_Q3	Mm.Liver.txStart.600.100.fa	transfac	AGGTCTTTGCCCT	-83	-71	NA
NM_133809	Kmo	'kynurenine 3-monooxygenase (kynurenine 3-hydroxylase)'	V$HNF4_DR1_Q3	Mm.Liver.txStart.600.100.fa	transfac	TGAGCTTTGACCA	-96	-84	NA
NM_010403	Hao1	'hydroxyacid oxidase 1, liver'	V$HNF4_DR1_Q3	Mm.Liver.txStart.600.100.fa	transfac	TGAACTTTGGCAA	-91	-79	NA
NM_172759	Ces5	'carboxylesterase 5'	V$HNF4_DR1_Q3	Mm.Liver.txStart.600.100.fa	transfac	CGAACTTTGCCCC	-93	-81	NA
NM_027391	Iyd	'iodotyrosine deiodinase'	V$HNF4_DR1_Q3	Mm.Liver.txStart.600.100.fa	transfac	TGTACTTTGCTCC	-109	-97	NA
NM_146020	C730027E14Rik	'RIKEN cDNA C730027E14 gene'	V$HNF4_DR1_Q3	Mm.Liver.txStart.600.100.fa	transfac	AGGGCAAAGGACA	-104	-92	NA
NM_008952	Pipox	'pipecolic acid oxidase'	V$HNF4_DR1_Q3	Mm.Liver.txStart.600.100.fa	transfac	TGGACTTTGCCTC	-76	-64	NA
NM_010196	Fga	'fibrinogen, alpha polypeptide'	V$HNF4_DR1_Q3	Mm.Liver.txStart.600.100.fa	transfac	TGAGCTTTGGCTG	-92	-80	NA
NM_023493	Cml5	'camello-like 5'	V$HNF4_DR1_Q3	Mm.Liver.txStart.600.100.fa	transfac	TGACCTTTGGTTT	-113	-101	NA
NM_028085	Anks4b	'ankyrin repeat and sterile alpha motif domain containing 4B'	V$HNF4_DR1_Q3	Mm.Liver.txStart.600.100.fa	transfac	TGAACTTTGGCCT	-77	-65	NA
NM_008280	Lipc	'lipase, hepatic'	V$HNF4_DR1_Q3	Mm.Liver.txStart.600.100.fa	transfac	TGACCTTTGGTCA	-76	-64	NA
NM_025566	Tnfaip8l1	'tumor necrosis factor, alpha-induced protein 8-like 1'	V$MEIS1BHOXA9_01	Mm.Liver.txStart.600.100.fa	transfac	TGACACTCTAACTA	-446	-433	NA
NM_019911	Tdo2	'tryptophan 2,3-dioxygenase'	V$MEIS1BHOXA9_01	Mm.Liver.txStart.600.100.fa	transfac	TGACATTTCAATAC	-418	-405	NA
NM_178692	C130074G19Rik	'RIKEN cDNA C130074G19 gene'	V$MEIS1BHOXA9_01	Mm.Liver.txStart.600.100.fa	transfac	TCATGACCCTGTCA	-458	-445	NA
NM_146148	C8a	'complement component 8, alpha polypeptide'	V$MEIS1BHOXA9_01	Mm.Liver.txStart.600.100.fa	transfac	TTATGTAACTGTCA	-427	-414	NA
NM_017399	Fabp1	'fatty acid binding protein 1, liver'	V$MEIS1BHOXA9_01	Mm.Liver.txStart.600.100.fa	transfac	TGACATGTATATAA	-447	-434	NA
NM_138951	BC021608	'cDNA sequence BC021608'	V$MEIS1BHOXA9_01	Mm.Liver.txStart.600.100.fa	transfac	TAATAAACATGTCA	-431	-418	NA
NM_177763	Lhfpl4	'lipoma HMGIC fusion partner-like protein 4'	V$MEIS1BHOXA9_01	Mm.Liver.txStart.600.100.fa	transfac	TGACAGTTTCCTAG	-423	-410	NA
NM_008364	Il1rap	'interleukin 1 receptor accessory protein'	V$MEIS1BHOXA9_01	Mm.Liver.txStart.600.100.fa	transfac	TGACAGGTGAATAC	-450	-437	NA
NM_053176	Hrg	'histidine-rich glycoprotein'	V$MEIS1BHOXA9_01	Mm.Liver.txStart.600.100.fa	transfac	AGATAACAGTGTCA	-447	-434	NA
NM_008061	G6pc	'glucose-6-phosphatase, catalytic'	V$HNF4_01_B	Mm.Liver.txStart.600.100.fa	transfac	GAGTCCAAAGATCAG	-91	-77	NA
NM_010006	Cyp2d9	'cytochrome P450, family 2, subfamily d, polypeptide 9'	V$HNF4_01_B	Mm.Liver.txStart.600.100.fa	transfac	GAGGACAAAGGGCAA	-77	-63	NA
NM_080844	Serpinc1	'serine (or cysteine) peptidase inhibitor, clade C (antithrombin), member 1'	V$HNF4_01_B	Mm.Liver.txStart.600.100.fa	transfac	TCAGCCTTTGACCTC	-85	-71	NA
NM_009803	Nr1i3	'nuclear receptor subfamily 1, group I, member 3'	V$HNF4_01_B	Mm.Liver.txStart.600.100.fa	transfac	CAGGTCTTTGCCCTG	-84	-70	NA
NM_133809	Kmo	'kynurenine 3-monooxygenase (kynurenine 3-hydroxylase)'	V$HNF4_01_B	Mm.Liver.txStart.600.100.fa	transfac	GTGAGCTTTGACCAA	-97	-83	NA
NM_010403	Hao1	'hydroxyacid oxidase 1, liver'	V$HNF4_01_B	Mm.Liver.txStart.600.100.fa	transfac	ATGAACTTTGGCAAA	-92	-78	NA
NM_009690	Cd5l	'CD5 antigen-like'	V$HNF4_01_B	Mm.Liver.txStart.600.100.fa	transfac	TGGGCCTTTGGTCAT	-108	-94	NA
NM_007860	Dio1	'deiodinase, iodothyronine, type I'	V$HNF4_01_B	Mm.Liver.txStart.600.100.fa	transfac	TGCACCTTTGTCCAG	-64	-50	NA
NM_172759	Ces5	'carboxylesterase 5'	V$HNF4_01_B	Mm.Liver.txStart.600.100.fa	transfac	ACGAACTTTGCCCCG	-94	-80	NA
NM_027391	Iyd	'iodotyrosine deiodinase'	V$HNF4_01_B	Mm.Liver.txStart.600.100.fa	transfac	TTGTACTTTGCTCCC	-110	-96	NA
NM_009714	Asgr1	'asialoglycoprotein receptor 1'	V$HNF4_01_B	Mm.Liver.txStart.600.100.fa	transfac	TGGTTCAAAGTCCCG	-95	-81	NA
NM_146020	C730027E14Rik	'RIKEN cDNA C730027E14 gene'	V$HNF4_01_B	Mm.Liver.txStart.600.100.fa	transfac	TAGGGCAAAGGACAC	-105	-91	NA
NM_008952	Pipox	'pipecolic acid oxidase'	V$HNF4_01_B	Mm.Liver.txStart.600.100.fa	transfac	CTGGACTTTGCCTCC	-77	-63	NA
NM_145499	Cyp2c70	'cytochrome P450, family 2, subfamily c, polypeptide 70'	V$HNF4_01_B	Mm.Liver.txStart.600.100.fa	transfac	CAGACCAAAGTGTAC	-115	-101	NA
NM_010196	Fga	'fibrinogen, alpha polypeptide'	V$HNF4_01_B	Mm.Liver.txStart.600.100.fa	transfac	GTGAGCTTTGGCTGC	-93	-79	NA
NM_028085	Anks4b	'ankyrin repeat and sterile alpha motif domain containing 4B'	V$HNF4_01_B	Mm.Liver.txStart.600.100.fa	transfac	GTGAACTTTGGCCTG	-78	-64	NA
NM_008280	Lipc	'lipase, hepatic'	V$HNF4_01_B	Mm.Liver.txStart.600.100.fa	transfac	CTGACCTTTGGTCAA	-77	-63	NA
NM_026085	3110049J23Rik	'RIKEN cDNA 3110049J23 gene'	V$HNF4_01_B	Mm.Liver.txStart.600.100.fa	transfac	ATCCCCTTTGTTCCC	-106	-92	NA
NM_053176	Hrg	'histidine-rich glycoprotein'	V$HNF4_01_B	Mm.Liver.txStart.600.100.fa	transfac	GGGGTCAAAGTGAAC	-82	-68	NA
NM_011268	Rgs9	'regulator of G-protein signaling 9'	V$ALPHACP1_01	Mm.Midbrain.txStart.600.100.fa	transfac	CTGATTGGTTG	-80	-70	NA
NM_173388	Slc43a2	'solute carrier family 43, member 2'	V$ALPHACP1_01	Mm.Midbrain.txStart.600.100.fa	transfac	CTGATTGGCCG	-113	-103	NA
NM_028052	Synpr	'synaptoporin'	V$ALPHACP1_01	Mm.Midbrain.txStart.600.100.fa	transfac	TAGCCAATGAC	-87	-77	NA
NM_016967	Olig2	'oligodendrocyte transcription factor 2'	V$ALPHACP1_01	Mm.Midbrain.txStart.600.100.fa	transfac	CTCATTGGCGC	-101	-91	NA
NM_153539	B830045N13Rik	'RIKEN cDNA B830045N13 gene'	V$ALPHACP1_01	Mm.Midbrain.txStart.600.100.fa	transfac	CTCATTGGATC	-91	-81	NA
NM_175683	Dclre1c	'DNA cross-link repair 1C, PSO2 homolog (S. cerevisiae)'	V$ALPHACP1_01	Mm.Midbrain.txStart.600.100.fa	transfac	CCCATTGGCTC	-118	-108	NA
NM_177586	Eif5a2	'eukaryotic translation initiation factor 5A2'	V$ALPHACP1_01	Mm.Midbrain.txStart.600.100.fa	transfac	GAGCCAATGGG	-120	-110	NA
NM_172701	1810007P19Rik	'RIKEN cDNA 1810007P19 gene'	V$ALPHACP1_01	Mm.Midbrain.txStart.600.100.fa	transfac	AACCCAATAAG	-95	-85	NA
NM_023493	Cml5	'camello-like 5'	V$ALPHACP1_01	Mm.Midbrain.txStart.600.100.fa	transfac	CAGCCAATGAG	-84	-74	NA
NM_008312	Htr2c	'5-hydroxytryptamine (serotonin) receptor 2C'	V$ALPHACP1_01	Mm.Midbrain.txStart.600.100.fa	transfac	CTGATTGGCTC	-83	-73	NA
NM_172513	BC049806	'cDNA sequence BC049806'	V$ALPHACP1_01	Mm.Midbrain.txStart.600.100.fa	transfac	CAGCCAATGAG	-110	-100	NA
NM_008813	Enpp1	'ectonucleotide pyrophosphatase/phosphodiesterase 1'	V$ATF_B	Mm.Skin.txStart.600.100.fa	transfac	CGCCCACGTCAG	-86	-75	NA
NM_130886	Card14	'caspase recruitment domain family, member 14'	V$ATF_B	Mm.Skin.txStart.600.100.fa	transfac	GGAGCACGTCAC	-53	-42	NA
NM_011729	Ercc5	'excision repair cross-complementing rodent repair deficiency, complementation group 5'	V$ATF_B	Mm.Skin.txStart.600.100.fa	transfac	CGCTGGCGTCAC	-79	-68	NA
NM_010834	Mstn	'myostatin'	V$ATF_B	Mm.Skin.txStart.600.100.fa	transfac	CTGACGACACTT	-82	-71	NA
NM_010118	Egr2	'early growth response 2'	V$ATF_B	Mm.Skin.txStart.600.100.fa	transfac	CAGCGACGTCAC	-70	-59	NA
NM_028679	Irak3	'interleukin-1 receptor-associated kinase 3'	V$ATF_B	Mm.Skin.txStart.600.100.fa	transfac	TCCCTACGTCAC	-64	-53	NA
NM_025795	Ncaph2	'non-SMC condensin II complex, subunit H2'	V$ATF_B	Mm.Skin.txStart.600.100.fa	transfac	GCCTGACGTCAT	-60	-49	NA
NM_025795	Ncaph2	'non-SMC condensin II complex, subunit H2'	V$ATF_B	Mm.Skin.txStart.600.100.fa	transfac	CTGACGTCATAC	-58	-47	NA
NM_173738	BC027344	'cDNA sequence BC027344'	V$ATF_B	Mm.Skin.txStart.600.100.fa	transfac	GTGACGTAAGAG	-63	-52	NA
NM_054084	Calcb	'calcitonin-related polypeptide, beta'	V$ATF_B	Mm.Skin.txStart.600.100.fa	transfac	ATGACGTTATGG	-92	-81	NA
NM_173024	Serpina3b	'serine (or cysteine) peptidase inhibitor, clade A, member 3B'	V$ATF_B	Mm.Skin.txStart.600.100.fa	transfac	TATTCACGTCAG	-71	-60	NA
NM_010670	Krtap12-1	'keratin associated protein 12-1'	V$MTATA_B	Mm.Snout.txStart.600.100.fa	transfac	GGGTATAAAAGCCACCC	-31	-15	NA
NM_010666	Krt27	'keratin 27'	V$MTATA_B	Mm.Snout.txStart.600.100.fa	transfac	ATATATAAAGCAGTCTT	-42	-26	NA
NM_028602	Tex19	'testis expressed gene 19'	V$MTATA_B	Mm.Snout.txStart.600.100.fa	transfac	CTTGGCCCTTTATAAGG	-27	-11	NA
NM_027983	Krt33a	'keratin 33A'	V$MTATA_B	Mm.Snout.txStart.600.100.fa	transfac	GGATATAAAAGCTCACC	-32	-16	NA
NM_010659	Krt31	'keratin 31'	V$MTATA_B	Mm.Snout.txStart.600.100.fa	transfac	GCTTATAAAGTCTCACC	-32	-16	NA
NM_133731	Prss22	'protease, serine, 22'	V$MTATA_B	Mm.Snout.txStart.600.100.fa	transfac	CAGGATAAAACCTGGGG	-54	-38	NA
NM_023631	Aox4	'aldehyde oxidase 4'	V$MTATA_B	Mm.Snout.txStart.600.100.fa	transfac	GACTATAAATCACCAGT	-52	-36	NA
NM_010834	Mstn	'myostatin'	V$MTATA_B	Mm.Snout.txStart.600.100.fa	transfac	GAATATAAAAAGCCACT	-55	-39	NA
NM_007950	Ereg	'epiregulin'	V$MTATA_B	Mm.Snout.txStart.600.100.fa	transfac	ACTTATAAAGGTCGCTG	-35	-19	NA
NM_029613	Krtap4-7	'keratin associated protein 4-7'	V$MTATA_B	Mm.Snout.txStart.600.100.fa	transfac	GAGTATAAAAGGGAATA	-34	-18	NA
NM_177352	Gk5	'glycerol kinase 5 (putative)'	V$MTATA_B	Mm.Snout.txStart.600.100.fa	transfac	GTCTGGCGTTTATAGCT	-38	-22	NA
NM_172852	Serpinb13	'serine (or cysteine) peptidase inhibitor, clade B (ovalbumin), member 13'	V$MTATA_B	Mm.Snout.txStart.600.100.fa	transfac	CACTATAAATTAAAGAC	-36	-20	NA
NM_009126	Serpinb3a	'serine (or cysteine) peptidase inhibitor, clade B (ovalbumin), member 3A'	V$MTATA_B	Mm.Snout.txStart.600.100.fa	transfac	AGGTATAAATACCAGAT	-68	-52	NA
NM_030609	Hist1h1a	'histone cluster 1, H1a'	V$MTATA_B	Mm.Snout.txStart.600.100.fa	transfac	CTCTATAAATACTCCGT	-36	-20	NA
NM_019956	Krt71	'keratin 71'	V$MTATA_B	Mm.Snout.txStart.600.100.fa	transfac	ATATATAAAGGCACCTG	-43	-27	NA
NM_027926	Cpa4	'carboxypeptidase A4'	V$MTATA_B	Mm.Snout.txStart.600.100.fa	transfac	CCTTATAAATACTGCTT	-33	-17	NA
NM_010676	Krtap8-2	'keratin associated protein 8-2'	V$MTATA_B	Mm.Snout.txStart.600.100.fa	transfac	ACATATAAAAACCTTCC	-65	-49	NA
NM_010672	Krtap6-1	'keratin associated protein 6-1'	V$MTATA_B	Mm.Snout.txStart.600.100.fa	transfac	GAATATAAAAGGCCTCC	-72	-56	NA
NM_011474	Sprr2h	'small proline-rich protein 2H'	V$MTATA_B	Mm.Snout.txStart.600.100.fa	transfac	TCTTATAAAAAGGTGCT	-32	-16	NA
NM_027087	2300006N05Rik	'RIKEN cDNA 2300006N05 gene'	V$MTATA_B	Mm.Snout.txStart.600.100.fa	transfac	GGGTATAAAAGGGGATG	-34	-18	NA
NM_027844	Krtap5-2	'keratin associated protein 5-2'	V$MTATA_B	Mm.Snout.txStart.600.100.fa	transfac	GGGTATAAAAGCCCCAG	-34	-18	NA
NM_007719	Ccr7	'chemokine (C-C motif) receptor 7'	V$CETS168_Q6	Mm.Spleen.txStart.600.100.fa	transfac	ACTTCCTC	-19	-12	NA
NM_010424	Hfe	'hemochromatosis'	V$CETS168_Q6	Mm.Spleen.txStart.600.100.fa	transfac	CAGGAAGT	-15	-8	NA
NM_008206	H2-Oa	'histocompatibility 2, O region alpha locus'	V$CETS168_Q6	Mm.Spleen.txStart.600.100.fa	transfac	GCTTCCCA	-25	-18	NA
NM_007746	Map3k8	'mitogen activated protein kinase kinase kinase 8'	V$CETS168_Q6	Mm.Spleen.txStart.600.100.fa	transfac	TCTTCCCG	-26	-19	NA
NM_007650	Cd5	'CD5 antigen'	V$CETS168_Q6	Mm.Spleen.txStart.600.100.fa	transfac	GCTTCCCC	+7	+14	NA
NM_133746	2810048G17Rik	'RIKEN cDNA 2810048G17 gene'	V$CETS168_Q6	Mm.Spleen.txStart.600.100.fa	transfac	ACTTCCTC	-5	+3	NA
NM_133809	Kmo	'kynurenine 3-monooxygenase (kynurenine 3-hydroxylase)'	V$CETS168_Q6	Mm.Spleen.txStart.600.100.fa	transfac	CTGGAAGC	+19	+26	NA
NM_012012	Exo1	'exonuclease 1'	V$CETS168_Q6	Mm.Spleen.txStart.600.100.fa	transfac	GCTTCCCG	-17	-10	NA
NM_011487	Stat4	'signal transducer and activator of transcription 4'	V$CETS168_Q6	Mm.Spleen.txStart.600.100.fa	transfac	GTGGAAGC	+9	+16	NA
NM_010278	Gfi1	'growth factor independent 1'	V$CETS168_Q6	Mm.Spleen.txStart.600.100.fa	transfac	CCTTCCGG	+10	+17	NA
NM_007654	Cd72	'CD72 antigen'	V$CETS168_Q6	Mm.Spleen.txStart.600.100.fa	transfac	CTGGAAGA	+4	+11	NA
NM_008599	Cxcl9	'chemokine (C-X-C motif) ligand 9'	V$CETS168_Q6	Mm.Spleen.txStart.600.100.fa	transfac	CGGGAAGG	-16	-9	NA
NM_009765	Brca2	'breast cancer 2'	V$CETS168_Q6	Mm.Spleen.txStart.600.100.fa	transfac	ACTTCCTT	+1	+8	NA
NM_013488	Cd4	'CD4 antigen'	V$CETS168_Q6	Mm.Spleen.txStart.600.100.fa	transfac	GCTTCCTG	-10	-3	NA
NM_178440	Myo1g	'myosin IG'	V$CETS168_Q6	Mm.Spleen.txStart.600.100.fa	transfac	ACTTCCTA	+1	+8	NA
NM_009764	Brca1	'breast cancer 1'	V$CETS168_Q6	Mm.Spleen.txStart.600.100.fa	transfac	CTGGAAGA	+18	+25	NA
NM_028904	Rmi1	'RMI1, RecQ mediated genome instability 1, homolog (S. cerevisiae)'	V$CETS168_Q6	Mm.Spleen.txStart.600.100.fa	transfac	CTGGAAGG	+7	+14	NA
NM_139138	Emr4	'EGF-like module containing, mucin-like, hormone receptor-like sequence 4'	V$CETS168_Q6	Mm.Spleen.txStart.600.100.fa	transfac	ACTTCCTC	-8	-1	NA
NM_172654	5330401P04Rik	'RIKEN cDNA 5330401P04 gene'	V$CETS168_Q6	Mm.Spleen.txStart.600.100.fa	transfac	ACTTCCGC	-10	-3	NA
NM_026654	Toe1	'target of EGR1, member 1 (nuclear)'	V$CETS168_Q6	Mm.Spleen.txStart.600.100.fa	transfac	GCGGAAGT	-3	+5	NA
NM_175397	Sp110	'Sp110 nuclear body protein'	V$CETS168_Q6	Mm.Spleen.txStart.600.100.fa	transfac	GCTTCCTG	-26	-19	NA
NM_174960	Gimap9	'GTPase, IMAP family member 9'	V$CETS168_Q6	Mm.Spleen.txStart.600.100.fa	transfac	GGGGAAGC	-25	-18	NA
NM_174960	Gimap9	'GTPase, IMAP family member 9'	V$CETS168_Q6	Mm.Spleen.txStart.600.100.fa	transfac	ACTTCCTG	+6	+13	NA
NM_023042	Recql	'RecQ protein-like'	V$CETS168_Q6	Mm.Spleen.txStart.600.100.fa	transfac	CGGGAAGG	-18	-11	NA
NM_016671	Il27ra	'interleukin 27 receptor, alpha'	V$CETS168_Q6	Mm.Spleen.txStart.600.100.fa	transfac	GCTTCCTT	-18	-11	NA
NM_016671	Il27ra	'interleukin 27 receptor, alpha'	V$CETS168_Q6	Mm.Spleen.txStart.600.100.fa	transfac	CCTTCCCG	-14	-7	NA
NM_144533	Nmnat3	'nicotinamide nucleotide adenylyltransferase 3'	V$CETS168_Q6	Mm.Spleen.txStart.600.100.fa	transfac	CAGGAAGC	-8	-1	NA
NM_172540	4732479N06Rik	'RIKEN cDNA 4732479N06 gene'	V$CETS168_Q6	Mm.Spleen.txStart.600.100.fa	transfac	CAGGAAGT	-8	-1	NA
NM_007464	Birc3	'baculoviral IAP repeat-containing 3'	V$CETS168_Q6	Mm.Spleen.txStart.600.100.fa	transfac	GAGGAAGT	-26	-19	NA
NM_054052	B3gnt5	'UDP-GlcNAc:betaGal beta-1,3-N-acetylglucosaminyltransferase 5'	V$CETS168_Q6	Mm.Spleen.txStart.600.100.fa	transfac	GAGGAAGC	-20	-13	NA
NM_028761	Parn	'poly(A)-specific ribonuclease (deadenylation nuclease)'	V$CETS168_Q6	Mm.Spleen.txStart.600.100.fa	transfac	CCGGAAGT	+18	+25	NA
NM_173376	Rbmx2	'RNA binding motif protein, X-linked 2'	V$CETS168_Q6	Mm.Spleen.txStart.600.100.fa	transfac	ACTTCCGG	-18	-11	NA
NM_173376	Rbmx2	'RNA binding motif protein, X-linked 2'	V$CETS168_Q6	Mm.Spleen.txStart.600.100.fa	transfac	GCGGAAGT	-11	-4	NA
NM_177584	Btla	'B and T lymphocyte associated'	V$CETS168_Q6	Mm.Spleen.txStart.600.100.fa	transfac	GAGGAAGT	-18	-11	NA
NM_007719	Ccr7	'chemokine (C-C motif) receptor 7'	V$PU1_Q6	Mm.Spleen.txStart.600.100.fa	transfac	CTTCCTCC	-18	-11	NA
NM_010424	Hfe	'hemochromatosis'	V$PU1_Q6	Mm.Spleen.txStart.600.100.fa	transfac	TCAGGAAG	-16	-9	NA
NM_020516	Slc16a8	'solute carrier family 16 (monocarboxylic acid transporters), member 8'	V$PU1_Q6	Mm.Spleen.txStart.600.100.fa	transfac	AGGGGAAG	-23	-16	NA
NM_008206	H2-Oa	'histocompatibility 2, O region alpha locus'	V$PU1_Q6	Mm.Spleen.txStart.600.100.fa	transfac	CTTCCCAA	-24	-17	NA
NM_007746	Map3k8	'mitogen activated protein kinase kinase kinase 8'	V$PU1_Q6	Mm.Spleen.txStart.600.100.fa	transfac	CTTCCCGG	-25	-18	NA
NM_007650	Cd5	'CD5 antigen'	V$PU1_Q6	Mm.Spleen.txStart.600.100.fa	transfac	CTTCCCCT	+8	+15	NA
NM_133746	2810048G17Rik	'RIKEN cDNA 2810048G17 gene'	V$PU1_Q6	Mm.Spleen.txStart.600.100.fa	transfac	CTTCCTCT	-4	+4	NA
NM_012012	Exo1	'exonuclease 1'	V$PU1_Q6	Mm.Spleen.txStart.600.100.fa	transfac	CTTCCCGA	-16	-9	NA
NM_011487	Stat4	'signal transducer and activator of transcription 4'	V$PU1_Q6	Mm.Spleen.txStart.600.100.fa	transfac	GGTGGAAG	+8	+15	NA
NM_009015	Rad54l	'RAD54 like (S. cerevisiae)'	V$PU1_Q6	Mm.Spleen.txStart.600.100.fa	transfac	TTGGGAAG	-9	-2	NA
NM_009015	Rad54l	'RAD54 like (S. cerevisiae)'	V$PU1_Q6	Mm.Spleen.txStart.600.100.fa	transfac	AGAGGAAG	-3	+5	NA
NM_008599	Cxcl9	'chemokine (C-X-C motif) ligand 9'	V$PU1_Q6	Mm.Spleen.txStart.600.100.fa	transfac	ACGGGAAG	-17	-10	NA
NM_009765	Brca2	'breast cancer 2'	V$PU1_Q6	Mm.Spleen.txStart.600.100.fa	transfac	CTTCCTTA	+2	+9	NA
NM_013488	Cd4	'CD4 antigen'	V$PU1_Q6	Mm.Spleen.txStart.600.100.fa	transfac	CTTCCTGT	-9	-2	NA
NM_178440	Myo1g	'myosin IG'	V$PU1_Q6	Mm.Spleen.txStart.600.100.fa	transfac	CTTCCTAC	+2	+9	NA
NM_026562	Cntd1	'cyclin N-terminal domain containing 1'	V$PU1_Q6	Mm.Spleen.txStart.600.100.fa	transfac	AAGGGAAG	+4	+11	NA
NM_026562	Cntd1	'cyclin N-terminal domain containing 1'	V$PU1_Q6	Mm.Spleen.txStart.600.100.fa	transfac	GAAGGAAG	+8	+15	NA
NM_028904	Rmi1	'RMI1, RecQ mediated genome instability 1, homolog (S. cerevisiae)'	V$PU1_Q6	Mm.Spleen.txStart.600.100.fa	transfac	CTTCCGCC	-18	-11	NA
NM_008685	Nfe2	'nuclear factor, erythroid derived 2'	V$PU1_Q6	Mm.Spleen.txStart.600.100.fa	transfac	AAGGGAAG	+11	+18	NA
NM_172623	Treml4	'triggering receptor expressed on myeloid cells-like 4'	V$PU1_Q6	Mm.Spleen.txStart.600.100.fa	transfac	CTTCCTTG	-23	-16	NA
NM_139138	Emr4	'EGF-like module containing, mucin-like, hormone receptor-like sequence 4'	V$PU1_Q6	Mm.Spleen.txStart.600.100.fa	transfac	CTTCCTCC	-7	+1	NA
NM_013730	Slamf1	'signaling lymphocytic activation molecule family member 1'	V$PU1_Q6	Mm.Spleen.txStart.600.100.fa	transfac	CTTCCTTG	-19	-12	NA
NM_172654	5330401P04Rik	'RIKEN cDNA 5330401P04 gene'	V$PU1_Q6	Mm.Spleen.txStart.600.100.fa	transfac	CTTCCGCC	-9	-2	NA
NM_026654	Toe1	'target of EGR1, member 1 (nuclear)'	V$PU1_Q6	Mm.Spleen.txStart.600.100.fa	transfac	AGCGGAAG	-4	+4	NA
NM_175397	Sp110	'Sp110 nuclear body protein'	V$PU1_Q6	Mm.Spleen.txStart.600.100.fa	transfac	CTTCCTGC	-25	-18	NA
NM_174960	Gimap9	'GTPase, IMAP family member 9'	V$PU1_Q6	Mm.Spleen.txStart.600.100.fa	transfac	GGGGGAAG	-26	-19	NA
NM_174960	Gimap9	'GTPase, IMAP family member 9'	V$PU1_Q6	Mm.Spleen.txStart.600.100.fa	transfac	CTTCCTGT	+7	+14	NA
NM_023042	Recql	'RecQ protein-like'	V$PU1_Q6	Mm.Spleen.txStart.600.100.fa	transfac	GCGGGAAG	-19	-12	NA
NM_016671	Il27ra	'interleukin 27 receptor, alpha'	V$PU1_Q6	Mm.Spleen.txStart.600.100.fa	transfac	CTTCCTTC	-17	-10	NA
NM_016671	Il27ra	'interleukin 27 receptor, alpha'	V$PU1_Q6	Mm.Spleen.txStart.600.100.fa	transfac	CTTCCCGC	-13	-6	NA
NM_144533	Nmnat3	'nicotinamide nucleotide adenylyltransferase 3'	V$PU1_Q6	Mm.Spleen.txStart.600.100.fa	transfac	GCAGGAAG	-9	-2	NA
NM_011562	Tdgf1	'teratocarcinoma-derived growth factor'	V$PU1_Q6	Mm.Spleen.txStart.600.100.fa	transfac	ATAGGAAG	-12	-5	NA
NM_013482	Btk	'Bruton agammaglobulinemia tyrosine kinase'	V$PU1_Q6	Mm.Spleen.txStart.600.100.fa	transfac	CTTCCTCT	-16	-9	NA
NM_172540	4732479N06Rik	'RIKEN cDNA 4732479N06 gene'	V$PU1_Q6	Mm.Spleen.txStart.600.100.fa	transfac	CCAGGAAG	-9	-2	NA
NM_007464	Birc3	'baculoviral IAP repeat-containing 3'	V$PU1_Q6	Mm.Spleen.txStart.600.100.fa	transfac	GGAGGAAG	-27	-20	NA
NM_054052	B3gnt5	'UDP-GlcNAc:betaGal beta-1,3-N-acetylglucosaminyltransferase 5'	V$PU1_Q6	Mm.Spleen.txStart.600.100.fa	transfac	CGAGGAAG	-21	-14	NA
NM_173376	Rbmx2	'RNA binding motif protein, X-linked 2'	V$PU1_Q6	Mm.Spleen.txStart.600.100.fa	transfac	CTTCCGGC	-17	-10	NA
NM_173376	Rbmx2	'RNA binding motif protein, X-linked 2'	V$PU1_Q6	Mm.Spleen.txStart.600.100.fa	transfac	GGCGGAAG	-12	-5	NA
NM_177584	Btla	'B and T lymphocyte associated'	V$PU1_Q6	Mm.Spleen.txStart.600.100.fa	transfac	GGAGGAAG	-25	-18	NA
NM_177584	Btla	'B and T lymphocyte associated'	V$PU1_Q6	Mm.Spleen.txStart.600.100.fa	transfac	AGAGGAAG	-19	-12	NA
NM_007746	Map3k8	'mitogen activated protein kinase kinase kinase 8'	V$E2F1DP1_01	Mm.Spleen.txStart.600.100.fa	transfac	CTTCCCGG	-25	-18	NA
NM_012012	Exo1	'exonuclease 1'	V$E2F1DP1_01	Mm.Spleen.txStart.600.100.fa	transfac	CTTCCCGA	-16	-9	NA
NM_008599	Cxcl9	'chemokine (C-X-C motif) ligand 9'	V$E2F1DP1_01	Mm.Spleen.txStart.600.100.fa	transfac	ACGGGAAG	-17	-10	NA
NM_011136	Pou2af1	'POU domain, class 2, associating factor 1'	V$E2F1DP1_01	Mm.Spleen.txStart.600.100.fa	transfac	GCGGGAAC	-44	-37	NA
NM_013463	Gla	'galactosidase, alpha'	V$E2F1DP1_01	Mm.Spleen.txStart.600.100.fa	transfac	TCGGGAAA	-8	-1	NA
NM_028875	Xrcc3	'X-ray repair complementing defective repair in Chinese hamster cells 3'	V$E2F1DP1_01	Mm.Spleen.txStart.600.100.fa	transfac	GCGGGAGA	-15	-8	NA
NM_172654	5330401P04Rik	'RIKEN cDNA 5330401P04 gene'	V$E2F1DP1_01	Mm.Spleen.txStart.600.100.fa	transfac	TTTCCCGC	-35	-28	NA
NM_175425	C1qtnf7	'C1q and tumor necrosis factor related protein 7'	V$E2F1DP1_01	Mm.Spleen.txStart.600.100.fa	transfac	ACGGGAAA	-33	-26	NA
NM_023042	Recql	'RecQ protein-like'	V$E2F1DP1_01	Mm.Spleen.txStart.600.100.fa	transfac	GCGGGAAG	-19	-12	NA
NM_016671	Il27ra	'interleukin 27 receptor, alpha'	V$E2F1DP1_01	Mm.Spleen.txStart.600.100.fa	transfac	CTTCCCGC	-39	-32	NA
NM_016671	Il27ra	'interleukin 27 receptor, alpha'	V$E2F1DP1_01	Mm.Spleen.txStart.600.100.fa	transfac	CTTCCCGC	-13	-6	NA
NM_054052	B3gnt5	'UDP-GlcNAc:betaGal beta-1,3-N-acetylglucosaminyltransferase 5'	V$E2F1DP1_01	Mm.Spleen.txStart.600.100.fa	transfac	ATTCCCGA	-26	-19	NA
NM_020002	Rec8	'REC8 homolog (yeast)'	V$ALPHACP1_01	Mm.Testis.txStart.600.100.fa	transfac	CTCATTGGCTG	-88	-78	NA
NM_012031	Spag1	'sperm associated antigen 1'	V$ALPHACP1_01	Mm.Testis.txStart.600.100.fa	transfac	AAGCCAATCAG	-112	-102	NA
NM_080510	Trim69	'tripartite motif-containing 69'	V$ALPHACP1_01	Mm.Testis.txStart.600.100.fa	transfac	AATCCAATCAG	-73	-63	NA
NM_007628	Ccna1	'cyclin A1'	V$ALPHACP1_01	Mm.Testis.txStart.600.100.fa	transfac	CTGATTGGCTG	-110	-100	NA
NM_029299	Spata19	'spermatogenesis associated 19'	V$ALPHACP1_01	Mm.Testis.txStart.600.100.fa	transfac	CAACCAATCAG	-59	-49	NA
NM_026562	Cntd1	'cyclin N-terminal domain containing 1'	V$ALPHACP1_01	Mm.Testis.txStart.600.100.fa	transfac	CTGATTGGCTG	-109	-99	NA
NM_008949	Psmc3ip	'proteasome (prosome, macropain) 26S subunit, ATPase 3, interacting protein'	V$ALPHACP1_01	Mm.Testis.txStart.600.100.fa	transfac	TAGCCAATCAG	-73	-63	NA
NM_175431	A830093I24Rik	'RIKEN cDNA A830093I24 gene'	V$ALPHACP1_01	Mm.Testis.txStart.600.100.fa	transfac	CTGATTGGCTG	-50	-40	NA
NM_028904	Rmi1	'RMI1, RecQ mediated genome instability 1, homolog (S. cerevisiae)'	V$ALPHACP1_01	Mm.Testis.txStart.600.100.fa	transfac	CCCATTGGCTG	-104	-94	NA
NM_028012	Xrcc4	'X-ray repair complementing defective repair in Chinese hamster cells 4'	V$ALPHACP1_01	Mm.Testis.txStart.600.100.fa	transfac	CTCATTGGGCG	-42	-32	NA
NM_173029	Sacy	'soluble adenylyl cyclase'	V$ALPHACP1_01	Mm.Testis.txStart.600.100.fa	transfac	CAGCCAATCAG	-80	-70	NA
NM_177334	A230074B11Rik	'RIKEN cDNA A230074B11 gene'	V$ALPHACP1_01	Mm.Testis.txStart.600.100.fa	transfac	CTCATTGGTGG	-80	-70	NA
NM_175370	Als2cr12	'amyotrophic lateral sclerosis 2 (juvenile) chromosome region, candidate 12 (human)'	V$ALPHACP1_01	Mm.Testis.txStart.600.100.fa	transfac	GGGCCAATGAG	-69	-59	NA
NM_027133	Lnp	'limb and neural patterns'	V$ALPHACP1_01	Mm.Testis.txStart.600.100.fa	transfac	CCCATTGGCTG	-110	-100	NA
NM_025490	1700010M22Rik	'RIKEN cDNA 1700010M22 gene'	V$ALPHACP1_01	Mm.Testis.txStart.600.100.fa	transfac	TGGCCAATGAG	-65	-55	NA
NM_029064	Ttll9	'tubulin tyrosine ligase-like family, member 9'	V$ALPHACP1_01	Mm.Testis.txStart.600.100.fa	transfac	CATCCAATCAG	-69	-59	NA
NM_177586	Eif5a2	'eukaryotic translation initiation factor 5A2'	V$ALPHACP1_01	Mm.Testis.txStart.600.100.fa	transfac	GAGCCAATGGG	-120	-110	NA
NM_172701	1810007P19Rik	'RIKEN cDNA 1810007P19 gene'	V$ALPHACP1_01	Mm.Testis.txStart.600.100.fa	transfac	AACCCAATAAG	-95	-85	NA
NM_026278	Lrp2bp	'Lrp2 binding protein'	V$ALPHACP1_01	Mm.Testis.txStart.600.100.fa	transfac	CCACCAATCAG	-106	-96	NA
NM_026278	Lrp2bp	'Lrp2 binding protein'	V$ALPHACP1_01	Mm.Testis.txStart.600.100.fa	transfac	CTGATTGGTGG	-70	-60	NA
NM_029597	1700018B08Rik	'RIKEN cDNA 1700018B08 gene'	V$ALPHACP1_01	Mm.Testis.txStart.600.100.fa	transfac	TAGCCAATCAG	-109	-99	NA
NM_173023	4932415G16Rik	'RIKEN cDNA 4932415G16 gene'	V$ALPHACP1_01	Mm.Testis.txStart.600.100.fa	transfac	CTGATTGGCTC	-57	-47	NA
NM_177186	A530082C11Rik	'RIKEN cDNA A530082C11 gene'	V$ALPHACP1_01	Mm.Testis.txStart.600.100.fa	transfac	CGACCAATGAG	-94	-84	NA
NM_138598	D11Wsu99e	'DNA segment, Chr 11, Wayne State University 99, expressed'	V$RFX1_02	Mm.Testis.txStart.600.100.fa	transfac	CAGCGCCCGCAGCAACCA	+9	+26	NA
NM_011569	Tekt1	'tektin 1'	V$RFX1_02	Mm.Testis.txStart.600.100.fa	transfac	TTCTAACTAGGGCAACGT	-54	-37	NA
NM_011569	Tekt1	'tektin 1'	V$RFX1_02	Mm.Testis.txStart.600.100.fa	transfac	ACGTTGCGTCCGTCCGGT	-40	-23	NA
NM_011569	Tekt1	'tektin 1'	V$RFX1_02	Mm.Testis.txStart.600.100.fa	transfac	CGGTTGCCATAGAGACCG	-26	-9	NA
NM_019457	Lrrc6	'leucine rich repeat containing 6 (testis)'	V$RFX1_02	Mm.Testis.txStart.600.100.fa	transfac	CTGTTGCCATGACTCCCG	-60	-43	NA
NM_013696	Trhr	'thyrotropin releasing hormone receptor'	V$RFX1_02	Mm.Testis.txStart.600.100.fa	transfac	CAGTTACTGCGGCTGTGT	-45	-28	NA
NM_009581	Zp3r	'zona pellucida 3 receptor'	V$RFX1_02	Mm.Testis.txStart.600.100.fa	transfac	AAAAACCCAAGGCAACAC	+9	+26	NA
NM_008429	Kcnj9	'potassium inwardly-rectifying channel, subfamily J, member 9'	V$RFX1_02	Mm.Testis.txStart.600.100.fa	transfac	TGGTTGCCATAGAAACGA	-72	-55	NA
NM_080510	Trim69	'tripartite motif-containing 69'	V$RFX1_02	Mm.Testis.txStart.600.100.fa	transfac	ATATCATCAAAGCAACTG	-40	-23	NA
NM_025725	Ccdc96	'coiled-coil domain containing 96'	V$RFX1_02	Mm.Testis.txStart.600.100.fa	transfac	TGGTTGCCCCGGGAAACC	-1	+17	NA
NM_009181	St8sia2	'ST8 alpha-N-acetyl-neuraminide alpha-2,8-sialyltransferase 2'	V$RFX1_02	Mm.Testis.txStart.600.100.fa	transfac	GCCGCGCCAGAGCAACCC	-7	+11	NA
NM_009181	St8sia2	'ST8 alpha-N-acetyl-neuraminide alpha-2,8-sialyltransferase 2'	V$RFX1_02	Mm.Testis.txStart.600.100.fa	transfac	CTGTTGCTGCTGCTGTCG	+16	+33	NA
NM_133711	Spata4	'spermatogenesis associated 4'	V$RFX1_02	Mm.Testis.txStart.600.100.fa	transfac	CTGTTGCCATAGAAACCC	-8	+10	NA
NM_018855	Gas8	'growth arrest specific 8'	V$RFX1_02	Mm.Testis.txStart.600.100.fa	transfac	CGGTTGCCCAGGTCCCTT	-55	-38	NA
NM_010628	Kif9	'kinesin family member 9'	V$RFX1_02	Mm.Testis.txStart.600.100.fa	transfac	CTGTTGCCATGGCGACTG	-60	-43	NA
NM_010628	Kif9	'kinesin family member 9'	V$RFX1_02	Mm.Testis.txStart.600.100.fa	transfac	AAGTTGCTGCAGTTCTAG	+8	+25	NA
NM_009544	Zfp105	'zinc finger protein 105'	V$RFX1_02	Mm.Testis.txStart.600.100.fa	transfac	CCGTTGCTGCCGAGAGAC	-13	+5	NA
NM_027963	Wdr16	'WD repeat domain 16'	V$RFX1_02	Mm.Testis.txStart.600.100.fa	transfac	CAGTTACCATGACGACCA	-18	-1	NA
NM_177617		''	V$RFX1_02	Mm.Testis.txStart.600.100.fa	transfac	ACAGCCCCGAGGCAACAT	-37	-20	NA
NM_008949	Psmc3ip	'proteasome (prosome, macropain) 26S subunit, ATPase 3, interacting protein'	V$RFX1_02	Mm.Testis.txStart.600.100.fa	transfac	CGTTTCCCGGAGCAACCG	-30	-13	NA
NM_170671	Mycbpap	'Mycbp associated protein'	V$RFX1_02	Mm.Testis.txStart.600.100.fa	transfac	TTGCGGAAGAAGCAACAG	+13	+30	NA
NM_027673	Tssk4	'testis-specific serine kinase 4'	V$RFX1_02	Mm.Testis.txStart.600.100.fa	transfac	AAGATATGGAAGTAACAA	-61	-44	NA
NM_177628	BC065085	'cDNA sequence BC065085'	V$RFX1_02	Mm.Testis.txStart.600.100.fa	transfac	ACGGTCGCCAGGCAACCG	-12	+6	NA
NM_177628	BC065085	'cDNA sequence BC065085'	V$RFX1_02	Mm.Testis.txStart.600.100.fa	transfac	ACCGCCCTGACGCAACGC	+3	+20	NA
NM_176835	2810451A06Rik	'RIKEN cDNA 2810451A06 gene'	V$RFX1_02	Mm.Testis.txStart.600.100.fa	transfac	CAGTTACAGAGGGGCCAT	+9	+26	NA
NM_029946	Efcab3	'EF-hand calcium binding domain 3'	V$RFX1_02	Mm.Testis.txStart.600.100.fa	transfac	TGGTTGCTGGGGCAACAG	-24	-7	NA
NM_138581	1700088E04Rik	'RIKEN cDNA 1700088E04 gene'	V$RFX1_02	Mm.Testis.txStart.600.100.fa	transfac	TAGTTACCATGGTAACAA	-27	-10	NA
NM_027649	Spats1	'spermatogenesis associated, serine-rich 1'	V$RFX1_02	Mm.Testis.txStart.600.100.fa	transfac	GCGTTGTCCTGGCAACCC	+1	+18	NA
NM_144539	Slamf7	'SLAM family member 7'	V$RFX1_02	Mm.Testis.txStart.600.100.fa	transfac	TGGTTACCTACATGAGCA	+13	+30	NA
NM_177921	E230019M04Rik	'RIKEN cDNA E230019M04 gene'	V$RFX1_02	Mm.Testis.txStart.600.100.fa	transfac	TTGTTACCCGGGCAACAG	-9	+9	NA
NM_177334	A230074B11Rik	'RIKEN cDNA A230074B11 gene'	V$RFX1_02	Mm.Testis.txStart.600.100.fa	transfac	GCGGTGTCTTAGCAACTG	-37	-20	NA
NM_177334	A230074B11Rik	'RIKEN cDNA A230074B11 gene'	V$RFX1_02	Mm.Testis.txStart.600.100.fa	transfac	ACTGGACTCCCGCAACTC	+5	+22	NA
NM_027600	4921504E06Rik	'RIKEN cDNA 4921504E06 gene'	V$RFX1_02	Mm.Testis.txStart.600.100.fa	transfac	GAGTCGCCATGGCAACGG	-40	-23	NA
NM_027964	Zswim2	'zinc finger, SWIM domain containing 2'	V$RFX1_02	Mm.Testis.txStart.600.100.fa	transfac	CCGTTACCGCAGCAACCG	-37	-20	NA
NM_027964	Zswim2	'zinc finger, SWIM domain containing 2'	V$RFX1_02	Mm.Testis.txStart.600.100.fa	transfac	CTGTTGCCATAGAGACCC	-10	+8	NA
NM_009978	Cst8	'cystatin 8 (cystatin-related epididymal spermatogenic)'	V$RFX1_02	Mm.Testis.txStart.600.100.fa	transfac	GCGTTGCCTGGGCTTCAA	-63	-46	NA
NM_175280	4930529M08Rik	'RIKEN cDNA 4930529M08 gene'	V$RFX1_02	Mm.Testis.txStart.600.100.fa	transfac	TCGTTTCCTTAGCAACTG	-31	-14	NA
NM_027759	Fsip1	'fibrous sheath-interacting protein 1'	V$RFX1_02	Mm.Testis.txStart.600.100.fa	transfac	TAGTTGCCAGGGCAACAG	-28	-11	NA
NM_027172	2310046K01Rik	'RIKEN cDNA 2310046K01 gene'	V$RFX1_02	Mm.Testis.txStart.600.100.fa	transfac	GAGTTGCCCGAGGATCTA	-5	+13	NA
NM_029064	Ttll9	'tubulin tyrosine ligase-like family, member 9'	V$RFX1_02	Mm.Testis.txStart.600.100.fa	transfac	TGGTTGCCGTAGCAACGA	-34	-17	NA
NM_026222	Ccdc39	'coiled-coil domain containing 39'	V$RFX1_02	Mm.Testis.txStart.600.100.fa	transfac	CTGTTGCTAGGGCCGCGG	+7	+24	NA
NM_028938	Lrrc44	'leucine rich repeat containing 44'	V$RFX1_02	Mm.Testis.txStart.600.100.fa	transfac	GCGTTTCCTGGGCAACGA	-29	-12	NA
NM_025271	Actl7b	'actin-like 7b'	V$RFX1_02	Mm.Testis.txStart.600.100.fa	transfac	TGGTTGCCAAGGCACTGC	-48	-31	NA
NM_177570	Slfnl1	'schlafen like 1'	V$RFX1_02	Mm.Testis.txStart.600.100.fa	transfac	CTGTTACACAGGCCCCGC	-44	-27	NA
NM_172701	1810007P19Rik	'RIKEN cDNA 1810007P19 gene'	V$RFX1_02	Mm.Testis.txStart.600.100.fa	transfac	GCGTTGCCCCAGCAACCG	-23	-6	NA
NM_030189	4930555I21Rik	'RIKEN cDNA 4930555I21 gene'	V$RFX1_02	Mm.Testis.txStart.600.100.fa	transfac	TGGTTGCCATAGCGACCG	-39	-22	NA
NM_178671	Ubxd3	'UBX domain containing 3'	V$RFX1_02	Mm.Testis.txStart.600.100.fa	transfac	TAGTTACTTTTCTGTCCC	-23	-6	NA
NM_173401	Fbxo44	'F-box protein 44'	V$RFX1_02	Mm.Testis.txStart.600.100.fa	transfac	TGTTCTCCAACGTAACCC	-32	-15	NA
NM_172447	A330021E22Rik	'RIKEN cDNA A330021E22 gene'	V$RFX1_02	Mm.Testis.txStart.600.100.fa	transfac	CCCCGCCCCTAGCAACGC	-28	-11	NA
NM_172447	A330021E22Rik	'RIKEN cDNA A330021E22 gene'	V$RFX1_02	Mm.Testis.txStart.600.100.fa	transfac	GGCTTGTGTTAGCAACTG	-7	+11	NA
NM_029285	1700001C02Rik	'RIKEN cDNA 1700001C02 gene'	V$RFX1_02	Mm.Testis.txStart.600.100.fa	transfac	TGGTTGCCGGGTGACCAG	-42	-25	NA
NM_178387		''	V$RFX1_02	Mm.Testis.txStart.600.100.fa	transfac	AAGTTGCTAAAGTGCAGG	+10	+27	NA
NM_029373	1700025E21Rik	'RIKEN cDNA 1700025E21 gene'	V$RFX1_02	Mm.Testis.txStart.600.100.fa	transfac	TGGTTGCCAGGGAAGTTG	-40	-23	NA
NM_153600	Ttc26	'tetratricopeptide repeat domain 26'	V$RFX1_02	Mm.Testis.txStart.600.100.fa	transfac	GCGTTGCCGTGGAAACGG	-35	-18	NA
NM_153600	Ttc26	'tetratricopeptide repeat domain 26'	V$RFX1_02	Mm.Testis.txStart.600.100.fa	transfac	GTGTGGATGTGGCAACTC	-9	+9	NA
NM_029335	1700026D08Rik	'RIKEN cDNA 1700026D08 gene'	V$RFX1_02	Mm.Testis.txStart.600.100.fa	transfac	TGGTCGTCATGGCAACGA	-62	-45	NA
NM_177213	Abca15	'ATP-binding cassette, sub-family A (ABC1), member 15'	V$RFX1_02	Mm.Testis.txStart.600.100.fa	transfac	TCGTTGCACGAGATCCGA	-35	-18	NA
NM_153777	Lrrc56	'leucine rich repeat containing 56'	V$RFX1_02	Mm.Testis.txStart.600.100.fa	transfac	CCGTTGCCATGGCGCCAG	-74	-57	NA
NM_024445	Tsnaxip1	'translin-associated factor X (Tsnax) interacting protein 1'	V$RFX1_02	Mm.Testis.txStart.600.100.fa	transfac	TGGTCCCTATGGCAACGG	-21	-4	NA
NM_024445	Tsnaxip1	'translin-associated factor X (Tsnax) interacting protein 1'	V$RFX1_02	Mm.Testis.txStart.600.100.fa	transfac	TGTACACTACCGCAACGG	-1	+17	NA
NM_029297	Dynlrb2	'dynein light chain roadblock-type 2'	V$RFX1_02	Mm.Testis.txStart.600.100.fa	transfac	CTGGTTGCCTAGCAACGG	-54	-37	NA
NM_029247	4930550C14Rik	'RIKEN cDNA 4930550C14 gene'	V$RFX1_02	Mm.Testis.txStart.600.100.fa	transfac	AGGTTGCTAGGGAAGGAG	-42	-25	NA
NM_029247	4930550C14Rik	'RIKEN cDNA 4930550C14 gene'	V$RFX1_02	Mm.Testis.txStart.600.100.fa	transfac	TCGTTACCAAGGAAACAG	+4	+21	NA
NM_026314	Dyx1c1	'dyslexia susceptibility 1 candidate 1 homolog (human)'	V$RFX1_02	Mm.Testis.txStart.600.100.fa	transfac	CGGAAGTGATGGCAACCC	-57	-40	NA
NM_026314	Dyx1c1	'dyslexia susceptibility 1 candidate 1 homolog (human)'	V$RFX1_02	Mm.Testis.txStart.600.100.fa	transfac	CCGCTTCCCTAGCAACCC	-31	-14	NA
NM_148940	1700036D21Rik	'RIKEN cDNA 1700036D21 gene'	V$RFX1_02	Mm.Testis.txStart.600.100.fa	transfac	GCGTAGCCTAGGCAACGG	-60	-43	NA
NM_028671	4930432H15Rik	'RIKEN cDNA 4930432H15 gene'	V$RFX1_02	Mm.Testis.txStart.600.100.fa	transfac	AGGTTGCTATGGGAACCC	-70	-53	NA
NM_175442	A630033H20Rik	'RIKEN cDNA A630033H20 gene'	V$RFX1_02	Mm.Testis.txStart.600.100.fa	transfac	ACGTTACTTCCTCTTCTA	-52	-35	NA
NM_175296	Mael	'maelstrom homolog (Drosophila)'	V$RFX1_02	Mm.Testis.txStart.600.100.fa	transfac	CGGTTACTAAGGGCGGGA	-1	+17	NA
NM_028491	1700040L02Rik	'RIKEN cDNA 1700040L02 gene'	V$RFX1_02	Mm.Testis.txStart.600.100.fa	transfac	CGGTTGCCTTGGCGATGA	+5	+22	NA
NM_178278	Caps2	'calcyphosphine 2'	V$RFX1_02	Mm.Testis.txStart.600.100.fa	transfac	CAGTTGCCTAGCAACCAG	-5	+13	NA
NM_174885	Adam6	'a disintegrin and metallopeptidase domain 6'	V$RFX1_02	Mm.Testis.txStart.600.100.fa	transfac	CAGTTGTCTGGGTAACCA	-10	+8	NA
NM_013855	Abca3	'ATP-binding cassette, sub-family A (ABC1), member 3'	V$RFX1_02	Mm.Testis.txStart.600.100.fa	transfac	CAGCTTCGGCCGCAACCG	+15	+32	NA
NM_172497	Efhb	'EF hand domain family, member B'	V$RFX1_02	Mm.Testis.txStart.600.100.fa	transfac	CTGTTTCCCAGGTAACGG	-36	-19	NA
NM_025747	4933411K20Rik	'RIKEN cDNA 4933411K20 gene'	V$RFX1_02	Mm.Testis.txStart.600.100.fa	transfac	AAGTTACTCCGGTCTGAT	-37	-20	NA
NM_173779	Ankrd58	'ankyrin repeat domain 58'	V$RFX1_02	Mm.Testis.txStart.600.100.fa	transfac	CAGTTGCTCAAGACGCTT	-37	-20	NA
NM_027015	Rps27	'ribosomal protein S27'	V$RFX1_02	Mm.Testis.txStart.600.100.fa	transfac	AAGATGGCGAAGCAACAC	-75	-58	NA
NM_172879	4932412H11Rik	'RIKEN cDNA 4932412H11 gene'	V$RFX1_02	Mm.Testis.txStart.600.100.fa	transfac	ACGGAGCCTGCGCAACCA	-66	-49	NA
NM_153527	Dnajb13	'DnaJ (Hsp40) related, subfamily B, member 13'	V$RFX1_02	Mm.Testis.txStart.600.100.fa	transfac	GGTTGTCAGGAGCAACCA	-22	-5	NA
NM_172914	Ccdc113	'coiled-coil domain containing 113'	V$RFX1_02	Mm.Testis.txStart.600.100.fa	transfac	CAGTTGTCTAGGCAACGC	-16	+2	NA
NM_153782	BC029169	'cDNA sequence BC029169'	V$RFX1_02	Mm.Testis.txStart.600.100.fa	transfac	GCGTTACCTCTGCCTCTA	-28	-11	NA
NM_178689	6430537H07Rik	'RIKEN cDNA 6430537H07 gene'	V$RFX1_02	Mm.Testis.txStart.600.100.fa	transfac	TCGTTGCGTTGCCTAGCG	-46	-29	NA
NM_175176		''	V$RFX1_02	Mm.Testis.txStart.600.100.fa	transfac	AGGTTGCCTGGTGACCAT	-66	-49	NA
NM_153391	Wdr19	'WD repeat domain 19'	V$RFX1_02	Mm.Testis.txStart.600.100.fa	transfac	CTGTTGCGCCTGCGCACT	-9	+9	NA
NM_177697	Vwa3a	'von Willebrand factor A domain containing 3A'	V$RFX1_02	Mm.Testis.txStart.600.100.fa	transfac	CTGTTACCTTGGAGACCA	-55	-38	NA
NM_177293	Mtap7d3	'MAP7 domain containing 3'	V$RFX1_02	Mm.Testis.txStart.600.100.fa	transfac	TAGTTGCCATGACTCAAG	-2	+16	NA
NM_016704	C6	'complement component 6'	V$WHN_B	Mm.Testis.txStart.600.100.fa	transfac	AAGGACGCTTT	+8	+18	NA
NM_015736	Galnt3	'UDP-N-acetyl-alpha-D-galactosamine:polypeptide N-acetylgalactosaminyltransferase 3'	V$WHN_B	Mm.Testis.txStart.600.100.fa	transfac	CCGGCGTCGCC	+15	+25	NA
NM_009350	Adad1	'adenosine deaminase domain containing 1 (testis specific)'	V$WHN_B	Mm.Testis.txStart.600.100.fa	transfac	AAAGACGCGAC	-14	-4	NA
NM_008636	Mtf1	'metal response element binding transcription factor 1'	V$WHN_B	Mm.Testis.txStart.600.100.fa	transfac	AGTGACGCTAG	-15	-5	NA
NM_145425	AV249152	'expressed sequence AV249152'	V$WHN_B	Mm.Testis.txStart.600.100.fa	transfac	ATTGACGCTTG	-24	-14	NA
NM_027963	Wdr16	'WD repeat domain 16'	V$WHN_B	Mm.Testis.txStart.600.100.fa	transfac	GGAGACGCTGC	+1	+11	NA
NM_029444	Six6os1	'Six6 opposite strand transcript 1'	V$WHN_B	Mm.Testis.txStart.600.100.fa	transfac	GGGGACGCTGG	-3	+8	NA
NM_029580	Trmt5	'TRM5 tRNA methyltransferase 5 homolog (S. cerevisiae)'	V$WHN_B	Mm.Testis.txStart.600.100.fa	transfac	TCCGACGCCCT	-19	-9	NA
NM_181591	Txndc3	'thioredoxin domain containing 3 (spermatozoa)'	V$WHN_B	Mm.Testis.txStart.600.100.fa	transfac	TTGGCGTCCTT	+5	+15	NA
NM_028012	Xrcc4	'X-ray repair complementing defective repair in Chinese hamster cells 4'	V$WHN_B	Mm.Testis.txStart.600.100.fa	transfac	CTGGCGTCCAC	-18	-8	NA
NM_028959	Cep72	'centrosomal protein 72'	V$WHN_B	Mm.Testis.txStart.600.100.fa	transfac	CCAGCGTCCGG	-8	+3	NA
NM_029898	Ankrd55	'ankyrin repeat domain 55'	V$WHN_B	Mm.Testis.txStart.600.100.fa	transfac	GCTGACGCCAA	-3	+8	NA
NM_177628	BC065085	'cDNA sequence BC065085'	V$WHN_B	Mm.Testis.txStart.600.100.fa	transfac	CCTGACGCAAC	+8	+18	NA
NM_029320	D14Ertd581e	'DNA segment, Chr 14, ERATO Doi 581, expressed'	V$WHN_B	Mm.Testis.txStart.600.100.fa	transfac	CCCGCGTCCAC	-2	+9	NA
NM_029946	Efcab3	'EF-hand calcium binding domain 3'	V$WHN_B	Mm.Testis.txStart.600.100.fa	transfac	ACAGCGTCCTG	-10	+1	NA
NM_146059		''	V$WHN_B	Mm.Testis.txStart.600.100.fa	transfac	CTAGCGTCCTT	-18	-8	NA
NM_138581	1700088E04Rik	'RIKEN cDNA 1700088E04 gene'	V$WHN_B	Mm.Testis.txStart.600.100.fa	transfac	GAGGACGCTGA	+4	+14	NA
NM_138664	ORF28	'open reading frame 28'	V$WHN_B	Mm.Testis.txStart.600.100.fa	transfac	CAAGCGTCCAG	+7	+17	NA
NM_029602	1700022C21Rik	'RIKEN cDNA 1700022C21 gene'	V$WHN_B	Mm.Testis.txStart.600.100.fa	transfac	TTCGCGTCCTG	-25	-15	NA
NM_025731	Hrasls5	'HRAS-like suppressor family, member 5'	V$WHN_B	Mm.Testis.txStart.600.100.fa	transfac	GGCGACGCCCC	-11	-1	NA
NM_026619	Gsto2	'glutathione S-transferase omega 2'	V$WHN_B	Mm.Testis.txStart.600.100.fa	transfac	TCCGCGTCGGC	-12	-2	NA
NM_026619	Gsto2	'glutathione S-transferase omega 2'	V$WHN_B	Mm.Testis.txStart.600.100.fa	transfac	CGGGCGTCCCA	+3	+13	NA
NM_145500	Ubtd1	'ubiquitin domain containing 1'	V$WHN_B	Mm.Testis.txStart.600.100.fa	transfac	CCGGCGTCGGG	+17	+27	NA
NM_177921	E230019M04Rik	'RIKEN cDNA E230019M04 gene'	V$WHN_B	Mm.Testis.txStart.600.100.fa	transfac	AGAGACGCACA	+10	+20	NA
NM_133817	Zfp451	'zinc finger protein 451'	V$WHN_B	Mm.Testis.txStart.600.100.fa	transfac	GCGGCGTCGGG	+10	+20	NA
NM_030211	Kctd18	'potassium channel tetramerisation domain containing 18'	V$WHN_B	Mm.Testis.txStart.600.100.fa	transfac	TCCGCGTCCGG	-24	-14	NA
NM_146251	Pnpla7	'patatin-like phospholipase domain containing 7'	V$WHN_B	Mm.Testis.txStart.600.100.fa	transfac	GCAGACGCTTC	+12	+22	NA
NM_027133	Lnp	'limb and neural patterns'	V$WHN_B	Mm.Testis.txStart.600.100.fa	transfac	GTGGACGCCCA	+15	+25	NA
NM_175280	4930529M08Rik	'RIKEN cDNA 4930529M08 gene'	V$WHN_B	Mm.Testis.txStart.600.100.fa	transfac	TGCGCGTCCTC	-11	-1	NA
NM_178607	Rnf24	'ring finger protein 24'	V$WHN_B	Mm.Testis.txStart.600.100.fa	transfac	ACGGACGCGGC	+12	+22	NA
NM_029064	Ttll9	'tubulin tyrosine ligase-like family, member 9'	V$WHN_B	Mm.Testis.txStart.600.100.fa	transfac	CGAGACGCACA	-19	-9	NA
NM_025723	4921515J06Rik	'RIKEN cDNA 4921515J06 gene'	V$WHN_B	Mm.Testis.txStart.600.100.fa	transfac	CGGGACGCCAC	+4	+14	NA
NM_172701	1810007P19Rik	'RIKEN cDNA 1810007P19 gene'	V$WHN_B	Mm.Testis.txStart.600.100.fa	transfac	ATGGACGCGTA	-1	+10	NA
NM_177677	Dnajc5g	'DnaJ (Hsp40) homolog, subfamily C, member 5 gamma'	V$WHN_B	Mm.Testis.txStart.600.100.fa	transfac	CTCGCGTCCCC	-21	-11	NA
NM_030024	Prr15	'proline rich 15'	V$WHN_B	Mm.Testis.txStart.600.100.fa	transfac	AAGGACGCGCC	-2	+9	NA
NM_027960	Dpep3	'dipeptidase 3'	V$WHN_B	Mm.Testis.txStart.600.100.fa	transfac	AGAGCGTCCGT	-19	-9	NA
NM_153099	Tessp2	'testis serine protease 2'	V$WHN_B	Mm.Testis.txStart.600.100.fa	transfac	ATGGCGTCCGG	+14	+24	NA
NM_153165	Klhl15	'kelch-like 15 (Drosophila)'	V$WHN_B	Mm.Testis.txStart.600.100.fa	transfac	GGAGACGCCGT	-6	+5	NA
NM_028491	1700040L02Rik	'RIKEN cDNA 1700040L02 gene'	V$WHN_B	Mm.Testis.txStart.600.100.fa	transfac	TAGGCGTCACT	-18	-8	NA
NM_177576	Sunc1	'Sad1 and UNC84 domain containing 1'	V$WHN_B	Mm.Testis.txStart.600.100.fa	transfac	GCAGACGCCTC	+7	+17	NA
NM_178253	Klhdc1	'kelch domain containing 1'	V$WHN_B	Mm.Testis.txStart.600.100.fa	transfac	GCAGACGCGCA	-19	-9	NA
NM_028980	8430415E04Rik	'RIKEN cDNA 8430415E04 gene'	V$WHN_B	Mm.Testis.txStart.600.100.fa	transfac	CGCGCGTCCGG	-5	+6	NA
NM_178748	Egflam	'EGF-like, fibronectin type III and laminin G domains'	V$WHN_B	Mm.Testis.txStart.600.100.fa	transfac	TCAGCGTCCAC	-16	-6	NA
NM_146248	Cchcr1	'coiled-coil alpha-helical rod protein 1'	V$WHN_B	Mm.Testis.txStart.600.100.fa	transfac	GTGGCGTCTAG	-7	+4	NA
NM_025747	4933411K20Rik	'RIKEN cDNA 4933411K20 gene'	V$WHN_B	Mm.Testis.txStart.600.100.fa	transfac	TTGGCGTCATG	+12	+22	NA
NM_027616	4921528I01Rik	'RIKEN cDNA 4921528I01 gene'	V$WHN_B	Mm.Testis.txStart.600.100.fa	transfac	ACAGACGCCAA	-14	-4	NA
NM_177103	Senp5	'SUMO/sentrin specific peptidase 5'	V$WHN_B	Mm.Testis.txStart.600.100.fa	transfac	GGTGACGCGAA	-19	-9	NA
NM_173433	Jmjd2d	'jumonji domain containing 2D'	V$WHN_B	Mm.Testis.txStart.600.100.fa	transfac	GCTGACGCAGT	-25	-15	NA
NM_028761	Parn	'poly(A)-specific ribonuclease (deadenylation nuclease)'	V$WHN_B	Mm.Testis.txStart.600.100.fa	transfac	TCTGACGCAGG	-14	-4	NA
NM_133677	2310061J03Rik	'RIKEN cDNA 2310061J03 gene'	V$WHN_B	Mm.Testis.txStart.600.100.fa	transfac	TTCGCGTCCCC	-8	+3	NA
NM_026577	Arl13b	'ADP-ribosylation factor-like 13B'	V$WHN_B	Mm.Testis.txStart.600.100.fa	transfac	GTCGACGCGGG	-13	-3	NA
NM_026577	Arl13b	'ADP-ribosylation factor-like 13B'	V$WHN_B	Mm.Testis.txStart.600.100.fa	transfac	ACTGACGCCGC	+17	+27	NA
NM_178689	6430537H07Rik	'RIKEN cDNA 6430537H07 gene'	V$WHN_B	Mm.Testis.txStart.600.100.fa	transfac	AAGGACGCTGG	-24	-14	NA
NM_178254	Tcfl5	'transcription factor-like 5 (basic helix-loop-helix)'	V$WHN_B	Mm.Testis.txStart.600.100.fa	transfac	GGGGACGCGGC	-26	-16	NA
NM_177186	A530082C11Rik	'RIKEN cDNA A530082C11 gene'	V$WHN_B	Mm.Testis.txStart.600.100.fa	transfac	GCAGCGTCCAA	-25	-15	NA
NM_008206	H2-Oa	'histocompatibility 2, O region alpha locus'	V$ALPHACP1_01	Mm.Thymus.txStart.600.100.fa	transfac	CTGATTGGCTG	-99	-89	NA
NM_008780	Pax1	'paired box gene 1'	V$ALPHACP1_01	Mm.Thymus.txStart.600.100.fa	transfac	GAACCAATGAG	-132	-122	NA
NM_175683	Dclre1c	'DNA cross-link repair 1C, PSO2 homolog (S. cerevisiae)'	V$ALPHACP1_01	Mm.Thymus.txStart.600.100.fa	transfac	CCCATTGGCTC	-118	-108	NA
NM_010900	Nfatc2ip	'nuclear factor of activated T-cells, cytoplasmic, calcineurin-dependent 2 interacting protein'	V$ALPHACP1_01	Mm.Thymus.txStart.600.100.fa	transfac	AGACCAATGAG	-129	-119	NA
NM_025377	1110001A07Rik	'RIKEN cDNA 1110001A07 gene'	V$ALPHACP1_01	Mm.Thymus.txStart.600.100.fa	transfac	TAGCCAATGAG	-100	-90	NA
NM_175554	Clspn	'claspin homolog (Xenopus laevis)'	V$ALPHACP1_01	Mm.Thymus.txStart.600.100.fa	transfac	CTGATTGGCAG	-117	-107	NA
NM_021459	Isl1	'ISL1 transcription factor, LIM/homeodomain'	V$ALPHACP1_01	Mm.Trigeminus.txStart.600.100.fa	transfac	CAGCCAATGGG	-86	-76	NA
NM_033476	Tcfcp2	'transcription factor CP2'	V$ALPHACP1_01	Mm.Trigeminus.txStart.600.100.fa	transfac	CTGATTGGTTG	-83	-73	NA
NM_024472	BC002216	'cDNA sequence BC002216'	V$ALPHACP1_01	Mm.Trigeminus.txStart.600.100.fa	transfac	CTAATTGGATG	-57	-47	NA
NM_028052	Synpr	'synaptoporin'	V$ALPHACP1_01	Mm.Trigeminus.txStart.600.100.fa	transfac	TAGCCAATGAC	-87	-77	NA
NM_172659	Slc2a6	'solute carrier family 2 (facilitated glucose transporter), member 6'	V$ALPHACP1_01	Mm.Trigeminus.txStart.600.100.fa	transfac	CTCATTGGACA	-60	-50	NA
NM_177572	BC057371	'cDNA sequence BC057371'	V$ALPHACP1_01	Mm.Trigeminus.txStart.600.100.fa	transfac	CTGATTGGCTG	-69	-59	NA
NM_178672	Scfd2	'sec1 family domain containing 2'	V$ALPHACP1_01	Mm.Trigeminus.txStart.600.100.fa	transfac	CAGCCAATGAG	-53	-43	NA
NM_178635	Uvrag	'UV radiation resistance associated gene'	V$ALPHACP1_01	Mm.Trigeminus.txStart.600.100.fa	transfac	GAACCAATGAG	-56	-46	NA
NM_054084	Calcb	'calcitonin-related polypeptide, beta'	V$ALPHACP1_01	Mm.Trigeminus.txStart.600.100.fa	transfac	CTGATTGGTGG	-64	-54	NA
NM_172410	Nup93	'nucleoporin 93'	V$ALPHACP1_01	Mm.Trigeminus.txStart.600.100.fa	transfac	CAGCCAATCAG	-57	-47	NA
NM_175024	Nrn1l	'neuritin 1-like'	V$ALPHACP1_01	Mm.Trigeminus.txStart.600.100.fa	transfac	CATCCAATCAG	-77	-67	NA
NM_021459	Isl1	'ISL1 transcription factor, LIM/homeodomain'	V$ACAAT_B	Mm.Trigeminus.txStart.600.100.fa	transfac	CAGCCAATG	-86	-78	NA
NM_033476	Tcfcp2	'transcription factor CP2'	V$ACAAT_B	Mm.Trigeminus.txStart.600.100.fa	transfac	GATTGGTTG	-81	-73	NA
NM_024479	Wbscr27	'Williams Beuren syndrome chromosome region 27 (human)'	V$ACAAT_B	Mm.Trigeminus.txStart.600.100.fa	transfac	GATTGGCTG	-78	-70	NA
NM_173388	Slc43a2	'solute carrier family 43, member 2'	V$ACAAT_B	Mm.Trigeminus.txStart.600.100.fa	transfac	CAGCCAATC	-81	-73	NA
NM_147218	Abca6	'ATP-binding cassette, sub-family A (ABC1), member 6'	V$ACAAT_B	Mm.Trigeminus.txStart.600.100.fa	transfac	CAACCAATC	-86	-78	NA
NM_181400	Wdr47	'WD repeat domain 47'	V$ACAAT_B	Mm.Trigeminus.txStart.600.100.fa	transfac	GATTGGCTG	-86	-78	NA
NM_177572	BC057371	'cDNA sequence BC057371'	V$ACAAT_B	Mm.Trigeminus.txStart.600.100.fa	transfac	GATTGGCTG	-67	-59	NA
NM_178672	Scfd2	'sec1 family domain containing 2'	V$ACAAT_B	Mm.Trigeminus.txStart.600.100.fa	transfac	CAGCCAATG	-53	-45	NA
NM_054084	Calcb	'calcitonin-related polypeptide, beta'	V$ACAAT_B	Mm.Trigeminus.txStart.600.100.fa	transfac	GATTGGTGG	-62	-54	NA
NM_172410	Nup93	'nucleoporin 93'	V$ACAAT_B	Mm.Trigeminus.txStart.600.100.fa	transfac	CAGCCAATC	-57	-49	NA
NM_175024	Nrn1l	'neuritin 1-like'	V$ACAAT_B	Mm.Trigeminus.txStart.600.100.fa	transfac	CATCCAATC	-77	-69	NA
NM_153134	Irgq	'immunity-related GTPase family, Q'	V$ACAAT_B	Mm.Trigeminus.txStart.600.100.fa	transfac	TATTGGTTG	-79	-71	NA
NM_007891	E2f1	'E2F transcription factor 1'	V$ACAAT_B	Mm.Trigeminus.txStart.600.100.fa	transfac	CGGCCAATG	-76	-68	NA
NM_172823	Lmln	'leishmanolysin-like (metallopeptidase M8 family)'	V$ACAAT_B	Mm.Trigeminus.txStart.600.100.fa	transfac	CGGCCAATG	-73	-65	NA
