# Supplementary material for: Positional bias of general and tissue-specific regulatory motifs in mouse gene promoters
Source: BMC Genomics. 2007 Dec 13;8:459. doi: 10.1186/1471-2164-8-459 (PMC2249607; doi:10.1186/1471-2164-8-459)
Supplement: Additional file 10 — contains the data in Additional files 8 and 9 in BED format, for visualization using UCSC Genome Browser. [file 1471-2164-8-459-S10.zip]

Archive with 5,944 entries (5,943 files):
- BED/
- BED/README
- BED/sites_genes.bed.NM_011268
- BED/sites_genes.bed.NM_021323
- BED/sites_genes.bed.NM_173388
- BED/sites_genes.bed.NM_028875
- BED/sites_genes.bed.NM_028052
- BED/sites_genes.bed.NM_016967
- BED/sites_genes.bed.NM_153539
- BED/sites_genes.bed.NM_175683
- BED/sites_genes.bed.NM_178778
- BED/sites_genes.bed.NM_177586
- BED/sites_genes.bed.NM_172701
- BED/sites_genes.bed.NM_172509
- BED/sites_genes.bed.NM_023493
- BED/sites_genes.bed.NM_008312
- BED/sites_genes.bed.NM_172513
- BED/sites_genes.bed.NM_153135
- BED/sites_genes.bed.NM_019911
- BED/sites_genes.bed.NM_025874
- BED/sites_genes.bed.NM_178672
- BED/sites_genes.bed.NM_145565
- BED/sites_genes.bed.NM_177101
- BED/sites_genes.bed.NM_175439
- BED/sites_genes.bed.NM_173445
- BED/sites_genes.bed.NM_018863
- BED/sites_genes.bed.NM_025659
- BED/sites_genes.bed.NM_172659
- BED/sites_genes.bed.NM_175398
- BED/sites_genes.bed.NM_021560
- BED/sites_genes.bed.NM_008206
- BED/sites_genes.bed.NM_008780
- BED/sites_genes.bed.NM_029523
- BED/sites_genes.bed.NM_010900
- BED/sites_genes.bed.NM_025377
- BED/sites_genes.bed.NM_175677
- BED/sites_genes.bed.NM_175554
- BED/sites_genes.bed.NM_021459
- BED/sites_genes.bed.NM_033476
- BED/sites_genes.bed.NM_024472
- BED/sites_genes.bed.NM_024479
- BED/sites_genes.bed.NM_177572
- BED/sites_genes.bed.NM_178635
- BED/sites_genes.bed.NM_054084
- BED/sites_genes.bed.NM_172410
- BED/sites_genes.bed.NM_175024
- BED/sites_genes.bed.NM_020002
- BED/sites_genes.bed.NM_012031
- BED/sites_genes.bed.NM_080510
- BED/sites_genes.bed.NM_007628
- BED/sites_genes.bed.NM_029299
- BED/sites_genes.bed.NM_026562
- BED/sites_genes.bed.NM_008949
- BED/sites_genes.bed.NM_175431
- BED/sites_genes.bed.NM_028904
- BED/sites_genes.bed.NM_028012
- BED/sites_genes.bed.NM_173029
- BED/sites_genes.bed.NM_177334
- BED/sites_genes.bed.NM_175370
- BED/sites_genes.bed.NM_027133
- BED/sites_genes.bed.NM_025490
- BED/sites_genes.bed.NM_029064
- BED/sites_genes.bed.NM_145547
- BED/sites_genes.bed.NM_025271
- BED/sites_genes.bed.NM_026278
- BED/sites_genes.bed.NM_029597
- BED/sites_genes.bed.NM_173023
- BED/sites_genes.bed.NM_177186
- BED/sites_genes.bed.NM_133995
- BED/sites_genes.bed.NM_007863
- BED/sites_genes.bed.NM_080844
- BED/sites_genes.bed.NM_007768
- BED/sites_genes.bed.NM_023617
- BED/sites_genes.bed.NM_031197
- BED/sites_genes.bed.NM_007825
- BED/sites_genes.bed.NM_012045
- BED/sites_genes.bed.NM_008713
- BED/sites_genes.bed.NM_010924
- BED/sites_genes.bed.NM_138753
- BED/sites_genes.bed.NM_139227
- BED/sites_genes.bed.NM_139051
- BED/sites_genes.bed.NM_027129
- BED/sites_genes.bed.NM_010196
- BED/sites_genes.bed.NM_026677
- BED/sites_genes.bed.NM_015767
- BED/sites_genes.bed.NM_172706
- BED/sites_genes.bed.NM_028954
- BED/sites_genes.bed.NM_017371
- BED/sites_genes.bed.NM_145129
- BED/sites_genes.bed.NM_172540
- BED/sites_genes.bed.NM_027997
- BED/sites_genes.bed.NM_138654
- BED/sites_genes.bed.NM_172868
- BED/sites_genes.bed.NM_175520
- BED/sites_genes.bed.NM_019792
- BED/sites_genes.bed.NM_172520
- BED/sites_genes.bed.NM_178661
- BED/sites_genes.bed.NM_008863
- BED/sites_genes.bed.NM_133199
- BED/sites_genes.bed.NM_019518
- BED/sites_genes.bed.NM_016705
- BED/sites_genes.bed.NM_013931
- BED/sites_genes.bed.NM_133776
- BED/sites_genes.bed.NM_028408
- BED/sites_genes.bed.NM_021275
- BED/sites_genes.bed.NM_009219
- BED/sites_genes.bed.NM_008420
- BED/sites_genes.bed.NM_133849
- BED/sites_genes.bed.NM_153399
- BED/sites_genes.bed.NM_145217
- BED/sites_genes.bed.NM_145828
- BED/sites_genes.bed.NM_146037
- BED/sites_genes.bed.NM_145219
- BED/sites_genes.bed.NM_028063
- BED/sites_genes.bed.NM_172610
- BED/sites_genes.bed.NM_178869
- BED/sites_genes.bed.NM_007698
- BED/sites_genes.bed.NM_010894
- BED/sites_genes.bed.NM_177025
- BED/sites_genes.bed.NM_007592
- BED/sites_genes.bed.NM_172690
- BED/sites_genes.bed.NM_010470
- BED/sites_genes.bed.NM_172718
- BED/sites_genes.bed.NM_130880
- BED/sites_genes.bed.NM_029494
- BED/sites_genes.bed.NM_026324
- BED/sites_genes.bed.NM_027100
- BED/sites_genes.bed.NM_176841
- BED/sites_genes.bed.NM_177716
- BED/sites_genes.bed.NM_144939
- BED/sites_genes.bed.NM_178740
- BED/sites_genes.bed.NM_176971
- BED/sites_genes.bed.NM_178110
- BED/sites_genes.bed.NM_177292
- BED/sites_genes.bed.NM_177763
- BED/sites_genes.bed.NM_172890
- BED/sites_genes.bed.NM_173777
- BED/sites_genes.bed.NM_153413
- BED/sites_genes.bed.NM_178677
- BED/sites_genes.bed.NM_172737
- BED/sites_genes.bed.NM_026435
- BED/sites_genes.bed.NM_007719
- BED/sites_genes.bed.NM_023699
- BED/sites_genes.bed.NM_028868
- BED/sites_genes.bed.NM_029550
- BED/sites_genes.bed.NM_008599
- BED/sites_genes.bed.NM_011195
- BED/sites_genes.bed.NM_013488
- BED/sites_genes.bed.NM_009137
- BED/sites_genes.bed.NM_172577
- BED/sites_genes.bed.NM_139141
- BED/sites_genes.bed.NM_029844
- BED/sites_genes.bed.NM_010781
- BED/sites_genes.bed.NM_177649
- BED/sites_genes.bed.NM_175397
- BED/sites_genes.bed.NM_178702
- BED/sites_genes.bed.NM_008428
- BED/sites_genes.bed.NM_146179
- BED/sites_genes.bed.NM_011874
- BED/sites_genes.bed.NM_028472
- BED/sites_genes.bed.NM_176993
- BED/sites_genes.bed.NM_177909
- BED/sites_genes.bed.NM_146250
- BED/sites_genes.bed.NM_172793
- BED/sites_genes.bed.NM_028141
- BED/sites_genes.bed.NM_175225
- BED/sites_genes.bed.NM_172866
- BED/sites_genes.bed.NM_172904
- BED/sites_genes.bed.NM_145603
- BED/sites_genes.bed.NM_133677
- BED/sites_genes.bed.NM_178686
- BED/sites_genes.bed.NM_177898
- BED/sites_genes.bed.NM_177584
- BED/sites_genes.bed.NM_133194
- BED/sites_genes.bed.NM_010424
- BED/sites_genes.bed.NM_007746
- BED/sites_genes.bed.NM_007650
- BED/sites_genes.bed.NM_133746
- BED/sites_genes.bed.NM_133809
- BED/sites_genes.bed.NM_012012
- BED/sites_genes.bed.NM_011487
- BED/sites_genes.bed.NM_010278
- BED/sites_genes.bed.NM_007654
- BED/sites_genes.bed.NM_009765
- BED/sites_genes.bed.NM_178440
- BED/sites_genes.bed.NM_009764
- BED/sites_genes.bed.NM_172623
- BED/sites_genes.bed.NM_139138
- BED/sites_genes.bed.NM_144559
- BED/sites_genes.bed.NM_172654
- BED/sites_genes.bed.NM_026654
- BED/sites_genes.bed.NM_027872
- BED/sites_genes.bed.NM_174960
- BED/sites_genes.bed.NM_023042
- BED/sites_genes.bed.NM_016671
- BED/sites_genes.bed.NM_144533
- BED/sites_genes.bed.NM_009914
- BED/sites_genes.bed.NM_175442
- BED/sites_genes.bed.NM_007464
- BED/sites_genes.bed.NM_054052
- BED/sites_genes.bed.NM_028761
- BED/sites_genes.bed.NM_173376
- BED/sites_genes.bed.NM_010670
- BED/sites_genes.bed.NM_010666
- BED/sites_genes.bed.NM_027983
- BED/sites_genes.bed.NM_010659
- BED/sites_genes.bed.NM_133731
- BED/sites_genes.bed.NM_023631
- BED/sites_genes.bed.NM_010834
- BED/sites_genes.bed.NM_007950
- BED/sites_genes.bed.NM_029613
- BED/sites_genes.bed.NM_030061
- BED/sites_genes.bed.NM_172852
- BED/sites_genes.bed.NM_009126
- BED/sites_genes.bed.NM_019956
- BED/sites_genes.bed.NM_027926
- BED/sites_genes.bed.NM_010676
- BED/sites_genes.bed.NM_010672
- BED/sites_genes.bed.NM_011474
- BED/sites_genes.bed.NM_027087
- BED/sites_genes.bed.NM_027844
- BED/sites_genes.bed.NM_028602
- BED/sites_genes.bed.NM_177352
- BED/sites_genes.bed.NM_030609
- BED/sites_genes.bed.NM_130458
- BED/sites_genes.bed.NM_009509
- BED/sites_genes.bed.NM_030557
- BED/sites_genes.bed.NM_008191
- BED/sites_genes.bed.NM_013823
- BED/sites_genes.bed.NM_134157
- BED/sites_genes.bed.NM_009364
- BED/sites_genes.bed.NM_018855
- BED/sites_genes.bed.NM_020626
- BED/sites_genes.bed.NM_025807
- BED/sites_genes.bed.NM_029338
- BED/sites_genes.bed.NM_010616
- BED/sites_genes.bed.NM_029912
- BED/sites_genes.bed.NM_022017
- BED/sites_genes.bed.NM_145364
- BED/sites_genes.bed.NM_133686
- BED/sites_genes.bed.NM_172743
- BED/sites_genes.bed.NM_023059
- BED/sites_genes.bed.NM_133984
- BED/sites_genes.bed.NM_178782
- BED/sites_genes.bed.NM_145960
- BED/sites_genes.bed.NM_013855
- BED/sites_genes.bed.NM_175408
- BED/sites_genes.bed.NM_172484
- BED/sites_genes.bed.NM_010006
- BED/sites_genes.bed.NM_028104
- BED/sites_genes.bed.NM_172759
- BED/sites_genes.bed.NM_027391
- BED/sites_genes.bed.NM_146020
- BED/sites_genes.bed.NM_028085
- BED/sites_genes.bed.NM_146061
- BED/sites_genes.bed.NM_178669
- BED/sites_genes.bed.NM_145932
- BED/sites_genes.bed.NM_009108
- BED/sites_genes.bed.NM_026680
- BED/sites_genes.bed.NM_177203
- BED/sites_genes.bed.NM_144909
- BED/sites_genes.bed.NM_145146
- BED/sites_genes.bed.NM_028094
- BED/sites_genes.bed.NM_007376
- BED/sites_genes.bed.NM_144511
- BED/sites_genes.bed.NM_174846
- BED/sites_genes.bed.NM_008061
- BED/sites_genes.bed.NM_009803
- BED/sites_genes.bed.NM_010403
- BED/sites_genes.bed.NM_009690
- BED/sites_genes.bed.NM_007860
- BED/sites_genes.bed.NM_009714
- BED/sites_genes.bed.NM_008952
- BED/sites_genes.bed.NM_145499
- BED/sites_genes.bed.NM_008280
- BED/sites_genes.bed.NM_026085
- BED/sites_genes.bed.NM_053176
- BED/sites_genes.bed.NM_025566
- BED/sites_genes.bed.NM_178692
- BED/sites_genes.bed.NM_146148
- BED/sites_genes.bed.NM_017399
- BED/sites_genes.bed.NM_138951
- BED/sites_genes.bed.NM_008364
- BED/sites_genes.bed.NM_008813
- BED/sites_genes.bed.NM_130886
- BED/sites_genes.bed.NM_011729
- BED/sites_genes.bed.NM_010118
- BED/sites_genes.bed.NM_028679
- BED/sites_genes.bed.NM_025795
- BED/sites_genes.bed.NM_173738
- BED/sites_genes.bed.NM_173024
- BED/sites_genes.bed.NM_020516
- BED/sites_genes.bed.NM_009015
- BED/sites_genes.bed.NM_008685
- BED/sites_genes.bed.NM_013730
- BED/sites_genes.bed.NM_011562
- BED/sites_genes.bed.NM_013482
- BED/sites_genes.bed.NM_011136
- BED/sites_genes.bed.NM_013463
- BED/sites_genes.bed.NM_175425
[truncated: 5,644 more entries]
