# Supplementary material for: Positional bias of general and tissue-specific regulatory motifs in mouse gene promoters
Source: BMC Genomics. 2007 Dec 13;8:459. doi: 10.1186/1471-2164-8-459 (PMC2249607; doi:10.1186/1471-2164-8-459)
Supplement: Additional file 10 — contains the data in Additional files 8 and 9 in BED format, for visualization using UCSC Genome Browser. [file 1471-2164-8-459-S10.zip › BED/README]

Transcription factor binding site predictions on significant ranges, BED format.
================================================================================

There are 5942 files corresponding to gene promoters with at least 1 prediction.

In addition all bed files are available online at 
http://evolutionarygenomics.imim.es/datasets/BED/

In order to use these BED files on the UCSC genome browser please read the 
instructions at http://genome.ucsc.edu/goldenPath/help/hgTracksHelp.html
section 'Creating custom annotation tracks'. You must set the genome version
by the atribute 'db=mm6' as in the examples below. 

Examples: paste one of the following lines into the browser's navigation toolbar.

http://genome.ucsc.edu/cgi-bin/hgTracks?db=mm6&hgt.customText=http://evolutionarygenomics.imim.es/datasets/BED/sites_genes.bed.NM_011830

http://genome.ucsc.edu/cgi-bin/hgTracks?db=mm6&hgt.customText=http://evolutionarygenomics.imim.es/datasets/BED/sites_genes.bed.NM_007703
