# Supplementary material for: Positional bias of general and tissue-specific regulatory motifs in mouse gene promoters
Source: BMC Genomics. 2007 Dec 13;8:459. doi: 10.1186/1471-2164-8-459 (PMC2249607; doi:10.1186/1471-2164-8-459)
Supplement: Additional file 10 — contains the data in Additional files 8 and 9 in BED format, for visualization using UCSC Genome Browser. [file 1471-2164-8-459-S10.zip › BED/sites_genes.bed.NM_011268]

browser position chr11:109119120-109119819
track name=ALPHACP1 description="ALPHACP1" color=255,204,102,
chr11	109119289	109119299	'Mm.Midbrain.txStart.600.100.fa_V$ALPHACP1_01_transfac_CTGATTGGTTG'
track name=AP2 description="AP2" color=102,102,102,
chr11	109119254	109119265	'Mm.Brain.txStart.600.100.fa_V$AP2_Q6_transfac_TGTCGGCGGGTG'
track name=GC-box/Sp1 description="GC-box/Sp1" color=0,0,255,
chr11	109119356	109119362	'Mm.ALL.txStart.600.100.fa_V$ETF_Q6_transfac_CCGCCCC'
chr11	109119257	109119263	'Mm.ALL.txStart.600.100.fa_V$ETF_Q6_transfac_TCGGCGG'
chr11	109119226	109119232	'Mm.ALL.txStart.600.100.fa_V$ETF_Q6_transfac_AGGGCGG'
chr11	109119354	109119367	'Mm.ALL.txStart.600.100.fa_V$GC_01_transfac_GGACGCCGCCCCCT'
chr11	109119221	109119234	'Mm.ALL.txStart.600.100.fa_V$GC_01_transfac_GGAGGGCGGTATTC'
chr11	109119356	109119365	'Mm.ALL.txStart.600.100.fa_V$SP1_01_transfac_ACGCCGCCCC'
chr11	109119254	109119263	'Mm.ALL.txStart.600.100.fa_V$SP1_01_transfac_TCGGCGGGTG'
chr11	109119223	109119232	'Mm.ALL.txStart.600.100.fa_V$SP1_01_transfac_AGGGCGGTAT'
chr11	109119355	109119364	'Mm.ALL.txStart.600.100.fa_V$SP1_Q2_01_transfac_CGCCGCCCCC'
chr11	109119224	109119233	'Mm.ALL.txStart.600.100.fa_V$SP1_Q2_01_transfac_GAGGGCGGTA'
chr11	109119354	109119366	'Mm.ALL.txStart.600.100.fa_V$SP1_Q4_01_transfac_GACGCCGCCCCCT'
chr11	109119222	109119234	'Mm.ALL.txStart.600.100.fa_V$SP1_Q4_01_transfac_GGAGGGCGGTATT'
chr11	109119354	109119366	'Mm.ALL.txStart.600.100.fa_V$SP1_Q6_transfac_GACGCCGCCCCCT'
chr11	109119222	109119234	'Mm.ALL.txStart.600.100.fa_V$SP1_Q6_transfac_GGAGGGCGGTATT'
chr11	109119356	109119365	'Mm.ALL.txStart.600.100.fa_V$SP1_Q6_01_transfac_ACGCCGCCCC'
chr11	109119223	109119232	'Mm.ALL.txStart.600.100.fa_V$SP1_Q6_01_transfac_AGGGCGGTAT'
chr11	109119309	109119316	'Mm.ALL.txStart.600.100.fa_V$ZF5_01_transfac_GCGCGCGG'
chr11	109119206	109119213	'Mm.ALL.txStart.600.100.fa_V$ZF5_01_transfac_CTGCGCGC'
track name=CAAT-box/NF-Y description="CAAT-box/NF-Y" color=255,204,102,
chr11	109119287	109119302	'Mm.ALL.txStart.600.100.fa_NF-Y_jaspar_core_TCGCTGATTGGTTGGC'
chr11	109119287	109119298	'Mm.ALL.txStart.600.100.fa_V$CAAT_01_transfac_TGATTGGTTGGC'
chr11	109119287	109119302	'Mm.ALL.txStart.600.100.fa_V$NFY_01_transfac_TCGCTGATTGGTTGGC'
chr11	109119287	109119300	'Mm.ALL.txStart.600.100.fa_V$NFY_C_transfac_GCTGATTGGTTGGC'
chr11	109119289	109119299	'Mm.ALL.txStart.600.100.fa_V$NFY_Q6_transfac_CTGATTGGTTG'
chr11	109119286	109119298	'Mm.ALL.txStart.600.100.fa_V$NFY_Q6_01_transfac_TGATTGGTTGGCG'
