# Supplementary material for: Positional bias of general and tissue-specific regulatory motifs in mouse gene promoters
Source: BMC Genomics. 2007 Dec 13;8:459. doi: 10.1186/1471-2164-8-459 (PMC2249607; doi:10.1186/1471-2164-8-459)
Supplement: Additional file 10 — contains the data in Additional files 8 and 9 in BED format, for visualization using UCSC Genome Browser. [file 1471-2164-8-459-S10.zip › BED/sites_genes.bed.NM_021323]

browser position chr7:5933429-5934128
track name=ALPHACP1 description="ALPHACP1" color=255,204,102,
chr7	5933982	5933992	'Mm.Midbrain.txStart.600.100.fa_V$ALPHACP1_01_transfac_CTGCCAATCAG'
track name=GC-box/Sp1 description="GC-box/Sp1" color=0,0,255,
chr7	5933909	5933915	'Mm.ALL.txStart.600.100.fa_V$ETF_Q6_transfac_GAGGCGG'
chr7	5933907	5933920	'Mm.ALL.txStart.600.100.fa_V$GC_01_transfac_CAGAGGCGGAGCTT'
chr7	5933909	5933918	'Mm.ALL.txStart.600.100.fa_V$SP1_01_transfac_GAGGCGGAGC'
chr7	5933907	5933919	'Mm.ALL.txStart.600.100.fa_V$SP1_Q6_transfac_CAGAGGCGGAGCT'
track name=GABP/ETS description="GABP/ETS" color=255,0,255,
chr7	5933913	5933928	'Mm.ALL.txStart.600.100.fa_V$ELK1_01_transfac_CGGAGCTTCCTCTCTA'
track name=CREB/ATF description="CREB/ATF" color=153,102,102,
chr7	5934034	5934047	'Mm.ALL.txStart.600.100.fa_V$ATF_01_transfac_AGTTGACGTCAACG'
chr7	5934035	5934046	'Mm.ALL.txStart.600.100.fa_V$ATF4_Q2_transfac_GTTGACGTCAAC'
chr7	5934033	5934044	'Mm.ALL.txStart.600.100.fa_V$CREB_02_transfac_GAGTTGACGTCA'
chr7	5934037	5934048	'Mm.ALL.txStart.600.100.fa_V$CREB_02_transfac_TGACGTCAACGG'
chr7	5934035	5934046	'Mm.ALL.txStart.600.100.fa_V$CREBP1_Q2_transfac_GTTGACGTCAAC'
chr7	5934035	5934046	'Mm.ALL.txStart.600.100.fa_V$CREB_Q2_transfac_GTTGACGTCAAC'
chr7	5934033	5934046	'Mm.ALL.txStart.600.100.fa_V$CREB_Q2_01_transfac_GAGTTGACGTCAAC'
chr7	5934035	5934048	'Mm.ALL.txStart.600.100.fa_V$CREB_Q2_01_transfac_GTTGACGTCAACGG'
chr7	5934035	5934046	'Mm.ALL.txStart.600.100.fa_V$CREB_Q4_transfac_GTTGACGTCAAC'
track name=CAAT-box/NF-Y description="CAAT-box/NF-Y" color=255,204,102,
chr7	5933925	5933936	'Mm.ALL.txStart.600.100.fa_V$CAAT_01_transfac_TCTAACCAATCC'
chr7	5933980	5933991	'Mm.ALL.txStart.600.100.fa_V$CAAT_01_transfac_CCCTGCCAATCA'
chr7	5933925	5933940	'Mm.ALL.txStart.600.100.fa_V$NFY_01_transfac_TCTAACCAATCCAAGA'
chr7	5933980	5933995	'Mm.ALL.txStart.600.100.fa_V$NFY_01_transfac_CCCTGCCAATCAGACT'
chr7	5933980	5933993	'Mm.ALL.txStart.600.100.fa_V$NFY_C_transfac_CCCTGCCAATCAGA'
chr7	5933927	5933937	'Mm.ALL.txStart.600.100.fa_V$NFY_Q6_transfac_TAACCAATCCA'
chr7	5933982	5933992	'Mm.ALL.txStart.600.100.fa_V$NFY_Q6_transfac_CTGCCAATCAG'
chr7	5933924	5933936	'Mm.ALL.txStart.600.100.fa_V$NFY_Q6_01_transfac_CTCTAACCAATCC'
chr7	5933979	5933991	'Mm.ALL.txStart.600.100.fa_V$NFY_Q6_01_transfac_ACCCTGCCAATCA'
