# Supplementary material for: Positional bias of general and tissue-specific regulatory motifs in mouse gene promoters
Source: BMC Genomics. 2007 Dec 13;8:459. doi: 10.1186/1471-2164-8-459 (PMC2249607; doi:10.1186/1471-2164-8-459)
Supplement: Additional file 10 — contains the data in Additional files 8 and 9 in BED format, for visualization using UCSC Genome Browser. [file 1471-2164-8-459-S10.zip › BED/sites_genes.bed.NM_173388]

browser position chr11:75256769-75257468
track name=ALPHACP1 description="ALPHACP1" color=255,204,102,
chr11	75257256	75257266	'Mm.Midbrain.txStart.600.100.fa_V$ALPHACP1_01_transfac_CTGATTGGCCG'
track name=CAAT_B description="CAAT_B" color=255,204,102,
chr11	75257288	75257296	'Mm.Trigeminus.txStart.600.100.fa_V$ACAAT_B_transfac_CAGCCAATC'
track name=GC-box/Sp1 description="GC-box/Sp1" color=0,0,255,
chr11	75257238	75257244	'Mm.ALL.txStart.600.100.fa_V$ETF_Q6_transfac_GGGGCGG'
chr11	75257299	75257305	'Mm.ALL.txStart.600.100.fa_V$ETF_Q6_transfac_CGGGCGG'
chr11	75257368	75257375	'Mm.ALL.txStart.600.100.fa_V$ETF_Q6_transfac_CGGGCGG'
chr11	75257236	75257249	'Mm.ALL.txStart.600.100.fa_V$GC_01_transfac_GGGGGGCGGGTGGG'
chr11	75257366	75257380	'Mm.ALL.txStart.600.100.fa_V$GC_01_transfac_GCCGGGCGGGCCCG'
chr11	75257238	75257247	'Mm.ALL.txStart.600.100.fa_V$SP1_01_transfac_GGGGCGGGTG'
chr11	75257368	75257378	'Mm.ALL.txStart.600.100.fa_V$SP1_01_transfac_CGGGCGGGCC'
chr11	75257237	75257246	'Mm.ALL.txStart.600.100.fa_V$SP1_Q2_01_transfac_GGGGGCGGGT'
chr11	75257298	75257307	'Mm.ALL.txStart.600.100.fa_V$SP1_Q2_01_transfac_ACGGGCGGCA'
chr11	75257367	75257377	'Mm.ALL.txStart.600.100.fa_V$SP1_Q2_01_transfac_CCGGGCGGGC'
chr11	75257236	75257248	'Mm.ALL.txStart.600.100.fa_V$SP1_Q4_01_transfac_GGGGGGCGGGTGG'
chr11	75257297	75257309	'Mm.ALL.txStart.600.100.fa_V$SP1_Q4_01_transfac_AACGGGCGGCAGT'
chr11	75257366	75257379	'Mm.ALL.txStart.600.100.fa_V$SP1_Q4_01_transfac_GCCGGGCGGGCCC'
chr11	75257236	75257248	'Mm.ALL.txStart.600.100.fa_V$SP1_Q6_transfac_GGGGGGCGGGTGG'
chr11	75257297	75257309	'Mm.ALL.txStart.600.100.fa_V$SP1_Q6_transfac_AACGGGCGGCAGT'
chr11	75257366	75257379	'Mm.ALL.txStart.600.100.fa_V$SP1_Q6_transfac_GCCGGGCGGGCCC'
chr11	75257238	75257247	'Mm.ALL.txStart.600.100.fa_V$SP1_Q6_01_transfac_GGGGCGGGTG'
chr11	75257299	75257308	'Mm.ALL.txStart.600.100.fa_V$SP1_Q6_01_transfac_CGGGCGGCAG'
chr11	75257368	75257378	'Mm.ALL.txStart.600.100.fa_V$SP1_Q6_01_transfac_CGGGCGGGCC'
track name=CAAT-box/NF-Y description="CAAT-box/NF-Y" color=255,204,102,
chr11	75257253	75257268	'Mm.ALL.txStart.600.100.fa_NF-Y_jaspar_core_CTGCTGATTGGCCGAC'
chr11	75257286	75257301	'Mm.ALL.txStart.600.100.fa_NF-Y_jaspar_core_CTCAGCCAATCAACGG'
chr11	75257257	75257268	'Mm.ALL.txStart.600.100.fa_V$CAAT_01_transfac_TGATTGGCCGAC'
chr11	75257286	75257297	'Mm.ALL.txStart.600.100.fa_V$CAAT_01_transfac_CTCAGCCAATCA'
chr11	75257253	75257268	'Mm.ALL.txStart.600.100.fa_V$NFY_01_transfac_CTGCTGATTGGCCGAC'
chr11	75257286	75257301	'Mm.ALL.txStart.600.100.fa_V$NFY_01_transfac_CTCAGCCAATCAACGG'
chr11	75257255	75257268	'Mm.ALL.txStart.600.100.fa_V$NFY_C_transfac_GCTGATTGGCCGAC'
chr11	75257286	75257299	'Mm.ALL.txStart.600.100.fa_V$NFY_C_transfac_CTCAGCCAATCAAC'
chr11	75257256	75257266	'Mm.ALL.txStart.600.100.fa_V$NFY_Q6_transfac_CTGATTGGCCG'
chr11	75257288	75257298	'Mm.ALL.txStart.600.100.fa_V$NFY_Q6_transfac_CAGCCAATCAA'
chr11	75257257	75257269	'Mm.ALL.txStart.600.100.fa_V$NFY_Q6_01_transfac_TGATTGGCCGACG'
chr11	75257285	75257297	'Mm.ALL.txStart.600.100.fa_V$NFY_Q6_01_transfac_ACTCAGCCAATCA'
