# Supplementary material for: Positional bias of general and tissue-specific regulatory motifs in mouse gene promoters
Source: BMC Genomics. 2007 Dec 13;8:459. doi: 10.1186/1471-2164-8-459 (PMC2249607; doi:10.1186/1471-2164-8-459)
Supplement: Additional file 10 — contains the data in Additional files 8 and 9 in BED format, for visualization using UCSC Genome Browser. [file 1471-2164-8-459-S10.zip › BED/sites_genes.bed.NM_028875]

browser position chr12:107295284-107295983
track name=ALPHACP1 description="ALPHACP1" color=255,204,102,
chr12	107295441	107295451	'Mm.Midbrain.txStart.600.100.fa_V$ALPHACP1_01_transfac_CTCATTGGAAG'
track name=E2F1 description="E2F1" color=102,0,204,
chr12	107295391	107295398	'Mm.Spleen.txStart.600.100.fa_V$E2F1DP1_01_transfac_GCGGGAGA'
track name=GC-box/Sp1 description="GC-box/Sp1" color=0,0,255,
chr12	107295422	107295428	'Mm.ALL.txStart.600.100.fa_V$ETF_Q6_transfac_TGGGCGG'
chr12	107295404	107295410	'Mm.ALL.txStart.600.100.fa_V$ETF_Q6_transfac_CGGGCGG'
chr12	107295417	107295430	'Mm.ALL.txStart.600.100.fa_V$GC_01_transfac_GATGGGCGGGGCTT'
chr12	107295399	107295412	'Mm.ALL.txStart.600.100.fa_V$GC_01_transfac_AGCGGGCGGAGCGC'
chr12	107295419	107295428	'Mm.ALL.txStart.600.100.fa_V$SP1_01_transfac_TGGGCGGGGC'
chr12	107295401	107295410	'Mm.ALL.txStart.600.100.fa_V$SP1_01_transfac_CGGGCGGAGC'
chr12	107295420	107295429	'Mm.ALL.txStart.600.100.fa_V$SP1_Q2_01_transfac_ATGGGCGGGG'
chr12	107295402	107295411	'Mm.ALL.txStart.600.100.fa_V$SP1_Q2_01_transfac_GCGGGCGGAG'
chr12	107295418	107295430	'Mm.ALL.txStart.600.100.fa_V$SP1_Q4_01_transfac_GATGGGCGGGGCT'
chr12	107295400	107295412	'Mm.ALL.txStart.600.100.fa_V$SP1_Q4_01_transfac_AGCGGGCGGAGCG'
chr12	107295418	107295430	'Mm.ALL.txStart.600.100.fa_V$SP1_Q6_transfac_GATGGGCGGGGCT'
chr12	107295400	107295412	'Mm.ALL.txStart.600.100.fa_V$SP1_Q6_transfac_AGCGGGCGGAGCG'
chr12	107295419	107295428	'Mm.ALL.txStart.600.100.fa_V$SP1_Q6_01_transfac_TGGGCGGGGC'
chr12	107295401	107295410	'Mm.ALL.txStart.600.100.fa_V$SP1_Q6_01_transfac_CGGGCGGAGC'
chr12	107295546	107295553	'Mm.ALL.txStart.600.100.fa_V$ZF5_01_transfac_CCTCGCCC'
chr12	107295420	107295427	'Mm.ALL.txStart.600.100.fa_V$ZF5_01_transfac_GGGCGGGG'
chr12	107295395	107295402	'Mm.ALL.txStart.600.100.fa_V$ZF5_01_transfac_GCGCGCGG'
track name=CAAT-box/NF-Y description="CAAT-box/NF-Y" color=255,204,102,
chr12	107295513	107295528	'Mm.ALL.txStart.600.100.fa_NF-Y_jaspar_core_CTTCGGATTGGCCAAT'
chr12	107295513	107295524	'Mm.ALL.txStart.600.100.fa_V$CAAT_01_transfac_GGATTGGCCAAT'
chr12	107295511	107295522	'Mm.ALL.txStart.600.100.fa_V$CAAT_01_transfac_ATTGGCCAATTA'
chr12	107295439	107295450	'Mm.ALL.txStart.600.100.fa_V$CAAT_01_transfac_TCATTGGAAGAG'
chr12	107295513	107295528	'Mm.ALL.txStart.600.100.fa_V$NFY_01_transfac_CTTCGGATTGGCCAAT'
chr12	107295507	107295522	'Mm.ALL.txStart.600.100.fa_V$NFY_01_transfac_ATTGGCCAATTAGTCA'
chr12	107295439	107295454	'Mm.ALL.txStart.600.100.fa_V$NFY_01_transfac_CCTCTCATTGGAAGAG'
chr12	107295515	107295525	'Mm.ALL.txStart.600.100.fa_V$NFY_Q6_transfac_CGGATTGGCCA'
chr12	107295510	107295520	'Mm.ALL.txStart.600.100.fa_V$NFY_Q6_transfac_TGGCCAATTAG'
chr12	107295441	107295451	'Mm.ALL.txStart.600.100.fa_V$NFY_Q6_transfac_CTCATTGGAAG'
chr12	107295512	107295524	'Mm.ALL.txStart.600.100.fa_V$NFY_Q6_01_transfac_GGATTGGCCAATT'
chr12	107295511	107295523	'Mm.ALL.txStart.600.100.fa_V$NFY_Q6_01_transfac_GATTGGCCAATTA'
chr12	107295438	107295450	'Mm.ALL.txStart.600.100.fa_V$NFY_Q6_01_transfac_TCATTGGAAGAGA'
