# Supplementary material for: Positional bias of general and tissue-specific regulatory motifs in mouse gene promoters
Source: BMC Genomics. 2007 Dec 13;8:459. doi: 10.1186/1471-2164-8-459 (PMC2249607; doi:10.1186/1471-2164-8-459)
Supplement: Additional file 10 — contains the data in Additional files 8 and 9 in BED format, for visualization using UCSC Genome Browser. [file 1471-2164-8-459-S10.zip › BED/sites_genes.bed.NM_028052]

browser position chr14:11742168-11742867
track name=ALPHACP1 description="ALPHACP1" color=255,204,102,
chr14	11742681	11742691	'Mm.Midbrain.txStart.600.100.fa_V$ALPHACP1_01_transfac_TAGCCAATGAC'
track name=GC-box/Sp1 description="GC-box/Sp1" color=0,0,255,
chr14	11742755	11742761	'Mm.ALL.txStart.600.100.fa_V$ETF_Q6_transfac_CCGCCCA'
chr14	11742750	11742763	'Mm.ALL.txStart.600.100.fa_V$GC_01_transfac_CTGCCCCGCCCACC'
chr14	11742752	11742761	'Mm.ALL.txStart.600.100.fa_V$SP1_01_transfac_GCCCCGCCCA'
chr14	11742753	11742762	'Mm.ALL.txStart.600.100.fa_V$SP1_Q2_01_transfac_CCCCGCCCAC'
chr14	11742751	11742763	'Mm.ALL.txStart.600.100.fa_V$SP1_Q4_01_transfac_TGCCCCGCCCACC'
chr14	11742751	11742763	'Mm.ALL.txStart.600.100.fa_V$SP1_Q6_transfac_TGCCCCGCCCACC'
chr14	11742752	11742761	'Mm.ALL.txStart.600.100.fa_V$SP1_Q6_01_transfac_GCCCCGCCCA'
chr14	11742596	11742603	'Mm.ALL.txStart.600.100.fa_V$ZF5_01_transfac_TTGCGCGC'
chr14	11742598	11742605	'Mm.ALL.txStart.600.100.fa_V$ZF5_01_transfac_GCGCGCCC'
chr14	11742604	11742611	'Mm.ALL.txStart.600.100.fa_V$ZF5_01_transfac_CCGCGCGC'
chr14	11742606	11742613	'Mm.ALL.txStart.600.100.fa_V$ZF5_01_transfac_GCGCGCAG'
chr14	11742753	11742760	'Mm.ALL.txStart.600.100.fa_V$ZF5_01_transfac_CCCCGCCC'
track name=CAAT-box/NF-Y description="CAAT-box/NF-Y" color=255,204,102,
chr14	11742679	11742694	'Mm.ALL.txStart.600.100.fa_NF-Y_jaspar_core_GCTAGCCAATGACAGC'
chr14	11742617	11742628	'Mm.ALL.txStart.600.100.fa_V$CAAT_01_transfac_CTGGACCAATGT'
chr14	11742679	11742690	'Mm.ALL.txStart.600.100.fa_V$CAAT_01_transfac_GCTAGCCAATGA'
chr14	11742617	11742632	'Mm.ALL.txStart.600.100.fa_V$NFY_01_transfac_CTGGACCAATGTGCGA'
chr14	11742679	11742694	'Mm.ALL.txStart.600.100.fa_V$NFY_01_transfac_GCTAGCCAATGACAGC'
chr14	11742619	11742629	'Mm.ALL.txStart.600.100.fa_V$NFY_Q6_transfac_GGACCAATGTG'
chr14	11742681	11742691	'Mm.ALL.txStart.600.100.fa_V$NFY_Q6_transfac_TAGCCAATGAC'
chr14	11742616	11742628	'Mm.ALL.txStart.600.100.fa_V$NFY_Q6_01_transfac_TCTGGACCAATGT'
chr14	11742678	11742690	'Mm.ALL.txStart.600.100.fa_V$NFY_Q6_01_transfac_GGCTAGCCAATGA'
