# Supplementary material for: Positional bias of general and tissue-specific regulatory motifs in mouse gene promoters
Source: BMC Genomics. 2007 Dec 13;8:459. doi: 10.1186/1471-2164-8-459 (PMC2249607; doi:10.1186/1471-2164-8-459)
Supplement: Additional file 10 — contains the data in Additional files 8 and 9 in BED format, for visualization using UCSC Genome Browser. [file 1471-2164-8-459-S10.zip › BED/sites_genes.bed.NM_016967]

browser position chr16:90381987-90382686
track name=ALPHACP1 description="ALPHACP1" color=255,204,102,
chr16	90382486	90382496	'Mm.Midbrain.txStart.600.100.fa_V$ALPHACP1_01_transfac_CTCATTGGCGC'
track name=AP2 description="AP2" color=102,102,102,
chr16	90382528	90382539	'Mm.Brain.txStart.600.100.fa_V$AP2_Q6_transfac_CGCCCCCCGCCC'
track name=TATA-box description="TATA-box" color=255,0,0,
chr16	90382578	90382593	'Mm.ALL.txStart.600.100.fa_TBP_jaspar_core_CTATAAAAACCAGCG'
track name=GC-box/Sp1 description="GC-box/Sp1" color=0,0,255,
chr16	90382419	90382425	'Mm.ALL.txStart.600.100.fa_V$ETF_Q6_transfac_CCGGCGG'
chr16	90382527	90382533	'Mm.ALL.txStart.600.100.fa_V$ETF_Q6_transfac_CCGCCCC'
chr16	90382534	90382540	'Mm.ALL.txStart.600.100.fa_V$ETF_Q6_transfac_CCGCCCG'
chr16	90382546	90382552	'Mm.ALL.txStart.600.100.fa_V$ETF_Q6_transfac_CCGCCAC'
chr16	90382552	90382558	'Mm.ALL.txStart.600.100.fa_V$ETF_Q6_transfac_CCGCCGT'
chr16	90382522	90382535	'Mm.ALL.txStart.600.100.fa_V$GC_01_transfac_TGTTCCCGCCCCCC'
chr16	90382529	90382542	'Mm.ALL.txStart.600.100.fa_V$GC_01_transfac_GCCCCCCGCCCGGA'
chr16	90382419	90382428	'Mm.ALL.txStart.600.100.fa_V$SP1_01_transfac_CCGGCGGGTT'
chr16	90382524	90382533	'Mm.ALL.txStart.600.100.fa_V$SP1_01_transfac_TTCCCGCCCC'
chr16	90382531	90382540	'Mm.ALL.txStart.600.100.fa_V$SP1_01_transfac_CCCCCGCCCG'
chr16	90382543	90382552	'Mm.ALL.txStart.600.100.fa_V$SP1_01_transfac_CCACCGCCAC'
chr16	90382525	90382534	'Mm.ALL.txStart.600.100.fa_V$SP1_Q2_01_transfac_TCCCGCCCCC'
chr16	90382532	90382541	'Mm.ALL.txStart.600.100.fa_V$SP1_Q2_01_transfac_CCCCGCCCGG'
chr16	90382523	90382535	'Mm.ALL.txStart.600.100.fa_V$SP1_Q4_01_transfac_GTTCCCGCCCCCC'
chr16	90382530	90382542	'Mm.ALL.txStart.600.100.fa_V$SP1_Q4_01_transfac_CCCCCCGCCCGGA'
chr16	90382523	90382535	'Mm.ALL.txStart.600.100.fa_V$SP1_Q6_transfac_GTTCCCGCCCCCC'
chr16	90382530	90382542	'Mm.ALL.txStart.600.100.fa_V$SP1_Q6_transfac_CCCCCCGCCCGGA'
chr16	90382524	90382533	'Mm.ALL.txStart.600.100.fa_V$SP1_Q6_01_transfac_TTCCCGCCCC'
chr16	90382531	90382540	'Mm.ALL.txStart.600.100.fa_V$SP1_Q6_01_transfac_CCCCCGCCCG'
chr16	90382532	90382539	'Mm.ALL.txStart.600.100.fa_V$ZF5_01_transfac_CCCCGCCC'
track name=GABP/ETS description="GABP/ETS" color=255,0,255,
chr16	90382586	90382600	'Mm.ALL.txStart.600.100.fa_V$ELK1_02_transfac_ACCAGCGGAACCCC'
track name=CAAT-box/NF-Y description="CAAT-box/NF-Y" color=255,204,102,
chr16	90382487	90382498	'Mm.ALL.txStart.600.100.fa_V$CAAT_01_transfac_TCATTGGCGCCT'
chr16	90382483	90382498	'Mm.ALL.txStart.600.100.fa_V$NFY_01_transfac_CAGCTCATTGGCGCCT'
chr16	90382486	90382496	'Mm.ALL.txStart.600.100.fa_V$NFY_Q6_transfac_CTCATTGGCGC'
chr16	90382487	90382499	'Mm.ALL.txStart.600.100.fa_V$NFY_Q6_01_transfac_TCATTGGCGCCTC'
