# Supplementary material for: Positional bias of general and tissue-specific regulatory motifs in mouse gene promoters
Source: BMC Genomics. 2007 Dec 13;8:459. doi: 10.1186/1471-2164-8-459 (PMC2249607; doi:10.1186/1471-2164-8-459)
Supplement: Additional file 10 — contains the data in Additional files 8 and 9 in BED format, for visualization using UCSC Genome Browser. [file 1471-2164-8-459-S10.zip › BED/sites_genes.bed.NM_153539]

browser position chr1:146328565-146329264
track name=ALPHACP1 description="ALPHACP1" color=255,204,102,
chr1	146329074	146329084	'Mm.Midbrain.txStart.600.100.fa_V$ALPHACP1_01_transfac_CTCATTGGATC'
track name=GABP/ETS description="GABP/ETS" color=255,0,255,
chr1	146329045	146329058	'Mm.ALL.txStart.600.100.fa_V$ELK1_02_transfac_GGATTTCCGAAGCG'
track name=CAAT-box/NF-Y description="CAAT-box/NF-Y" color=255,204,102,
chr1	146329075	146329086	'Mm.ALL.txStart.600.100.fa_V$CAAT_01_transfac_TCATTGGATCAT'
chr1	146329071	146329086	'Mm.ALL.txStart.600.100.fa_V$NFY_01_transfac_ATTCTCATTGGATCAT'
chr1	146329074	146329084	'Mm.ALL.txStart.600.100.fa_V$NFY_Q6_transfac_CTCATTGGATC'
chr1	146329075	146329087	'Mm.ALL.txStart.600.100.fa_V$NFY_Q6_01_transfac_TCATTGGATCATC'
