# Supplementary material for: Positional bias of general and tissue-specific regulatory motifs in mouse gene promoters
Source: BMC Genomics. 2007 Dec 13;8:459. doi: 10.1186/1471-2164-8-459 (PMC2249607; doi:10.1186/1471-2164-8-459)
Supplement: Additional file 10 — contains the data in Additional files 8 and 9 in BED format, for visualization using UCSC Genome Browser. [file 1471-2164-8-459-S10.zip › BED/sites_genes.bed.NM_175683]

browser position chr2:3340848-3341547
track name=ALPHACP1 description="ALPHACP1" color=255,204,102,
chr2	3341330	3341340	'Mm.Midbrain.txStart.600.100.fa_V$ALPHACP1_01_transfac_CCCATTGGCTC'
track name=ETS168 description="ETS168" color=255,0,255,
chr2	3341416	3341423	'Mm.Brown_fat.txStart.600.100.fa_V$CETS168_Q6_transfac_CCGGAAGT'
track name=YY1/NF-E1 description="YY1/NF-E1" color=102,255,0,
chr2	3341510	3341518	'Mm.ALL.txStart.600.100.fa_V$NFMUE1_Q6_transfac_AGATGGCGG'
chr2	3341502	3341521	'Mm.ALL.txStart.600.100.fa_V$YY1_02_transfac_CCAGGGACAGATGGCGGAGT'
chr2	3341508	3341516	'Mm.ALL.txStart.600.100.fa_V$YY1_Q6_transfac_ACAGATGGC'
track name=GC-box/Sp1 description="GC-box/Sp1" color=0,0,255,
chr2	3341340	3341346	'Mm.ALL.txStart.600.100.fa_V$ETF_Q6_transfac_CCGCCCC'
chr2	3341398	3341404	'Mm.ALL.txStart.600.100.fa_V$ETF_Q6_transfac_TAGGCGG'
chr2	3341335	3341348	'Mm.ALL.txStart.600.100.fa_V$GC_01_transfac_TGGCTCCGCCCCTA'
chr2	3341396	3341409	'Mm.ALL.txStart.600.100.fa_V$GC_01_transfac_GGTAGGCGGTGCGC'
chr2	3341337	3341346	'Mm.ALL.txStart.600.100.fa_V$SP1_01_transfac_GCTCCGCCCC'
chr2	3341398	3341407	'Mm.ALL.txStart.600.100.fa_V$SP1_01_transfac_TAGGCGGTGC'
chr2	3341338	3341347	'Mm.ALL.txStart.600.100.fa_V$SP1_Q2_01_transfac_CTCCGCCCCT'
chr2	3341336	3341348	'Mm.ALL.txStart.600.100.fa_V$SP1_Q4_01_transfac_GGCTCCGCCCCTA'
chr2	3341336	3341348	'Mm.ALL.txStart.600.100.fa_V$SP1_Q6_transfac_GGCTCCGCCCCTA'
chr2	3341337	3341346	'Mm.ALL.txStart.600.100.fa_V$SP1_Q6_01_transfac_GCTCCGCCCC'
chr2	3341423	3341430	'Mm.ALL.txStart.600.100.fa_V$ZF5_01_transfac_TGGCGCCC'
track name=GABP/ETS description="GABP/ETS" color=255,0,255,
chr2	3341415	3341424	'Mm.ALL.txStart.600.100.fa_GABPA_jaspar_core_CCCGGAAGTG'
chr2	3341413	3341422	'Mm.ALL.txStart.600.100.fa_ELK1_jaspar_core_TTCCCGGAAG'
chr2	3341415	3341423	'Mm.ALL.txStart.600.100.fa_ELK4_jaspar_core_CCCGGAAGT'
chr2	3341412	3341425	'Mm.ALL.txStart.600.100.fa_V$ELK1_02_transfac_GTTCCCGGAAGTGG'
chr2	3341449	3341462	'Mm.ALL.txStart.600.100.fa_V$ELK1_02_transfac_CTGTTTCCGAGGTG'
chr2	3341415	3341426	'Mm.ALL.txStart.600.100.fa_V$GABP_B_transfac_CCCGGAAGTGGC'
chr2	3341416	3341425	'Mm.ALL.txStart.600.100.fa_V$TEL2_Q6_transfac_CCGGAAGTGG'
track name=CAAT-box/NF-Y description="CAAT-box/NF-Y" color=255,204,102,
chr2	3341327	3341342	'Mm.ALL.txStart.600.100.fa_NF-Y_jaspar_core_ATGCCCATTGGCTCCG'
chr2	3341320	3341331	'Mm.ALL.txStart.600.100.fa_V$CAAT_01_transfac_GGATTGGATGCC'
chr2	3341331	3341342	'Mm.ALL.txStart.600.100.fa_V$CAAT_01_transfac_CCATTGGCTCCG'
chr2	3341363	3341374	'Mm.ALL.txStart.600.100.fa_V$CAAT_01_transfac_TGATTGGATGTG'
chr2	3341316	3341331	'Mm.ALL.txStart.600.100.fa_V$NFY_01_transfac_ATCAGGATTGGATGCC'
chr2	3341327	3341342	'Mm.ALL.txStart.600.100.fa_V$NFY_01_transfac_ATGCCCATTGGCTCCG'
chr2	3341359	3341374	'Mm.ALL.txStart.600.100.fa_V$NFY_01_transfac_CCTTTGATTGGATGTG'
chr2	3341361	3341374	'Mm.ALL.txStart.600.100.fa_V$NFY_C_transfac_TTTGATTGGATGTG'
chr2	3341319	3341329	'Mm.ALL.txStart.600.100.fa_V$NFY_Q6_transfac_AGGATTGGATG'
chr2	3341330	3341340	'Mm.ALL.txStart.600.100.fa_V$NFY_Q6_transfac_CCCATTGGCTC'
chr2	3341362	3341372	'Mm.ALL.txStart.600.100.fa_V$NFY_Q6_transfac_TTGATTGGATG'
chr2	3341320	3341332	'Mm.ALL.txStart.600.100.fa_V$NFY_Q6_01_transfac_GGATTGGATGCCC'
chr2	3341331	3341343	'Mm.ALL.txStart.600.100.fa_V$NFY_Q6_01_transfac_CCATTGGCTCCGC'
chr2	3341363	3341375	'Mm.ALL.txStart.600.100.fa_V$NFY_Q6_01_transfac_TGATTGGATGTGG'
