# Supplementary material for: Positional bias of general and tissue-specific regulatory motifs in mouse gene promoters
Source: BMC Genomics. 2007 Dec 13;8:459. doi: 10.1186/1471-2164-8-459 (PMC2249607; doi:10.1186/1471-2164-8-459)
Supplement: Additional file 10 — contains the data in Additional files 8 and 9 in BED format, for visualization using UCSC Genome Browser. [file 1471-2164-8-459-S10.zip › BED/sites_genes.bed.NM_178778]

browser position chr2:39122789-39123488
track name=ALPHACP1 description="ALPHACP1" color=255,204,102,
chr2	39123011	39123021	'Mm.Midbrain.txStart.600.100.fa_V$ALPHACP1_01_transfac_CACCCAATCAG'
track name=GC-box/Sp1 description="GC-box/Sp1" color=0,0,255,
chr2	39122883	39122890	'Mm.ALL.txStart.600.100.fa_V$ETF_Q6_transfac_CCGCCTA'
chr2	39122867	39122873	'Mm.ALL.txStart.600.100.fa_V$ETF_Q6_transfac_CCGCCGC'
chr2	39122883	39122893	'Mm.ALL.txStart.600.100.fa_V$SP1_01_transfac_TCTCCGCCTA'
chr2	39122909	39122916	'Mm.ALL.txStart.600.100.fa_V$ZF5_01_transfac_GGGCGCAA'
track name=CAAT-box/NF-Y description="CAAT-box/NF-Y" color=255,204,102,
chr2	39123008	39123023	'Mm.ALL.txStart.600.100.fa_NF-Y_jaspar_core_AGCACCCAATCAGCGG'
chr2	39123012	39123023	'Mm.ALL.txStart.600.100.fa_V$CAAT_01_transfac_AGCACCCAATCA'
chr2	39122972	39122983	'Mm.ALL.txStart.600.100.fa_V$CAAT_01_transfac_TGTGGCCAATAG'
chr2	39123008	39123023	'Mm.ALL.txStart.600.100.fa_V$NFY_01_transfac_AGCACCCAATCAGCGG'
chr2	39122968	39122983	'Mm.ALL.txStart.600.100.fa_V$NFY_01_transfac_TGTGGCCAATAGAAAC'
chr2	39123010	39123023	'Mm.ALL.txStart.600.100.fa_V$NFY_C_transfac_AGCACCCAATCAGC'
chr2	39123011	39123021	'Mm.ALL.txStart.600.100.fa_V$NFY_Q6_transfac_CACCCAATCAG'
chr2	39122971	39122981	'Mm.ALL.txStart.600.100.fa_V$NFY_Q6_transfac_TGGCCAATAGA'
chr2	39123012	39123024	'Mm.ALL.txStart.600.100.fa_V$NFY_Q6_01_transfac_AAGCACCCAATCA'
chr2	39122972	39122984	'Mm.ALL.txStart.600.100.fa_V$NFY_Q6_01_transfac_TTGTGGCCAATAG'
