# Supplementary material for: Positional bias of general and tissue-specific regulatory motifs in mouse gene promoters
Source: BMC Genomics. 2007 Dec 13;8:459. doi: 10.1186/1471-2164-8-459 (PMC2249607; doi:10.1186/1471-2164-8-459)
Supplement: Additional file 10 — contains the data in Additional files 8 and 9 in BED format, for visualization using UCSC Genome Browser. [file 1471-2164-8-459-S10.zip › BED/sites_genes.bed.NM_177586]

browser position chr3:28198096-28198795
track name=ALPHACP1 description="ALPHACP1" color=255,204,102,
chr3	28198576	28198586	'Mm.Midbrain.txStart.600.100.fa_V$ALPHACP1_01_transfac_GAGCCAATGGG'
track name=GC-box/Sp1 description="GC-box/Sp1" color=0,0,255,
chr3	28198553	28198559	'Mm.ALL.txStart.600.100.fa_V$ETF_Q6_transfac_GGGGCGG'
chr3	28198594	28198600	'Mm.ALL.txStart.600.100.fa_V$ETF_Q6_transfac_GAGGCGG'
chr3	28198640	28198646	'Mm.ALL.txStart.600.100.fa_V$ETF_Q6_transfac_GCGGCGG'
chr3	28198645	28198651	'Mm.ALL.txStart.600.100.fa_V$ETF_Q6_transfac_GGGGCGG'
chr3	28198660	28198666	'Mm.ALL.txStart.600.100.fa_V$ETF_Q6_transfac_TGGGCGG'
chr3	28198670	28198676	'Mm.ALL.txStart.600.100.fa_V$ETF_Q6_transfac_GGGGCGG'
chr3	28198697	28198703	'Mm.ALL.txStart.600.100.fa_V$ETF_Q6_transfac_GTGGCGG'
chr3	28198706	28198712	'Mm.ALL.txStart.600.100.fa_V$ETF_Q6_transfac_CCGCCCC'
chr3	28198551	28198564	'Mm.ALL.txStart.600.100.fa_V$GC_01_transfac_ACGGGGCGGGACCT'
chr3	28198592	28198605	'Mm.ALL.txStart.600.100.fa_V$GC_01_transfac_TGGAGGCGGGGCCT'
chr3	28198638	28198651	'Mm.ALL.txStart.600.100.fa_V$GC_01_transfac_TCGCGGCGGGGCGG'
chr3	28198643	28198656	'Mm.ALL.txStart.600.100.fa_V$GC_01_transfac_GCGGGGCGGGCCCG'
chr3	28198658	28198671	'Mm.ALL.txStart.600.100.fa_V$GC_01_transfac_GCTGGGCGGGCCGG'
chr3	28198668	28198681	'Mm.ALL.txStart.600.100.fa_V$GC_01_transfac_CCGGGGCGGGGAGC'
chr3	28198701	28198714	'Mm.ALL.txStart.600.100.fa_V$GC_01_transfac_CGGCCCCGCCCCGT'
chr3	28198553	28198562	'Mm.ALL.txStart.600.100.fa_V$SP1_01_transfac_GGGGCGGGAC'
chr3	28198594	28198603	'Mm.ALL.txStart.600.100.fa_V$SP1_01_transfac_GAGGCGGGGC'
chr3	28198640	28198649	'Mm.ALL.txStart.600.100.fa_V$SP1_01_transfac_GCGGCGGGGC'
chr3	28198645	28198654	'Mm.ALL.txStart.600.100.fa_V$SP1_01_transfac_GGGGCGGGCC'
chr3	28198660	28198669	'Mm.ALL.txStart.600.100.fa_V$SP1_01_transfac_TGGGCGGGCC'
chr3	28198670	28198679	'Mm.ALL.txStart.600.100.fa_V$SP1_01_transfac_GGGGCGGGGA'
chr3	28198703	28198712	'Mm.ALL.txStart.600.100.fa_V$SP1_01_transfac_GCCCCGCCCC'
chr3	28198552	28198561	'Mm.ALL.txStart.600.100.fa_V$SP1_Q2_01_transfac_CGGGGCGGGA'
chr3	28198593	28198602	'Mm.ALL.txStart.600.100.fa_V$SP1_Q2_01_transfac_GGAGGCGGGG'
chr3	28198639	28198648	'Mm.ALL.txStart.600.100.fa_V$SP1_Q2_01_transfac_CGCGGCGGGG'
chr3	28198644	28198653	'Mm.ALL.txStart.600.100.fa_V$SP1_Q2_01_transfac_CGGGGCGGGC'
chr3	28198659	28198668	'Mm.ALL.txStart.600.100.fa_V$SP1_Q2_01_transfac_CTGGGCGGGC'
chr3	28198669	28198678	'Mm.ALL.txStart.600.100.fa_V$SP1_Q2_01_transfac_CGGGGCGGGG'
chr3	28198704	28198713	'Mm.ALL.txStart.600.100.fa_V$SP1_Q2_01_transfac_CCCCGCCCCG'
chr3	28198551	28198563	'Mm.ALL.txStart.600.100.fa_V$SP1_Q4_01_transfac_ACGGGGCGGGACC'
chr3	28198592	28198604	'Mm.ALL.txStart.600.100.fa_V$SP1_Q4_01_transfac_TGGAGGCGGGGCC'
chr3	28198643	28198655	'Mm.ALL.txStart.600.100.fa_V$SP1_Q4_01_transfac_GCGGGGCGGGCCC'
chr3	28198658	28198670	'Mm.ALL.txStart.600.100.fa_V$SP1_Q4_01_transfac_GCTGGGCGGGCCG'
chr3	28198668	28198680	'Mm.ALL.txStart.600.100.fa_V$SP1_Q4_01_transfac_CCGGGGCGGGGAG'
chr3	28198702	28198714	'Mm.ALL.txStart.600.100.fa_V$SP1_Q4_01_transfac_GGCCCCGCCCCGT'
chr3	28198551	28198563	'Mm.ALL.txStart.600.100.fa_V$SP1_Q6_transfac_ACGGGGCGGGACC'
chr3	28198592	28198604	'Mm.ALL.txStart.600.100.fa_V$SP1_Q6_transfac_TGGAGGCGGGGCC'
chr3	28198638	28198650	'Mm.ALL.txStart.600.100.fa_V$SP1_Q6_transfac_TCGCGGCGGGGCG'
chr3	28198643	28198655	'Mm.ALL.txStart.600.100.fa_V$SP1_Q6_transfac_GCGGGGCGGGCCC'
chr3	28198658	28198670	'Mm.ALL.txStart.600.100.fa_V$SP1_Q6_transfac_GCTGGGCGGGCCG'
chr3	28198668	28198680	'Mm.ALL.txStart.600.100.fa_V$SP1_Q6_transfac_CCGGGGCGGGGAG'
chr3	28198702	28198714	'Mm.ALL.txStart.600.100.fa_V$SP1_Q6_transfac_GGCCCCGCCCCGT'
chr3	28198553	28198562	'Mm.ALL.txStart.600.100.fa_V$SP1_Q6_01_transfac_GGGGCGGGAC'
chr3	28198594	28198603	'Mm.ALL.txStart.600.100.fa_V$SP1_Q6_01_transfac_GAGGCGGGGC'
chr3	28198640	28198649	'Mm.ALL.txStart.600.100.fa_V$SP1_Q6_01_transfac_GCGGCGGGGC'
chr3	28198645	28198654	'Mm.ALL.txStart.600.100.fa_V$SP1_Q6_01_transfac_GGGGCGGGCC'
chr3	28198660	28198669	'Mm.ALL.txStart.600.100.fa_V$SP1_Q6_01_transfac_TGGGCGGGCC'
chr3	28198670	28198679	'Mm.ALL.txStart.600.100.fa_V$SP1_Q6_01_transfac_GGGGCGGGGA'
chr3	28198703	28198712	'Mm.ALL.txStart.600.100.fa_V$SP1_Q6_01_transfac_GCCCCGCCCC'
chr3	28198607	28198614	'Mm.ALL.txStart.600.100.fa_V$ZF5_01_transfac_TGGCGCGC'
chr3	28198609	28198616	'Mm.ALL.txStart.600.100.fa_V$ZF5_01_transfac_GCGCGCCG'
chr3	28198671	28198678	'Mm.ALL.txStart.600.100.fa_V$ZF5_01_transfac_GGGCGGGG'
chr3	28198704	28198711	'Mm.ALL.txStart.600.100.fa_V$ZF5_01_transfac_CCCCGCCC'
track name=GABP/ETS description="GABP/ETS" color=255,0,255,
chr3	28198625	28198634	'Mm.ALL.txStart.600.100.fa_GABPA_jaspar_core_CCCGGAAGTG'
chr3	28198623	28198632	'Mm.ALL.txStart.600.100.fa_ELK1_jaspar_core_ATCCCGGAAG'
chr3	28198625	28198633	'Mm.ALL.txStart.600.100.fa_ELK4_jaspar_core_CCCGGAAGT'
chr3	28198622	28198635	'Mm.ALL.txStart.600.100.fa_V$ELK1_02_transfac_TATCCCGGAAGTGT'
chr3	28198625	28198636	'Mm.ALL.txStart.600.100.fa_V$GABP_B_transfac_CCCGGAAGTGTG'
chr3	28198687	28198699	'Mm.ALL.txStart.600.100.fa_V$GABP_B_transfac_GTGGGAAGCGTG'
chr3	28198626	28198635	'Mm.ALL.txStart.600.100.fa_V$TEL2_Q6_transfac_CCGGAAGTGT'
track name=E2F description="E2F" color=102,0,204,
chr3	28198602	28198617	'Mm.ALL.txStart.600.100.fa_V$E2F1_Q3_01_transfac_GCCTGTGGCGCGCCGG'
chr3	28198606	28198621	'Mm.ALL.txStart.600.100.fa_V$E2F1_Q3_01_transfac_GTGGCGCGCCGGGGCC'
track name=CAAT-box/NF-Y description="CAAT-box/NF-Y" color=255,204,102,
chr3	28198574	28198589	'Mm.ALL.txStart.600.100.fa_NF-Y_jaspar_core_TCGAGCCAATGGGCGA'
chr3	28198574	28198585	'Mm.ALL.txStart.600.100.fa_V$CAAT_01_transfac_TCGAGCCAATGG'
chr3	28198574	28198589	'Mm.ALL.txStart.600.100.fa_V$NFY_01_transfac_TCGAGCCAATGGGCGA'
chr3	28198576	28198586	'Mm.ALL.txStart.600.100.fa_V$NFY_Q6_transfac_GAGCCAATGGG'
chr3	28198573	28198585	'Mm.ALL.txStart.600.100.fa_V$NFY_Q6_01_transfac_TTCGAGCCAATGG'
