# Supplementary material for: Positional bias of general and tissue-specific regulatory motifs in mouse gene promoters
Source: BMC Genomics. 2007 Dec 13;8:459. doi: 10.1186/1471-2164-8-459 (PMC2249607; doi:10.1186/1471-2164-8-459)
Supplement: Additional file 10 — contains the data in Additional files 8 and 9 in BED format, for visualization using UCSC Genome Browser. [file 1471-2164-8-459-S10.zip › BED/sites_genes.bed.NM_172701]

browser position chr4:125085115-125085814
track name=ALPHACP1 description="ALPHACP1" color=255,204,102,
chr4	125085620	125085630	'Mm.Midbrain.txStart.600.100.fa_V$ALPHACP1_01_transfac_AACCCAATAAG'
track name=RFX1 description="RFX1" color=170,170,0,
chr4	125085692	125085709	'Mm.Testis.txStart.600.100.fa_V$RFX1_02_transfac_GCGTTGCCCCAGCAACCG'
track name=WHN description="WHN" color=0,153,255,
chr4	125085714	125085725	'Mm.Testis.txStart.600.100.fa_V$WHN_B_transfac_ATGGACGCGTA'
track name=CAAT-box/NF-Y description="CAAT-box/NF-Y" color=255,204,102,
chr4	125085663	125085678	'Mm.ALL.txStart.600.100.fa_NF-Y_jaspar_core_CATGTGATTGGTTCGC'
chr4	125085586	125085597	'Mm.ALL.txStart.600.100.fa_V$CAAT_01_transfac_TTGAACCAATCC'
chr4	125085618	125085629	'Mm.ALL.txStart.600.100.fa_V$CAAT_01_transfac_TTAACCCAATAA'
chr4	125085667	125085678	'Mm.ALL.txStart.600.100.fa_V$CAAT_01_transfac_TGATTGGTTCGC'
chr4	125085586	125085601	'Mm.ALL.txStart.600.100.fa_V$NFY_01_transfac_TTGAACCAATCCCCTG'
chr4	125085618	125085633	'Mm.ALL.txStart.600.100.fa_V$NFY_01_transfac_TTAACCCAATAAGCGC'
chr4	125085663	125085678	'Mm.ALL.txStart.600.100.fa_V$NFY_01_transfac_CATGTGATTGGTTCGC'
chr4	125085665	125085678	'Mm.ALL.txStart.600.100.fa_V$NFY_C_transfac_TGTGATTGGTTCGC'
chr4	125085588	125085598	'Mm.ALL.txStart.600.100.fa_V$NFY_Q6_transfac_GAACCAATCCC'
chr4	125085620	125085630	'Mm.ALL.txStart.600.100.fa_V$NFY_Q6_transfac_AACCCAATAAG'
chr4	125085666	125085676	'Mm.ALL.txStart.600.100.fa_V$NFY_Q6_transfac_GTGATTGGTTC'
chr4	125085585	125085597	'Mm.ALL.txStart.600.100.fa_V$NFY_Q6_01_transfac_TTTGAACCAATCC'
chr4	125085617	125085629	'Mm.ALL.txStart.600.100.fa_V$NFY_Q6_01_transfac_CTTAACCCAATAA'
chr4	125085667	125085679	'Mm.ALL.txStart.600.100.fa_V$NFY_Q6_01_transfac_TGATTGGTTCGCC'
