# Supplementary material for: Positional bias of general and tissue-specific regulatory motifs in mouse gene promoters
Source: BMC Genomics. 2007 Dec 13;8:459. doi: 10.1186/1471-2164-8-459 (PMC2249607; doi:10.1186/1471-2164-8-459)
Supplement: Additional file 10 — contains the data in Additional files 8 and 9 in BED format, for visualization using UCSC Genome Browser. [file 1471-2164-8-459-S10.zip › BED/sites_genes.bed.NM_172509]

browser position chr5:129314114-129314813
track name=ALPHACP1 description="ALPHACP1" color=255,204,102,
chr5	129314574	129314584	'Mm.Midbrain.txStart.600.100.fa_V$ALPHACP1_01_transfac_GAGCCAATCAG'
track name=YY1/NF-E1 description="YY1/NF-E1" color=102,255,0,
chr5	129314684	129314692	'Mm.ALL.txStart.600.100.fa_V$YY1_Q6_transfac_GCCAATGGC'
track name=GC-box/Sp1 description="GC-box/Sp1" color=0,0,255,
chr5	129314661	129314667	'Mm.ALL.txStart.600.100.fa_V$ETF_Q6_transfac_AGGGCGG'
chr5	129314659	129314672	'Mm.ALL.txStart.600.100.fa_V$GC_01_transfac_TCAGGGCGGAGCCA'
chr5	129314661	129314670	'Mm.ALL.txStart.600.100.fa_V$SP1_01_transfac_AGGGCGGAGC'
chr5	129314660	129314669	'Mm.ALL.txStart.600.100.fa_V$SP1_Q2_01_transfac_CAGGGCGGAG'
chr5	129314659	129314671	'Mm.ALL.txStart.600.100.fa_V$SP1_Q4_01_transfac_TCAGGGCGGAGCC'
chr5	129314659	129314671	'Mm.ALL.txStart.600.100.fa_V$SP1_Q6_transfac_TCAGGGCGGAGCC'
chr5	129314661	129314670	'Mm.ALL.txStart.600.100.fa_V$SP1_Q6_01_transfac_AGGGCGGAGC'
track name=CAAT-box/NF-Y description="CAAT-box/NF-Y" color=255,204,102,
chr5	129314572	129314587	'Mm.ALL.txStart.600.100.fa_NF-Y_jaspar_core_AAGAGCCAATCAGAAT'
chr5	129314572	129314583	'Mm.ALL.txStart.600.100.fa_V$CAAT_01_transfac_AAGAGCCAATCA'
chr5	129314584	129314595	'Mm.ALL.txStart.600.100.fa_V$CAAT_01_transfac_GAATTGGGTAGG'
chr5	129314636	129314647	'Mm.ALL.txStart.600.100.fa_V$CAAT_01_transfac_TGATTGGGCGAA'
chr5	129314680	129314691	'Mm.ALL.txStart.600.100.fa_V$CAAT_01_transfac_TTCGGCCAATGG'
chr5	129314572	129314587	'Mm.ALL.txStart.600.100.fa_V$NFY_01_transfac_AAGAGCCAATCAGAAT'
chr5	129314580	129314595	'Mm.ALL.txStart.600.100.fa_V$NFY_01_transfac_ATCAGAATTGGGTAGG'
chr5	129314632	129314647	'Mm.ALL.txStart.600.100.fa_V$NFY_01_transfac_TCTGTGATTGGGCGAA'
chr5	129314680	129314695	'Mm.ALL.txStart.600.100.fa_V$NFY_01_transfac_TTCGGCCAATGGCTGG'
chr5	129314572	129314585	'Mm.ALL.txStart.600.100.fa_V$NFY_C_transfac_AAGAGCCAATCAGA'
chr5	129314634	129314647	'Mm.ALL.txStart.600.100.fa_V$NFY_C_transfac_TGTGATTGGGCGAA'
chr5	129314574	129314584	'Mm.ALL.txStart.600.100.fa_V$NFY_Q6_transfac_GAGCCAATCAG'
chr5	129314583	129314593	'Mm.ALL.txStart.600.100.fa_V$NFY_Q6_transfac_AGAATTGGGTA'
chr5	129314635	129314645	'Mm.ALL.txStart.600.100.fa_V$NFY_Q6_transfac_GTGATTGGGCG'
chr5	129314682	129314692	'Mm.ALL.txStart.600.100.fa_V$NFY_Q6_transfac_CGGCCAATGGC'
chr5	129314571	129314583	'Mm.ALL.txStart.600.100.fa_V$NFY_Q6_01_transfac_CAAGAGCCAATCA'
chr5	129314584	129314596	'Mm.ALL.txStart.600.100.fa_V$NFY_Q6_01_transfac_GAATTGGGTAGGC'
chr5	129314636	129314648	'Mm.ALL.txStart.600.100.fa_V$NFY_Q6_01_transfac_TGATTGGGCGAAC'
chr5	129314679	129314691	'Mm.ALL.txStart.600.100.fa_V$NFY_Q6_01_transfac_ATTCGGCCAATGG'
