# Supplementary material for: Positional bias of general and tissue-specific regulatory motifs in mouse gene promoters
Source: BMC Genomics. 2007 Dec 13;8:459. doi: 10.1186/1471-2164-8-459 (PMC2249607; doi:10.1186/1471-2164-8-459)
Supplement: Additional file 10 — contains the data in Additional files 8 and 9 in BED format, for visualization using UCSC Genome Browser. [file 1471-2164-8-459-S10.zip › BED/sites_genes.bed.NM_023493]

browser position chr6:86255647-86256346
track name=ALPHACP1 description="ALPHACP1" color=255,204,102,
chr6	86255820	86255830	'Mm.Midbrain.txStart.600.100.fa_V$ALPHACP1_01_transfac_CAGCCAATGAG'
track name=CREB/ATF description="CREB/ATF" color=153,102,102,
chr6	86255736	86255750	'Mm.ALL.txStart.600.100.fa_V$ATF_01_transfac_GGCTGACGATTTCC'
chr6	86255739	86255751	'Mm.ALL.txStart.600.100.fa_V$CREB_02_transfac_AGGCTGACGATT'
chr6	86255737	86255749	'Mm.ALL.txStart.600.100.fa_V$CREB_Q2_transfac_GCTGACGATTTC'
chr6	86255737	86255751	'Mm.ALL.txStart.600.100.fa_V$CREB_Q2_01_transfac_AGGCTGACGATTTC'
chr6	86255737	86255749	'Mm.ALL.txStart.600.100.fa_V$CREB_Q4_transfac_GCTGACGATTTC'
track name=CAAT-box/NF-Y description="CAAT-box/NF-Y" color=255,204,102,
chr6	86255817	86255832	'Mm.ALL.txStart.600.100.fa_NF-Y_jaspar_core_GCCAGCCAATGAGGTG'
chr6	86255821	86255832	'Mm.ALL.txStart.600.100.fa_V$CAAT_01_transfac_GCCAGCCAATGA'
chr6	86255817	86255832	'Mm.ALL.txStart.600.100.fa_V$NFY_01_transfac_GCCAGCCAATGAGGTG'
chr6	86255820	86255830	'Mm.ALL.txStart.600.100.fa_V$NFY_Q6_transfac_CAGCCAATGAG'
chr6	86255821	86255833	'Mm.ALL.txStart.600.100.fa_V$NFY_Q6_01_transfac_AGCCAGCCAATGA'
