# Supplementary material for: Positional bias of general and tissue-specific regulatory motifs in mouse gene promoters
Source: BMC Genomics. 2007 Dec 13;8:459. doi: 10.1186/1471-2164-8-459 (PMC2249607; doi:10.1186/1471-2164-8-459)
Supplement: Additional file 10 — contains the data in Additional files 8 and 9 in BED format, for visualization using UCSC Genome Browser. [file 1471-2164-8-459-S10.zip › BED/sites_genes.bed.NM_008312]

browser position chrX:140401961-140402660
track name=ALPHACP1 description="ALPHACP1" color=255,204,102,
chrX	140402478	140402488	'Mm.Midbrain.txStart.600.100.fa_V$ALPHACP1_01_transfac_CTGATTGGCTC'
track name=CAAT-box/NF-Y description="CAAT-box/NF-Y" color=255,204,102,
chrX	140402475	140402490	'Mm.ALL.txStart.600.100.fa_NF-Y_jaspar_core_GCACTGATTGGCTCTT'
chrX	140402479	140402490	'Mm.ALL.txStart.600.100.fa_V$CAAT_01_transfac_TGATTGGCTCTT'
chrX	140402475	140402490	'Mm.ALL.txStart.600.100.fa_V$NFY_01_transfac_GCACTGATTGGCTCTT'
chrX	140402477	140402490	'Mm.ALL.txStart.600.100.fa_V$NFY_C_transfac_ACTGATTGGCTCTT'
chrX	140402478	140402488	'Mm.ALL.txStart.600.100.fa_V$NFY_Q6_transfac_CTGATTGGCTC'
chrX	140402479	140402491	'Mm.ALL.txStart.600.100.fa_V$NFY_Q6_01_transfac_TGATTGGCTCTTC'
