# Supplementary material for: Positional bias of general and tissue-specific regulatory motifs in mouse gene promoters
Source: BMC Genomics. 2007 Dec 13;8:459. doi: 10.1186/1471-2164-8-459 (PMC2249607; doi:10.1186/1471-2164-8-459)
Supplement: Additional file 10 — contains the data in Additional files 8 and 9 in BED format, for visualization using UCSC Genome Browser. [file 1471-2164-8-459-S10.zip › BED/sites_genes.bed.NM_172513]

browser position chr1:58891013-58891712
track name=ALPHACP1 description="ALPHACP1" color=255,204,102,
chr1	58891212	58891222	'Mm.Midbrain.txStart.600.100.fa_V$ALPHACP1_01_transfac_CAGCCAATGAG'
track name=TFIII description="TFIII" color=255,0,0,
chr1	58891132	58891140	'Mm.Adrenal.txStart.600.100.fa_V$TFIII_Q6_transfac_TGCGGGAGG'
track name=ETS168 description="ETS168" color=255,0,255,
chr1	58891102	58891109	'Mm.Brown_fat.txStart.600.100.fa_V$CETS168_Q6_transfac_TAGGAAGC'
track name=GC-box/Sp1 description="GC-box/Sp1" color=0,0,255,
chr1	58891253	58891259	'Mm.ALL.txStart.600.100.fa_V$ETF_Q6_transfac_TAGGCGG'
chr1	58891238	58891244	'Mm.ALL.txStart.600.100.fa_V$ETF_Q6_transfac_GAGGCGG'
chr1	58891129	58891135	'Mm.ALL.txStart.600.100.fa_V$ETF_Q6_transfac_GAGGCGG'
chr1	58891123	58891129	'Mm.ALL.txStart.600.100.fa_V$ETF_Q6_transfac_GTGGCGG'
chr1	58891117	58891123	'Mm.ALL.txStart.600.100.fa_V$ETF_Q6_transfac_GTGGCGG'
chr1	58891110	58891117	'Mm.ALL.txStart.600.100.fa_V$ETF_Q6_transfac_GTGGCGG'
chr1	58891248	58891261	'Mm.ALL.txStart.600.100.fa_V$GC_01_transfac_TTTAGGCGGAGCAC'
chr1	58891233	58891246	'Mm.ALL.txStart.600.100.fa_V$GC_01_transfac_GAGAGGCGGGCCAA'
chr1	58891250	58891259	'Mm.ALL.txStart.600.100.fa_V$SP1_01_transfac_TAGGCGGAGC'
chr1	58891235	58891244	'Mm.ALL.txStart.600.100.fa_V$SP1_01_transfac_GAGGCGGGCC'
chr1	58891126	58891135	'Mm.ALL.txStart.600.100.fa_V$SP1_01_transfac_GAGGCGGTGG'
chr1	58891120	58891129	'Mm.ALL.txStart.600.100.fa_V$SP1_01_transfac_GTGGCGGTGG'
chr1	58891114	58891123	'Mm.ALL.txStart.600.100.fa_V$SP1_01_transfac_GTGGCGGTGG'
chr1	58891234	58891246	'Mm.ALL.txStart.600.100.fa_V$SP1_Q6_transfac_GAGAGGCGGGCCA'
chr1	58891125	58891137	'Mm.ALL.txStart.600.100.fa_V$SP1_Q6_transfac_GGGAGGCGGTGGC'
chr1	58891235	58891244	'Mm.ALL.txStart.600.100.fa_V$SP1_Q6_01_transfac_GAGGCGGGCC'
chr1	58891189	58891196	'Mm.ALL.txStart.600.100.fa_V$ZF5_01_transfac_GCGCGTGG'
track name=CAAT-box/NF-Y description="CAAT-box/NF-Y" color=255,204,102,
chr1	58891209	58891224	'Mm.ALL.txStart.600.100.fa_NF-Y_jaspar_core_CGCAGCCAATGAGAGC'
chr1	58891213	58891224	'Mm.ALL.txStart.600.100.fa_V$CAAT_01_transfac_CGCAGCCAATGA'
chr1	58891209	58891224	'Mm.ALL.txStart.600.100.fa_V$NFY_01_transfac_CGCAGCCAATGAGAGC'
chr1	58891212	58891222	'Mm.ALL.txStart.600.100.fa_V$NFY_Q6_transfac_CAGCCAATGAG'
chr1	58891213	58891225	'Mm.ALL.txStart.600.100.fa_V$NFY_Q6_01_transfac_GCGCAGCCAATGA'
