# Supplementary material for: Positional bias of general and tissue-specific regulatory motifs in mouse gene promoters
Source: BMC Genomics. 2007 Dec 13;8:459. doi: 10.1186/1471-2164-8-459 (PMC2249607; doi:10.1186/1471-2164-8-459)
Supplement: Additional file 10 — contains the data in Additional files 8 and 9 in BED format, for visualization using UCSC Genome Browser. [file 1471-2164-8-459-S10.zip › BED/sites_genes.bed.NM_153135]

browser position chr8:27997573-27998272
track name=ALPHACP1 description="ALPHACP1" color=255,204,102,
chr8	27997711	27997721	'Mm.Midbrain.txStart.600.100.fa_V$ALPHACP1_01_transfac_CTCATTGGCCG'
track name=GC-box/Sp1 description="GC-box/Sp1" color=0,0,255,
chr8	27997799	27997805	'Mm.ALL.txStart.600.100.fa_V$ETF_Q6_transfac_GAGGCGG'
chr8	27997781	27997787	'Mm.ALL.txStart.600.100.fa_V$ETF_Q6_transfac_GCGGCGG'
chr8	27997741	27997747	'Mm.ALL.txStart.600.100.fa_V$ETF_Q6_transfac_CCGCCCA'
chr8	27997729	27997735	'Mm.ALL.txStart.600.100.fa_V$ETF_Q6_transfac_CCGCCCC'
chr8	27997707	27997713	'Mm.ALL.txStart.600.100.fa_V$ETF_Q6_transfac_CCGCCGC'
chr8	27997684	27997690	'Mm.ALL.txStart.600.100.fa_V$ETF_Q6_transfac_GAGGCGG'
chr8	27997794	27997807	'Mm.ALL.txStart.600.100.fa_V$GC_01_transfac_GGGAGGCGGTGCCC'
chr8	27997739	27997752	'Mm.ALL.txStart.600.100.fa_V$GC_01_transfac_CGGCCCCGCCCATC'
chr8	27997727	27997740	'Mm.ALL.txStart.600.100.fa_V$GC_01_transfac_TCGCCCCGCCCCGG'
chr8	27997796	27997805	'Mm.ALL.txStart.600.100.fa_V$SP1_01_transfac_GAGGCGGTGC'
chr8	27997741	27997750	'Mm.ALL.txStart.600.100.fa_V$SP1_01_transfac_GCCCCGCCCA'
chr8	27997729	27997738	'Mm.ALL.txStart.600.100.fa_V$SP1_01_transfac_GCCCCGCCCC'
chr8	27997740	27997749	'Mm.ALL.txStart.600.100.fa_V$SP1_Q2_01_transfac_CCCCGCCCAT'
chr8	27997728	27997737	'Mm.ALL.txStart.600.100.fa_V$SP1_Q2_01_transfac_CCCCGCCCCG'
chr8	27997739	27997751	'Mm.ALL.txStart.600.100.fa_V$SP1_Q4_01_transfac_GGCCCCGCCCATC'
chr8	27997727	27997739	'Mm.ALL.txStart.600.100.fa_V$SP1_Q4_01_transfac_CGCCCCGCCCCGG'
chr8	27997795	27997807	'Mm.ALL.txStart.600.100.fa_V$SP1_Q6_transfac_GGGAGGCGGTGCC'
chr8	27997739	27997751	'Mm.ALL.txStart.600.100.fa_V$SP1_Q6_transfac_GGCCCCGCCCATC'
chr8	27997727	27997739	'Mm.ALL.txStart.600.100.fa_V$SP1_Q6_transfac_CGCCCCGCCCCGG'
chr8	27997741	27997750	'Mm.ALL.txStart.600.100.fa_V$SP1_Q6_01_transfac_GCCCCGCCCA'
chr8	27997729	27997738	'Mm.ALL.txStart.600.100.fa_V$SP1_Q6_01_transfac_GCCCCGCCCC'
chr8	27997841	27997848	'Mm.ALL.txStart.600.100.fa_V$ZF5_01_transfac_GGGCGCGC'
chr8	27997839	27997846	'Mm.ALL.txStart.600.100.fa_V$ZF5_01_transfac_GCGCGCTG'
chr8	27997820	27997827	'Mm.ALL.txStart.600.100.fa_V$ZF5_01_transfac_GCGCGGGG'
chr8	27997742	27997749	'Mm.ALL.txStart.600.100.fa_V$ZF5_01_transfac_CCCCGCCC'
chr8	27997730	27997737	'Mm.ALL.txStart.600.100.fa_V$ZF5_01_transfac_CCCCGCCC'
track name=CAAT-box/NF-Y description="CAAT-box/NF-Y" color=255,204,102,
chr8	27997709	27997720	'Mm.ALL.txStart.600.100.fa_V$CAAT_01_transfac_TCATTGGCCGCC'
chr8	27997709	27997724	'Mm.ALL.txStart.600.100.fa_V$NFY_01_transfac_TGACTCATTGGCCGCC'
chr8	27997711	27997721	'Mm.ALL.txStart.600.100.fa_V$NFY_Q6_transfac_CTCATTGGCCG'
chr8	27997708	27997720	'Mm.ALL.txStart.600.100.fa_V$NFY_Q6_01_transfac_TCATTGGCCGCCG'
