# Supplementary material for: Positional bias of general and tissue-specific regulatory motifs in mouse gene promoters
Source: BMC Genomics. 2007 Dec 13;8:459. doi: 10.1186/1471-2164-8-459 (PMC2249607; doi:10.1186/1471-2164-8-459)
Supplement: Additional file 10 — contains the data in Additional files 8 and 9 in BED format, for visualization using UCSC Genome Browser. [file 1471-2164-8-459-S10.zip › BED/sites_genes.bed.NM_019911]

browser position chr3:81704690-81705389
track name=ALPHACP1 description="ALPHACP1" color=255,204,102,
chr3	81704860	81704870	'Mm.Adrenal.txStart.600.100.fa_V$ALPHACP1_01_transfac_CTGATTGGCTG'
track name=MEIS1BHOXA description="MEIS1BHOXA" color=51,102,0,
chr3	81705194	81705207	'Mm.Liver.txStart.600.100.fa_V$MEIS1BHOXA9_01_transfac_TGACATTTCAATAC'
track name=CAAT-box/NF-Y description="CAAT-box/NF-Y" color=255,204,102,
chr3	81704858	81704873	'Mm.ALL.txStart.600.100.fa_NF-Y_jaspar_core_GTGCTGATTGGCTGTG'
chr3	81704858	81704869	'Mm.ALL.txStart.600.100.fa_V$CAAT_01_transfac_TGATTGGCTGTG'
chr3	81704858	81704873	'Mm.ALL.txStart.600.100.fa_V$NFY_01_transfac_GTGCTGATTGGCTGTG'
chr3	81704858	81704871	'Mm.ALL.txStart.600.100.fa_V$NFY_C_transfac_GCTGATTGGCTGTG'
chr3	81704860	81704870	'Mm.ALL.txStart.600.100.fa_V$NFY_Q6_transfac_CTGATTGGCTG'
chr3	81704857	81704869	'Mm.ALL.txStart.600.100.fa_V$NFY_Q6_01_transfac_TGATTGGCTGTGT'
