# Supplementary material for: Positional bias of general and tissue-specific regulatory motifs in mouse gene promoters
Source: BMC Genomics. 2007 Dec 13;8:459. doi: 10.1186/1471-2164-8-459 (PMC2249607; doi:10.1186/1471-2164-8-459)
Supplement: Additional file 10 — contains the data in Additional files 8 and 9 in BED format, for visualization using UCSC Genome Browser. [file 1471-2164-8-459-S10.zip › BED/sites_genes.bed.NM_025874]

browser position chr17:53754475-53755174
track name=ALPHACP1 description="ALPHACP1" color=255,204,102,
chr17	53754649	53754659	'Mm.Adrenal.txStart.600.100.fa_V$ALPHACP1_01_transfac_CTCATTGGCTC'
track name=TFIII description="TFIII" color=255,0,0,
chr17	53754608	53754616	'Mm.Adrenal.txStart.600.100.fa_V$TFIII_Q6_transfac_GGACGGAGG'
track name=YY1/NF-E1 description="YY1/NF-E1" color=102,255,0,
chr17	53754506	53754514	'Mm.ALL.txStart.600.100.fa_V$YY1_Q6_transfac_AGGGATGGC'
track name=GC-box/Sp1 description="GC-box/Sp1" color=0,0,255,
chr17	53754689	53754695	'Mm.ALL.txStart.600.100.fa_V$ETF_Q6_transfac_GGGGCGG'
chr17	53754663	53754669	'Mm.ALL.txStart.600.100.fa_V$ETF_Q6_transfac_CCGGCGG'
chr17	53754578	53754584	'Mm.ALL.txStart.600.100.fa_V$ETF_Q6_transfac_GGGGCGG'
chr17	53754684	53754697	'Mm.ALL.txStart.600.100.fa_V$GC_01_transfac_GGGGGGCGGGGAAG'
chr17	53754572	53754586	'Mm.ALL.txStart.600.100.fa_V$GC_01_transfac_GGGGGGCGGATACA'
chr17	53754686	53754695	'Mm.ALL.txStart.600.100.fa_V$SP1_01_transfac_GGGGCGGGGA'
chr17	53754575	53754584	'Mm.ALL.txStart.600.100.fa_V$SP1_01_transfac_GGGGCGGATA'
chr17	53754687	53754696	'Mm.ALL.txStart.600.100.fa_V$SP1_Q2_01_transfac_GGGGGCGGGG'
chr17	53754576	53754585	'Mm.ALL.txStart.600.100.fa_V$SP1_Q2_01_transfac_GGGGGCGGAT'
chr17	53754685	53754697	'Mm.ALL.txStart.600.100.fa_V$SP1_Q4_01_transfac_GGGGGGCGGGGAA'
chr17	53754573	53754586	'Mm.ALL.txStart.600.100.fa_V$SP1_Q4_01_transfac_GGGGGGCGGATAC'
chr17	53754685	53754697	'Mm.ALL.txStart.600.100.fa_V$SP1_Q6_transfac_GGGGGGCGGGGAA'
chr17	53754573	53754586	'Mm.ALL.txStart.600.100.fa_V$SP1_Q6_transfac_GGGGGGCGGATAC'
chr17	53754686	53754695	'Mm.ALL.txStart.600.100.fa_V$SP1_Q6_01_transfac_GGGGCGGGGA'
chr17	53754575	53754584	'Mm.ALL.txStart.600.100.fa_V$SP1_Q6_01_transfac_GGGGCGGATA'
chr17	53754687	53754694	'Mm.ALL.txStart.600.100.fa_V$ZF5_01_transfac_GGGCGGGG'
track name=CAAT-box/NF-Y description="CAAT-box/NF-Y" color=255,204,102,
chr17	53754647	53754658	'Mm.ALL.txStart.600.100.fa_V$CAAT_01_transfac_TCATTGGCTCGC'
chr17	53754647	53754662	'Mm.ALL.txStart.600.100.fa_V$NFY_01_transfac_CGCCTCATTGGCTCGC'
chr17	53754649	53754659	'Mm.ALL.txStart.600.100.fa_V$NFY_Q6_transfac_CTCATTGGCTC'
chr17	53754646	53754658	'Mm.ALL.txStart.600.100.fa_V$NFY_Q6_01_transfac_TCATTGGCTCGCG'
