# Supplementary material for: Positional bias of general and tissue-specific regulatory motifs in mouse gene promoters
Source: BMC Genomics. 2007 Dec 13;8:459. doi: 10.1186/1471-2164-8-459 (PMC2249607; doi:10.1186/1471-2164-8-459)
Supplement: Additional file 10 — contains the data in Additional files 8 and 9 in BED format, for visualization using UCSC Genome Browser. [file 1471-2164-8-459-S10.zip › BED/sites_genes.bed.NM_178672]

browser position chr5:73366272-73366971
track name=ALPHACP1 description="ALPHACP1" color=255,204,102,
chr5	73366414	73366424	'Mm.Adrenal.txStart.600.100.fa_V$ALPHACP1_01_transfac_CAGCCAATGAG'
track name=CAAT_B description="CAAT_B" color=255,204,102,
chr5	73366416	73366424	'Mm.Trigeminus.txStart.600.100.fa_V$ACAAT_B_transfac_CAGCCAATG'
track name=GC-box/Sp1 description="GC-box/Sp1" color=0,0,255,
chr5	73366430	73366437	'Mm.ALL.txStart.600.100.fa_V$ZF5_01_transfac_CCGCGCGC'
chr5	73366389	73366396	'Mm.ALL.txStart.600.100.fa_V$ZF5_01_transfac_CCGCGCGC'
chr5	73366387	73366394	'Mm.ALL.txStart.600.100.fa_V$ZF5_01_transfac_GCGCGCGC'
chr5	73366385	73366392	'Mm.ALL.txStart.600.100.fa_V$ZF5_01_transfac_GCGCGCGA'
track name=GABP/ETS description="GABP/ETS" color=255,0,255,
chr5	73366468	73366481	'Mm.ALL.txStart.600.100.fa_V$ELK1_02_transfac_CACATTCCGTTCCT'
chr5	73366438	73366451	'Mm.ALL.txStart.600.100.fa_V$ELK1_02_transfac_TTCCTTCCGCCAGC'
track name=CREB/ATF description="CREB/ATF" color=153,102,102,
chr5	73366397	73366410	'Mm.ALL.txStart.600.100.fa_V$ATF_01_transfac_CTAAGACGTCATCA'
chr5	73366368	73366382	'Mm.ALL.txStart.600.100.fa_V$ATF_01_transfac_GCCGAGCGTCAGAG'
chr5	73366396	73366407	'Mm.ALL.txStart.600.100.fa_V$CREB_02_transfac_AGACGTCATCAC'
chr5	73366367	73366379	'Mm.ALL.txStart.600.100.fa_V$CREB_02_transfac_GAGCGTCAGAGA'
chr5	73366398	73366409	'Mm.ALL.txStart.600.100.fa_V$CREBP1_Q2_transfac_TAAGACGTCATC'
chr5	73366398	73366409	'Mm.ALL.txStart.600.100.fa_V$CREB_Q2_transfac_TAAGACGTCATC'
chr5	73366369	73366381	'Mm.ALL.txStart.600.100.fa_V$CREB_Q2_transfac_CCGAGCGTCAGA'
chr5	73366396	73366409	'Mm.ALL.txStart.600.100.fa_V$CREB_Q2_01_transfac_TAAGACGTCATCAC'
chr5	73366367	73366381	'Mm.ALL.txStart.600.100.fa_V$CREB_Q2_01_transfac_CCGAGCGTCAGAGA'
chr5	73366398	73366409	'Mm.ALL.txStart.600.100.fa_V$CREB_Q4_transfac_TAAGACGTCATC'
chr5	73366369	73366381	'Mm.ALL.txStart.600.100.fa_V$CREB_Q4_transfac_CCGAGCGTCAGA'
track name=E2F description="E2F" color=102,0,204,
chr5	73366429	73366444	'Mm.ALL.txStart.600.100.fa_V$E2F1_Q3_01_transfac_CGCCAGCCCGCGCGCC'
chr5	73366388	73366403	'Mm.ALL.txStart.600.100.fa_V$E2F1_Q3_01_transfac_GTCATCACCGCGCGCG'
chr5	73366380	73366395	'Mm.ALL.txStart.600.100.fa_V$E2F1_Q3_01_transfac_CGCGCGCGCGAACGCC'
track name=CAAT-box/NF-Y description="CAAT-box/NF-Y" color=255,204,102,
chr5	73366411	73366426	'Mm.ALL.txStart.600.100.fa_NF-Y_jaspar_core_ATCAGCCAATGAGCGC'
chr5	73366415	73366426	'Mm.ALL.txStart.600.100.fa_V$CAAT_01_transfac_ATCAGCCAATGA'
chr5	73366411	73366426	'Mm.ALL.txStart.600.100.fa_V$NFY_01_transfac_ATCAGCCAATGAGCGC'
chr5	73366414	73366424	'Mm.ALL.txStart.600.100.fa_V$NFY_Q6_transfac_CAGCCAATGAG'
chr5	73366415	73366427	'Mm.ALL.txStart.600.100.fa_V$NFY_Q6_01_transfac_GATCAGCCAATGA'
