# Supplementary material for: Positional bias of general and tissue-specific regulatory motifs in mouse gene promoters
Source: BMC Genomics. 2007 Dec 13;8:459. doi: 10.1186/1471-2164-8-459 (PMC2249607; doi:10.1186/1471-2164-8-459)
Supplement: Additional file 10 — contains the data in Additional files 8 and 9 in BED format, for visualization using UCSC Genome Browser. [file 1471-2164-8-459-S10.zip › BED/sites_genes.bed.NM_145565]

browser position chr5:119627755-119628454
track name=ALPHACP1 description="ALPHACP1" color=255,204,102,
chr5	119628278	119628288	'Mm.Adrenal.txStart.600.100.fa_V$ALPHACP1_01_transfac_CTCATTGGCTA'
track name=GC-box/Sp1 description="GC-box/Sp1" color=0,0,255,
chr5	119628212	119628218	'Mm.ALL.txStart.600.100.fa_V$ETF_Q6_transfac_CCGCCCA'
chr5	119628236	119628242	'Mm.ALL.txStart.600.100.fa_V$ETF_Q6_transfac_GGGGCGG'
chr5	119628234	119628247	'Mm.ALL.txStart.600.100.fa_V$GC_01_transfac_AGGGGGCGGAGCTT'
chr5	119628236	119628245	'Mm.ALL.txStart.600.100.fa_V$SP1_01_transfac_GGGGCGGAGC'
chr5	119628210	119628219	'Mm.ALL.txStart.600.100.fa_V$SP1_Q2_01_transfac_GGCCGCCCAG'
chr5	119628235	119628244	'Mm.ALL.txStart.600.100.fa_V$SP1_Q2_01_transfac_GGGGGCGGAG'
chr5	119628208	119628220	'Mm.ALL.txStart.600.100.fa_V$SP1_Q4_01_transfac_GTGGCCGCCCAGC'
chr5	119628234	119628246	'Mm.ALL.txStart.600.100.fa_V$SP1_Q4_01_transfac_AGGGGGCGGAGCT'
chr5	119628208	119628220	'Mm.ALL.txStart.600.100.fa_V$SP1_Q6_transfac_GTGGCCGCCCAGC'
chr5	119628234	119628246	'Mm.ALL.txStart.600.100.fa_V$SP1_Q6_transfac_AGGGGGCGGAGCT'
chr5	119628209	119628218	'Mm.ALL.txStart.600.100.fa_V$SP1_Q6_01_transfac_TGGCCGCCCA'
chr5	119628236	119628245	'Mm.ALL.txStart.600.100.fa_V$SP1_Q6_01_transfac_GGGGCGGAGC'
track name=CAAT-box/NF-Y description="CAAT-box/NF-Y" color=255,204,102,
chr5	119628279	119628290	'Mm.ALL.txStart.600.100.fa_V$CAAT_01_transfac_TCATTGGCTACC'
chr5	119628275	119628290	'Mm.ALL.txStart.600.100.fa_V$NFY_01_transfac_GGCCTCATTGGCTACC'
chr5	119628278	119628288	'Mm.ALL.txStart.600.100.fa_V$NFY_Q6_transfac_CTCATTGGCTA'
chr5	119628279	119628291	'Mm.ALL.txStart.600.100.fa_V$NFY_Q6_01_transfac_TCATTGGCTACCC'
