# Supplementary material for: Positional bias of general and tissue-specific regulatory motifs in mouse gene promoters
Source: BMC Genomics. 2007 Dec 13;8:459. doi: 10.1186/1471-2164-8-459 (PMC2249607; doi:10.1186/1471-2164-8-459)
Supplement: Additional file 10 — contains the data in Additional files 8 and 9 in BED format, for visualization using UCSC Genome Browser. [file 1471-2164-8-459-S10.zip › BED/sites_genes.bed.NM_177101]

browser position chr6:150076881-150077580
track name=ALPHACP1 description="ALPHACP1" color=255,204,102,
chr6	150077426	150077436	'Mm.Adrenal.txStart.600.100.fa_V$ALPHACP1_01_transfac_CTCATTGGTTC'
track name=GC-box/Sp1 description="GC-box/Sp1" color=0,0,255,
chr6	150077373	150077379	'Mm.ALL.txStart.600.100.fa_V$ETF_Q6_transfac_AGGGCGG'
chr6	150077404	150077410	'Mm.ALL.txStart.600.100.fa_V$ETF_Q6_transfac_CGGGCGG'
chr6	150077446	150077452	'Mm.ALL.txStart.600.100.fa_V$ETF_Q6_transfac_CCGCCTT'
chr6	150077371	150077384	'Mm.ALL.txStart.600.100.fa_V$GC_01_transfac_AGAGGGCGGAGCCG'
chr6	150077402	150077415	'Mm.ALL.txStart.600.100.fa_V$GC_01_transfac_TCCGGGCGGCCCCG'
chr6	150077373	150077382	'Mm.ALL.txStart.600.100.fa_V$SP1_01_transfac_AGGGCGGAGC'
chr6	150077443	150077452	'Mm.ALL.txStart.600.100.fa_V$SP1_01_transfac_TCGCCGCCTT'
chr6	150077372	150077381	'Mm.ALL.txStart.600.100.fa_V$SP1_Q2_01_transfac_GAGGGCGGAG'
chr6	150077403	150077412	'Mm.ALL.txStart.600.100.fa_V$SP1_Q2_01_transfac_CCGGGCGGCC'
chr6	150077371	150077383	'Mm.ALL.txStart.600.100.fa_V$SP1_Q4_01_transfac_AGAGGGCGGAGCC'
chr6	150077402	150077414	'Mm.ALL.txStart.600.100.fa_V$SP1_Q4_01_transfac_TCCGGGCGGCCCC'
chr6	150077371	150077383	'Mm.ALL.txStart.600.100.fa_V$SP1_Q6_transfac_AGAGGGCGGAGCC'
chr6	150077402	150077414	'Mm.ALL.txStart.600.100.fa_V$SP1_Q6_transfac_TCCGGGCGGCCCC'
chr6	150077373	150077382	'Mm.ALL.txStart.600.100.fa_V$SP1_Q6_01_transfac_AGGGCGGAGC'
chr6	150077404	150077413	'Mm.ALL.txStart.600.100.fa_V$SP1_Q6_01_transfac_CGGGCGGCCC'
track name=GABP/ETS description="GABP/ETS" color=255,0,255,
chr6	150077414	150077427	'Mm.ALL.txStart.600.100.fa_V$ELK1_02_transfac_CGCGTTCCGCGTCT'
track name=CAAT-box/NF-Y description="CAAT-box/NF-Y" color=255,204,102,
chr6	150077427	150077438	'Mm.ALL.txStart.600.100.fa_V$CAAT_01_transfac_TCATTGGTTCCA'
chr6	150077423	150077438	'Mm.ALL.txStart.600.100.fa_V$NFY_01_transfac_CGTCTCATTGGTTCCA'
chr6	150077426	150077436	'Mm.ALL.txStart.600.100.fa_V$NFY_Q6_transfac_CTCATTGGTTC'
chr6	150077427	150077439	'Mm.ALL.txStart.600.100.fa_V$NFY_Q6_01_transfac_TCATTGGTTCCAA'
