# Supplementary material for: Positional bias of general and tissue-specific regulatory motifs in mouse gene promoters
Source: BMC Genomics. 2007 Dec 13;8:459. doi: 10.1186/1471-2164-8-459 (PMC2249607; doi:10.1186/1471-2164-8-459)
Supplement: Additional file 10 — contains the data in Additional files 8 and 9 in BED format, for visualization using UCSC Genome Browser. [file 1471-2164-8-459-S10.zip › BED/sites_genes.bed.NM_175439]

browser position chr1:55537781-55538480
track name=ALPHACP1 description="ALPHACP1" color=255,204,102,
chr1	55538298	55538308	'Mm.Adrenal.txStart.600.100.fa_V$ALPHACP1_01_transfac_TTCATTGGCTT'
track name=GC-box/Sp1 description="GC-box/Sp1" color=0,0,255,
chr1	55538212	55538218	'Mm.ALL.txStart.600.100.fa_V$ETF_Q6_transfac_CCGCCGG'
chr1	55538223	55538229	'Mm.ALL.txStart.600.100.fa_V$ETF_Q6_transfac_CCGCCCC'
chr1	55538252	55538258	'Mm.ALL.txStart.600.100.fa_V$ETF_Q6_transfac_GAGGCGG'
chr1	55538267	55538273	'Mm.ALL.txStart.600.100.fa_V$ETF_Q6_transfac_CGGGCGG'
chr1	55538320	55538326	'Mm.ALL.txStart.600.100.fa_V$ETF_Q6_transfac_GCGGCGG'
chr1	55538370	55538376	'Mm.ALL.txStart.600.100.fa_V$ETF_Q6_transfac_CCGCCTC'
chr1	55538218	55538231	'Mm.ALL.txStart.600.100.fa_V$GC_01_transfac_GCCACCCGCCCCTG'
chr1	55538250	55538263	'Mm.ALL.txStart.600.100.fa_V$GC_01_transfac_TGGAGGCGGGGGAG'
chr1	55538265	55538278	'Mm.ALL.txStart.600.100.fa_V$GC_01_transfac_TGCGGGCGGGGCCG'
chr1	55538365	55538378	'Mm.ALL.txStart.600.100.fa_V$GC_01_transfac_GAACACCGCCTCCA'
chr1	55538209	55538218	'Mm.ALL.txStart.600.100.fa_V$SP1_01_transfac_CTCCCGCCGG'
chr1	55538220	55538229	'Mm.ALL.txStart.600.100.fa_V$SP1_01_transfac_CACCCGCCCC'
chr1	55538252	55538261	'Mm.ALL.txStart.600.100.fa_V$SP1_01_transfac_GAGGCGGGGG'
chr1	55538267	55538276	'Mm.ALL.txStart.600.100.fa_V$SP1_01_transfac_CGGGCGGGGC'
chr1	55538367	55538376	'Mm.ALL.txStart.600.100.fa_V$SP1_01_transfac_ACACCGCCTC'
chr1	55538221	55538230	'Mm.ALL.txStart.600.100.fa_V$SP1_Q2_01_transfac_ACCCGCCCCT'
chr1	55538251	55538260	'Mm.ALL.txStart.600.100.fa_V$SP1_Q2_01_transfac_GGAGGCGGGG'
chr1	55538266	55538275	'Mm.ALL.txStart.600.100.fa_V$SP1_Q2_01_transfac_GCGGGCGGGG'
chr1	55538219	55538231	'Mm.ALL.txStart.600.100.fa_V$SP1_Q4_01_transfac_CCACCCGCCCCTG'
chr1	55538250	55538262	'Mm.ALL.txStart.600.100.fa_V$SP1_Q4_01_transfac_TGGAGGCGGGGGA'
chr1	55538265	55538277	'Mm.ALL.txStart.600.100.fa_V$SP1_Q4_01_transfac_TGCGGGCGGGGCC'
chr1	55538219	55538231	'Mm.ALL.txStart.600.100.fa_V$SP1_Q6_transfac_CCACCCGCCCCTG'
chr1	55538250	55538262	'Mm.ALL.txStart.600.100.fa_V$SP1_Q6_transfac_TGGAGGCGGGGGA'
chr1	55538265	55538277	'Mm.ALL.txStart.600.100.fa_V$SP1_Q6_transfac_TGCGGGCGGGGCC'
chr1	55538366	55538378	'Mm.ALL.txStart.600.100.fa_V$SP1_Q6_transfac_AACACCGCCTCCA'
chr1	55538220	55538229	'Mm.ALL.txStart.600.100.fa_V$SP1_Q6_01_transfac_CACCCGCCCC'
chr1	55538252	55538261	'Mm.ALL.txStart.600.100.fa_V$SP1_Q6_01_transfac_GAGGCGGGGG'
chr1	55538267	55538276	'Mm.ALL.txStart.600.100.fa_V$SP1_Q6_01_transfac_CGGGCGGGGC'
chr1	55538229	55538236	'Mm.ALL.txStart.600.100.fa_V$ZF5_01_transfac_CTGCGCGC'
chr1	55538231	55538238	'Mm.ALL.txStart.600.100.fa_V$ZF5_01_transfac_GCGCGCTG'
chr1	55538268	55538275	'Mm.ALL.txStart.600.100.fa_V$ZF5_01_transfac_GGGCGGGG'
chr1	55538343	55538350	'Mm.ALL.txStart.600.100.fa_V$ZF5_01_transfac_ACGCGCCC'
track name=GABP/ETS description="GABP/ETS" color=255,0,255,
chr1	55538313	55538322	'Mm.ALL.txStart.600.100.fa_GABPA_jaspar_core_GCCGGAAGCG'
chr1	55538311	55538320	'Mm.ALL.txStart.600.100.fa_ELK1_jaspar_core_GCGCCGGAAG'
chr1	55538313	55538321	'Mm.ALL.txStart.600.100.fa_ELK4_jaspar_core_GCCGGAAGC'
chr1	55538303	55538316	'Mm.ALL.txStart.600.100.fa_V$ELK1_02_transfac_TGGCTTCCGCGCCG'
chr1	55538310	55538323	'Mm.ALL.txStart.600.100.fa_V$ELK1_02_transfac_CGCGCCGGAAGCGG'
chr1	55538313	55538324	'Mm.ALL.txStart.600.100.fa_V$GABP_B_transfac_GCCGGAAGCGGC'
track name=CAAT-box/NF-Y description="CAAT-box/NF-Y" color=255,204,102,
chr1	55538299	55538310	'Mm.ALL.txStart.600.100.fa_V$CAAT_01_transfac_TCATTGGCTTCC'
chr1	55538295	55538310	'Mm.ALL.txStart.600.100.fa_V$NFY_01_transfac_CCGTTCATTGGCTTCC'
chr1	55538298	55538308	'Mm.ALL.txStart.600.100.fa_V$NFY_Q6_transfac_TTCATTGGCTT'
chr1	55538299	55538311	'Mm.ALL.txStart.600.100.fa_V$NFY_Q6_01_transfac_TCATTGGCTTCCG'
