# Supplementary material for: Positional bias of general and tissue-specific regulatory motifs in mouse gene promoters
Source: BMC Genomics. 2007 Dec 13;8:459. doi: 10.1186/1471-2164-8-459 (PMC2249607; doi:10.1186/1471-2164-8-459)
Supplement: Additional file 10 — contains the data in Additional files 8 and 9 in BED format, for visualization using UCSC Genome Browser. [file 1471-2164-8-459-S10.zip › BED/sites_genes.bed.NM_173445]

browser position chr7:74124438-74125137
track name=ALPHACP1 description="ALPHACP1" color=255,204,102,
chr7	74124625	74124635	'Mm.Adrenal.txStart.600.100.fa_V$ALPHACP1_01_transfac_CTCATTGGCTC'
track name=GABP/ETS description="GABP/ETS" color=255,0,255,
chr7	74124560	74124575	'Mm.ALL.txStart.600.100.fa_V$ELK1_01_transfac_TACAGCTTCCTGTTTG'
track name=CAAT-box/NF-Y description="CAAT-box/NF-Y" color=255,204,102,
chr7	74124623	74124638	'Mm.ALL.txStart.600.100.fa_NF-Y_jaspar_core_GCACTCATTGGCTCAG'
chr7	74124588	74124603	'Mm.ALL.txStart.600.100.fa_NF-Y_jaspar_core_CTGGGCCAATCAGTGA'
chr7	74124623	74124634	'Mm.ALL.txStart.600.100.fa_V$CAAT_01_transfac_TCATTGGCTCAG'
chr7	74124592	74124603	'Mm.ALL.txStart.600.100.fa_V$CAAT_01_transfac_CTGGGCCAATCA'
chr7	74124623	74124638	'Mm.ALL.txStart.600.100.fa_V$NFY_01_transfac_GCACTCATTGGCTCAG'
chr7	74124588	74124603	'Mm.ALL.txStart.600.100.fa_V$NFY_01_transfac_CTGGGCCAATCAGTGA'
chr7	74124590	74124603	'Mm.ALL.txStart.600.100.fa_V$NFY_C_transfac_CTGGGCCAATCAGT'
chr7	74124625	74124635	'Mm.ALL.txStart.600.100.fa_V$NFY_Q6_transfac_CTCATTGGCTC'
chr7	74124591	74124601	'Mm.ALL.txStart.600.100.fa_V$NFY_Q6_transfac_GGGCCAATCAG'
chr7	74124622	74124634	'Mm.ALL.txStart.600.100.fa_V$NFY_Q6_01_transfac_TCATTGGCTCAGT'
chr7	74124592	74124604	'Mm.ALL.txStart.600.100.fa_V$NFY_Q6_01_transfac_CCTGGGCCAATCA'
