# Supplementary material for: Positional bias of general and tissue-specific regulatory motifs in mouse gene promoters
Source: BMC Genomics. 2007 Dec 13;8:459. doi: 10.1186/1471-2164-8-459 (PMC2249607; doi:10.1186/1471-2164-8-459)
Supplement: Additional file 10 — contains the data in Additional files 8 and 9 in BED format, for visualization using UCSC Genome Browser. [file 1471-2164-8-459-S10.zip › BED/sites_genes.bed.NM_018863]

browser position chr2:129213588-129214287
track name=ALPHACP1 description="ALPHACP1" color=255,204,102,
chr2	129213793	129213803	'Mm.Cortex.txStart.600.100.fa_V$ALPHACP1_01_transfac_CCCATTGGCTC'
track name=YY1/NF-E1 description="YY1/NF-E1" color=102,255,0,
chr2	129213693	129213701	'Mm.ALL.txStart.600.100.fa_V$YY1_Q6_transfac_GCCATAGGG'
track name=TATA-box description="TATA-box" color=255,0,0,
chr2	129213716	129213730	'Mm.ALL.txStart.600.100.fa_TBP_jaspar_core_CTATAAAAGGGGAAT'
track name=GABP/ETS description="GABP/ETS" color=255,0,255,
chr2	129213664	129213675	'Mm.ALL.txStart.600.100.fa_V$GABP_B_transfac_GTCGCTTCCTCT'
track name=CAAT-box/NF-Y description="CAAT-box/NF-Y" color=255,204,102,
chr2	129213791	129213806	'Mm.ALL.txStart.600.100.fa_NF-Y_jaspar_core_TCCCCCATTGGCTCCT'
chr2	129213791	129213802	'Mm.ALL.txStart.600.100.fa_V$CAAT_01_transfac_CCATTGGCTCCT'
chr2	129213791	129213806	'Mm.ALL.txStart.600.100.fa_V$NFY_01_transfac_TCCCCCATTGGCTCCT'
chr2	129213793	129213803	'Mm.ALL.txStart.600.100.fa_V$NFY_Q6_transfac_CCCATTGGCTC'
chr2	129213790	129213802	'Mm.ALL.txStart.600.100.fa_V$NFY_Q6_01_transfac_CCATTGGCTCCTG'
