# Supplementary material for: Positional bias of general and tissue-specific regulatory motifs in mouse gene promoters
Source: BMC Genomics. 2007 Dec 13;8:459. doi: 10.1186/1471-2164-8-459 (PMC2249607; doi:10.1186/1471-2164-8-459)
Supplement: Additional file 10 — contains the data in Additional files 8 and 9 in BED format, for visualization using UCSC Genome Browser. [file 1471-2164-8-459-S10.zip › BED/sites_genes.bed.NM_025659]

browser position chr11:95663149-95663848
track name=ALPHACP1 description="ALPHACP1" color=255,204,102,
chr11	95663294	95663304	'Mm.Cortex.txStart.600.100.fa_V$ALPHACP1_01_transfac_CGGCCAATCAG'
track name=YY1/NF-E1 description="YY1/NF-E1" color=102,255,0,
chr11	95663229	95663237	'Mm.ALL.txStart.600.100.fa_V$YY1_Q6_transfac_AGCCATGGC'
chr11	95663228	95663236	'Mm.ALL.txStart.600.100.fa_V$YY1_Q6_transfac_GCCATGGCG'
track name=CAAT-box/NF-Y description="CAAT-box/NF-Y" color=255,204,102,
chr11	95663291	95663306	'Mm.ALL.txStart.600.100.fa_NF-Y_jaspar_core_AGCGGCCAATCAGGGG'
chr11	95663295	95663306	'Mm.ALL.txStart.600.100.fa_V$CAAT_01_transfac_AGCGGCCAATCA'
chr11	95663291	95663306	'Mm.ALL.txStart.600.100.fa_V$NFY_01_transfac_AGCGGCCAATCAGGGG'
chr11	95663293	95663306	'Mm.ALL.txStart.600.100.fa_V$NFY_C_transfac_AGCGGCCAATCAGG'
chr11	95663294	95663304	'Mm.ALL.txStart.600.100.fa_V$NFY_Q6_transfac_CGGCCAATCAG'
chr11	95663295	95663307	'Mm.ALL.txStart.600.100.fa_V$NFY_Q6_01_transfac_GAGCGGCCAATCA'
