# Supplementary material for: Positional bias of general and tissue-specific regulatory motifs in mouse gene promoters
Source: BMC Genomics. 2007 Dec 13;8:459. doi: 10.1186/1471-2164-8-459 (PMC2249607; doi:10.1186/1471-2164-8-459)
Supplement: Additional file 10 — contains the data in Additional files 8 and 9 in BED format, for visualization using UCSC Genome Browser. [file 1471-2164-8-459-S10.zip › BED/sites_genes.bed.NM_172659]

browser position chr2:26960052-26960751
track name=ALPHACP1 description="ALPHACP1" color=255,204,102,
chr2	26960201	26960211	'Mm.Cortex.txStart.600.100.fa_V$ALPHACP1_01_transfac_CTCATTGGACA'
track name=GC-box/Sp1 description="GC-box/Sp1" color=0,0,255,
chr2	26960320	26960326	'Mm.ALL.txStart.600.100.fa_V$ETF_Q6_transfac_CAGGCGG'
chr2	26960178	26960184	'Mm.ALL.txStart.600.100.fa_V$ETF_Q6_transfac_CCGCCCT'
chr2	26960153	26960159	'Mm.ALL.txStart.600.100.fa_V$ETF_Q6_transfac_AGGGCGG'
chr2	26960176	26960189	'Mm.ALL.txStart.600.100.fa_V$GC_01_transfac_CAGGGCCGCCCTGC'
chr2	26960147	26960161	'Mm.ALL.txStart.600.100.fa_V$GC_01_transfac_GTAGGGCGGAGCTT'
chr2	26960149	26960159	'Mm.ALL.txStart.600.100.fa_V$SP1_01_transfac_AGGGCGGAGC'
chr2	26960177	26960186	'Mm.ALL.txStart.600.100.fa_V$SP1_Q2_01_transfac_GGCCGCCCTG'
chr2	26960150	26960160	'Mm.ALL.txStart.600.100.fa_V$SP1_Q2_01_transfac_TAGGGCGGAG'
chr2	26960176	26960188	'Mm.ALL.txStart.600.100.fa_V$SP1_Q4_01_transfac_AGGGCCGCCCTGC'
chr2	26960148	26960161	'Mm.ALL.txStart.600.100.fa_V$SP1_Q4_01_transfac_GTAGGGCGGAGCT'
chr2	26960176	26960188	'Mm.ALL.txStart.600.100.fa_V$SP1_Q6_transfac_AGGGCCGCCCTGC'
chr2	26960148	26960161	'Mm.ALL.txStart.600.100.fa_V$SP1_Q6_transfac_GTAGGGCGGAGCT'
chr2	26960178	26960187	'Mm.ALL.txStart.600.100.fa_V$SP1_Q6_01_transfac_GGGCCGCCCT'
chr2	26960149	26960159	'Mm.ALL.txStart.600.100.fa_V$SP1_Q6_01_transfac_AGGGCGGAGC'
track name=CAAT-box/NF-Y description="CAAT-box/NF-Y" color=255,204,102,
chr2	26960163	26960178	'Mm.ALL.txStart.600.100.fa_NF-Y_jaspar_core_TGCAGCCAATCGCATC'
chr2	26960199	26960210	'Mm.ALL.txStart.600.100.fa_V$CAAT_01_transfac_TCATTGGACAGC'
chr2	26960167	26960178	'Mm.ALL.txStart.600.100.fa_V$CAAT_01_transfac_TGCAGCCAATCG'
chr2	26960199	26960214	'Mm.ALL.txStart.600.100.fa_V$NFY_01_transfac_TGTCTCATTGGACAGC'
chr2	26960163	26960178	'Mm.ALL.txStart.600.100.fa_V$NFY_01_transfac_TGCAGCCAATCGCATC'
chr2	26960201	26960211	'Mm.ALL.txStart.600.100.fa_V$NFY_Q6_transfac_CTCATTGGACA'
chr2	26960166	26960176	'Mm.ALL.txStart.600.100.fa_V$NFY_Q6_transfac_CAGCCAATCGC'
chr2	26960198	26960210	'Mm.ALL.txStart.600.100.fa_V$NFY_Q6_01_transfac_TCATTGGACAGCA'
chr2	26960167	26960179	'Mm.ALL.txStart.600.100.fa_V$NFY_Q6_01_transfac_CTGCAGCCAATCG'
