# Supplementary material for: Positional bias of general and tissue-specific regulatory motifs in mouse gene promoters
Source: BMC Genomics. 2007 Dec 13;8:459. doi: 10.1186/1471-2164-8-459 (PMC2249607; doi:10.1186/1471-2164-8-459)
Supplement: Additional file 10 — contains the data in Additional files 8 and 9 in BED format, for visualization using UCSC Genome Browser. [file 1471-2164-8-459-S10.zip › BED/sites_genes.bed.NM_175398]

browser position chr3:105499907-105500606
track name=ALPHACP1 description="ALPHACP1" color=255,204,102,
chr3	105500425	105500435	'Mm.Cortex.txStart.600.100.fa_V$ALPHACP1_01_transfac_CTCATTGGCTG'
track name=GC-box/Sp1 description="GC-box/Sp1" color=0,0,255,
chr3	105500449	105500455	'Mm.ALL.txStart.600.100.fa_V$ETF_Q6_transfac_CCGCCCC'
chr3	105500444	105500457	'Mm.ALL.txStart.600.100.fa_V$GC_01_transfac_TTCCTCCGCCCCTA'
chr3	105500446	105500455	'Mm.ALL.txStart.600.100.fa_V$SP1_01_transfac_CCTCCGCCCC'
chr3	105500447	105500456	'Mm.ALL.txStart.600.100.fa_V$SP1_Q2_01_transfac_CTCCGCCCCT'
chr3	105500445	105500457	'Mm.ALL.txStart.600.100.fa_V$SP1_Q4_01_transfac_TCCTCCGCCCCTA'
chr3	105500445	105500457	'Mm.ALL.txStart.600.100.fa_V$SP1_Q6_transfac_TCCTCCGCCCCTA'
chr3	105500446	105500455	'Mm.ALL.txStart.600.100.fa_V$SP1_Q6_01_transfac_CCTCCGCCCC'
track name=GABP/ETS description="GABP/ETS" color=255,0,255,
chr3	105500388	105500399	'Mm.ALL.txStart.600.100.fa_V$GABP_B_transfac_CGCTCTTCCCAT'
track name=E2F description="E2F" color=102,0,204,
chr3	105500527	105500542	'Mm.ALL.txStart.600.100.fa_V$E2F1_Q3_01_transfac_TCAGCGCGGATAAGGG'
track name=CAAT-box/NF-Y description="CAAT-box/NF-Y" color=255,204,102,
chr3	105500392	105500407	'Mm.ALL.txStart.600.100.fa_NF-Y_jaspar_core_CTTCCCATTGGCCGAA'
chr3	105500422	105500437	'Mm.ALL.txStart.600.100.fa_NF-Y_jaspar_core_GTTCTCATTGGCTGCT'
chr3	105500396	105500407	'Mm.ALL.txStart.600.100.fa_V$CAAT_01_transfac_CCATTGGCCGAA'
chr3	105500426	105500437	'Mm.ALL.txStart.600.100.fa_V$CAAT_01_transfac_TCATTGGCTGCT'
chr3	105500392	105500407	'Mm.ALL.txStart.600.100.fa_V$NFY_01_transfac_CTTCCCATTGGCCGAA'
chr3	105500422	105500437	'Mm.ALL.txStart.600.100.fa_V$NFY_01_transfac_GTTCTCATTGGCTGCT'
chr3	105500395	105500405	'Mm.ALL.txStart.600.100.fa_V$NFY_Q6_transfac_CCCATTGGCCG'
chr3	105500425	105500435	'Mm.ALL.txStart.600.100.fa_V$NFY_Q6_transfac_CTCATTGGCTG'
chr3	105500396	105500408	'Mm.ALL.txStart.600.100.fa_V$NFY_Q6_01_transfac_CCATTGGCCGAAG'
chr3	105500426	105500438	'Mm.ALL.txStart.600.100.fa_V$NFY_Q6_01_transfac_TCATTGGCTGCTG'
