# Supplementary material for: Positional bias of general and tissue-specific regulatory motifs in mouse gene promoters
Source: BMC Genomics. 2007 Dec 13;8:459. doi: 10.1186/1471-2164-8-459 (PMC2249607; doi:10.1186/1471-2164-8-459)
Supplement: Additional file 10 — contains the data in Additional files 8 and 9 in BED format, for visualization using UCSC Genome Browser. [file 1471-2164-8-459-S10.zip › BED/sites_genes.bed.NM_021560]

browser position chr3:17384371-17385070
track name=ALPHACP1 description="ALPHACP1" color=255,204,102,
chr3	17384900	17384910	'Mm.Cortex.txStart.600.100.fa_V$ALPHACP1_01_transfac_CTGATTGGGTA'
track name=GC-box/Sp1 description="GC-box/Sp1" color=0,0,255,
chr3	17384989	17384995	'Mm.ALL.txStart.600.100.fa_V$ETF_Q6_transfac_GTGGCGG'
chr3	17384992	17384998	'Mm.ALL.txStart.600.100.fa_V$ETF_Q6_transfac_GCGGCGG'
track name=CAAT-box/NF-Y description="CAAT-box/NF-Y" color=255,204,102,
chr3	17384901	17384912	'Mm.ALL.txStart.600.100.fa_V$CAAT_01_transfac_TGATTGGGTAGA'
chr3	17384897	17384912	'Mm.ALL.txStart.600.100.fa_V$NFY_01_transfac_AACCTGATTGGGTAGA'
chr3	17384899	17384912	'Mm.ALL.txStart.600.100.fa_V$NFY_C_transfac_CCTGATTGGGTAGA'
chr3	17384900	17384910	'Mm.ALL.txStart.600.100.fa_V$NFY_Q6_transfac_CTGATTGGGTA'
chr3	17384901	17384913	'Mm.ALL.txStart.600.100.fa_V$NFY_Q6_01_transfac_TGATTGGGTAGAA'
