# Supplementary material for: Positional bias of general and tissue-specific regulatory motifs in mouse gene promoters
Source: BMC Genomics. 2007 Dec 13;8:459. doi: 10.1186/1471-2164-8-459 (PMC2249607; doi:10.1186/1471-2164-8-459)
Supplement: Additional file 10 — contains the data in Additional files 8 and 9 in BED format, for visualization using UCSC Genome Browser. [file 1471-2164-8-459-S10.zip › BED/sites_genes.bed.NM_008206]

browser position chr17:31797402-31798101
track name=ALPHACP1 description="ALPHACP1" color=255,204,102,
chr17	31797903	31797913	'Mm.Thymus.txStart.600.100.fa_V$ALPHACP1_01_transfac_CTGATTGGCTG'
track name=ETS168 description="ETS168" color=255,0,255,
chr17	31797977	31797984	'Mm.Spleen.txStart.600.100.fa_V$CETS168_Q6_transfac_GCTTCCCA'
track name=PU1 description="PU1" color=255,0,255,
chr17	31797978	31797985	'Mm.Spleen.txStart.600.100.fa_V$PU1_Q6_transfac_CTTCCCAA'
track name=YY1/NF-E1 description="YY1/NF-E1" color=102,255,0,
chr17	31798085	31798104	'Mm.ALL.txStart.600.100.fa_V$YY1_02_transfac_TAAGGGCCATCAAGGGTANN'
chr17	31798090	31798098	'Mm.ALL.txStart.600.100.fa_V$YY1_Q6_transfac_GCCATCAAG'
track name=CAAT-box/NF-Y description="CAAT-box/NF-Y" color=255,204,102,
chr17	31797900	31797915	'Mm.ALL.txStart.600.100.fa_NF-Y_jaspar_core_GCTCTGATTGGCTGCT'
chr17	31797904	31797915	'Mm.ALL.txStart.600.100.fa_V$CAAT_01_transfac_TGATTGGCTGCT'
chr17	31797900	31797915	'Mm.ALL.txStart.600.100.fa_V$NFY_01_transfac_GCTCTGATTGGCTGCT'
chr17	31797902	31797915	'Mm.ALL.txStart.600.100.fa_V$NFY_C_transfac_TCTGATTGGCTGCT'
chr17	31797903	31797913	'Mm.ALL.txStart.600.100.fa_V$NFY_Q6_transfac_CTGATTGGCTG'
chr17	31797904	31797916	'Mm.ALL.txStart.600.100.fa_V$NFY_Q6_01_transfac_TGATTGGCTGCTT'
