# Supplementary material for: Positional bias of general and tissue-specific regulatory motifs in mouse gene promoters
Source: BMC Genomics. 2007 Dec 13;8:459. doi: 10.1186/1471-2164-8-459 (PMC2249607; doi:10.1186/1471-2164-8-459)
Supplement: Additional file 10 — contains the data in Additional files 8 and 9 in BED format, for visualization using UCSC Genome Browser. [file 1471-2164-8-459-S10.zip › BED/sites_genes.bed.NM_008780]

browser position chr2:146821397-146822096
track name=ALPHACP1 description="ALPHACP1" color=255,204,102,
chr2	146821865	146821875	'Mm.Thymus.txStart.600.100.fa_V$ALPHACP1_01_transfac_GAACCAATGAG'
track name=GC-box/Sp1 description="GC-box/Sp1" color=0,0,255,
chr2	146821831	146821837	'Mm.ALL.txStart.600.100.fa_V$ETF_Q6_transfac_TGGGCGG'
chr2	146821829	146821842	'Mm.ALL.txStart.600.100.fa_V$GC_01_transfac_TCTGGGCGGGGAGG'
chr2	146821831	146821840	'Mm.ALL.txStart.600.100.fa_V$SP1_01_transfac_TGGGCGGGGA'
chr2	146821830	146821839	'Mm.ALL.txStart.600.100.fa_V$SP1_Q2_01_transfac_CTGGGCGGGG'
chr2	146821829	146821841	'Mm.ALL.txStart.600.100.fa_V$SP1_Q4_01_transfac_TCTGGGCGGGGAG'
chr2	146821829	146821841	'Mm.ALL.txStart.600.100.fa_V$SP1_Q6_transfac_TCTGGGCGGGGAG'
chr2	146821831	146821840	'Mm.ALL.txStart.600.100.fa_V$SP1_Q6_01_transfac_TGGGCGGGGA'
chr2	146821832	146821839	'Mm.ALL.txStart.600.100.fa_V$ZF5_01_transfac_GGGCGGGG'
track name=CREB/ATF description="CREB/ATF" color=153,102,102,
chr2	146821910	146821923	'Mm.ALL.txStart.600.100.fa_V$ATF_01_transfac_GATTGACGTGGAGG'
chr2	146821921	146821934	'Mm.ALL.txStart.600.100.fa_V$ATF_01_transfac_AGGACACGTCAAAT'
chr2	146821909	146821920	'Mm.ALL.txStart.600.100.fa_V$CREB_02_transfac_AGATTGACGTGG'
chr2	146821924	146821935	'Mm.ALL.txStart.600.100.fa_V$CREB_02_transfac_ACACGTCAAATT'
chr2	146821911	146821922	'Mm.ALL.txStart.600.100.fa_V$CREBP1_Q2_transfac_ATTGACGTGGAG'
chr2	146821922	146821933	'Mm.ALL.txStart.600.100.fa_V$CREBP1_Q2_transfac_GGACACGTCAAA'
chr2	146821911	146821922	'Mm.ALL.txStart.600.100.fa_V$CREB_Q2_transfac_ATTGACGTGGAG'
chr2	146821922	146821933	'Mm.ALL.txStart.600.100.fa_V$CREB_Q2_transfac_GGACACGTCAAA'
chr2	146821909	146821922	'Mm.ALL.txStart.600.100.fa_V$CREB_Q2_01_transfac_AGATTGACGTGGAG'
chr2	146821922	146821935	'Mm.ALL.txStart.600.100.fa_V$CREB_Q2_01_transfac_GGACACGTCAAATT'
chr2	146821911	146821922	'Mm.ALL.txStart.600.100.fa_V$CREB_Q4_transfac_ATTGACGTGGAG'
chr2	146821922	146821933	'Mm.ALL.txStart.600.100.fa_V$CREB_Q4_transfac_GGACACGTCAAA'
chr2	146821923	146821932	'Mm.ALL.txStart.600.100.fa_V$E4F1_Q6_transfac_GACACGTCAA'
track name=CAAT-box/NF-Y description="CAAT-box/NF-Y" color=255,204,102,
chr2	146821863	146821878	'Mm.ALL.txStart.600.100.fa_NF-Y_jaspar_core_GGGAACCAATGAGCTG'
chr2	146821863	146821874	'Mm.ALL.txStart.600.100.fa_V$CAAT_01_transfac_GGGAACCAATGA'
chr2	146821972	146821983	'Mm.ALL.txStart.600.100.fa_V$CAAT_01_transfac_TTCTCCCAATCG'
chr2	146821863	146821878	'Mm.ALL.txStart.600.100.fa_V$NFY_01_transfac_GGGAACCAATGAGCTG'
chr2	146821874	146821889	'Mm.ALL.txStart.600.100.fa_V$NFY_01_transfac_AGCTGCCAATTCGTGA'
chr2	146821972	146821987	'Mm.ALL.txStart.600.100.fa_V$NFY_01_transfac_TTCTCCCAATCGGATG'
chr2	146821865	146821875	'Mm.ALL.txStart.600.100.fa_V$NFY_Q6_transfac_GAACCAATGAG'
chr2	146821876	146821886	'Mm.ALL.txStart.600.100.fa_V$NFY_Q6_transfac_CTGCCAATTCG'
chr2	146821974	146821984	'Mm.ALL.txStart.600.100.fa_V$NFY_Q6_transfac_CTCCCAATCGG'
chr2	146821862	146821874	'Mm.ALL.txStart.600.100.fa_V$NFY_Q6_01_transfac_CGGGAACCAATGA'
chr2	146821873	146821885	'Mm.ALL.txStart.600.100.fa_V$NFY_Q6_01_transfac_GAGCTGCCAATTC'
chr2	146821971	146821983	'Mm.ALL.txStart.600.100.fa_V$NFY_Q6_01_transfac_TTTCTCCCAATCG'
