# Supplementary material for: Positional bias of general and tissue-specific regulatory motifs in mouse gene promoters
Source: BMC Genomics. 2007 Dec 13;8:459. doi: 10.1186/1471-2164-8-459 (PMC2249607; doi:10.1186/1471-2164-8-459)
Supplement: Additional file 10 — contains the data in Additional files 8 and 9 in BED format, for visualization using UCSC Genome Browser. [file 1471-2164-8-459-S10.zip › BED/sites_genes.bed.NM_029523]

browser position chr3:158510022-158510721
track name=ALPHACP1 description="ALPHACP1" color=255,204,102,
chr3	158510562	158510572	'Mm.Thymus.txStart.600.100.fa_V$ALPHACP1_01_transfac_CCGCCAATCAG'
track name=GC-box/Sp1 description="GC-box/Sp1" color=0,0,255,
chr3	158510562	158510568	'Mm.ALL.txStart.600.100.fa_V$ETF_Q6_transfac_CCGCCAA'
track name=GABP/ETS description="GABP/ETS" color=255,0,255,
chr3	158510612	158510621	'Mm.ALL.txStart.600.100.fa_ELK1_jaspar_core_TTTCCGACAC'
chr3	158510609	158510623	'Mm.ALL.txStart.600.100.fa_V$ELK1_02_transfac_TTGTTTCCGACACC'
track name=CREB/ATF description="CREB/ATF" color=153,102,102,
chr3	158510509	158510522	'Mm.ALL.txStart.600.100.fa_V$ATF_01_transfac_TGCTCGCGTCACAG'
chr3	158510510	158510521	'Mm.ALL.txStart.600.100.fa_V$ATF4_Q2_transfac_GCTCGCGTCACA'
chr3	158510512	158510523	'Mm.ALL.txStart.600.100.fa_V$CREB_02_transfac_TCGCGTCACAGC'
chr3	158510510	158510521	'Mm.ALL.txStart.600.100.fa_V$CREBP1_Q2_transfac_GCTCGCGTCACA'
chr3	158510510	158510521	'Mm.ALL.txStart.600.100.fa_V$CREB_Q2_transfac_GCTCGCGTCACA'
chr3	158510510	158510523	'Mm.ALL.txStart.600.100.fa_V$CREB_Q2_01_transfac_GCTCGCGTCACAGC'
chr3	158510510	158510521	'Mm.ALL.txStart.600.100.fa_V$CREB_Q4_transfac_GCTCGCGTCACA'
chr3	158510511	158510520	'Mm.ALL.txStart.600.100.fa_V$E4F1_Q6_transfac_CTCGCGTCAC'
track name=CAAT-box/NF-Y description="CAAT-box/NF-Y" color=255,204,102,
chr3	158510560	158510575	'Mm.ALL.txStart.600.100.fa_NF-Y_jaspar_core_CGCCGCCAATCAGCTT'
chr3	158510560	158510571	'Mm.ALL.txStart.600.100.fa_V$CAAT_01_transfac_CGCCGCCAATCA'
chr3	158510560	158510575	'Mm.ALL.txStart.600.100.fa_V$NFY_01_transfac_CGCCGCCAATCAGCTT'
chr3	158510560	158510573	'Mm.ALL.txStart.600.100.fa_V$NFY_C_transfac_CGCCGCCAATCAGC'
chr3	158510562	158510572	'Mm.ALL.txStart.600.100.fa_V$NFY_Q6_transfac_CCGCCAATCAG'
chr3	158510559	158510571	'Mm.ALL.txStart.600.100.fa_V$NFY_Q6_01_transfac_GCGCCGCCAATCA'
