# Supplementary material for: Positional bias of general and tissue-specific regulatory motifs in mouse gene promoters
Source: BMC Genomics. 2007 Dec 13;8:459. doi: 10.1186/1471-2164-8-459 (PMC2249607; doi:10.1186/1471-2164-8-459)
Supplement: Additional file 10 — contains the data in Additional files 8 and 9 in BED format, for visualization using UCSC Genome Browser. [file 1471-2164-8-459-S10.zip › BED/sites_genes.bed.NM_010900]

browser position chr7:120446370-120447069
track name=ALPHACP1 description="ALPHACP1" color=255,204,102,
chr7	120446588	120446598	'Mm.Thymus.txStart.600.100.fa_V$ALPHACP1_01_transfac_AGACCAATGAG'
track name=YY1/NF-E1 description="YY1/NF-E1" color=102,255,0,
chr7	120446440	120446448	'Mm.ALL.txStart.600.100.fa_V$NFMUE1_Q6_transfac_AGATGGCGG'
chr7	120446437	120446456	'Mm.ALL.txStart.600.100.fa_V$YY1_02_transfac_AGTGTGGGAGATGGCGGAAC'
chr7	120446442	120446450	'Mm.ALL.txStart.600.100.fa_V$YY1_Q6_transfac_GGAGATGGC'
track name=GC-box/Sp1 description="GC-box/Sp1" color=0,0,255,
chr7	120446573	120446579	'Mm.ALL.txStart.600.100.fa_V$ETF_Q6_transfac_TAGGCGG'
chr7	120446554	120446560	'Mm.ALL.txStart.600.100.fa_V$ETF_Q6_transfac_TGGGCGG'
chr7	120446549	120446562	'Mm.ALL.txStart.600.100.fa_V$GC_01_transfac_TGTGGGCGGGAAGA'
chr7	120446551	120446560	'Mm.ALL.txStart.600.100.fa_V$SP1_01_transfac_TGGGCGGGAA'
chr7	120446552	120446561	'Mm.ALL.txStart.600.100.fa_V$SP1_Q2_01_transfac_GTGGGCGGGA'
chr7	120446550	120446562	'Mm.ALL.txStart.600.100.fa_V$SP1_Q4_01_transfac_TGTGGGCGGGAAG'
chr7	120446550	120446562	'Mm.ALL.txStart.600.100.fa_V$SP1_Q6_transfac_TGTGGGCGGGAAG'
chr7	120446551	120446560	'Mm.ALL.txStart.600.100.fa_V$SP1_Q6_01_transfac_TGGGCGGGAA'
track name=GABP/ETS description="GABP/ETS" color=255,0,255,
chr7	120446434	120446447	'Mm.ALL.txStart.600.100.fa_V$ELK1_02_transfac_GATGGCGGAACCAC'
chr7	120446546	120446557	'Mm.ALL.txStart.600.100.fa_V$GABP_B_transfac_GCGGGAAGAGAT'
track name=CAAT-box/NF-Y description="CAAT-box/NF-Y" color=255,204,102,
chr7	120446585	120446600	'Mm.ALL.txStart.600.100.fa_NF-Y_jaspar_core_GTAGACCAATGAGAAC'
chr7	120446589	120446600	'Mm.ALL.txStart.600.100.fa_V$CAAT_01_transfac_GTAGACCAATGA'
chr7	120446518	120446529	'Mm.ALL.txStart.600.100.fa_V$CAAT_01_transfac_TTCGTCCAATGA'
chr7	120446644	120446659	'Mm.ALL.txStart.600.100.fa_V$NFY_01_transfac_AAAGAGATTGGAATCT'
chr7	120446585	120446600	'Mm.ALL.txStart.600.100.fa_V$NFY_01_transfac_GTAGACCAATGAGAAC'
chr7	120446514	120446529	'Mm.ALL.txStart.600.100.fa_V$NFY_01_transfac_TTCGTCCAATGAAAGG'
chr7	120446588	120446598	'Mm.ALL.txStart.600.100.fa_V$NFY_Q6_transfac_AGACCAATGAG'
chr7	120446517	120446527	'Mm.ALL.txStart.600.100.fa_V$NFY_Q6_transfac_CGTCCAATGAA'
chr7	120446643	120446655	'Mm.ALL.txStart.600.100.fa_V$NFY_Q6_01_transfac_AGATTGGAATCTT'
chr7	120446589	120446601	'Mm.ALL.txStart.600.100.fa_V$NFY_Q6_01_transfac_AGTAGACCAATGA'
chr7	120446518	120446530	'Mm.ALL.txStart.600.100.fa_V$NFY_Q6_01_transfac_GTTCGTCCAATGA'
