# Supplementary material for: Positional bias of general and tissue-specific regulatory motifs in mouse gene promoters
Source: BMC Genomics. 2007 Dec 13;8:459. doi: 10.1186/1471-2164-8-459 (PMC2249607; doi:10.1186/1471-2164-8-459)
Supplement: Additional file 10 — contains the data in Additional files 8 and 9 in BED format, for visualization using UCSC Genome Browser. [file 1471-2164-8-459-S10.zip › BED/sites_genes.bed.NM_025377]

browser position chr11:86836654-86837353
track name=ALPHACP1 description="ALPHACP1" color=255,204,102,
chr11	86837154	86837164	'Mm.Thymus.txStart.600.100.fa_V$ALPHACP1_01_transfac_TAGCCAATGAG'
track name=YY1/NF-E1 description="YY1/NF-E1" color=102,255,0,
chr11	86837344	86837352	'Mm.ALL.txStart.600.100.fa_V$YY1_Q6_transfac_ACCGATGGC'
track name=GC-box/Sp1 description="GC-box/Sp1" color=0,0,255,
chr11	86837130	86837136	'Mm.ALL.txStart.600.100.fa_V$ETF_Q6_transfac_TGGGCGG'
chr11	86837269	86837275	'Mm.ALL.txStart.600.100.fa_V$ETF_Q6_transfac_GAGGCGG'
chr11	86837128	86837141	'Mm.ALL.txStart.600.100.fa_V$GC_01_transfac_AATGGGCGGGCGCC'
chr11	86837267	86837280	'Mm.ALL.txStart.600.100.fa_V$GC_01_transfac_TGGAGGCGGAGGTC'
chr11	86837130	86837139	'Mm.ALL.txStart.600.100.fa_V$SP1_01_transfac_TGGGCGGGCG'
chr11	86837269	86837278	'Mm.ALL.txStart.600.100.fa_V$SP1_01_transfac_GAGGCGGAGG'
chr11	86837129	86837138	'Mm.ALL.txStart.600.100.fa_V$SP1_Q2_01_transfac_ATGGGCGGGC'
chr11	86837128	86837140	'Mm.ALL.txStart.600.100.fa_V$SP1_Q4_01_transfac_AATGGGCGGGCGC'
chr11	86837128	86837140	'Mm.ALL.txStart.600.100.fa_V$SP1_Q6_transfac_AATGGGCGGGCGC'
chr11	86837267	86837279	'Mm.ALL.txStart.600.100.fa_V$SP1_Q6_transfac_TGGAGGCGGAGGT'
chr11	86837130	86837139	'Mm.ALL.txStart.600.100.fa_V$SP1_Q6_01_transfac_TGGGCGGGCG'
chr11	86837135	86837142	'Mm.ALL.txStart.600.100.fa_V$ZF5_01_transfac_GGGCGCCG'
track name=CAAT-box/NF-Y description="CAAT-box/NF-Y" color=255,204,102,
chr11	86837152	86837167	'Mm.ALL.txStart.600.100.fa_NF-Y_jaspar_core_ACTAGCCAATGAGCGC'
chr11	86837121	86837132	'Mm.ALL.txStart.600.100.fa_V$CAAT_01_transfac_AGGCGCCAATGG'
chr11	86837152	86837163	'Mm.ALL.txStart.600.100.fa_V$CAAT_01_transfac_ACTAGCCAATGA'
chr11	86837184	86837195	'Mm.ALL.txStart.600.100.fa_V$CAAT_01_transfac_GCTGTCCAATGG'
chr11	86837121	86837136	'Mm.ALL.txStart.600.100.fa_V$NFY_01_transfac_AGGCGCCAATGGGCGG'
chr11	86837152	86837167	'Mm.ALL.txStart.600.100.fa_V$NFY_01_transfac_ACTAGCCAATGAGCGC'
chr11	86837184	86837199	'Mm.ALL.txStart.600.100.fa_V$NFY_01_transfac_GCTGTCCAATGGAGGG'
chr11	86837123	86837133	'Mm.ALL.txStart.600.100.fa_V$NFY_Q6_transfac_GCGCCAATGGG'
chr11	86837154	86837164	'Mm.ALL.txStart.600.100.fa_V$NFY_Q6_transfac_TAGCCAATGAG'
chr11	86837186	86837196	'Mm.ALL.txStart.600.100.fa_V$NFY_Q6_transfac_TGTCCAATGGA'
chr11	86837120	86837132	'Mm.ALL.txStart.600.100.fa_V$NFY_Q6_01_transfac_CAGGCGCCAATGG'
chr11	86837151	86837163	'Mm.ALL.txStart.600.100.fa_V$NFY_Q6_01_transfac_TACTAGCCAATGA'
chr11	86837183	86837195	'Mm.ALL.txStart.600.100.fa_V$NFY_Q6_01_transfac_AGCTGTCCAATGG'
