# Supplementary material for: Positional bias of general and tissue-specific regulatory motifs in mouse gene promoters
Source: BMC Genomics. 2007 Dec 13;8:459. doi: 10.1186/1471-2164-8-459 (PMC2249607; doi:10.1186/1471-2164-8-459)
Supplement: Additional file 10 — contains the data in Additional files 8 and 9 in BED format, for visualization using UCSC Genome Browser. [file 1471-2164-8-459-S10.zip › BED/sites_genes.bed.NM_175677]

browser position chr7:98465597-98466296
track name=ALPHACP1 description="ALPHACP1" color=255,204,102,
chr7	98465749	98465759	'Mm.Thymus.txStart.600.100.fa_V$ALPHACP1_01_transfac_CTCATTGGTCT'
track name=GABP/ETS description="GABP/ETS" color=255,0,255,
chr7	98465681	98465690	'Mm.ALL.txStart.600.100.fa_ELK1_jaspar_core_GAGTCGGAAA'
chr7	98465678	98465691	'Mm.ALL.txStart.600.100.fa_V$ELK1_02_transfac_CGAGTCGGAAATAC'
track name=CAAT-box/NF-Y description="CAAT-box/NF-Y" color=255,204,102,
chr7	98465817	98465828	'Mm.ALL.txStart.600.100.fa_V$CAAT_01_transfac_GCCAGCCAATGC'
chr7	98465747	98465758	'Mm.ALL.txStart.600.100.fa_V$CAAT_01_transfac_TCATTGGTCTGT'
chr7	98465813	98465828	'Mm.ALL.txStart.600.100.fa_V$NFY_01_transfac_GCCAGCCAATGCTGAT'
chr7	98465747	98465762	'Mm.ALL.txStart.600.100.fa_V$NFY_01_transfac_CATCTCATTGGTCTGT'
chr7	98465816	98465826	'Mm.ALL.txStart.600.100.fa_V$NFY_Q6_transfac_CAGCCAATGCT'
chr7	98465749	98465759	'Mm.ALL.txStart.600.100.fa_V$NFY_Q6_transfac_CTCATTGGTCT'
chr7	98465817	98465829	'Mm.ALL.txStart.600.100.fa_V$NFY_Q6_01_transfac_AGCCAGCCAATGC'
chr7	98465746	98465758	'Mm.ALL.txStart.600.100.fa_V$NFY_Q6_01_transfac_TCATTGGTCTGTA'
