# Supplementary material for: Positional bias of general and tissue-specific regulatory motifs in mouse gene promoters
Source: BMC Genomics. 2007 Dec 13;8:459. doi: 10.1186/1471-2164-8-459 (PMC2249607; doi:10.1186/1471-2164-8-459)
Supplement: Additional file 10 — contains the data in Additional files 8 and 9 in BED format, for visualization using UCSC Genome Browser. [file 1471-2164-8-459-S10.zip › BED/sites_genes.bed.NM_175554]

browser position chr4:125583539-125584238
track name=ALPHACP1 description="ALPHACP1" color=255,204,102,
chr4	125584022	125584032	'Mm.Thymus.txStart.600.100.fa_V$ALPHACP1_01_transfac_CTGATTGGCAG'
track name=GC-box/Sp1 description="GC-box/Sp1" color=0,0,255,
chr4	125583973	125583979	'Mm.ALL.txStart.600.100.fa_V$ETF_Q6_transfac_CCGCCAA'
chr4	125584150	125584156	'Mm.ALL.txStart.600.100.fa_V$ETF_Q6_transfac_ACGGCGG'
chr4	125583970	125583979	'Mm.ALL.txStart.600.100.fa_V$SP1_01_transfac_AACCCGCCAA'
chr4	125584150	125584159	'Mm.ALL.txStart.600.100.fa_V$SP1_01_transfac_ACGGCGGGAG'
chr4	125584113	125584120	'Mm.ALL.txStart.600.100.fa_V$ZF5_01_transfac_GGGCGCGA'
track name=CAAT-box/NF-Y description="CAAT-box/NF-Y" color=255,204,102,
chr4	125584019	125584034	'Mm.ALL.txStart.600.100.fa_NF-Y_jaspar_core_CTCCTGATTGGCAGGG'
chr4	125584023	125584034	'Mm.ALL.txStart.600.100.fa_V$CAAT_01_transfac_TGATTGGCAGGG'
chr4	125584071	125584082	'Mm.ALL.txStart.600.100.fa_V$CAAT_01_transfac_GGATTGGTGCAA'
chr4	125584019	125584034	'Mm.ALL.txStart.600.100.fa_V$NFY_01_transfac_CTCCTGATTGGCAGGG'
chr4	125584067	125584082	'Mm.ALL.txStart.600.100.fa_V$NFY_01_transfac_CCTCGGATTGGTGCAA'
chr4	125584021	125584034	'Mm.ALL.txStart.600.100.fa_V$NFY_C_transfac_CCTGATTGGCAGGG'
chr4	125584022	125584032	'Mm.ALL.txStart.600.100.fa_V$NFY_Q6_transfac_CTGATTGGCAG'
chr4	125584070	125584080	'Mm.ALL.txStart.600.100.fa_V$NFY_Q6_transfac_CGGATTGGTGC'
chr4	125584023	125584035	'Mm.ALL.txStart.600.100.fa_V$NFY_Q6_01_transfac_TGATTGGCAGGGC'
chr4	125584071	125584083	'Mm.ALL.txStart.600.100.fa_V$NFY_Q6_01_transfac_GGATTGGTGCAAA'
