# Supplementary material for: Positional bias of general and tissue-specific regulatory motifs in mouse gene promoters
Source: BMC Genomics. 2007 Dec 13;8:459. doi: 10.1186/1471-2164-8-459 (PMC2249607; doi:10.1186/1471-2164-8-459)
Supplement: Additional file 10 — contains the data in Additional files 8 and 9 in BED format, for visualization using UCSC Genome Browser. [file 1471-2164-8-459-S10.zip › BED/sites_genes.bed.NM_021459]

browser position chr13:112760535-112761234
track name=ALPHACP1 description="ALPHACP1" color=255,204,102,
chr13	112760710	112760720	'Mm.Trigeminus.txStart.600.100.fa_V$ALPHACP1_01_transfac_CAGCCAATGGG'
track name=CAAT_B description="CAAT_B" color=255,204,102,
chr13	112760712	112760720	'Mm.Trigeminus.txStart.600.100.fa_V$ACAAT_B_transfac_CAGCCAATG'
track name=YY1/NF-E1 description="YY1/NF-E1" color=102,255,0,
chr13	112760664	112760672	'Mm.ALL.txStart.600.100.fa_V$YY1_Q6_transfac_ACCAATGGC'
track name=GC-box/Sp1 description="GC-box/Sp1" color=0,0,255,
chr13	112760774	112760781	'Mm.ALL.txStart.600.100.fa_V$ZF5_01_transfac_TGGCGCGC'
chr13	112760772	112760779	'Mm.ALL.txStart.600.100.fa_V$ZF5_01_transfac_GCGCGCGG'
chr13	112760725	112760732	'Mm.ALL.txStart.600.100.fa_V$ZF5_01_transfac_CCGCGCGC'
chr13	112760723	112760730	'Mm.ALL.txStart.600.100.fa_V$ZF5_01_transfac_GCGCGCCC'
chr13	112760705	112760712	'Mm.ALL.txStart.600.100.fa_V$ZF5_01_transfac_GGGCGCGG'
chr13	112760683	112760690	'Mm.ALL.txStart.600.100.fa_V$ZF5_01_transfac_CCCCGCGC'
chr13	112760681	112760688	'Mm.ALL.txStart.600.100.fa_V$ZF5_01_transfac_CCGCGCGC'
chr13	112760679	112760686	'Mm.ALL.txStart.600.100.fa_V$ZF5_01_transfac_GCGCGCTG'
track name=CREB/ATF description="CREB/ATF" color=153,102,102,
chr13	112760686	112760699	'Mm.ALL.txStart.600.100.fa_V$ATF_01_transfac_GCCTGACGTCCCCG'
chr13	112760671	112760684	'Mm.ALL.txStart.600.100.fa_V$ATF_01_transfac_GCGCTGCGTCAGAC'
chr13	112760687	112760698	'Mm.ALL.txStart.600.100.fa_V$ATF4_Q2_transfac_CCTGACGTCCCC'
chr13	112760672	112760683	'Mm.ALL.txStart.600.100.fa_V$ATF4_Q2_transfac_CGCTGCGTCAGA'
chr13	112760689	112760700	'Mm.ALL.txStart.600.100.fa_V$CREB_02_transfac_CGCCTGACGTCC'
chr13	112760670	112760681	'Mm.ALL.txStart.600.100.fa_V$CREB_02_transfac_CTGCGTCAGACC'
chr13	112760687	112760698	'Mm.ALL.txStart.600.100.fa_V$CREBP1_Q2_transfac_CCTGACGTCCCC'
chr13	112760672	112760683	'Mm.ALL.txStart.600.100.fa_V$CREBP1_Q2_transfac_CGCTGCGTCAGA'
chr13	112760687	112760698	'Mm.ALL.txStart.600.100.fa_V$CREB_Q2_transfac_CCTGACGTCCCC'
chr13	112760672	112760683	'Mm.ALL.txStart.600.100.fa_V$CREB_Q2_transfac_CGCTGCGTCAGA'
chr13	112760687	112760700	'Mm.ALL.txStart.600.100.fa_V$CREB_Q2_01_transfac_CGCCTGACGTCCCC'
chr13	112760670	112760683	'Mm.ALL.txStart.600.100.fa_V$CREB_Q2_01_transfac_CGCTGCGTCAGACC'
chr13	112760687	112760698	'Mm.ALL.txStart.600.100.fa_V$CREB_Q4_transfac_CCTGACGTCCCC'
chr13	112760672	112760683	'Mm.ALL.txStart.600.100.fa_V$CREB_Q4_transfac_CGCTGCGTCAGA'
chr13	112760673	112760682	'Mm.ALL.txStart.600.100.fa_V$E4F1_Q6_transfac_GCTGCGTCAG'
track name=E2F description="E2F" color=102,0,204,
chr13	112760680	112760695	'Mm.ALL.txStart.600.100.fa_V$E2F1_Q3_01_transfac_GACGTCCCCGCGCGCT'
track name=CAAT-box/NF-Y description="CAAT-box/NF-Y" color=255,204,102,
chr13	112760707	112760722	'Mm.ALL.txStart.600.100.fa_NF-Y_jaspar_core_CGCAGCCAATGGGCGC'
chr13	112760711	112760722	'Mm.ALL.txStart.600.100.fa_V$CAAT_01_transfac_CGCAGCCAATGG'
chr13	112760665	112760676	'Mm.ALL.txStart.600.100.fa_V$CAAT_01_transfac_TCAGACCAATGG'
chr13	112760707	112760722	'Mm.ALL.txStart.600.100.fa_V$NFY_01_transfac_CGCAGCCAATGGGCGC'
chr13	112760661	112760676	'Mm.ALL.txStart.600.100.fa_V$NFY_01_transfac_TCAGACCAATGGCGAT'
chr13	112760710	112760720	'Mm.ALL.txStart.600.100.fa_V$NFY_Q6_transfac_CAGCCAATGGG'
chr13	112760664	112760674	'Mm.ALL.txStart.600.100.fa_V$NFY_Q6_transfac_AGACCAATGGC'
chr13	112760711	112760723	'Mm.ALL.txStart.600.100.fa_V$NFY_Q6_01_transfac_CCGCAGCCAATGG'
chr13	112760665	112760677	'Mm.ALL.txStart.600.100.fa_V$NFY_Q6_01_transfac_GTCAGACCAATGG'
