# Supplementary material for: Positional bias of general and tissue-specific regulatory motifs in mouse gene promoters
Source: BMC Genomics. 2007 Dec 13;8:459. doi: 10.1186/1471-2164-8-459 (PMC2249607; doi:10.1186/1471-2164-8-459)
Supplement: Additional file 10 — contains the data in Additional files 8 and 9 in BED format, for visualization using UCSC Genome Browser. [file 1471-2164-8-459-S10.zip › BED/sites_genes.bed.NM_033476]

browser position chr15:100609387-100610086
track name=ALPHACP1 description="ALPHACP1" color=255,204,102,
chr15	100609559	100609569	'Mm.Trigeminus.txStart.600.100.fa_V$ALPHACP1_01_transfac_CTGATTGGTTG'
track name=CAAT_B description="CAAT_B" color=255,204,102,
chr15	100609559	100609567	'Mm.Trigeminus.txStart.600.100.fa_V$ACAAT_B_transfac_GATTGGTTG'
track name=GC-box/Sp1 description="GC-box/Sp1" color=0,0,255,
chr15	100609546	100609552	'Mm.ALL.txStart.600.100.fa_V$ETF_Q6_transfac_GGGGCGG'
chr15	100609495	100609501	'Mm.ALL.txStart.600.100.fa_V$ETF_Q6_transfac_CAGGCGG'
chr15	100609541	100609554	'Mm.ALL.txStart.600.100.fa_V$GC_01_transfac_TGGGGGCGGGTTTG'
chr15	100609543	100609552	'Mm.ALL.txStart.600.100.fa_V$SP1_01_transfac_GGGGCGGGTT'
chr15	100609544	100609553	'Mm.ALL.txStart.600.100.fa_V$SP1_Q2_01_transfac_GGGGGCGGGT'
chr15	100609542	100609554	'Mm.ALL.txStart.600.100.fa_V$SP1_Q4_01_transfac_TGGGGGCGGGTTT'
chr15	100609542	100609554	'Mm.ALL.txStart.600.100.fa_V$SP1_Q6_transfac_TGGGGGCGGGTTT'
chr15	100609543	100609552	'Mm.ALL.txStart.600.100.fa_V$SP1_Q6_01_transfac_GGGGCGGGTT'
track name=GABP/ETS description="GABP/ETS" color=255,0,255,
chr15	100609498	100609509	'Mm.ALL.txStart.600.100.fa_V$GABP_B_transfac_CACGCTTCCAGG'
track name=CREB/ATF description="CREB/ATF" color=153,102,102,
chr15	100609589	100609602	'Mm.ALL.txStart.600.100.fa_V$ATF_01_transfac_TGGTGACGTTGCGC'
chr15	100609592	100609603	'Mm.ALL.txStart.600.100.fa_V$CREB_02_transfac_ATGGTGACGTTG'
chr15	100609590	100609601	'Mm.ALL.txStart.600.100.fa_V$CREBP1_Q2_transfac_GGTGACGTTGCG'
chr15	100609590	100609601	'Mm.ALL.txStart.600.100.fa_V$CREB_Q2_transfac_GGTGACGTTGCG'
chr15	100609590	100609603	'Mm.ALL.txStart.600.100.fa_V$CREB_Q2_01_transfac_ATGGTGACGTTGCG'
chr15	100609590	100609601	'Mm.ALL.txStart.600.100.fa_V$CREB_Q4_transfac_GGTGACGTTGCG'
chr15	100609591	100609600	'Mm.ALL.txStart.600.100.fa_V$E4F1_Q6_transfac_GTGACGTTGC'
track name=CAAT-box/NF-Y description="CAAT-box/NF-Y" color=255,204,102,
chr15	100609557	100609572	'Mm.ALL.txStart.600.100.fa_NF-Y_jaspar_core_GTCCTGATTGGTTGGC'
chr15	100609606	100609617	'Mm.ALL.txStart.600.100.fa_V$CAAT_01_transfac_TCATTGGTAGAT'
chr15	100609557	100609568	'Mm.ALL.txStart.600.100.fa_V$CAAT_01_transfac_TGATTGGTTGGC'
chr15	100609606	100609621	'Mm.ALL.txStart.600.100.fa_V$NFY_01_transfac_TTCTTCATTGGTAGAT'
chr15	100609557	100609572	'Mm.ALL.txStart.600.100.fa_V$NFY_01_transfac_GTCCTGATTGGTTGGC'
chr15	100609557	100609570	'Mm.ALL.txStart.600.100.fa_V$NFY_C_transfac_CCTGATTGGTTGGC'
chr15	100609608	100609618	'Mm.ALL.txStart.600.100.fa_V$NFY_Q6_transfac_TTCATTGGTAG'
chr15	100609559	100609569	'Mm.ALL.txStart.600.100.fa_V$NFY_Q6_transfac_CTGATTGGTTG'
chr15	100609605	100609617	'Mm.ALL.txStart.600.100.fa_V$NFY_Q6_01_transfac_TCATTGGTAGATG'
chr15	100609556	100609568	'Mm.ALL.txStart.600.100.fa_V$NFY_Q6_01_transfac_TGATTGGTTGGCG'
