# Supplementary material for: Positional bias of general and tissue-specific regulatory motifs in mouse gene promoters
Source: BMC Genomics. 2007 Dec 13;8:459. doi: 10.1186/1471-2164-8-459 (PMC2249607; doi:10.1186/1471-2164-8-459)
Supplement: Additional file 10 — contains the data in Additional files 8 and 9 in BED format, for visualization using UCSC Genome Browser. [file 1471-2164-8-459-S10.zip › BED/sites_genes.bed.NM_024472]

browser position chr4:154361704-154362403
track name=ALPHACP1 description="ALPHACP1" color=255,204,102,
chr4	154361850	154361860	'Mm.Trigeminus.txStart.600.100.fa_V$ALPHACP1_01_transfac_CTAATTGGATG'
track name=YY1/NF-E1 description="YY1/NF-E1" color=102,255,0,
chr4	154361826	154361834	'Mm.ALL.txStart.600.100.fa_V$NFMUE1_Q6_transfac_GGATGGCTG'
chr4	154361823	154361842	'Mm.ALL.txStart.600.100.fa_V$YY1_02_transfac_ACCAATTGGGATGGCTGGCG'
track name=GC-box/Sp1 description="GC-box/Sp1" color=0,0,255,
chr4	154361913	154361919	'Mm.ALL.txStart.600.100.fa_V$ETF_Q6_transfac_CCGCCGA'
chr4	154361904	154361910	'Mm.ALL.txStart.600.100.fa_V$ETF_Q6_transfac_CCGCCCC'
chr4	154361873	154361879	'Mm.ALL.txStart.600.100.fa_V$ETF_Q6_transfac_CAGGCGG'
chr4	154361807	154361813	'Mm.ALL.txStart.600.100.fa_V$ETF_Q6_transfac_AGGGCGG'
chr4	154361902	154361915	'Mm.ALL.txStart.600.100.fa_V$GC_01_transfac_CGAGACCGCCCCCT'
chr4	154361817	154361830	'Mm.ALL.txStart.600.100.fa_V$GC_01_transfac_GGCTGGCGGGGCAG'
chr4	154361801	154361815	'Mm.ALL.txStart.600.100.fa_V$GC_01_transfac_GGAGGGCGGGGCAG'
chr4	154361904	154361913	'Mm.ALL.txStart.600.100.fa_V$SP1_01_transfac_AGACCGCCCC'
chr4	154361819	154361828	'Mm.ALL.txStart.600.100.fa_V$SP1_01_transfac_CTGGCGGGGC'
chr4	154361804	154361813	'Mm.ALL.txStart.600.100.fa_V$SP1_01_transfac_AGGGCGGGGC'
chr4	154361903	154361912	'Mm.ALL.txStart.600.100.fa_V$SP1_Q2_01_transfac_GACCGCCCCC'
chr4	154361805	154361814	'Mm.ALL.txStart.600.100.fa_V$SP1_Q2_01_transfac_GAGGGCGGGG'
chr4	154361902	154361914	'Mm.ALL.txStart.600.100.fa_V$SP1_Q4_01_transfac_GAGACCGCCCCCT'
chr4	154361802	154361815	'Mm.ALL.txStart.600.100.fa_V$SP1_Q4_01_transfac_GGAGGGCGGGGCA'
chr4	154361902	154361914	'Mm.ALL.txStart.600.100.fa_V$SP1_Q6_transfac_GAGACCGCCCCCT'
chr4	154361818	154361830	'Mm.ALL.txStart.600.100.fa_V$SP1_Q6_transfac_GGCTGGCGGGGCA'
chr4	154361802	154361815	'Mm.ALL.txStart.600.100.fa_V$SP1_Q6_transfac_GGAGGGCGGGGCA'
chr4	154361904	154361913	'Mm.ALL.txStart.600.100.fa_V$SP1_Q6_01_transfac_AGACCGCCCC'
chr4	154361804	154361813	'Mm.ALL.txStart.600.100.fa_V$SP1_Q6_01_transfac_AGGGCGGGGC'
chr4	154361975	154361982	'Mm.ALL.txStart.600.100.fa_V$ZF5_01_transfac_CCGCGCGC'
chr4	154361973	154361980	'Mm.ALL.txStart.600.100.fa_V$ZF5_01_transfac_GCGCGCGC'
chr4	154361928	154361935	'Mm.ALL.txStart.600.100.fa_V$ZF5_01_transfac_CTGCGCGC'
chr4	154361926	154361933	'Mm.ALL.txStart.600.100.fa_V$ZF5_01_transfac_GCGCGCAG'
chr4	154361888	154361895	'Mm.ALL.txStart.600.100.fa_V$ZF5_01_transfac_CCTCGCGC'
chr4	154361805	154361812	'Mm.ALL.txStart.600.100.fa_V$ZF5_01_transfac_GGGCGGGG'
track name=GABP/ETS description="GABP/ETS" color=255,0,255,
chr4	154361882	154361891	'Mm.ALL.txStart.600.100.fa_ELK1_jaspar_core_GCGCCGGAAA'
chr4	154361879	154361892	'Mm.ALL.txStart.600.100.fa_V$ELK1_02_transfac_CGCGCCGGAAACGC'
chr4	154361896	154361907	'Mm.ALL.txStart.600.100.fa_V$GABP_B_transfac_CCCCCTTCCTGC'
track name=CAAT-box/NF-Y description="CAAT-box/NF-Y" color=255,204,102,
chr4	154361848	154361859	'Mm.ALL.txStart.600.100.fa_V$CAAT_01_transfac_TAATTGGATGAT'
chr4	154361835	154361846	'Mm.ALL.txStart.600.100.fa_V$CAAT_01_transfac_AGCAACCAATTG'
chr4	154361848	154361863	'Mm.ALL.txStart.600.100.fa_V$NFY_01_transfac_GTTCTAATTGGATGAT'
chr4	154361831	154361846	'Mm.ALL.txStart.600.100.fa_V$NFY_01_transfac_AGCAACCAATTGGGAT'
chr4	154361829	154361844	'Mm.ALL.txStart.600.100.fa_V$NFY_01_transfac_CAACCAATTGGGATGG'
chr4	154361850	154361860	'Mm.ALL.txStart.600.100.fa_V$NFY_Q6_transfac_CTAATTGGATG'
chr4	154361834	154361844	'Mm.ALL.txStart.600.100.fa_V$NFY_Q6_transfac_CAACCAATTGG'
chr4	154361831	154361841	'Mm.ALL.txStart.600.100.fa_V$NFY_Q6_transfac_CCAATTGGGAT'
chr4	154361847	154361859	'Mm.ALL.txStart.600.100.fa_V$NFY_Q6_01_transfac_TAATTGGATGATC'
chr4	154361835	154361847	'Mm.ALL.txStart.600.100.fa_V$NFY_Q6_01_transfac_CAGCAACCAATTG'
chr4	154361828	154361840	'Mm.ALL.txStart.600.100.fa_V$NFY_Q6_01_transfac_CAATTGGGATGGC'
