# Supplementary material for: Positional bias of general and tissue-specific regulatory motifs in mouse gene promoters
Source: BMC Genomics. 2007 Dec 13;8:459. doi: 10.1186/1471-2164-8-459 (PMC2249607; doi:10.1186/1471-2164-8-459)
Supplement: Additional file 10 — contains the data in Additional files 8 and 9 in BED format, for visualization using UCSC Genome Browser. [file 1471-2164-8-459-S10.zip › BED/sites_genes.bed.NM_024479]

browser position chr5:133945266-133945965
track name=ALPHACP1 description="ALPHACP1" color=255,204,102,
chr5	133945748	133945758	'Mm.Trigeminus.txStart.600.100.fa_V$ALPHACP1_01_transfac_CTCATTGGCTC'
track name=CAAT_B description="CAAT_B" color=255,204,102,
chr5	133945788	133945796	'Mm.Trigeminus.txStart.600.100.fa_V$ACAAT_B_transfac_GATTGGCTG'
track name=GC-box/Sp1 description="GC-box/Sp1" color=0,0,255,
chr5	133945832	133945838	'Mm.ALL.txStart.600.100.fa_V$ETF_Q6_transfac_GAGGCGG'
chr5	133945830	133945843	'Mm.ALL.txStart.600.100.fa_V$GC_01_transfac_TGGAGGCGGGGCCA'
chr5	133945832	133945841	'Mm.ALL.txStart.600.100.fa_V$SP1_01_transfac_GAGGCGGGGC'
chr5	133945831	133945840	'Mm.ALL.txStart.600.100.fa_V$SP1_Q2_01_transfac_GGAGGCGGGG'
chr5	133945830	133945842	'Mm.ALL.txStart.600.100.fa_V$SP1_Q4_01_transfac_TGGAGGCGGGGCC'
chr5	133945830	133945842	'Mm.ALL.txStart.600.100.fa_V$SP1_Q6_transfac_TGGAGGCGGGGCC'
chr5	133945832	133945841	'Mm.ALL.txStart.600.100.fa_V$SP1_Q6_01_transfac_GAGGCGGGGC'
track name=GABP/ETS description="GABP/ETS" color=255,0,255,
chr5	133945802	133945815	'Mm.ALL.txStart.600.100.fa_V$ELK1_02_transfac_TCTCACGGAAACCC'
chr5	133945892	133945905	'Mm.ALL.txStart.600.100.fa_V$ELK1_02_transfac_GGGGTTCCGCGCGG'
chr5	133945862	133945874	'Mm.ALL.txStart.600.100.fa_V$GABP_B_transfac_TCCACTTCCCTC'
track name=CAAT-box/NF-Y description="CAAT-box/NF-Y" color=255,204,102,
chr5	133945745	133945760	'Mm.ALL.txStart.600.100.fa_NF-Y_jaspar_core_ACGCTCATTGGCTCAG'
chr5	133945783	133945798	'Mm.ALL.txStart.600.100.fa_NF-Y_jaspar_core_TCTCGGATTGGCTGTT'
chr5	133945749	133945760	'Mm.ALL.txStart.600.100.fa_V$CAAT_01_transfac_TCATTGGCTCAG'
chr5	133945787	133945798	'Mm.ALL.txStart.600.100.fa_V$CAAT_01_transfac_GGATTGGCTGTT'
chr5	133945809	133945820	'Mm.ALL.txStart.600.100.fa_V$CAAT_01_transfac_GAAACCCAATCG'
chr5	133945745	133945760	'Mm.ALL.txStart.600.100.fa_V$NFY_01_transfac_ACGCTCATTGGCTCAG'
chr5	133945783	133945798	'Mm.ALL.txStart.600.100.fa_V$NFY_01_transfac_TCTCGGATTGGCTGTT'
chr5	133945809	133945824	'Mm.ALL.txStart.600.100.fa_V$NFY_01_transfac_GAAACCCAATCGTCGC'
chr5	133945748	133945758	'Mm.ALL.txStart.600.100.fa_V$NFY_Q6_transfac_CTCATTGGCTC'
chr5	133945786	133945796	'Mm.ALL.txStart.600.100.fa_V$NFY_Q6_transfac_CGGATTGGCTG'
chr5	133945811	133945821	'Mm.ALL.txStart.600.100.fa_V$NFY_Q6_transfac_AACCCAATCGT'
chr5	133945749	133945761	'Mm.ALL.txStart.600.100.fa_V$NFY_Q6_01_transfac_TCATTGGCTCAGG'
chr5	133945787	133945799	'Mm.ALL.txStart.600.100.fa_V$NFY_Q6_01_transfac_GGATTGGCTGTTT'
chr5	133945808	133945820	'Mm.ALL.txStart.600.100.fa_V$NFY_Q6_01_transfac_GGAAACCCAATCG'
