# Supplementary material for: Positional bias of general and tissue-specific regulatory motifs in mouse gene promoters
Source: BMC Genomics. 2007 Dec 13;8:459. doi: 10.1186/1471-2164-8-459 (PMC2249607; doi:10.1186/1471-2164-8-459)
Supplement: Additional file 10 — contains the data in Additional files 8 and 9 in BED format, for visualization using UCSC Genome Browser. [file 1471-2164-8-459-S10.zip › BED/sites_genes.bed.NM_177572]

browser position chr4:118451386-118452085
track name=ALPHACP1 description="ALPHACP1" color=255,204,102,
chr4	118451544	118451554	'Mm.Trigeminus.txStart.600.100.fa_V$ALPHACP1_01_transfac_CTGATTGGCTG'
track name=CAAT_B description="CAAT_B" color=255,204,102,
chr4	118451544	118451552	'Mm.Trigeminus.txStart.600.100.fa_V$ACAAT_B_transfac_GATTGGCTG'
track name=GC-box/Sp1 description="GC-box/Sp1" color=0,0,255,
chr4	118451618	118451624	'Mm.ALL.txStart.600.100.fa_V$ETF_Q6_transfac_CCGCCCG'
chr4	118451610	118451616	'Mm.ALL.txStart.600.100.fa_V$ETF_Q6_transfac_CCGCCGC'
chr4	118451539	118451545	'Mm.ALL.txStart.600.100.fa_V$ETF_Q6_transfac_TGGGCGG'
chr4	118451533	118451539	'Mm.ALL.txStart.600.100.fa_V$ETF_Q6_transfac_GAGGCGG'
chr4	118451530	118451536	'Mm.ALL.txStart.600.100.fa_V$ETF_Q6_transfac_GCGGCGG'
chr4	118451512	118451518	'Mm.ALL.txStart.600.100.fa_V$ETF_Q6_transfac_GAGGCGG'
chr4	118451509	118451515	'Mm.ALL.txStart.600.100.fa_V$ETF_Q6_transfac_GCGGCGG'
chr4	118451506	118451512	'Mm.ALL.txStart.600.100.fa_V$ETF_Q6_transfac_GCGGCGG'
chr4	118451503	118451509	'Mm.ALL.txStart.600.100.fa_V$ETF_Q6_transfac_GCGGCGG'
chr4	118451451	118451457	'Mm.ALL.txStart.600.100.fa_V$ETF_Q6_transfac_GAGGCGG'
chr4	118451616	118451629	'Mm.ALL.txStart.600.100.fa_V$GC_01_transfac_CAGCCCCGCCCGGC'
chr4	118451534	118451547	'Mm.ALL.txStart.600.100.fa_V$GC_01_transfac_GCTGGGCGGAGGCG'
chr4	118451618	118451627	'Mm.ALL.txStart.600.100.fa_V$SP1_01_transfac_GCCCCGCCCG'
chr4	118451536	118451545	'Mm.ALL.txStart.600.100.fa_V$SP1_01_transfac_TGGGCGGAGG'
chr4	118451500	118451509	'Mm.ALL.txStart.600.100.fa_V$SP1_01_transfac_GCGGCGGCGT'
chr4	118451617	118451626	'Mm.ALL.txStart.600.100.fa_V$SP1_Q2_01_transfac_CCCCGCCCGG'
chr4	118451537	118451546	'Mm.ALL.txStart.600.100.fa_V$SP1_Q2_01_transfac_CTGGGCGGAG'
chr4	118451616	118451628	'Mm.ALL.txStart.600.100.fa_V$SP1_Q4_01_transfac_AGCCCCGCCCGGC'
chr4	118451535	118451547	'Mm.ALL.txStart.600.100.fa_V$SP1_Q4_01_transfac_GCTGGGCGGAGGC'
chr4	118451616	118451628	'Mm.ALL.txStart.600.100.fa_V$SP1_Q6_transfac_AGCCCCGCCCGGC'
chr4	118451535	118451547	'Mm.ALL.txStart.600.100.fa_V$SP1_Q6_transfac_GCTGGGCGGAGGC'
chr4	118451508	118451520	'Mm.ALL.txStart.600.100.fa_V$SP1_Q6_transfac_CGGAGGCGGCGGC'
chr4	118451618	118451627	'Mm.ALL.txStart.600.100.fa_V$SP1_Q6_01_transfac_GCCCCGCCCG'
chr4	118451536	118451545	'Mm.ALL.txStart.600.100.fa_V$SP1_Q6_01_transfac_TGGGCGGAGG'
chr4	118451619	118451626	'Mm.ALL.txStart.600.100.fa_V$ZF5_01_transfac_CCCCGCCC'
chr4	118451490	118451497	'Mm.ALL.txStart.600.100.fa_V$ZF5_01_transfac_GCGCGAGG'
track name=CAAT-box/NF-Y description="CAAT-box/NF-Y" color=255,204,102,
chr4	118451542	118451557	'Mm.ALL.txStart.600.100.fa_NF-Y_jaspar_core_GTGCTGATTGGCTGGG'
chr4	118451542	118451553	'Mm.ALL.txStart.600.100.fa_V$CAAT_01_transfac_TGATTGGCTGGG'
chr4	118451542	118451557	'Mm.ALL.txStart.600.100.fa_V$NFY_01_transfac_GTGCTGATTGGCTGGG'
chr4	118451542	118451555	'Mm.ALL.txStart.600.100.fa_V$NFY_C_transfac_GCTGATTGGCTGGG'
chr4	118451544	118451554	'Mm.ALL.txStart.600.100.fa_V$NFY_Q6_transfac_CTGATTGGCTG'
chr4	118451541	118451553	'Mm.ALL.txStart.600.100.fa_V$NFY_Q6_01_transfac_TGATTGGCTGGGC'
