# Supplementary material for: Positional bias of general and tissue-specific regulatory motifs in mouse gene promoters
Source: BMC Genomics. 2007 Dec 13;8:459. doi: 10.1186/1471-2164-8-459 (PMC2249607; doi:10.1186/1471-2164-8-459)
Supplement: Additional file 10 — contains the data in Additional files 8 and 9 in BED format, for visualization using UCSC Genome Browser. [file 1471-2164-8-459-S10.zip › BED/sites_genes.bed.NM_178635]

browser position chr7:93232380-93233079
track name=ALPHACP1 description="ALPHACP1" color=255,204,102,
chr7	93232525	93232535	'Mm.Trigeminus.txStart.600.100.fa_V$ALPHACP1_01_transfac_GAACCAATGAG'
track name=YY1/NF-E1 description="YY1/NF-E1" color=102,255,0,
chr7	93232476	93232485	'Mm.ALL.txStart.600.100.fa_V$YY1_Q6_transfac_TAATATGGC'
track name=GC-box/Sp1 description="GC-box/Sp1" color=0,0,255,
chr7	93232620	93232626	'Mm.ALL.txStart.600.100.fa_V$ETF_Q6_transfac_CCGCCCC'
chr7	93232559	93232565	'Mm.ALL.txStart.600.100.fa_V$ETF_Q6_transfac_CCGCCAC'
chr7	93232546	93232552	'Mm.ALL.txStart.600.100.fa_V$ETF_Q6_transfac_CCGCCCT'
chr7	93232456	93232462	'Mm.ALL.txStart.600.100.fa_V$ETF_Q6_transfac_GCGGCGG'
chr7	93232618	93232631	'Mm.ALL.txStart.600.100.fa_V$GC_01_transfac_TCCCTCCGCCCCTA'
chr7	93232544	93232557	'Mm.ALL.txStart.600.100.fa_V$GC_01_transfac_GGGTCCCGCCCTCT'
chr7	93232620	93232629	'Mm.ALL.txStart.600.100.fa_V$SP1_01_transfac_CCTCCGCCCC'
chr7	93232546	93232555	'Mm.ALL.txStart.600.100.fa_V$SP1_01_transfac_GTCCCGCCCT'
chr7	93232453	93232462	'Mm.ALL.txStart.600.100.fa_V$SP1_01_transfac_GCGGCGGTGG'
chr7	93232619	93232628	'Mm.ALL.txStart.600.100.fa_V$SP1_Q2_01_transfac_CTCCGCCCCT'
chr7	93232545	93232554	'Mm.ALL.txStart.600.100.fa_V$SP1_Q2_01_transfac_TCCCGCCCTC'
chr7	93232618	93232630	'Mm.ALL.txStart.600.100.fa_V$SP1_Q4_01_transfac_CCCTCCGCCCCTA'
chr7	93232544	93232556	'Mm.ALL.txStart.600.100.fa_V$SP1_Q4_01_transfac_GGTCCCGCCCTCT'
chr7	93232618	93232630	'Mm.ALL.txStart.600.100.fa_V$SP1_Q6_transfac_CCCTCCGCCCCTA'
chr7	93232544	93232556	'Mm.ALL.txStart.600.100.fa_V$SP1_Q6_transfac_GGTCCCGCCCTCT'
chr7	93232620	93232629	'Mm.ALL.txStart.600.100.fa_V$SP1_Q6_01_transfac_CCTCCGCCCC'
chr7	93232546	93232555	'Mm.ALL.txStart.600.100.fa_V$SP1_Q6_01_transfac_GTCCCGCCCT'
track name=GABP/ETS description="GABP/ETS" color=255,0,255,
chr7	93232529	93232542	'Mm.ALL.txStart.600.100.fa_V$ELK1_02_transfac_AGAAACGGAACCAA'
chr7	93232467	93232478	'Mm.ALL.txStart.600.100.fa_V$GABP_B_transfac_GGCTCTTCCTTA'
track name=CAAT-box/NF-Y description="CAAT-box/NF-Y" color=255,204,102,
chr7	93232522	93232537	'Mm.ALL.txStart.600.100.fa_NF-Y_jaspar_core_CGGAACCAATGAGCAC'
chr7	93232578	93232589	'Mm.ALL.txStart.600.100.fa_V$CAAT_01_transfac_ACTGGCCAATAG'
chr7	93232526	93232537	'Mm.ALL.txStart.600.100.fa_V$CAAT_01_transfac_CGGAACCAATGA'
chr7	93232574	93232589	'Mm.ALL.txStart.600.100.fa_V$NFY_01_transfac_ACTGGCCAATAGCACG'
chr7	93232522	93232537	'Mm.ALL.txStart.600.100.fa_V$NFY_01_transfac_CGGAACCAATGAGCAC'
chr7	93232577	93232587	'Mm.ALL.txStart.600.100.fa_V$NFY_Q6_transfac_TGGCCAATAGC'
chr7	93232525	93232535	'Mm.ALL.txStart.600.100.fa_V$NFY_Q6_transfac_GAACCAATGAG'
chr7	93232578	93232590	'Mm.ALL.txStart.600.100.fa_V$NFY_Q6_01_transfac_CACTGGCCAATAG'
chr7	93232526	93232538	'Mm.ALL.txStart.600.100.fa_V$NFY_Q6_01_transfac_ACGGAACCAATGA'
