# Supplementary material for: Positional bias of general and tissue-specific regulatory motifs in mouse gene promoters
Source: BMC Genomics. 2007 Dec 13;8:459. doi: 10.1186/1471-2164-8-459 (PMC2249607; doi:10.1186/1471-2164-8-459)
Supplement: Additional file 10 — contains the data in Additional files 8 and 9 in BED format, for visualization using UCSC Genome Browser. [file 1471-2164-8-459-S10.zip › BED/sites_genes.bed.NM_054084]

browser position chr7:108577238-108577937
track name=ALPHACP1 description="ALPHACP1" color=255,204,102,
chr7	108577774	108577784	'Mm.Trigeminus.txStart.600.100.fa_V$ALPHACP1_01_transfac_CTGATTGGTGG'
track name=ATF description="ATF" color=153,102,102,
chr7	108577746	108577757	'Mm.Skin.txStart.600.100.fa_V$ATF_B_transfac_ATGACGTTATGG'
track name=CAAT_B description="CAAT_B" color=255,204,102,
chr7	108577776	108577784	'Mm.Trigeminus.txStart.600.100.fa_V$ACAAT_B_transfac_GATTGGTGG'
track name=GABP/ETS description="GABP/ETS" color=255,0,255,
chr7	108577780	108577791	'Mm.ALL.txStart.600.100.fa_V$GABP_B_transfac_GGTGGAAGAGCT'
track name=CREB/ATF description="CREB/ATF" color=153,102,102,
chr7	108577744	108577757	'Mm.ALL.txStart.600.100.fa_V$ATF_01_transfac_CTATGACGTTATGG'
chr7	108577745	108577756	'Mm.ALL.txStart.600.100.fa_V$ATF4_Q2_transfac_TATGACGTTATG'
chr7	108577743	108577754	'Mm.ALL.txStart.600.100.fa_V$CREB_02_transfac_GCTATGACGTTA'
chr7	108577745	108577756	'Mm.ALL.txStart.600.100.fa_V$CREBP1_Q2_transfac_TATGACGTTATG'
chr7	108577745	108577756	'Mm.ALL.txStart.600.100.fa_V$CREB_Q2_transfac_TATGACGTTATG'
chr7	108577743	108577756	'Mm.ALL.txStart.600.100.fa_V$CREB_Q2_01_transfac_GCTATGACGTTATG'
chr7	108577745	108577756	'Mm.ALL.txStart.600.100.fa_V$CREB_Q4_transfac_TATGACGTTATG'
track name=CAAT-box/NF-Y description="CAAT-box/NF-Y" color=255,204,102,
chr7	108577771	108577786	'Mm.ALL.txStart.600.100.fa_NF-Y_jaspar_core_GCTCTGATTGGTGGAA'
chr7	108577775	108577786	'Mm.ALL.txStart.600.100.fa_V$CAAT_01_transfac_TGATTGGTGGAA'
chr7	108577771	108577786	'Mm.ALL.txStart.600.100.fa_V$NFY_01_transfac_GCTCTGATTGGTGGAA'
chr7	108577773	108577786	'Mm.ALL.txStart.600.100.fa_V$NFY_C_transfac_TCTGATTGGTGGAA'
chr7	108577774	108577784	'Mm.ALL.txStart.600.100.fa_V$NFY_Q6_transfac_CTGATTGGTGG'
chr7	108577775	108577787	'Mm.ALL.txStart.600.100.fa_V$NFY_Q6_01_transfac_TGATTGGTGGAAG'
