# Supplementary material for: Positional bias of general and tissue-specific regulatory motifs in mouse gene promoters
Source: BMC Genomics. 2007 Dec 13;8:459. doi: 10.1186/1471-2164-8-459 (PMC2249607; doi:10.1186/1471-2164-8-459)
Supplement: Additional file 10 — contains the data in Additional files 8 and 9 in BED format, for visualization using UCSC Genome Browser. [file 1471-2164-8-459-S10.zip › BED/sites_genes.bed.NM_172410]

browser position chr8:93498174-93498873
track name=ALPHACP1 description="ALPHACP1" color=255,204,102,
chr8	93498717	93498727	'Mm.Trigeminus.txStart.600.100.fa_V$ALPHACP1_01_transfac_CAGCCAATCAG'
track name=CAAT_B description="CAAT_B" color=255,204,102,
chr8	93498717	93498725	'Mm.Trigeminus.txStart.600.100.fa_V$ACAAT_B_transfac_CAGCCAATC'
track name=GC-box/Sp1 description="GC-box/Sp1" color=0,0,255,
chr8	93498613	93498619	'Mm.ALL.txStart.600.100.fa_V$ETF_Q6_transfac_CCGCCTC'
chr8	93498625	93498631	'Mm.ALL.txStart.600.100.fa_V$ETF_Q6_transfac_CCGCCCC'
chr8	93498630	93498636	'Mm.ALL.txStart.600.100.fa_V$ETF_Q6_transfac_CCGCCCC'
chr8	93498675	93498681	'Mm.ALL.txStart.600.100.fa_V$ETF_Q6_transfac_TTGGCGG'
chr8	93498753	93498759	'Mm.ALL.txStart.600.100.fa_V$ETF_Q6_transfac_GCGGCGG'
chr8	93498756	93498762	'Mm.ALL.txStart.600.100.fa_V$ETF_Q6_transfac_GCGGCGG'
chr8	93498759	93498765	'Mm.ALL.txStart.600.100.fa_V$ETF_Q6_transfac_GCGGCGG'
chr8	93498787	93498793	'Mm.ALL.txStart.600.100.fa_V$ETF_Q6_transfac_CGGGCGG'
chr8	93498608	93498621	'Mm.ALL.txStart.600.100.fa_V$GC_01_transfac_CAGCCCCGCCTCCG'
chr8	93498620	93498633	'Mm.ALL.txStart.600.100.fa_V$GC_01_transfac_CGGCCCCGCCCCGC'
chr8	93498625	93498638	'Mm.ALL.txStart.600.100.fa_V$GC_01_transfac_CCGCCCCGCCCCCA'
chr8	93498785	93498798	'Mm.ALL.txStart.600.100.fa_V$GC_01_transfac_AGCGGGCGGCGACG'
chr8	93498610	93498619	'Mm.ALL.txStart.600.100.fa_V$SP1_01_transfac_GCCCCGCCTC'
chr8	93498622	93498631	'Mm.ALL.txStart.600.100.fa_V$SP1_01_transfac_GCCCCGCCCC'
chr8	93498627	93498636	'Mm.ALL.txStart.600.100.fa_V$SP1_01_transfac_GCCCCGCCCC'
chr8	93498759	93498768	'Mm.ALL.txStart.600.100.fa_V$SP1_01_transfac_GCGGCGGCGT'
chr8	93498787	93498796	'Mm.ALL.txStart.600.100.fa_V$SP1_01_transfac_CGGGCGGCGA'
chr8	93498611	93498620	'Mm.ALL.txStart.600.100.fa_V$SP1_Q2_01_transfac_CCCCGCCTCC'
chr8	93498623	93498632	'Mm.ALL.txStart.600.100.fa_V$SP1_Q2_01_transfac_CCCCGCCCCG'
chr8	93498628	93498637	'Mm.ALL.txStart.600.100.fa_V$SP1_Q2_01_transfac_CCCCGCCCCC'
chr8	93498786	93498795	'Mm.ALL.txStart.600.100.fa_V$SP1_Q2_01_transfac_GCGGGCGGCG'
chr8	93498609	93498621	'Mm.ALL.txStart.600.100.fa_V$SP1_Q4_01_transfac_AGCCCCGCCTCCG'
chr8	93498621	93498633	'Mm.ALL.txStart.600.100.fa_V$SP1_Q4_01_transfac_GGCCCCGCCCCGC'
chr8	93498626	93498638	'Mm.ALL.txStart.600.100.fa_V$SP1_Q4_01_transfac_CGCCCCGCCCCCA'
chr8	93498785	93498797	'Mm.ALL.txStart.600.100.fa_V$SP1_Q4_01_transfac_AGCGGGCGGCGAC'
chr8	93498609	93498621	'Mm.ALL.txStart.600.100.fa_V$SP1_Q6_transfac_AGCCCCGCCTCCG'
chr8	93498621	93498633	'Mm.ALL.txStart.600.100.fa_V$SP1_Q6_transfac_GGCCCCGCCCCGC'
chr8	93498626	93498638	'Mm.ALL.txStart.600.100.fa_V$SP1_Q6_transfac_CGCCCCGCCCCCA'
chr8	93498785	93498797	'Mm.ALL.txStart.600.100.fa_V$SP1_Q6_transfac_AGCGGGCGGCGAC'
chr8	93498610	93498619	'Mm.ALL.txStart.600.100.fa_V$SP1_Q6_01_transfac_GCCCCGCCTC'
chr8	93498622	93498631	'Mm.ALL.txStart.600.100.fa_V$SP1_Q6_01_transfac_GCCCCGCCCC'
chr8	93498627	93498636	'Mm.ALL.txStart.600.100.fa_V$SP1_Q6_01_transfac_GCCCCGCCCC'
chr8	93498787	93498796	'Mm.ALL.txStart.600.100.fa_V$SP1_Q6_01_transfac_CGGGCGGCGA'
chr8	93498623	93498630	'Mm.ALL.txStart.600.100.fa_V$ZF5_01_transfac_CCCCGCCC'
chr8	93498628	93498635	'Mm.ALL.txStart.600.100.fa_V$ZF5_01_transfac_CCCCGCCC'
track name=E2F description="E2F" color=102,0,204,
chr8	93498728	93498743	'Mm.ALL.txStart.600.100.fa_V$E2F1_Q3_01_transfac_GAGGCGCGGGCGAGCG'
track name=CAAT-box/NF-Y description="CAAT-box/NF-Y" color=255,204,102,
chr8	93498715	93498730	'Mm.ALL.txStart.600.100.fa_NF-Y_jaspar_core_CTCAGCCAATCAGGAG'
chr8	93498715	93498726	'Mm.ALL.txStart.600.100.fa_V$CAAT_01_transfac_CTCAGCCAATCA'
chr8	93498715	93498730	'Mm.ALL.txStart.600.100.fa_V$NFY_01_transfac_CTCAGCCAATCAGGAG'
chr8	93498715	93498728	'Mm.ALL.txStart.600.100.fa_V$NFY_C_transfac_CTCAGCCAATCAGG'
chr8	93498717	93498727	'Mm.ALL.txStart.600.100.fa_V$NFY_Q6_transfac_CAGCCAATCAG'
chr8	93498714	93498726	'Mm.ALL.txStart.600.100.fa_V$NFY_Q6_01_transfac_CCTCAGCCAATCA'
