# Supplementary material for: Positional bias of general and tissue-specific regulatory motifs in mouse gene promoters
Source: BMC Genomics. 2007 Dec 13;8:459. doi: 10.1186/1471-2164-8-459 (PMC2249607; doi:10.1186/1471-2164-8-459)
Supplement: Additional file 10 — contains the data in Additional files 8 and 9 in BED format, for visualization using UCSC Genome Browser. [file 1471-2164-8-459-S10.zip › BED/sites_genes.bed.NM_175024]

browser position chr8:105188818-105189517
track name=ALPHACP1 description="ALPHACP1" color=255,204,102,
chr8	105189341	105189351	'Mm.Trigeminus.txStart.600.100.fa_V$ALPHACP1_01_transfac_CATCCAATCAG'
track name=CAAT_B description="CAAT_B" color=255,204,102,
chr8	105189341	105189349	'Mm.Trigeminus.txStart.600.100.fa_V$ACAAT_B_transfac_CATCCAATC'
track name=GC-box/Sp1 description="GC-box/Sp1" color=0,0,255,
chr8	105189298	105189304	'Mm.ALL.txStart.600.100.fa_V$ETF_Q6_transfac_GAGGCGG'
chr8	105189327	105189333	'Mm.ALL.txStart.600.100.fa_V$ETF_Q6_transfac_CCGCCTC'
chr8	105189296	105189309	'Mm.ALL.txStart.600.100.fa_V$GC_01_transfac_TGGAGGCGGGGCTG'
chr8	105189322	105189335	'Mm.ALL.txStart.600.100.fa_V$GC_01_transfac_ATGCTCCGCCTCCA'
chr8	105189298	105189307	'Mm.ALL.txStart.600.100.fa_V$SP1_01_transfac_GAGGCGGGGC'
chr8	105189324	105189333	'Mm.ALL.txStart.600.100.fa_V$SP1_01_transfac_GCTCCGCCTC'
chr8	105189297	105189306	'Mm.ALL.txStart.600.100.fa_V$SP1_Q2_01_transfac_GGAGGCGGGG'
chr8	105189296	105189308	'Mm.ALL.txStart.600.100.fa_V$SP1_Q4_01_transfac_TGGAGGCGGGGCT'
chr8	105189296	105189308	'Mm.ALL.txStart.600.100.fa_V$SP1_Q6_transfac_TGGAGGCGGGGCT'
chr8	105189323	105189335	'Mm.ALL.txStart.600.100.fa_V$SP1_Q6_transfac_TGCTCCGCCTCCA'
chr8	105189298	105189307	'Mm.ALL.txStart.600.100.fa_V$SP1_Q6_01_transfac_GAGGCGGGGC'
track name=GABP/ETS description="GABP/ETS" color=255,0,255,
chr8	105189353	105189364	'Mm.ALL.txStart.600.100.fa_V$GABP_B_transfac_ATCCCTTCCTCT'
track name=CAAT-box/NF-Y description="CAAT-box/NF-Y" color=255,204,102,
chr8	105189339	105189354	'Mm.ALL.txStart.600.100.fa_NF-Y_jaspar_core_CCCATCCAATCAGAAT'
chr8	105189339	105189350	'Mm.ALL.txStart.600.100.fa_V$CAAT_01_transfac_CCCATCCAATCA'
chr8	105189339	105189354	'Mm.ALL.txStart.600.100.fa_V$NFY_01_transfac_CCCATCCAATCAGAAT'
chr8	105189339	105189352	'Mm.ALL.txStart.600.100.fa_V$NFY_C_transfac_CCCATCCAATCAGA'
chr8	105189341	105189351	'Mm.ALL.txStart.600.100.fa_V$NFY_Q6_transfac_CATCCAATCAG'
chr8	105189338	105189350	'Mm.ALL.txStart.600.100.fa_V$NFY_Q6_01_transfac_CCCCATCCAATCA'
