# Supplementary material for: Positional bias of general and tissue-specific regulatory motifs in mouse gene promoters
Source: BMC Genomics. 2007 Dec 13;8:459. doi: 10.1186/1471-2164-8-459 (PMC2249607; doi:10.1186/1471-2164-8-459)
Supplement: Additional file 10 — contains the data in Additional files 8 and 9 in BED format, for visualization using UCSC Genome Browser. [file 1471-2164-8-459-S10.zip › BED/sites_genes.bed.NM_020002]

browser position chr14:50135583-50136282
track name=ALPHACP1 description="ALPHACP1" color=255,204,102,
chr14	50136095	50136105	'Mm.Testis.txStart.600.100.fa_V$ALPHACP1_01_transfac_CTCATTGGCTG'
track name=GC-box/Sp1 description="GC-box/Sp1" color=0,0,255,
chr14	50136199	50136205	'Mm.ALL.txStart.600.100.fa_V$ETF_Q6_transfac_ACGGCGG'
chr14	50136202	50136208	'Mm.ALL.txStart.600.100.fa_V$ETF_Q6_transfac_GCGGCGG'
chr14	50136205	50136211	'Mm.ALL.txStart.600.100.fa_V$ETF_Q6_transfac_GCGGCGG'
chr14	50136208	50136214	'Mm.ALL.txStart.600.100.fa_V$ETF_Q6_transfac_GCGGCGG'
chr14	50136208	50136217	'Mm.ALL.txStart.600.100.fa_V$SP1_01_transfac_GCGGCGGTGG'
track name=CAAT-box/NF-Y description="CAAT-box/NF-Y" color=255,204,102,
chr14	50135996	50136011	'Mm.ALL.txStart.600.100.fa_NF-Y_jaspar_core_CTCGTGATTGGCTGGC'
chr14	50136092	50136107	'Mm.ALL.txStart.600.100.fa_NF-Y_jaspar_core_CTTCTCATTGGCTGTC'
chr14	50136000	50136011	'Mm.ALL.txStart.600.100.fa_V$CAAT_01_transfac_TGATTGGCTGGC'
chr14	50136096	50136107	'Mm.ALL.txStart.600.100.fa_V$CAAT_01_transfac_TCATTGGCTGTC'
chr14	50135996	50136011	'Mm.ALL.txStart.600.100.fa_V$NFY_01_transfac_CTCGTGATTGGCTGGC'
chr14	50136092	50136107	'Mm.ALL.txStart.600.100.fa_V$NFY_01_transfac_CTTCTCATTGGCTGTC'
chr14	50135998	50136011	'Mm.ALL.txStart.600.100.fa_V$NFY_C_transfac_CGTGATTGGCTGGC'
chr14	50135999	50136009	'Mm.ALL.txStart.600.100.fa_V$NFY_Q6_transfac_GTGATTGGCTG'
chr14	50136095	50136105	'Mm.ALL.txStart.600.100.fa_V$NFY_Q6_transfac_CTCATTGGCTG'
chr14	50136000	50136012	'Mm.ALL.txStart.600.100.fa_V$NFY_Q6_01_transfac_TGATTGGCTGGCG'
chr14	50136096	50136108	'Mm.ALL.txStart.600.100.fa_V$NFY_Q6_01_transfac_TCATTGGCTGTCG'
