# Supplementary material for: Positional bias of general and tissue-specific regulatory motifs in mouse gene promoters
Source: BMC Genomics. 2007 Dec 13;8:459. doi: 10.1186/1471-2164-8-459 (PMC2249607; doi:10.1186/1471-2164-8-459)
Supplement: Additional file 10 — contains the data in Additional files 8 and 9 in BED format, for visualization using UCSC Genome Browser. [file 1471-2164-8-459-S10.zip › BED/sites_genes.bed.NM_012031]

browser position chr15:36180037-36180736
track name=ALPHACP1 description="ALPHACP1" color=255,204,102,
chr15	36180525	36180535	'Mm.Testis.txStart.600.100.fa_V$ALPHACP1_01_transfac_AAGCCAATCAG'
track name=GC-box/Sp1 description="GC-box/Sp1" color=0,0,255,
chr15	36180476	36180482	'Mm.ALL.txStart.600.100.fa_V$ETF_Q6_transfac_GGGGCGG'
chr15	36180579	36180585	'Mm.ALL.txStart.600.100.fa_V$ETF_Q6_transfac_CCGCCCA'
chr15	36180474	36180487	'Mm.ALL.txStart.600.100.fa_V$GC_01_transfac_AGGGGGCGGGGGTC'
chr15	36180574	36180587	'Mm.ALL.txStart.600.100.fa_V$GC_01_transfac_AGTCTCCGCCCAGC'
chr15	36180476	36180485	'Mm.ALL.txStart.600.100.fa_V$SP1_01_transfac_GGGGCGGGGG'
chr15	36180576	36180585	'Mm.ALL.txStart.600.100.fa_V$SP1_01_transfac_TCTCCGCCCA'
chr15	36180475	36180484	'Mm.ALL.txStart.600.100.fa_V$SP1_Q2_01_transfac_GGGGGCGGGG'
chr15	36180577	36180586	'Mm.ALL.txStart.600.100.fa_V$SP1_Q2_01_transfac_CTCCGCCCAG'
chr15	36180474	36180486	'Mm.ALL.txStart.600.100.fa_V$SP1_Q4_01_transfac_AGGGGGCGGGGGT'
chr15	36180575	36180587	'Mm.ALL.txStart.600.100.fa_V$SP1_Q4_01_transfac_GTCTCCGCCCAGC'
chr15	36180474	36180486	'Mm.ALL.txStart.600.100.fa_V$SP1_Q6_transfac_AGGGGGCGGGGGT'
chr15	36180575	36180587	'Mm.ALL.txStart.600.100.fa_V$SP1_Q6_transfac_GTCTCCGCCCAGC'
chr15	36180476	36180485	'Mm.ALL.txStart.600.100.fa_V$SP1_Q6_01_transfac_GGGGCGGGGG'
chr15	36180576	36180585	'Mm.ALL.txStart.600.100.fa_V$SP1_Q6_01_transfac_TCTCCGCCCA'
chr15	36180477	36180484	'Mm.ALL.txStart.600.100.fa_V$ZF5_01_transfac_GGGCGGGG'
chr15	36180661	36180668	'Mm.ALL.txStart.600.100.fa_V$ZF5_01_transfac_GGGCGTGG'
track name=CAAT-box/NF-Y description="CAAT-box/NF-Y" color=255,204,102,
chr15	36180523	36180538	'Mm.ALL.txStart.600.100.fa_NF-Y_jaspar_core_TGAAGCCAATCAGCGG'
chr15	36180506	36180517	'Mm.ALL.txStart.600.100.fa_V$CAAT_01_transfac_AAATTGGCTGCG'
chr15	36180523	36180534	'Mm.ALL.txStart.600.100.fa_V$CAAT_01_transfac_TGAAGCCAATCA'
chr15	36180547	36180558	'Mm.ALL.txStart.600.100.fa_V$CAAT_01_transfac_GGTAGCCAATTG'
chr15	36180589	36180600	'Mm.ALL.txStart.600.100.fa_V$CAAT_01_transfac_GCATTGGGCACC'
chr15	36180502	36180517	'Mm.ALL.txStart.600.100.fa_V$NFY_01_transfac_GCAGAAATTGGCTGCG'
chr15	36180523	36180538	'Mm.ALL.txStart.600.100.fa_V$NFY_01_transfac_TGAAGCCAATCAGCGG'
chr15	36180547	36180562	'Mm.ALL.txStart.600.100.fa_V$NFY_01_transfac_GGTAGCCAATTGCGGG'
chr15	36180585	36180600	'Mm.ALL.txStart.600.100.fa_V$NFY_01_transfac_AGCCGCATTGGGCACC'
chr15	36180523	36180536	'Mm.ALL.txStart.600.100.fa_V$NFY_C_transfac_TGAAGCCAATCAGC'
chr15	36180505	36180515	'Mm.ALL.txStart.600.100.fa_V$NFY_Q6_transfac_GAAATTGGCTG'
chr15	36180525	36180535	'Mm.ALL.txStart.600.100.fa_V$NFY_Q6_transfac_AAGCCAATCAG'
chr15	36180549	36180559	'Mm.ALL.txStart.600.100.fa_V$NFY_Q6_transfac_TAGCCAATTGC'
chr15	36180588	36180598	'Mm.ALL.txStart.600.100.fa_V$NFY_Q6_transfac_CGCATTGGGCA'
chr15	36180506	36180518	'Mm.ALL.txStart.600.100.fa_V$NFY_Q6_01_transfac_AAATTGGCTGCGG'
chr15	36180522	36180534	'Mm.ALL.txStart.600.100.fa_V$NFY_Q6_01_transfac_GTGAAGCCAATCA'
chr15	36180546	36180558	'Mm.ALL.txStart.600.100.fa_V$NFY_Q6_01_transfac_GGGTAGCCAATTG'
chr15	36180589	36180601	'Mm.ALL.txStart.600.100.fa_V$NFY_Q6_01_transfac_GCATTGGGCACCG'
