# Supplementary material for: Positional bias of general and tissue-specific regulatory motifs in mouse gene promoters
Source: BMC Genomics. 2007 Dec 13;8:459. doi: 10.1186/1471-2164-8-459 (PMC2249607; doi:10.1186/1471-2164-8-459)
Supplement: Additional file 10 — contains the data in Additional files 8 and 9 in BED format, for visualization using UCSC Genome Browser. [file 1471-2164-8-459-S10.zip › BED/sites_genes.bed.NM_080510]

browser position chr2:121673954-121674653
track name=ALPHACP1 description="ALPHACP1" color=255,204,102,
chr2	121674481	121674491	'Mm.Testis.txStart.600.100.fa_V$ALPHACP1_01_transfac_AATCCAATCAG'
track name=RFX1 description="RFX1" color=170,170,0,
chr2	121674514	121674531	'Mm.Testis.txStart.600.100.fa_V$RFX1_02_transfac_ATATCATCAAAGCAACTG'
track name=GABP/ETS description="GABP/ETS" color=255,0,255,
chr2	121674538	121674551	'Mm.ALL.txStart.600.100.fa_V$ELK1_02_transfac_TGTCACGGAACCTG'
track name=CAAT-box/NF-Y description="CAAT-box/NF-Y" color=255,204,102,
chr2	121674479	121674490	'Mm.ALL.txStart.600.100.fa_V$CAAT_01_transfac_CCAATCCAATCA'
chr2	121674474	121674489	'Mm.ALL.txStart.600.100.fa_V$NFY_01_transfac_TCATTCCAATCCAATC'
chr2	121674479	121674494	'Mm.ALL.txStart.600.100.fa_V$NFY_01_transfac_CCAATCCAATCAGAGT'
chr2	121674479	121674492	'Mm.ALL.txStart.600.100.fa_V$NFY_C_transfac_CCAATCCAATCAGA'
chr2	121674476	121674486	'Mm.ALL.txStart.600.100.fa_V$NFY_Q6_transfac_ATTCCAATCCA'
chr2	121674481	121674491	'Mm.ALL.txStart.600.100.fa_V$NFY_Q6_transfac_AATCCAATCAG'
chr2	121674473	121674485	'Mm.ALL.txStart.600.100.fa_V$NFY_Q6_01_transfac_GTCATTCCAATCC'
chr2	121674478	121674490	'Mm.ALL.txStart.600.100.fa_V$NFY_Q6_01_transfac_TCCAATCCAATCA'
