# Supplementary material for: Positional bias of general and tissue-specific regulatory motifs in mouse gene promoters
Source: BMC Genomics. 2007 Dec 13;8:459. doi: 10.1186/1471-2164-8-459 (PMC2249607; doi:10.1186/1471-2164-8-459)
Supplement: Additional file 10 — contains the data in Additional files 8 and 9 in BED format, for visualization using UCSC Genome Browser. [file 1471-2164-8-459-S10.zip › BED/sites_genes.bed.NM_007628]

browser position chr3:54689293-54689992
track name=ALPHACP1 description="ALPHACP1" color=255,204,102,
chr3	54689492	54689502	'Mm.Testis.txStart.600.100.fa_V$ALPHACP1_01_transfac_CTGATTGGCTG'
track name=GC-box/Sp1 description="GC-box/Sp1" color=0,0,255,
chr3	54689543	54689549	'Mm.ALL.txStart.600.100.fa_V$ETF_Q6_transfac_CCGCCGC'
chr3	54689369	54689375	'Mm.ALL.txStart.600.100.fa_V$ETF_Q6_transfac_CCGCCCG'
chr3	54689365	54689371	'Mm.ALL.txStart.600.100.fa_V$ETF_Q6_transfac_CCGCCCG'
chr3	54689367	54689380	'Mm.ALL.txStart.600.100.fa_V$GC_01_transfac_CGGCCCCGCCCGCC'
chr3	54689363	54689376	'Mm.ALL.txStart.600.100.fa_V$GC_01_transfac_CCCGCCCGCCCGGC'
chr3	54689543	54689552	'Mm.ALL.txStart.600.100.fa_V$SP1_01_transfac_CGCCCGCCGC'
chr3	54689369	54689378	'Mm.ALL.txStart.600.100.fa_V$SP1_01_transfac_GCCCCGCCCG'
chr3	54689365	54689374	'Mm.ALL.txStart.600.100.fa_V$SP1_01_transfac_CGCCCGCCCG'
chr3	54689368	54689377	'Mm.ALL.txStart.600.100.fa_V$SP1_Q2_01_transfac_CCCCGCCCGC'
chr3	54689364	54689373	'Mm.ALL.txStart.600.100.fa_V$SP1_Q2_01_transfac_GCCCGCCCGG'
chr3	54689367	54689379	'Mm.ALL.txStart.600.100.fa_V$SP1_Q4_01_transfac_GGCCCCGCCCGCC'
chr3	54689363	54689375	'Mm.ALL.txStart.600.100.fa_V$SP1_Q4_01_transfac_CCGCCCGCCCGGC'
chr3	54689367	54689379	'Mm.ALL.txStart.600.100.fa_V$SP1_Q6_transfac_GGCCCCGCCCGCC'
chr3	54689363	54689375	'Mm.ALL.txStart.600.100.fa_V$SP1_Q6_transfac_CCGCCCGCCCGGC'
chr3	54689369	54689378	'Mm.ALL.txStart.600.100.fa_V$SP1_Q6_01_transfac_GCCCCGCCCG'
chr3	54689365	54689374	'Mm.ALL.txStart.600.100.fa_V$SP1_Q6_01_transfac_CGCCCGCCCG'
chr3	54689370	54689377	'Mm.ALL.txStart.600.100.fa_V$ZF5_01_transfac_CCCCGCCC'
track name=CAAT-box/NF-Y description="CAAT-box/NF-Y" color=255,204,102,
chr3	54689490	54689505	'Mm.ALL.txStart.600.100.fa_NF-Y_jaspar_core_CCGCTGATTGGCTGAT'
chr3	54689490	54689501	'Mm.ALL.txStart.600.100.fa_V$CAAT_01_transfac_TGATTGGCTGAT'
chr3	54689490	54689505	'Mm.ALL.txStart.600.100.fa_V$NFY_01_transfac_CCGCTGATTGGCTGAT'
chr3	54689490	54689503	'Mm.ALL.txStart.600.100.fa_V$NFY_C_transfac_GCTGATTGGCTGAT'
chr3	54689492	54689502	'Mm.ALL.txStart.600.100.fa_V$NFY_Q6_transfac_CTGATTGGCTG'
chr3	54689489	54689501	'Mm.ALL.txStart.600.100.fa_V$NFY_Q6_01_transfac_TGATTGGCTGATT'
