# Supplementary material for: Positional bias of general and tissue-specific regulatory motifs in mouse gene promoters
Source: BMC Genomics. 2007 Dec 13;8:459. doi: 10.1186/1471-2164-8-459 (PMC2249607; doi:10.1186/1471-2164-8-459)
Supplement: Additional file 10 — contains the data in Additional files 8 and 9 in BED format, for visualization using UCSC Genome Browser. [file 1471-2164-8-459-S10.zip › BED/sites_genes.bed.NM_029299]

browser position chr9:27289212-27289911
track name=ALPHACP1 description="ALPHACP1" color=255,204,102,
chr9	27289753	27289763	'Mm.Testis.txStart.600.100.fa_V$ALPHACP1_01_transfac_CAACCAATCAG'
track name=GABP/ETS description="GABP/ETS" color=255,0,255,
chr9	27289714	27289723	'Mm.ALL.txStart.600.100.fa_V$TEL2_Q6_transfac_CTGGAAGTTG'
track name=CAAT-box/NF-Y description="CAAT-box/NF-Y" color=255,204,102,
chr9	27289751	27289766	'Mm.ALL.txStart.600.100.fa_NF-Y_jaspar_core_GCCAACCAATCAGGGG'
chr9	27289751	27289762	'Mm.ALL.txStart.600.100.fa_V$CAAT_01_transfac_GCCAACCAATCA'
chr9	27289751	27289766	'Mm.ALL.txStart.600.100.fa_V$NFY_01_transfac_GCCAACCAATCAGGGG'
chr9	27289751	27289764	'Mm.ALL.txStart.600.100.fa_V$NFY_C_transfac_GCCAACCAATCAGG'
chr9	27289753	27289763	'Mm.ALL.txStart.600.100.fa_V$NFY_Q6_transfac_CAACCAATCAG'
chr9	27289750	27289762	'Mm.ALL.txStart.600.100.fa_V$NFY_Q6_01_transfac_TGCCAACCAATCA'
