# Supplementary material for: Positional bias of general and tissue-specific regulatory motifs in mouse gene promoters
Source: BMC Genomics. 2007 Dec 13;8:459. doi: 10.1186/1471-2164-8-459 (PMC2249607; doi:10.1186/1471-2164-8-459)
Supplement: Additional file 10 — contains the data in Additional files 8 and 9 in BED format, for visualization using UCSC Genome Browser. [file 1471-2164-8-459-S10.zip › BED/sites_genes.bed.NM_026562]

browser position chr11:101099691-101100390
track name=ALPHACP1 description="ALPHACP1" color=255,204,102,
chr11	101100182	101100192	'Mm.Testis.txStart.600.100.fa_V$ALPHACP1_01_transfac_CTGATTGGCTG'
track name=PU1 description="PU1" color=255,0,255,
chr11	101100295	101100302	'Mm.Spleen.txStart.600.100.fa_V$PU1_Q6_transfac_AAGGGAAG'
chr11	101100299	101100306	'Mm.Spleen.txStart.600.100.fa_V$PU1_Q6_transfac_GAAGGAAG'
track name=GC-box/Sp1 description="GC-box/Sp1" color=0,0,255,
chr11	101100138	101100144	'Mm.ALL.txStart.600.100.fa_V$ETF_Q6_transfac_CCGCCCT'
chr11	101100133	101100146	'Mm.ALL.txStart.600.100.fa_V$GC_01_transfac_TCTCTCCGCCCTAG'
chr11	101100135	101100144	'Mm.ALL.txStart.600.100.fa_V$SP1_01_transfac_TCTCCGCCCT'
chr11	101100136	101100145	'Mm.ALL.txStart.600.100.fa_V$SP1_Q2_01_transfac_CTCCGCCCTA'
chr11	101100134	101100146	'Mm.ALL.txStart.600.100.fa_V$SP1_Q4_01_transfac_CTCTCCGCCCTAG'
chr11	101100134	101100146	'Mm.ALL.txStart.600.100.fa_V$SP1_Q6_transfac_CTCTCCGCCCTAG'
chr11	101100135	101100144	'Mm.ALL.txStart.600.100.fa_V$SP1_Q6_01_transfac_TCTCCGCCCT'
chr11	101100211	101100218	'Mm.ALL.txStart.600.100.fa_V$ZF5_01_transfac_GGGCGCGA'
track name=CAAT-box/NF-Y description="CAAT-box/NF-Y" color=255,204,102,
chr11	101100179	101100194	'Mm.ALL.txStart.600.100.fa_NF-Y_jaspar_core_TTTCTGATTGGCTGAG'
chr11	101100183	101100194	'Mm.ALL.txStart.600.100.fa_V$CAAT_01_transfac_TGATTGGCTGAG'
chr11	101100179	101100194	'Mm.ALL.txStart.600.100.fa_V$NFY_01_transfac_TTTCTGATTGGCTGAG'
chr11	101100181	101100194	'Mm.ALL.txStart.600.100.fa_V$NFY_C_transfac_TCTGATTGGCTGAG'
chr11	101100182	101100192	'Mm.ALL.txStart.600.100.fa_V$NFY_Q6_transfac_CTGATTGGCTG'
chr11	101100183	101100195	'Mm.ALL.txStart.600.100.fa_V$NFY_Q6_01_transfac_TGATTGGCTGAGC'
