# Supplementary material for: Positional bias of general and tissue-specific regulatory motifs in mouse gene promoters
Source: BMC Genomics. 2007 Dec 13;8:459. doi: 10.1186/1471-2164-8-459 (PMC2249607; doi:10.1186/1471-2164-8-459)
Supplement: Additional file 10 — contains the data in Additional files 8 and 9 in BED format, for visualization using UCSC Genome Browser. [file 1471-2164-8-459-S10.zip › BED/sites_genes.bed.NM_008949]

browser position chr11:100916390-100917089
track name=ALPHACP1 description="ALPHACP1" color=255,204,102,
chr11	100916552	100916562	'Mm.Testis.txStart.600.100.fa_V$ALPHACP1_01_transfac_TAGCCAATCAG'
track name=RFX1 description="RFX1" color=170,170,0,
chr11	100916502	100916519	'Mm.Testis.txStart.600.100.fa_V$RFX1_02_transfac_CGTTTCCCGGAGCAACCG'
track name=YY1/NF-E1 description="YY1/NF-E1" color=102,255,0,
chr11	100916458	100916466	'Mm.ALL.txStart.600.100.fa_V$YY1_Q6_transfac_GCCATGAGT'
track name=GC-box/Sp1 description="GC-box/Sp1" color=0,0,255,
chr11	100916535	100916541	'Mm.ALL.txStart.600.100.fa_V$ETF_Q6_transfac_CCGCCTC'
chr11	100916472	100916478	'Mm.ALL.txStart.600.100.fa_V$ETF_Q6_transfac_GTGGCGG'
chr11	100916533	100916546	'Mm.ALL.txStart.600.100.fa_V$GC_01_transfac_AGGTCCCGCCTCCT'
chr11	100916535	100916544	'Mm.ALL.txStart.600.100.fa_V$SP1_01_transfac_GTCCCGCCTC'
chr11	100916469	100916478	'Mm.ALL.txStart.600.100.fa_V$SP1_01_transfac_GTGGCGGGAA'
chr11	100916533	100916545	'Mm.ALL.txStart.600.100.fa_V$SP1_Q6_transfac_GGTCCCGCCTCCT'
chr11	100916535	100916544	'Mm.ALL.txStart.600.100.fa_V$SP1_Q6_01_transfac_GTCCCGCCTC'
track name=GABP/ETS description="GABP/ETS" color=255,0,255,
chr11	100916575	100916584	'Mm.ALL.txStart.600.100.fa_GABPA_jaspar_core_CTCTTCCGGC'
chr11	100916594	100916603	'Mm.ALL.txStart.600.100.fa_ELK1_jaspar_core_GTCCCGGAAG'
chr11	100916573	100916582	'Mm.ALL.txStart.600.100.fa_ELK1_jaspar_core_CTTCCGGCAG'
chr11	100916524	100916533	'Mm.ALL.txStart.600.100.fa_ELK1_jaspar_core_TCACCGGAAG'
chr11	100916591	100916604	'Mm.ALL.txStart.600.100.fa_V$ELK1_02_transfac_GGTCCCGGAAGGTC'
chr11	100916572	100916585	'Mm.ALL.txStart.600.100.fa_V$ELK1_02_transfac_ACTCTTCCGGCAGG'
chr11	100916521	100916534	'Mm.ALL.txStart.600.100.fa_V$ELK1_02_transfac_CTCACCGGAAGGAG'
chr11	100916590	100916601	'Mm.ALL.txStart.600.100.fa_V$GABP_B_transfac_CCCGGAAGGTCC'
chr11	100916575	100916586	'Mm.ALL.txStart.600.100.fa_V$GABP_B_transfac_TACTCTTCCGGC'
chr11	100916520	100916531	'Mm.ALL.txStart.600.100.fa_V$GABP_B_transfac_ACCGGAAGGAGG'
track name=CAAT-box/NF-Y description="CAAT-box/NF-Y" color=255,204,102,
chr11	100916549	100916564	'Mm.ALL.txStart.600.100.fa_NF-Y_jaspar_core_CTTAGCCAATCAGCGT'
chr11	100916553	100916564	'Mm.ALL.txStart.600.100.fa_V$CAAT_01_transfac_CTTAGCCAATCA'
chr11	100916549	100916564	'Mm.ALL.txStart.600.100.fa_V$NFY_01_transfac_CTTAGCCAATCAGCGT'
chr11	100916551	100916564	'Mm.ALL.txStart.600.100.fa_V$NFY_C_transfac_CTTAGCCAATCAGC'
chr11	100916552	100916562	'Mm.ALL.txStart.600.100.fa_V$NFY_Q6_transfac_TAGCCAATCAG'
chr11	100916553	100916565	'Mm.ALL.txStart.600.100.fa_V$NFY_Q6_01_transfac_CCTTAGCCAATCA'
