# Supplementary material for: Positional bias of general and tissue-specific regulatory motifs in mouse gene promoters
Source: BMC Genomics. 2007 Dec 13;8:459. doi: 10.1186/1471-2164-8-459 (PMC2249607; doi:10.1186/1471-2164-8-459)
Supplement: Additional file 10 — contains the data in Additional files 8 and 9 in BED format, for visualization using UCSC Genome Browser. [file 1471-2164-8-459-S10.zip › BED/sites_genes.bed.NM_175431]

browser position chr12:3935328-3936027
track name=ALPHACP1 description="ALPHACP1" color=255,204,102,
chr12	3935467	3935477	'Mm.Testis.txStart.600.100.fa_V$ALPHACP1_01_transfac_CTGATTGGCTG'
track name=GC-box/Sp1 description="GC-box/Sp1" color=0,0,255,
chr12	3935499	3935505	'Mm.ALL.txStart.600.100.fa_V$ETF_Q6_transfac_GGGGCGG'
chr12	3935494	3935507	'Mm.ALL.txStart.600.100.fa_V$GC_01_transfac_TAGGGGCGGGCGTA'
chr12	3935496	3935505	'Mm.ALL.txStart.600.100.fa_V$SP1_01_transfac_GGGGCGGGCG'
chr12	3935497	3935506	'Mm.ALL.txStart.600.100.fa_V$SP1_Q2_01_transfac_AGGGGCGGGC'
chr12	3935495	3935507	'Mm.ALL.txStart.600.100.fa_V$SP1_Q4_01_transfac_TAGGGGCGGGCGT'
chr12	3935495	3935507	'Mm.ALL.txStart.600.100.fa_V$SP1_Q6_transfac_TAGGGGCGGGCGT'
chr12	3935496	3935505	'Mm.ALL.txStart.600.100.fa_V$SP1_Q6_01_transfac_GGGGCGGGCG'
track name=E2F description="E2F" color=102,0,204,
chr12	3935438	3935453	'Mm.ALL.txStart.600.100.fa_V$E2F1_Q3_01_transfac_TTAGCGCGAGACAGTT'
track name=CAAT-box/NF-Y description="CAAT-box/NF-Y" color=255,204,102,
chr12	3935465	3935480	'Mm.ALL.txStart.600.100.fa_NF-Y_jaspar_core_AAGCTGATTGGCTGCG'
chr12	3935465	3935476	'Mm.ALL.txStart.600.100.fa_V$CAAT_01_transfac_TGATTGGCTGCG'
chr12	3935465	3935480	'Mm.ALL.txStart.600.100.fa_V$NFY_01_transfac_AAGCTGATTGGCTGCG'
chr12	3935465	3935478	'Mm.ALL.txStart.600.100.fa_V$NFY_C_transfac_GCTGATTGGCTGCG'
chr12	3935467	3935477	'Mm.ALL.txStart.600.100.fa_V$NFY_Q6_transfac_CTGATTGGCTG'
chr12	3935464	3935476	'Mm.ALL.txStart.600.100.fa_V$NFY_Q6_01_transfac_TGATTGGCTGCGA'
