# Supplementary material for: Positional bias of general and tissue-specific regulatory motifs in mouse gene promoters
Source: BMC Genomics. 2007 Dec 13;8:459. doi: 10.1186/1471-2164-8-459 (PMC2249607; doi:10.1186/1471-2164-8-459)
Supplement: Additional file 10 — contains the data in Additional files 8 and 9 in BED format, for visualization using UCSC Genome Browser. [file 1471-2164-8-459-S10.zip › BED/sites_genes.bed.NM_028904]

browser position chr13:57033825-57034524
track name=ALPHACP1 description="ALPHACP1" color=255,204,102,
chr13	57034321	57034331	'Mm.Testis.txStart.600.100.fa_V$ALPHACP1_01_transfac_CCCATTGGCTG'
track name=ETS168 description="ETS168" color=255,0,255,
chr13	57034432	57034439	'Mm.Spleen.txStart.600.100.fa_V$CETS168_Q6_transfac_CTGGAAGG'
track name=PU1 description="PU1" color=255,0,255,
chr13	57034407	57034414	'Mm.Spleen.txStart.600.100.fa_V$PU1_Q6_transfac_CTTCCGCC'
track name=YY1/NF-E1 description="YY1/NF-E1" color=102,255,0,
chr13	57034480	57034488	'Mm.ALL.txStart.600.100.fa_V$NFMUE1_Q6_transfac_CCGCCATCC'
chr13	57034482	57034490	'Mm.ALL.txStart.600.100.fa_V$YY1_Q6_transfac_GCCATCCCG'
track name=GC-box/Sp1 description="GC-box/Sp1" color=0,0,255,
chr13	57034252	57034258	'Mm.ALL.txStart.600.100.fa_V$ETF_Q6_transfac_CCGCCTC'
chr13	57034340	57034346	'Mm.ALL.txStart.600.100.fa_V$ETF_Q6_transfac_TCGGCGG'
chr13	57034403	57034409	'Mm.ALL.txStart.600.100.fa_V$ETF_Q6_transfac_CCGCCTT'
chr13	57034410	57034416	'Mm.ALL.txStart.600.100.fa_V$ETF_Q6_transfac_CCGCCGG'
chr13	57034247	57034260	'Mm.ALL.txStart.600.100.fa_V$GC_01_transfac_CCGCGCCGCCTCCG'
chr13	57034398	57034411	'Mm.ALL.txStart.600.100.fa_V$GC_01_transfac_GAACCCCGCCTTCC'
chr13	57034249	57034258	'Mm.ALL.txStart.600.100.fa_V$SP1_01_transfac_GCGCCGCCTC'
chr13	57034400	57034409	'Mm.ALL.txStart.600.100.fa_V$SP1_01_transfac_ACCCCGCCTT'
chr13	57034401	57034410	'Mm.ALL.txStart.600.100.fa_V$SP1_Q2_01_transfac_CCCCGCCTTC'
chr13	57034399	57034411	'Mm.ALL.txStart.600.100.fa_V$SP1_Q4_01_transfac_AACCCCGCCTTCC'
chr13	57034248	57034260	'Mm.ALL.txStart.600.100.fa_V$SP1_Q6_transfac_CGCGCCGCCTCCG'
chr13	57034399	57034411	'Mm.ALL.txStart.600.100.fa_V$SP1_Q6_transfac_AACCCCGCCTTCC'
chr13	57034400	57034409	'Mm.ALL.txStart.600.100.fa_V$SP1_Q6_01_transfac_ACCCCGCCTT'
chr13	57034315	57034322	'Mm.ALL.txStart.600.100.fa_V$ZF5_01_transfac_TCGCGCCC'
track name=GABP/ETS description="GABP/ETS" color=255,0,255,
chr13	57034404	57034417	'Mm.ALL.txStart.600.100.fa_V$ELK1_02_transfac_CGCCTTCCGCCGGC'
track name=CREB/ATF description="CREB/ATF" color=153,102,102,
chr13	57034374	57034387	'Mm.ALL.txStart.600.100.fa_V$ATF_01_transfac_TGGCCGCGTCAATT'
chr13	57034377	57034388	'Mm.ALL.txStart.600.100.fa_V$CREB_02_transfac_CCGCGTCAATTA'
chr13	57034375	57034386	'Mm.ALL.txStart.600.100.fa_V$CREB_Q2_transfac_GGCCGCGTCAAT'
chr13	57034375	57034388	'Mm.ALL.txStart.600.100.fa_V$CREB_Q2_01_transfac_GGCCGCGTCAATTA'
chr13	57034375	57034386	'Mm.ALL.txStart.600.100.fa_V$CREB_Q4_transfac_GGCCGCGTCAAT'
track name=E2F description="E2F" color=102,0,204,
chr13	57034308	57034323	'Mm.ALL.txStart.600.100.fa_V$E2F1_Q3_01_transfac_TTCAGCGTCGCGCCCC'
track name=CAAT-box/NF-Y description="CAAT-box/NF-Y" color=255,204,102,
chr13	57034322	57034333	'Mm.ALL.txStart.600.100.fa_V$CAAT_01_transfac_CCATTGGCTGCC'
chr13	57034363	57034374	'Mm.ALL.txStart.600.100.fa_V$CAAT_01_transfac_CGATTGGCCCGT'
chr13	57034318	57034333	'Mm.ALL.txStart.600.100.fa_V$NFY_01_transfac_CGCCCCATTGGCTGCC'
chr13	57034359	57034374	'Mm.ALL.txStart.600.100.fa_V$NFY_01_transfac_GAAGCGATTGGCCCGT'
chr13	57034321	57034331	'Mm.ALL.txStart.600.100.fa_V$NFY_Q6_transfac_CCCATTGGCTG'
chr13	57034362	57034372	'Mm.ALL.txStart.600.100.fa_V$NFY_Q6_transfac_GCGATTGGCCC'
chr13	57034322	57034334	'Mm.ALL.txStart.600.100.fa_V$NFY_Q6_01_transfac_CCATTGGCTGCCC'
chr13	57034363	57034375	'Mm.ALL.txStart.600.100.fa_V$NFY_Q6_01_transfac_CGATTGGCCCGTG'
