# Supplementary material for: Positional bias of general and tissue-specific regulatory motifs in mouse gene promoters
Source: BMC Genomics. 2007 Dec 13;8:459. doi: 10.1186/1471-2164-8-459 (PMC2249607; doi:10.1186/1471-2164-8-459)
Supplement: Additional file 10 — contains the data in Additional files 8 and 9 in BED format, for visualization using UCSC Genome Browser. [file 1471-2164-8-459-S10.zip › BED/sites_genes.bed.NM_028012]

browser position chr13:86207232-86207931
track name=ALPHACP1 description="ALPHACP1" color=255,204,102,
chr13	86207363	86207373	'Mm.Testis.txStart.600.100.fa_V$ALPHACP1_01_transfac_CTCATTGGGCG'
track name=WHN description="WHN" color=0,153,255,
chr13	86207339	86207349	'Mm.Testis.txStart.600.100.fa_V$WHN_B_transfac_CTGGCGTCCAC'
track name=GC-box/Sp1 description="GC-box/Sp1" color=0,0,255,
chr13	86207466	86207472	'Mm.ALL.txStart.600.100.fa_V$ETF_Q6_transfac_CCGCCCA'
chr13	86207464	86207477	'Mm.ALL.txStart.600.100.fa_V$GC_01_transfac_CGCCTCCGCCCATG'
chr13	86207466	86207475	'Mm.ALL.txStart.600.100.fa_V$SP1_01_transfac_CCTCCGCCCA'
chr13	86207465	86207474	'Mm.ALL.txStart.600.100.fa_V$SP1_Q2_01_transfac_CTCCGCCCAT'
chr13	86207464	86207476	'Mm.ALL.txStart.600.100.fa_V$SP1_Q4_01_transfac_GCCTCCGCCCATG'
chr13	86207464	86207476	'Mm.ALL.txStart.600.100.fa_V$SP1_Q6_transfac_GCCTCCGCCCATG'
chr13	86207466	86207475	'Mm.ALL.txStart.600.100.fa_V$SP1_Q6_01_transfac_CCTCCGCCCA'
track name=GABP/ETS description="GABP/ETS" color=255,0,255,
chr13	86207420	86207429	'Mm.ALL.txStart.600.100.fa_GABPA_jaspar_core_ACCGGAAGAG'
chr13	86207316	86207325	'Mm.ALL.txStart.600.100.fa_GABPA_jaspar_core_ACCGGAAGTG'
chr13	86207422	86207431	'Mm.ALL.txStart.600.100.fa_ELK1_jaspar_core_TTACCGGAAG'
chr13	86207318	86207327	'Mm.ALL.txStart.600.100.fa_ELK1_jaspar_core_AGACCGGAAG'
chr13	86207421	86207429	'Mm.ALL.txStart.600.100.fa_ELK4_jaspar_core_ACCGGAAGA'
chr13	86207317	86207325	'Mm.ALL.txStart.600.100.fa_ELK4_jaspar_core_ACCGGAAGT'
chr13	86207313	86207328	'Mm.ALL.txStart.600.100.fa_V$ELK1_01_transfac_AAGACCGGAAGTGGAG'
chr13	86207419	86207432	'Mm.ALL.txStart.600.100.fa_V$ELK1_02_transfac_GTTACCGGAAGAGG'
chr13	86207315	86207328	'Mm.ALL.txStart.600.100.fa_V$ELK1_02_transfac_AAGACCGGAAGTGG'
chr13	86207287	86207300	'Mm.ALL.txStart.600.100.fa_V$ELK1_02_transfac_GGGCCCGGAAGTGG'
chr13	86207418	86207429	'Mm.ALL.txStart.600.100.fa_V$GABP_B_transfac_ACCGGAAGAGGT'
chr13	86207314	86207325	'Mm.ALL.txStart.600.100.fa_V$GABP_B_transfac_ACCGGAAGTGGA'
chr13	86207315	86207324	'Mm.ALL.txStart.600.100.fa_V$TEL2_Q6_transfac_CCGGAAGTGG'
track name=CAAT-box/NF-Y description="CAAT-box/NF-Y" color=255,204,102,
chr13	86207361	86207372	'Mm.ALL.txStart.600.100.fa_V$CAAT_01_transfac_TCATTGGGCGCA'
chr13	86207361	86207376	'Mm.ALL.txStart.600.100.fa_V$NFY_01_transfac_TCTCTCATTGGGCGCA'
chr13	86207363	86207373	'Mm.ALL.txStart.600.100.fa_V$NFY_Q6_transfac_CTCATTGGGCG'
chr13	86207360	86207372	'Mm.ALL.txStart.600.100.fa_V$NFY_Q6_01_transfac_TCATTGGGCGCAT'
