# Supplementary material for: Positional bias of general and tissue-specific regulatory motifs in mouse gene promoters
Source: BMC Genomics. 2007 Dec 13;8:459. doi: 10.1186/1471-2164-8-459 (PMC2249607; doi:10.1186/1471-2164-8-459)
Supplement: Additional file 10 — contains the data in Additional files 8 and 9 in BED format, for visualization using UCSC Genome Browser. [file 1471-2164-8-459-S10.zip › BED/sites_genes.bed.NM_173029]

browser position chr1:165406505-165407204
track name=ALPHACP1 description="ALPHACP1" color=255,204,102,
chr1	165407025	165407035	'Mm.Testis.txStart.600.100.fa_V$ALPHACP1_01_transfac_CAGCCAATCAG'
track name=YY1/NF-E1 description="YY1/NF-E1" color=102,255,0,
chr1	165407137	165407145	'Mm.ALL.txStart.600.100.fa_V$YY1_Q6_transfac_AGACATGGC'
track name=GC-box/Sp1 description="GC-box/Sp1" color=0,0,255,
chr1	165407049	165407056	'Mm.ALL.txStart.600.100.fa_V$ZF5_01_transfac_GCGCGTGA'
track name=CAAT-box/NF-Y description="CAAT-box/NF-Y" color=255,204,102,
chr1	165407023	165407038	'Mm.ALL.txStart.600.100.fa_NF-Y_jaspar_core_GCCAGCCAATCAGAAG'
chr1	165407023	165407034	'Mm.ALL.txStart.600.100.fa_V$CAAT_01_transfac_GCCAGCCAATCA'
chr1	165407023	165407038	'Mm.ALL.txStart.600.100.fa_V$NFY_01_transfac_GCCAGCCAATCAGAAG'
chr1	165407023	165407036	'Mm.ALL.txStart.600.100.fa_V$NFY_C_transfac_GCCAGCCAATCAGA'
chr1	165407025	165407035	'Mm.ALL.txStart.600.100.fa_V$NFY_Q6_transfac_CAGCCAATCAG'
chr1	165407022	165407034	'Mm.ALL.txStart.600.100.fa_V$NFY_Q6_01_transfac_TGCCAGCCAATCA'
