# Supplementary material for: Positional bias of general and tissue-specific regulatory motifs in mouse gene promoters
Source: BMC Genomics. 2007 Dec 13;8:459. doi: 10.1186/1471-2164-8-459 (PMC2249607; doi:10.1186/1471-2164-8-459)
Supplement: Additional file 10 — contains the data in Additional files 8 and 9 in BED format, for visualization using UCSC Genome Browser. [file 1471-2164-8-459-S10.zip › BED/sites_genes.bed.NM_177334]

browser position chr1:37323308-37324007
track name=ALPHACP1 description="ALPHACP1" color=255,204,102,
chr1	37323828	37323838	'Mm.Testis.txStart.600.100.fa_V$ALPHACP1_01_transfac_CTCATTGGTGG'
track name=RFX1 description="RFX1" color=170,170,0,
chr1	37323871	37323888	'Mm.Testis.txStart.600.100.fa_V$RFX1_02_transfac_GCGGTGTCTTAGCAACTG'
chr1	37323913	37323930	'Mm.Testis.txStart.600.100.fa_V$RFX1_02_transfac_ACTGGACTCCCGCAACTC'
track name=GC-box/Sp1 description="GC-box/Sp1" color=0,0,255,
chr1	37323836	37323842	'Mm.ALL.txStart.600.100.fa_V$ETF_Q6_transfac_TGGGCGG'
chr1	37323868	37323874	'Mm.ALL.txStart.600.100.fa_V$ETF_Q6_transfac_TTGGCGG'
chr1	37323834	37323847	'Mm.ALL.txStart.600.100.fa_V$GC_01_transfac_GGTGGGCGGGGCCG'
chr1	37323936	37323949	'Mm.ALL.txStart.600.100.fa_V$GC_01_transfac_CCGAGGCGGGGACC'
chr1	37323836	37323845	'Mm.ALL.txStart.600.100.fa_V$SP1_01_transfac_TGGGCGGGGC'
chr1	37323868	37323877	'Mm.ALL.txStart.600.100.fa_V$SP1_01_transfac_TTGGCGGTGT'
chr1	37323835	37323844	'Mm.ALL.txStart.600.100.fa_V$SP1_Q2_01_transfac_GTGGGCGGGG'
chr1	37323834	37323846	'Mm.ALL.txStart.600.100.fa_V$SP1_Q4_01_transfac_GGTGGGCGGGGCC'
chr1	37323936	37323948	'Mm.ALL.txStart.600.100.fa_V$SP1_Q4_01_transfac_CCGAGGCGGGGAC'
chr1	37323834	37323846	'Mm.ALL.txStart.600.100.fa_V$SP1_Q6_transfac_GGTGGGCGGGGCC'
chr1	37323936	37323948	'Mm.ALL.txStart.600.100.fa_V$SP1_Q6_transfac_CCGAGGCGGGGAC'
chr1	37323836	37323845	'Mm.ALL.txStart.600.100.fa_V$SP1_Q6_01_transfac_TGGGCGGGGC'
chr1	37323837	37323844	'Mm.ALL.txStart.600.100.fa_V$ZF5_01_transfac_GGGCGGGG'
track name=CAAT-box/NF-Y description="CAAT-box/NF-Y" color=255,204,102,
chr1	37323861	37323876	'Mm.ALL.txStart.600.100.fa_NF-Y_jaspar_core_GCTGTGATTGGCGGTG'
chr1	37323758	37323769	'Mm.ALL.txStart.600.100.fa_V$CAAT_01_transfac_AAATTGGTTTTG'
chr1	37323829	37323840	'Mm.ALL.txStart.600.100.fa_V$CAAT_01_transfac_TCATTGGTGGGC'
chr1	37323865	37323876	'Mm.ALL.txStart.600.100.fa_V$CAAT_01_transfac_TGATTGGCGGTG'
chr1	37323754	37323769	'Mm.ALL.txStart.600.100.fa_V$NFY_01_transfac_GACCAAATTGGTTTTG'
chr1	37323825	37323840	'Mm.ALL.txStart.600.100.fa_V$NFY_01_transfac_GGGCTCATTGGTGGGC'
chr1	37323861	37323876	'Mm.ALL.txStart.600.100.fa_V$NFY_01_transfac_GCTGTGATTGGCGGTG'
chr1	37323863	37323876	'Mm.ALL.txStart.600.100.fa_V$NFY_C_transfac_TGTGATTGGCGGTG'
chr1	37323757	37323767	'Mm.ALL.txStart.600.100.fa_V$NFY_Q6_transfac_CAAATTGGTTT'
chr1	37323828	37323838	'Mm.ALL.txStart.600.100.fa_V$NFY_Q6_transfac_CTCATTGGTGG'
chr1	37323864	37323874	'Mm.ALL.txStart.600.100.fa_V$NFY_Q6_transfac_GTGATTGGCGG'
chr1	37323758	37323770	'Mm.ALL.txStart.600.100.fa_V$NFY_Q6_01_transfac_AAATTGGTTTTGC'
chr1	37323829	37323841	'Mm.ALL.txStart.600.100.fa_V$NFY_Q6_01_transfac_TCATTGGTGGGCG'
chr1	37323865	37323877	'Mm.ALL.txStart.600.100.fa_V$NFY_Q6_01_transfac_TGATTGGCGGTGT'
