# Supplementary material for: Positional bias of general and tissue-specific regulatory motifs in mouse gene promoters
Source: BMC Genomics. 2007 Dec 13;8:459. doi: 10.1186/1471-2164-8-459 (PMC2249607; doi:10.1186/1471-2164-8-459)
Supplement: Additional file 10 — contains the data in Additional files 8 and 9 in BED format, for visualization using UCSC Genome Browser. [file 1471-2164-8-459-S10.zip › BED/sites_genes.bed.NM_175370]

browser position chr1:59000727-59001426
track name=ALPHACP1 description="ALPHACP1" color=255,204,102,
chr1	59000885	59000895	'Mm.Testis.txStart.600.100.fa_V$ALPHACP1_01_transfac_GGGCCAATGAG'
track name=CAAT-box/NF-Y description="CAAT-box/NF-Y" color=255,204,102,
chr1	59000886	59000897	'Mm.ALL.txStart.600.100.fa_V$CAAT_01_transfac_TTGGGCCAATGA'
chr1	59000867	59000878	'Mm.ALL.txStart.600.100.fa_V$CAAT_01_transfac_CCATTGGGTTTC'
chr1	59000882	59000897	'Mm.ALL.txStart.600.100.fa_V$NFY_01_transfac_TTGGGCCAATGAGGTG'
chr1	59000867	59000882	'Mm.ALL.txStart.600.100.fa_V$NFY_01_transfac_GCCGCCATTGGGTTTC'
chr1	59000885	59000895	'Mm.ALL.txStart.600.100.fa_V$NFY_Q6_transfac_GGGCCAATGAG'
chr1	59000869	59000879	'Mm.ALL.txStart.600.100.fa_V$NFY_Q6_transfac_GCCATTGGGTT'
chr1	59000886	59000898	'Mm.ALL.txStart.600.100.fa_V$NFY_Q6_01_transfac_TTTGGGCCAATGA'
chr1	59000866	59000878	'Mm.ALL.txStart.600.100.fa_V$NFY_Q6_01_transfac_CCATTGGGTTTCC'
