# Supplementary material for: Positional bias of general and tissue-specific regulatory motifs in mouse gene promoters
Source: BMC Genomics. 2007 Dec 13;8:459. doi: 10.1186/1471-2164-8-459 (PMC2249607; doi:10.1186/1471-2164-8-459)
Supplement: Additional file 10 — contains the data in Additional files 8 and 9 in BED format, for visualization using UCSC Genome Browser. [file 1471-2164-8-459-S10.zip › BED/sites_genes.bed.NM_027133]

browser position chr2:74276520-74277219
track name=ALPHACP1 description="ALPHACP1" color=255,204,102,
chr2	74276719	74276729	'Mm.Testis.txStart.600.100.fa_V$ALPHACP1_01_transfac_CCCATTGGCTG'
track name=WHN description="WHN" color=0,153,255,
chr2	74276594	74276604	'Mm.Testis.txStart.600.100.fa_V$WHN_B_transfac_GTGGACGCCCA'
track name=GC-box/Sp1 description="GC-box/Sp1" color=0,0,255,
chr2	74276743	74276750	'Mm.ALL.txStart.600.100.fa_V$ZF5_01_transfac_CGGCGCGC'
chr2	74276741	74276748	'Mm.ALL.txStart.600.100.fa_V$ZF5_01_transfac_GCGCGCGC'
chr2	74276739	74276746	'Mm.ALL.txStart.600.100.fa_V$ZF5_01_transfac_GCGCGCCG'
chr2	74276727	74276734	'Mm.ALL.txStart.600.100.fa_V$ZF5_01_transfac_CAGCGCCC'
chr2	74276702	74276709	'Mm.ALL.txStart.600.100.fa_V$ZF5_01_transfac_GCGCGGGG'
track name=CAAT-box/NF-Y description="CAAT-box/NF-Y" color=255,204,102,
chr2	74276717	74276732	'Mm.ALL.txStart.600.100.fa_NF-Y_jaspar_core_GCGCCCATTGGCTGGC'
chr2	74276717	74276728	'Mm.ALL.txStart.600.100.fa_V$CAAT_01_transfac_CCATTGGCTGGC'
chr2	74276678	74276689	'Mm.ALL.txStart.600.100.fa_V$CAAT_01_transfac_GCATTGGCCGGG'
chr2	74276717	74276732	'Mm.ALL.txStart.600.100.fa_V$NFY_01_transfac_GCGCCCATTGGCTGGC'
chr2	74276678	74276693	'Mm.ALL.txStart.600.100.fa_V$NFY_01_transfac_GAAGGCATTGGCCGGG'
chr2	74276719	74276729	'Mm.ALL.txStart.600.100.fa_V$NFY_Q6_transfac_CCCATTGGCTG'
chr2	74276680	74276690	'Mm.ALL.txStart.600.100.fa_V$NFY_Q6_transfac_GGCATTGGCCG'
chr2	74276716	74276728	'Mm.ALL.txStart.600.100.fa_V$NFY_Q6_01_transfac_CCATTGGCTGGCG'
chr2	74276677	74276689	'Mm.ALL.txStart.600.100.fa_V$NFY_Q6_01_transfac_GCATTGGCCGGGC'
