# Supplementary material for: Positional bias of general and tissue-specific regulatory motifs in mouse gene promoters
Source: BMC Genomics. 2007 Dec 13;8:459. doi: 10.1186/1471-2164-8-459 (PMC2249607; doi:10.1186/1471-2164-8-459)
Supplement: Additional file 10 — contains the data in Additional files 8 and 9 in BED format, for visualization using UCSC Genome Browser. [file 1471-2164-8-459-S10.zip › BED/sites_genes.bed.NM_025490]

browser position chr2:144280003-144280702
track name=ALPHACP1 description="ALPHACP1" color=255,204,102,
chr2	144280538	144280548	'Mm.Testis.txStart.600.100.fa_V$ALPHACP1_01_transfac_TGGCCAATGAG'
track name=YY1/NF-E1 description="YY1/NF-E1" color=102,255,0,
chr2	144280651	144280659	'Mm.ALL.txStart.600.100.fa_V$NFMUE1_Q6_transfac_AGATGGCAA'
chr2	144280643	144280662	'Mm.ALL.txStart.600.100.fa_V$YY1_02_transfac_CACAGAGCAGATGGCAAGGT'
chr2	144280649	144280657	'Mm.ALL.txStart.600.100.fa_V$YY1_Q6_transfac_GCAGATGGC'
track name=GC-box/Sp1 description="GC-box/Sp1" color=0,0,255,
chr2	144280467	144280474	'Mm.ALL.txStart.600.100.fa_V$ZF5_01_transfac_GGGCGTGG'
track name=CREB/ATF description="CREB/ATF" color=153,102,102,
chr2	144280511	144280524	'Mm.ALL.txStart.600.100.fa_V$ATF_01_transfac_ACCCTACGTCATAT'
chr2	144280512	144280523	'Mm.ALL.txStart.600.100.fa_V$ATF4_Q2_transfac_CCCTACGTCATA'
chr2	144280514	144280525	'Mm.ALL.txStart.600.100.fa_V$CREB_02_transfac_CTACGTCATATT'
chr2	144280512	144280523	'Mm.ALL.txStart.600.100.fa_V$CREBP1_Q2_transfac_CCCTACGTCATA'
chr2	144280512	144280523	'Mm.ALL.txStart.600.100.fa_V$CREB_Q2_transfac_CCCTACGTCATA'
chr2	144280512	144280525	'Mm.ALL.txStart.600.100.fa_V$CREB_Q2_01_transfac_CCCTACGTCATATT'
chr2	144280512	144280523	'Mm.ALL.txStart.600.100.fa_V$CREB_Q4_transfac_CCCTACGTCATA'
chr2	144280513	144280522	'Mm.ALL.txStart.600.100.fa_V$E4F1_Q6_transfac_CCTACGTCAT'
track name=CAAT-box/NF-Y description="CAAT-box/NF-Y" color=255,204,102,
chr2	144280536	144280551	'Mm.ALL.txStart.600.100.fa_NF-Y_jaspar_core_TTTGGCCAATGAGATT'
chr2	144280536	144280547	'Mm.ALL.txStart.600.100.fa_V$CAAT_01_transfac_TTTGGCCAATGA'
chr2	144280536	144280551	'Mm.ALL.txStart.600.100.fa_V$NFY_01_transfac_TTTGGCCAATGAGATT'
chr2	144280538	144280548	'Mm.ALL.txStart.600.100.fa_V$NFY_Q6_transfac_TGGCCAATGAG'
chr2	144280535	144280547	'Mm.ALL.txStart.600.100.fa_V$NFY_Q6_01_transfac_GTTTGGCCAATGA'
