# Supplementary material for: Positional bias of general and tissue-specific regulatory motifs in mouse gene promoters
Source: BMC Genomics. 2007 Dec 13;8:459. doi: 10.1186/1471-2164-8-459 (PMC2249607; doi:10.1186/1471-2164-8-459)
Supplement: Additional file 10 — contains the data in Additional files 8 and 9 in BED format, for visualization using UCSC Genome Browser. [file 1471-2164-8-459-S10.zip › BED/sites_genes.bed.NM_029064]

browser position chr2:152418843-152419542
track name=ALPHACP1 description="ALPHACP1" color=255,204,102,
chr2	152419374	152419384	'Mm.Testis.txStart.600.100.fa_V$ALPHACP1_01_transfac_CATCCAATCAG'
track name=RFX1 description="RFX1" color=170,170,0,
chr2	152419409	152419426	'Mm.Testis.txStart.600.100.fa_V$RFX1_02_transfac_TGGTTGCCGTAGCAACGA'
track name=WHN description="WHN" color=0,153,255,
chr2	152419424	152419434	'Mm.Testis.txStart.600.100.fa_V$WHN_B_transfac_CGAGACGCACA'
track name=GC-box/Sp1 description="GC-box/Sp1" color=0,0,255,
chr2	152419453	152419459	'Mm.ALL.txStart.600.100.fa_V$ETF_Q6_transfac_GCGGCGG'
chr2	152419453	152419462	'Mm.ALL.txStart.600.100.fa_V$SP1_01_transfac_GCGGCGGTTT'
track name=CAAT-box/NF-Y description="CAAT-box/NF-Y" color=255,204,102,
chr2	152419372	152419387	'Mm.ALL.txStart.600.100.fa_NF-Y_jaspar_core_ATCATCCAATCAGATC'
chr2	152419372	152419383	'Mm.ALL.txStart.600.100.fa_V$CAAT_01_transfac_ATCATCCAATCA'
chr2	152419372	152419387	'Mm.ALL.txStart.600.100.fa_V$NFY_01_transfac_ATCATCCAATCAGATC'
chr2	152419372	152419385	'Mm.ALL.txStart.600.100.fa_V$NFY_C_transfac_ATCATCCAATCAGA'
chr2	152419374	152419384	'Mm.ALL.txStart.600.100.fa_V$NFY_Q6_transfac_CATCCAATCAG'
chr2	152419371	152419383	'Mm.ALL.txStart.600.100.fa_V$NFY_Q6_01_transfac_TATCATCCAATCA'
