# Supplementary material for: Positional bias of general and tissue-specific regulatory motifs in mouse gene promoters
Source: BMC Genomics. 2007 Dec 13;8:459. doi: 10.1186/1471-2164-8-459 (PMC2249607; doi:10.1186/1471-2164-8-459)
Supplement: Additional file 10 — contains the data in Additional files 8 and 9 in BED format, for visualization using UCSC Genome Browser. [file 1471-2164-8-459-S10.zip › BED/sites_genes.bed.NM_145547]

browser position chr4:49436500-49437199
track name=ALPHACP1 description="ALPHACP1" color=255,204,102,
chr4	49436968	49436978	'Mm.Testis.txStart.600.100.fa_V$ALPHACP1_01_transfac_CAGCCAATCAG'
track name=GC-box/Sp1 description="GC-box/Sp1" color=0,0,255,
chr4	49437061	49437067	'Mm.ALL.txStart.600.100.fa_V$ETF_Q6_transfac_AAGGCGG'
chr4	49437061	49437070	'Mm.ALL.txStart.600.100.fa_V$SP1_01_transfac_AAGGCGGTGG'
track name=GABP/ETS description="GABP/ETS" color=255,0,255,
chr4	49437021	49437034	'Mm.ALL.txStart.600.100.fa_V$ELK1_02_transfac_TGCATTCCGGGAAA'
chr4	49437050	49437063	'Mm.ALL.txStart.600.100.fa_V$ELK1_02_transfac_ATTTACGGAAGAAG'
chr4	49437107	49437120	'Mm.ALL.txStart.600.100.fa_V$ELK1_02_transfac_GCGGTTCCGCGAAG'
track name=CREB/ATF description="CREB/ATF" color=153,102,102,
chr4	49437000	49437013	'Mm.ALL.txStart.600.100.fa_V$ATF_01_transfac_CCCTGACGTTGCCC'
chr4	49437001	49437012	'Mm.ALL.txStart.600.100.fa_V$ATF4_Q2_transfac_CCTGACGTTGCC'
chr4	49436999	49437010	'Mm.ALL.txStart.600.100.fa_V$CREB_02_transfac_CCCCTGACGTTG'
chr4	49437001	49437012	'Mm.ALL.txStart.600.100.fa_V$CREBP1_Q2_transfac_CCTGACGTTGCC'
chr4	49437001	49437012	'Mm.ALL.txStart.600.100.fa_V$CREB_Q2_transfac_CCTGACGTTGCC'
chr4	49436999	49437012	'Mm.ALL.txStart.600.100.fa_V$CREB_Q2_01_transfac_CCCCTGACGTTGCC'
chr4	49437001	49437012	'Mm.ALL.txStart.600.100.fa_V$CREB_Q4_transfac_CCTGACGTTGCC'
chr4	49437002	49437011	'Mm.ALL.txStart.600.100.fa_V$E4F1_Q6_transfac_CTGACGTTGC'
track name=CAAT-box/NF-Y description="CAAT-box/NF-Y" color=255,204,102,
chr4	49436966	49436981	'Mm.ALL.txStart.600.100.fa_NF-Y_jaspar_core_CTCAGCCAATCAGATG'
chr4	49436966	49436977	'Mm.ALL.txStart.600.100.fa_V$CAAT_01_transfac_CTCAGCCAATCA'
chr4	49436966	49436981	'Mm.ALL.txStart.600.100.fa_V$NFY_01_transfac_CTCAGCCAATCAGATG'
chr4	49436966	49436979	'Mm.ALL.txStart.600.100.fa_V$NFY_C_transfac_CTCAGCCAATCAGA'
chr4	49436968	49436978	'Mm.ALL.txStart.600.100.fa_V$NFY_Q6_transfac_CAGCCAATCAG'
chr4	49436965	49436977	'Mm.ALL.txStart.600.100.fa_V$NFY_Q6_01_transfac_ACTCAGCCAATCA'
