# Supplementary material for: Positional bias of general and tissue-specific regulatory motifs in mouse gene promoters
Source: BMC Genomics. 2007 Dec 13;8:459. doi: 10.1186/1471-2164-8-459 (PMC2249607; doi:10.1186/1471-2164-8-459)
Supplement: Additional file 10 — contains the data in Additional files 8 and 9 in BED format, for visualization using UCSC Genome Browser. [file 1471-2164-8-459-S10.zip › BED/sites_genes.bed.NM_025271]

browser position chr4:56684747-56685446
track name=ALPHACP1 description="ALPHACP1" color=255,204,102,
chr4	56684974	56684984	'Mm.Testis.txStart.600.100.fa_V$ALPHACP1_01_transfac_TCACCAATGAG'
track name=RFX1 description="RFX1" color=170,170,0,
chr4	56684877	56684894	'Mm.Testis.txStart.600.100.fa_V$RFX1_02_transfac_TGGTTGCCAAGGCACTGC'
track name=YY1/NF-E1 description="YY1/NF-E1" color=102,255,0,
chr4	56684799	56684807	'Mm.ALL.txStart.600.100.fa_V$NFMUE1_Q6_transfac_AGATGGCGA'
chr4	56684796	56684815	'Mm.ALL.txStart.600.100.fa_V$YY1_02_transfac_AGGGAGGCAGATGGCGACAA'
chr4	56684801	56684809	'Mm.ALL.txStart.600.100.fa_V$YY1_Q6_transfac_GCAGATGGC'
track name=GABP/ETS description="GABP/ETS" color=255,0,255,
chr4	56684810	56684821	'Mm.ALL.txStart.600.100.fa_V$GABP_B_transfac_TGAGGAAGGGAG'
track name=CAAT-box/NF-Y description="CAAT-box/NF-Y" color=255,204,102,
chr4	56684975	56684986	'Mm.ALL.txStart.600.100.fa_V$CAAT_01_transfac_AGTCACCAATGA'
chr4	56684971	56684986	'Mm.ALL.txStart.600.100.fa_V$NFY_01_transfac_AGTCACCAATGAGTGT'
chr4	56684974	56684984	'Mm.ALL.txStart.600.100.fa_V$NFY_Q6_transfac_TCACCAATGAG'
chr4	56684975	56684987	'Mm.ALL.txStart.600.100.fa_V$NFY_Q6_01_transfac_AAGTCACCAATGA'
