# Supplementary material for: Positional bias of general and tissue-specific regulatory motifs in mouse gene promoters
Source: BMC Genomics. 2007 Dec 13;8:459. doi: 10.1186/1471-2164-8-459 (PMC2249607; doi:10.1186/1471-2164-8-459)
Supplement: Additional file 10 — contains the data in Additional files 8 and 9 in BED format, for visualization using UCSC Genome Browser. [file 1471-2164-8-459-S10.zip › BED/sites_genes.bed.NM_026278]

browser position chr8:44950948-44951647
track name=ALPHACP1 description="ALPHACP1" color=255,204,102,
chr8	44951442	44951452	'Mm.Testis.txStart.600.100.fa_V$ALPHACP1_01_transfac_CCACCAATCAG'
chr8	44951478	44951488	'Mm.Testis.txStart.600.100.fa_V$ALPHACP1_01_transfac_CTGATTGGTGG'
track name=GC-box/Sp1 description="GC-box/Sp1" color=0,0,255,
chr8	44951466	44951473	'Mm.ALL.txStart.600.100.fa_V$ZF5_01_transfac_GGGCGCTG'
track name=CAAT-box/NF-Y description="CAAT-box/NF-Y" color=255,204,102,
chr8	44951440	44951455	'Mm.ALL.txStart.600.100.fa_NF-Y_jaspar_core_GACCACCAATCAGAGA'
chr8	44951475	44951490	'Mm.ALL.txStart.600.100.fa_NF-Y_jaspar_core_CTCCTGATTGGTGGAA'
chr8	44951400	44951411	'Mm.ALL.txStart.600.100.fa_V$CAAT_01_transfac_GCTTTCCAATCA'
chr8	44951440	44951451	'Mm.ALL.txStart.600.100.fa_V$CAAT_01_transfac_GACCACCAATCA'
chr8	44951479	44951490	'Mm.ALL.txStart.600.100.fa_V$CAAT_01_transfac_TGATTGGTGGAA'
chr8	44951400	44951415	'Mm.ALL.txStart.600.100.fa_V$NFY_01_transfac_GCTTTCCAATCACACA'
chr8	44951440	44951455	'Mm.ALL.txStart.600.100.fa_V$NFY_01_transfac_GACCACCAATCAGAGA'
chr8	44951475	44951490	'Mm.ALL.txStart.600.100.fa_V$NFY_01_transfac_CTCCTGATTGGTGGAA'
chr8	44951400	44951413	'Mm.ALL.txStart.600.100.fa_V$NFY_C_transfac_GCTTTCCAATCACA'
chr8	44951440	44951453	'Mm.ALL.txStart.600.100.fa_V$NFY_C_transfac_GACCACCAATCAGA'
chr8	44951477	44951490	'Mm.ALL.txStart.600.100.fa_V$NFY_C_transfac_CCTGATTGGTGGAA'
chr8	44951402	44951412	'Mm.ALL.txStart.600.100.fa_V$NFY_Q6_transfac_TTTCCAATCAC'
chr8	44951442	44951452	'Mm.ALL.txStart.600.100.fa_V$NFY_Q6_transfac_CCACCAATCAG'
chr8	44951478	44951488	'Mm.ALL.txStart.600.100.fa_V$NFY_Q6_transfac_CTGATTGGTGG'
chr8	44951399	44951411	'Mm.ALL.txStart.600.100.fa_V$NFY_Q6_01_transfac_AGCTTTCCAATCA'
chr8	44951439	44951451	'Mm.ALL.txStart.600.100.fa_V$NFY_Q6_01_transfac_AGACCACCAATCA'
chr8	44951479	44951491	'Mm.ALL.txStart.600.100.fa_V$NFY_Q6_01_transfac_TGATTGGTGGAAG'
