# Supplementary material for: Positional bias of general and tissue-specific regulatory motifs in mouse gene promoters
Source: BMC Genomics. 2007 Dec 13;8:459. doi: 10.1186/1471-2164-8-459 (PMC2249607; doi:10.1186/1471-2164-8-459)
Supplement: Additional file 10 — contains the data in Additional files 8 and 9 in BED format, for visualization using UCSC Genome Browser. [file 1471-2164-8-459-S10.zip › BED/sites_genes.bed.NM_029597]

browser position chr8:120923636-120924335
track name=ALPHACP1 description="ALPHACP1" color=255,204,102,
chr8	120923834	120923844	'Mm.Testis.txStart.600.100.fa_V$ALPHACP1_01_transfac_TAGCCAATCAG'
track name=CAAT-box/NF-Y description="CAAT-box/NF-Y" color=255,204,102,
chr8	120923831	120923846	'Mm.ALL.txStart.600.100.fa_NF-Y_jaspar_core_AGTAGCCAATCAGCTG'
chr8	120923786	120923801	'Mm.ALL.txStart.600.100.fa_NF-Y_jaspar_core_CTCCCGATTGGCTGAT'
chr8	120923769	120923784	'Mm.ALL.txStart.600.100.fa_NF-Y_jaspar_core_GAGGGCCAATCAGCAG'
chr8	120923835	120923846	'Mm.ALL.txStart.600.100.fa_V$CAAT_01_transfac_AGTAGCCAATCA'
chr8	120923786	120923797	'Mm.ALL.txStart.600.100.fa_V$CAAT_01_transfac_CGATTGGCTGAT'
chr8	120923773	120923784	'Mm.ALL.txStart.600.100.fa_V$CAAT_01_transfac_GAGGGCCAATCA'
chr8	120923831	120923846	'Mm.ALL.txStart.600.100.fa_V$NFY_01_transfac_AGTAGCCAATCAGCTG'
chr8	120923786	120923801	'Mm.ALL.txStart.600.100.fa_V$NFY_01_transfac_CTCCCGATTGGCTGAT'
chr8	120923769	120923784	'Mm.ALL.txStart.600.100.fa_V$NFY_01_transfac_GAGGGCCAATCAGCAG'
chr8	120923833	120923846	'Mm.ALL.txStart.600.100.fa_V$NFY_C_transfac_AGTAGCCAATCAGC'
chr8	120923771	120923784	'Mm.ALL.txStart.600.100.fa_V$NFY_C_transfac_GAGGGCCAATCAGC'
chr8	120923834	120923844	'Mm.ALL.txStart.600.100.fa_V$NFY_Q6_transfac_TAGCCAATCAG'
chr8	120923788	120923798	'Mm.ALL.txStart.600.100.fa_V$NFY_Q6_transfac_CCGATTGGCTG'
chr8	120923772	120923782	'Mm.ALL.txStart.600.100.fa_V$NFY_Q6_transfac_GGGCCAATCAG'
chr8	120923835	120923847	'Mm.ALL.txStart.600.100.fa_V$NFY_Q6_01_transfac_GAGTAGCCAATCA'
chr8	120923785	120923797	'Mm.ALL.txStart.600.100.fa_V$NFY_Q6_01_transfac_CGATTGGCTGATC'
chr8	120923773	120923785	'Mm.ALL.txStart.600.100.fa_V$NFY_Q6_01_transfac_CGAGGGCCAATCA'
