# Supplementary material for: Positional bias of general and tissue-specific regulatory motifs in mouse gene promoters
Source: BMC Genomics. 2007 Dec 13;8:459. doi: 10.1186/1471-2164-8-459 (PMC2249607; doi:10.1186/1471-2164-8-459)
Supplement: Additional file 10 — contains the data in Additional files 8 and 9 in BED format, for visualization using UCSC Genome Browser. [file 1471-2164-8-459-S10.zip › BED/sites_genes.bed.NM_173023]

browser position chr12:96849541-96850240
track name=ALPHACP1 description="ALPHACP1" color=255,204,102,
chr12	96850084	96850094	'Mm.Testis.txStart.600.100.fa_V$ALPHACP1_01_transfac_CTGATTGGCTC'
track name=CAAT-box/NF-Y description="CAAT-box/NF-Y" color=255,204,102,
chr12	96850081	96850096	'Mm.ALL.txStart.600.100.fa_NF-Y_jaspar_core_CAGCTGATTGGCTCTT'
chr12	96850085	96850096	'Mm.ALL.txStart.600.100.fa_V$CAAT_01_transfac_TGATTGGCTCTT'
chr12	96850081	96850096	'Mm.ALL.txStart.600.100.fa_V$NFY_01_transfac_CAGCTGATTGGCTCTT'
chr12	96850083	96850096	'Mm.ALL.txStart.600.100.fa_V$NFY_C_transfac_GCTGATTGGCTCTT'
chr12	96850084	96850094	'Mm.ALL.txStart.600.100.fa_V$NFY_Q6_transfac_CTGATTGGCTC'
chr12	96850085	96850097	'Mm.ALL.txStart.600.100.fa_V$NFY_Q6_01_transfac_TGATTGGCTCTTA'
