# Supplementary material for: Positional bias of general and tissue-specific regulatory motifs in mouse gene promoters
Source: BMC Genomics. 2007 Dec 13;8:459. doi: 10.1186/1471-2164-8-459 (PMC2249607; doi:10.1186/1471-2164-8-459)
Supplement: Additional file 10 — contains the data in Additional files 8 and 9 in BED format, for visualization using UCSC Genome Browser. [file 1471-2164-8-459-S10.zip › BED/sites_genes.bed.NM_177186]

browser position chr4:154093179-154093878
track name=ALPHACP1 description="ALPHACP1" color=255,204,102,
chr4	154093685	154093695	'Mm.Testis.txStart.600.100.fa_V$ALPHACP1_01_transfac_CGACCAATGAG'
track name=WHN description="WHN" color=0,153,255,
chr4	154093754	154093764	'Mm.Testis.txStart.600.100.fa_V$WHN_B_transfac_GCAGCGTCCAA'
track name=GC-box/Sp1 description="GC-box/Sp1" color=0,0,255,
chr4	154093617	154093623	'Mm.ALL.txStart.600.100.fa_V$ETF_Q6_transfac_CCGGCGG'
chr4	154093665	154093671	'Mm.ALL.txStart.600.100.fa_V$ETF_Q6_transfac_AAGGCGG'
chr4	154093720	154093726	'Mm.ALL.txStart.600.100.fa_V$ETF_Q6_transfac_CCGCCCC'
chr4	154093740	154093746	'Mm.ALL.txStart.600.100.fa_V$ETF_Q6_transfac_CCGCCCC'
chr4	154093663	154093676	'Mm.ALL.txStart.600.100.fa_V$GC_01_transfac_GGAAGGCGGGGCCT'
chr4	154093715	154093728	'Mm.ALL.txStart.600.100.fa_V$GC_01_transfac_TGGCCCCGCCCCCA'
chr4	154093735	154093748	'Mm.ALL.txStart.600.100.fa_V$GC_01_transfac_TGACCCCGCCCCCA'
chr4	154093665	154093674	'Mm.ALL.txStart.600.100.fa_V$SP1_01_transfac_AAGGCGGGGC'
chr4	154093717	154093726	'Mm.ALL.txStart.600.100.fa_V$SP1_01_transfac_GCCCCGCCCC'
chr4	154093737	154093746	'Mm.ALL.txStart.600.100.fa_V$SP1_01_transfac_ACCCCGCCCC'
chr4	154093664	154093673	'Mm.ALL.txStart.600.100.fa_V$SP1_Q2_01_transfac_GAAGGCGGGG'
chr4	154093718	154093727	'Mm.ALL.txStart.600.100.fa_V$SP1_Q2_01_transfac_CCCCGCCCCC'
chr4	154093738	154093747	'Mm.ALL.txStart.600.100.fa_V$SP1_Q2_01_transfac_CCCCGCCCCC'
chr4	154093663	154093675	'Mm.ALL.txStart.600.100.fa_V$SP1_Q4_01_transfac_GGAAGGCGGGGCC'
chr4	154093716	154093728	'Mm.ALL.txStart.600.100.fa_V$SP1_Q4_01_transfac_GGCCCCGCCCCCA'
chr4	154093736	154093748	'Mm.ALL.txStart.600.100.fa_V$SP1_Q4_01_transfac_GACCCCGCCCCCA'
chr4	154093663	154093675	'Mm.ALL.txStart.600.100.fa_V$SP1_Q6_transfac_GGAAGGCGGGGCC'
chr4	154093716	154093728	'Mm.ALL.txStart.600.100.fa_V$SP1_Q6_transfac_GGCCCCGCCCCCA'
chr4	154093736	154093748	'Mm.ALL.txStart.600.100.fa_V$SP1_Q6_transfac_GACCCCGCCCCCA'
chr4	154093665	154093674	'Mm.ALL.txStart.600.100.fa_V$SP1_Q6_01_transfac_AAGGCGGGGC'
chr4	154093717	154093726	'Mm.ALL.txStart.600.100.fa_V$SP1_Q6_01_transfac_GCCCCGCCCC'
chr4	154093737	154093746	'Mm.ALL.txStart.600.100.fa_V$SP1_Q6_01_transfac_ACCCCGCCCC'
chr4	154093718	154093725	'Mm.ALL.txStart.600.100.fa_V$ZF5_01_transfac_CCCCGCCC'
chr4	154093738	154093745	'Mm.ALL.txStart.600.100.fa_V$ZF5_01_transfac_CCCCGCCC'
track name=CAAT-box/NF-Y description="CAAT-box/NF-Y" color=255,204,102,
chr4	154093683	154093698	'Mm.ALL.txStart.600.100.fa_NF-Y_jaspar_core_CTCGACCAATGAGCGC'
chr4	154093683	154093694	'Mm.ALL.txStart.600.100.fa_V$CAAT_01_transfac_CTCGACCAATGA'
chr4	154093683	154093698	'Mm.ALL.txStart.600.100.fa_V$NFY_01_transfac_CTCGACCAATGAGCGC'
chr4	154093685	154093695	'Mm.ALL.txStart.600.100.fa_V$NFY_Q6_transfac_CGACCAATGAG'
chr4	154093682	154093694	'Mm.ALL.txStart.600.100.fa_V$NFY_Q6_01_transfac_GCTCGACCAATGA'
