# Supplementary material for: Positional bias of general and tissue-specific regulatory motifs in mouse gene promoters
Source: BMC Genomics. 2007 Dec 13;8:459. doi: 10.1186/1471-2164-8-459 (PMC2249607; doi:10.1186/1471-2164-8-459)
Supplement: Additional file 10 — contains the data in Additional files 8 and 9 in BED format, for visualization using UCSC Genome Browser. [file 1471-2164-8-459-S10.zip › BED/sites_genes.bed.NM_133995]

browser position chr10:75508174-75508873
track name=TFIII description="TFIII" color=255,0,0,
chr10	75508721	75508729	'Mm.Adrenal.txStart.600.100.fa_V$TFIII_Q6_transfac_CCTCCTTCT'
track name=YY1/NF-E1 description="YY1/NF-E1" color=102,255,0,
chr10	75508754	75508762	'Mm.ALL.txStart.600.100.fa_V$YY1_Q6_transfac_GCCATTCGT'
chr10	75508794	75508802	'Mm.ALL.txStart.600.100.fa_V$YY1_Q6_transfac_GGCCATGGC'
chr10	75508795	75508803	'Mm.ALL.txStart.600.100.fa_V$YY1_Q6_transfac_GCCATGGCG'
track name=GC-box/Sp1 description="GC-box/Sp1" color=0,0,255,
chr10	75508798	75508807	'Mm.ALL.txStart.600.100.fa_V$SP1_01_transfac_ATGGCGGGAC'
track name=CAAT-box/NF-Y description="CAAT-box/NF-Y" color=255,204,102,
chr10	75508617	75508628	'Mm.ALL.txStart.600.100.fa_V$CAAT_01_transfac_GTATTGGCTGCC'
chr10	75508613	75508628	'Mm.ALL.txStart.600.100.fa_V$NFY_01_transfac_GCATGTATTGGCTGCC'
chr10	75508616	75508626	'Mm.ALL.txStart.600.100.fa_V$NFY_Q6_transfac_TGTATTGGCTG'
chr10	75508617	75508629	'Mm.ALL.txStart.600.100.fa_V$NFY_Q6_01_transfac_GTATTGGCTGCCC'
