# Supplementary material for: Positional bias of general and tissue-specific regulatory motifs in mouse gene promoters
Source: BMC Genomics. 2007 Dec 13;8:459. doi: 10.1186/1471-2164-8-459 (PMC2249607; doi:10.1186/1471-2164-8-459)
Supplement: Additional file 10 — contains the data in Additional files 8 and 9 in BED format, for visualization using UCSC Genome Browser. [file 1471-2164-8-459-S10.zip › BED/sites_genes.bed.NM_007863]

browser position chr11:101847894-101848593
track name=TFIII description="TFIII" color=255,0,0,
chr11	101848030	101848038	'Mm.Adrenal.txStart.600.100.fa_V$TFIII_Q6_transfac_CGGCGGAGG'
track name=AP2 description="AP2" color=102,102,102,
chr11	101848054	101848065	'Mm.Brain.txStart.600.100.fa_V$AP2_Q6_transfac_ACCCCGCGCGCC'
track name=GC-box/Sp1 description="GC-box/Sp1" color=0,0,255,
chr11	101848145	101848151	'Mm.ALL.txStart.600.100.fa_V$ETF_Q6_transfac_TGGGCGG'
chr11	101848080	101848086	'Mm.ALL.txStart.600.100.fa_V$ETF_Q6_transfac_CCGCCCG'
chr11	101848033	101848039	'Mm.ALL.txStart.600.100.fa_V$ETF_Q6_transfac_CCGGCGG'
chr11	101848027	101848033	'Mm.ALL.txStart.600.100.fa_V$ETF_Q6_transfac_GAGGCGG'
chr11	101848140	101848153	'Mm.ALL.txStart.600.100.fa_V$GC_01_transfac_GCTGGGCGGGGCCT'
chr11	101848078	101848091	'Mm.ALL.txStart.600.100.fa_V$GC_01_transfac_CGCCCCCGCCCGTG'
chr11	101848022	101848035	'Mm.ALL.txStart.600.100.fa_V$GC_01_transfac_CGGAGGCGGAGCCA'
chr11	101848142	101848151	'Mm.ALL.txStart.600.100.fa_V$SP1_01_transfac_TGGGCGGGGC'
chr11	101848080	101848089	'Mm.ALL.txStart.600.100.fa_V$SP1_01_transfac_CCCCCGCCCG'
chr11	101848024	101848033	'Mm.ALL.txStart.600.100.fa_V$SP1_01_transfac_GAGGCGGAGC'
chr11	101848143	101848152	'Mm.ALL.txStart.600.100.fa_V$SP1_Q2_01_transfac_CTGGGCGGGG'
chr11	101848079	101848088	'Mm.ALL.txStart.600.100.fa_V$SP1_Q2_01_transfac_CCCCGCCCGT'
chr11	101848141	101848153	'Mm.ALL.txStart.600.100.fa_V$SP1_Q4_01_transfac_GCTGGGCGGGGCC'
chr11	101848078	101848090	'Mm.ALL.txStart.600.100.fa_V$SP1_Q4_01_transfac_GCCCCCGCCCGTG'
chr11	101848141	101848153	'Mm.ALL.txStart.600.100.fa_V$SP1_Q6_transfac_GCTGGGCGGGGCC'
chr11	101848078	101848090	'Mm.ALL.txStart.600.100.fa_V$SP1_Q6_transfac_GCCCCCGCCCGTG'
chr11	101848023	101848035	'Mm.ALL.txStart.600.100.fa_V$SP1_Q6_transfac_CGGAGGCGGAGCC'
chr11	101848142	101848151	'Mm.ALL.txStart.600.100.fa_V$SP1_Q6_01_transfac_TGGGCGGGGC'
chr11	101848080	101848089	'Mm.ALL.txStart.600.100.fa_V$SP1_Q6_01_transfac_CCCCCGCCCG'
chr11	101848150	101848157	'Mm.ALL.txStart.600.100.fa_V$ZF5_01_transfac_GGGCGCTG'
chr11	101848143	101848150	'Mm.ALL.txStart.600.100.fa_V$ZF5_01_transfac_GGGCGGGG'
chr11	101848087	101848094	'Mm.ALL.txStart.600.100.fa_V$ZF5_01_transfac_CTGCGCCC'
chr11	101848081	101848088	'Mm.ALL.txStart.600.100.fa_V$ZF5_01_transfac_CCCCGCCC'
chr11	101848071	101848078	'Mm.ALL.txStart.600.100.fa_V$ZF5_01_transfac_GCGCGCTG'
chr11	101848057	101848064	'Mm.ALL.txStart.600.100.fa_V$ZF5_01_transfac_CCCCGCGC'
chr11	101848055	101848062	'Mm.ALL.txStart.600.100.fa_V$ZF5_01_transfac_CCGCGCGC'
chr11	101848053	101848060	'Mm.ALL.txStart.600.100.fa_V$ZF5_01_transfac_GCGCGCCG'
track name=E2F description="E2F" color=102,0,204,
chr11	101848091	101848106	'Mm.ALL.txStart.600.100.fa_V$E2F1_Q3_01_transfac_TCCGGGCCCGCGCTGC'
chr11	101848054	101848069	'Mm.ALL.txStart.600.100.fa_V$E2F1_Q3_01_transfac_CCCGACCCCGCGCGCC'
chr11	101847951	101847966	'Mm.ALL.txStart.600.100.fa_V$E2F1_Q3_01_transfac_CTGGCGCGACGAGGTA'
