# Supplementary material for: Positional bias of general and tissue-specific regulatory motifs in mouse gene promoters
Source: BMC Genomics. 2007 Dec 13;8:459. doi: 10.1186/1471-2164-8-459 (PMC2249607; doi:10.1186/1471-2164-8-459)
Supplement: Additional file 10 — contains the data in Additional files 8 and 9 in BED format, for visualization using UCSC Genome Browser. [file 1471-2164-8-459-S10.zip › BED/sites_genes.bed.NM_080844]

browser position chr1:160890735-160891434
track name=TFIII description="TFIII" color=255,0,0,
chr1	160891288	160891296	'Mm.Adrenal.txStart.600.100.fa_V$TFIII_Q6_transfac_CCTCCCCCA'
track name=HNF4 description="HNF4" color=51,102,0,
chr1	160891250	160891264	'Mm.Liver.txStart.600.100.fa_V$HNF4_01_B_transfac_TCAGCCTTTGACCTC'
track name=YY1/NF-E1 description="YY1/NF-E1" color=102,255,0,
chr1	160891383	160891391	'Mm.ALL.txStart.600.100.fa_V$NFMUE1_Q6_transfac_CGGCCATGT'
chr1	160891380	160891399	'Mm.ALL.txStart.600.100.fa_V$YY1_02_transfac_CATCGGCCATGTATTCCCCT'
chr1	160891385	160891393	'Mm.ALL.txStart.600.100.fa_V$YY1_Q6_transfac_GCCATGTAT'
