# Supplementary material for: Positional bias of general and tissue-specific regulatory motifs in mouse gene promoters
Source: BMC Genomics. 2007 Dec 13;8:459. doi: 10.1186/1471-2164-8-459 (PMC2249607; doi:10.1186/1471-2164-8-459)
Supplement: Additional file 10 — contains the data in Additional files 8 and 9 in BED format, for visualization using UCSC Genome Browser. [file 1471-2164-8-459-S10.zip › BED/sites_genes.bed.NM_007768]

browser position chr1:172626386-172627085
track name=TFIII description="TFIII" color=255,0,0,
chr1	172626928	172626936	'Mm.Adrenal.txStart.600.100.fa_V$TFIII_Q6_transfac_CCTCCATCT'
track name=YY1/NF-E1 description="YY1/NF-E1" color=102,255,0,
chr1	172627055	172627063	'Mm.ALL.txStart.600.100.fa_V$YY1_Q6_transfac_GCCATGGAG'
track name=CREB/ATF description="CREB/ATF" color=153,102,102,
chr1	172626871	172626884	'Mm.ALL.txStart.600.100.fa_V$ATF_01_transfac_GTCTGACGTTTACC'
chr1	172626870	172626881	'Mm.ALL.txStart.600.100.fa_V$CREB_02_transfac_GGTCTGACGTTT'
chr1	172626872	172626883	'Mm.ALL.txStart.600.100.fa_V$CREBP1_Q2_transfac_TCTGACGTTTAC'
chr1	172626872	172626883	'Mm.ALL.txStart.600.100.fa_V$CREB_Q2_transfac_TCTGACGTTTAC'
chr1	172626870	172626883	'Mm.ALL.txStart.600.100.fa_V$CREB_Q2_01_transfac_GGTCTGACGTTTAC'
chr1	172626872	172626883	'Mm.ALL.txStart.600.100.fa_V$CREB_Q4_transfac_TCTGACGTTTAC'
