# Supplementary material for: Positional bias of general and tissue-specific regulatory motifs in mouse gene promoters
Source: BMC Genomics. 2007 Dec 13;8:459. doi: 10.1186/1471-2164-8-459 (PMC2249607; doi:10.1186/1471-2164-8-459)
Supplement: Additional file 10 — contains the data in Additional files 8 and 9 in BED format, for visualization using UCSC Genome Browser. [file 1471-2164-8-459-S10.zip › BED/sites_genes.bed.NM_023617]

browser position chr1:58417342-58418041
track name=TFIII description="TFIII" color=255,0,0,
chr1	58417878	58417886	'Mm.Adrenal.txStart.600.100.fa_V$TFIII_Q6_transfac_AGCAGGAGG'
track name=GC-box/Sp1 description="GC-box/Sp1" color=0,0,255,
chr1	58417815	58417822	'Mm.ALL.txStart.600.100.fa_V$ZF5_01_transfac_GGGCGTGG'
track name=CAAT-box/NF-Y description="CAAT-box/NF-Y" color=255,204,102,
chr1	58417866	58417881	'Mm.ALL.txStart.600.100.fa_V$NFY_01_transfac_GAGGGAATTGGAAGCA'
chr1	58417869	58417879	'Mm.ALL.txStart.600.100.fa_V$NFY_Q6_transfac_GGAATTGGAAG'
chr1	58417870	58417882	'Mm.ALL.txStart.600.100.fa_V$NFY_Q6_01_transfac_GAATTGGAAGCAG'
