# Supplementary material for: Positional bias of general and tissue-specific regulatory motifs in mouse gene promoters
Source: BMC Genomics. 2007 Dec 13;8:459. doi: 10.1186/1471-2164-8-459 (PMC2249607; doi:10.1186/1471-2164-8-459)
Supplement: Additional file 10 — contains the data in Additional files 8 and 9 in BED format, for visualization using UCSC Genome Browser. [file 1471-2164-8-459-S10.zip › BED/sites_genes.bed.NM_031197]

browser position chr3:28114762-28115461
track name=TFIII description="TFIII" color=255,0,0,
chr3	28115291	28115299	'Mm.Adrenal.txStart.600.100.fa_V$TFIII_Q6_transfac_CCTCCTCCT'
chr3	28115294	28115302	'Mm.Adrenal.txStart.600.100.fa_V$TFIII_Q6_transfac_CCTCCTCCT'
chr3	28115297	28115305	'Mm.Adrenal.txStart.600.100.fa_V$TFIII_Q6_transfac_CCTCCTACA'
track name=CAAT-box/NF-Y description="CAAT-box/NF-Y" color=255,204,102,
chr3	28115209	28115220	'Mm.ALL.txStart.600.100.fa_V$CAAT_01_transfac_TCATTGGGGTAA'
chr3	28115230	28115241	'Mm.ALL.txStart.600.100.fa_V$CAAT_01_transfac_TGATTGGATTAC'
chr3	28115205	28115220	'Mm.ALL.txStart.600.100.fa_V$NFY_01_transfac_CAAGTCATTGGGGTAA'
chr3	28115226	28115241	'Mm.ALL.txStart.600.100.fa_V$NFY_01_transfac_GTATTGATTGGATTAC'
chr3	28115228	28115241	'Mm.ALL.txStart.600.100.fa_V$NFY_C_transfac_ATTGATTGGATTAC'
chr3	28115208	28115218	'Mm.ALL.txStart.600.100.fa_V$NFY_Q6_transfac_GTCATTGGGGT'
chr3	28115229	28115239	'Mm.ALL.txStart.600.100.fa_V$NFY_Q6_transfac_TTGATTGGATT'
chr3	28115209	28115221	'Mm.ALL.txStart.600.100.fa_V$NFY_Q6_01_transfac_TCATTGGGGTAAA'
chr3	28115230	28115242	'Mm.ALL.txStart.600.100.fa_V$NFY_Q6_01_transfac_TGATTGGATTACC'
