# Supplementary material for: Positional bias of general and tissue-specific regulatory motifs in mouse gene promoters
Source: BMC Genomics. 2007 Dec 13;8:459. doi: 10.1186/1471-2164-8-459 (PMC2249607; doi:10.1186/1471-2164-8-459)
Supplement: Additional file 10 — contains the data in Additional files 8 and 9 in BED format, for visualization using UCSC Genome Browser. [file 1471-2164-8-459-S10.zip › BED/sites_genes.bed.NM_007825]

browser position chr3:17573866-17574565
track name=TFIII description="TFIII" color=255,0,0,
chr3	17574028	17574036	'Mm.Adrenal.txStart.600.100.fa_V$TFIII_Q6_transfac_GGGGGGAGG'
track name=YY1/NF-E1 description="YY1/NF-E1" color=102,255,0,
chr3	17573911	17573919	'Mm.ALL.txStart.600.100.fa_V$YY1_Q6_transfac_GCCATCGCT'
track name=GC-box/Sp1 description="GC-box/Sp1" color=0,0,255,
chr3	17574070	17574076	'Mm.ALL.txStart.600.100.fa_V$ETF_Q6_transfac_GAGGCGG'
chr3	17574060	17574066	'Mm.ALL.txStart.600.100.fa_V$ETF_Q6_transfac_GAGGCGG'
chr3	17574036	17574042	'Mm.ALL.txStart.600.100.fa_V$ETF_Q6_transfac_GAGGCGG'
chr3	17574065	17574078	'Mm.ALL.txStart.600.100.fa_V$GC_01_transfac_GGGAGGCGGTGCGA'
chr3	17574031	17574044	'Mm.ALL.txStart.600.100.fa_V$GC_01_transfac_GGGAGGCGGGGGGG'
chr3	17574067	17574076	'Mm.ALL.txStart.600.100.fa_V$SP1_01_transfac_GAGGCGGTGC'
chr3	17574033	17574042	'Mm.ALL.txStart.600.100.fa_V$SP1_01_transfac_GAGGCGGGGG'
chr3	17574034	17574043	'Mm.ALL.txStart.600.100.fa_V$SP1_Q2_01_transfac_GGAGGCGGGG'
chr3	17574032	17574044	'Mm.ALL.txStart.600.100.fa_V$SP1_Q4_01_transfac_GGGAGGCGGGGGG'
chr3	17574066	17574078	'Mm.ALL.txStart.600.100.fa_V$SP1_Q6_transfac_GGGAGGCGGTGCG'
chr3	17574032	17574044	'Mm.ALL.txStart.600.100.fa_V$SP1_Q6_transfac_GGGAGGCGGGGGG'
chr3	17574033	17574042	'Mm.ALL.txStart.600.100.fa_V$SP1_Q6_01_transfac_GAGGCGGGGG'
track name=GABP/ETS description="GABP/ETS" color=255,0,255,
chr3	17574054	17574067	'Mm.ALL.txStart.600.100.fa_V$ELK1_02_transfac_CGAGGCGGAACGCT'
