# Supplementary material for: Positional bias of general and tissue-specific regulatory motifs in mouse gene promoters
Source: BMC Genomics. 2007 Dec 13;8:459. doi: 10.1186/1471-2164-8-459 (PMC2249607; doi:10.1186/1471-2164-8-459)
Supplement: Additional file 10 — contains the data in Additional files 8 and 9 in BED format, for visualization using UCSC Genome Browser. [file 1471-2164-8-459-S10.zip › BED/sites_genes.bed.NM_012045]

browser position chr4:137638750-137639449
track name=TFIII description="TFIII" color=255,0,0,
chr4	137638915	137638923	'Mm.Adrenal.txStart.600.100.fa_V$TFIII_Q6_transfac_AGTGGGAGG'
chr4	137638911	137638919	'Mm.Adrenal.txStart.600.100.fa_V$TFIII_Q6_transfac_GGAGGGAGG'
chr4	137638908	137638916	'Mm.Adrenal.txStart.600.100.fa_V$TFIII_Q6_transfac_GGGAGGAGG'
chr4	137638868	137638876	'Mm.Adrenal.txStart.600.100.fa_V$TFIII_Q6_transfac_CCTCCTGCC'
track name=YY1/NF-E1 description="YY1/NF-E1" color=102,255,0,
chr4	137638855	137638863	'Mm.ALL.txStart.600.100.fa_V$YY1_Q6_transfac_GCCATTGCC'
track name=GABP/ETS description="GABP/ETS" color=255,0,255,
chr4	137638929	137638940	'Mm.ALL.txStart.600.100.fa_V$GABP_B_transfac_GTGGGAAGGGCT'
