# Supplementary material for: Positional bias of general and tissue-specific regulatory motifs in mouse gene promoters
Source: BMC Genomics. 2007 Dec 13;8:459. doi: 10.1186/1471-2164-8-459 (PMC2249607; doi:10.1186/1471-2164-8-459)
Supplement: Additional file 10 — contains the data in Additional files 8 and 9 in BED format, for visualization using UCSC Genome Browser. [file 1471-2164-8-459-S10.zip › BED/sites_genes.bed.NM_008713]

browser position chr5:22828117-22828816
track name=TFIII description="TFIII" color=255,0,0,
chr5	22828655	22828663	'Mm.Adrenal.txStart.600.100.fa_V$TFIII_Q6_transfac_CCTCCCACC'
track name=ETS168 description="ETS168" color=255,0,255,
chr5	22828676	22828683	'Mm.Brown_fat.txStart.600.100.fa_V$CETS168_Q6_transfac_GCTTCCTA'
track name=GC-box/Sp1 description="GC-box/Sp1" color=0,0,255,
chr5	22828623	22828629	'Mm.ALL.txStart.600.100.fa_V$ETF_Q6_transfac_GGGGCGG'
chr5	22828621	22828634	'Mm.ALL.txStart.600.100.fa_V$GC_01_transfac_CAGGGGCGGGGCGA'
chr5	22828623	22828632	'Mm.ALL.txStart.600.100.fa_V$SP1_01_transfac_GGGGCGGGGC'
chr5	22828622	22828631	'Mm.ALL.txStart.600.100.fa_V$SP1_Q2_01_transfac_AGGGGCGGGG'
chr5	22828621	22828633	'Mm.ALL.txStart.600.100.fa_V$SP1_Q4_01_transfac_CAGGGGCGGGGCG'
chr5	22828621	22828633	'Mm.ALL.txStart.600.100.fa_V$SP1_Q6_transfac_CAGGGGCGGGGCG'
chr5	22828623	22828632	'Mm.ALL.txStart.600.100.fa_V$SP1_Q6_01_transfac_GGGGCGGGGC'
chr5	22828624	22828631	'Mm.ALL.txStart.600.100.fa_V$ZF5_01_transfac_GGGCGGGG'
