# Supplementary material for: Positional bias of general and tissue-specific regulatory motifs in mouse gene promoters
Source: BMC Genomics. 2007 Dec 13;8:459. doi: 10.1186/1471-2164-8-459 (PMC2249607; doi:10.1186/1471-2164-8-459)
Supplement: Additional file 10 — contains the data in Additional files 8 and 9 in BED format, for visualization using UCSC Genome Browser. [file 1471-2164-8-459-S10.zip › BED/sites_genes.bed.NM_138753]

browser position chr11:102936815-102937514
track name=TFIII description="TFIII" color=255,0,0,
chr11	102937364	102937372	'Mm.Adrenal.txStart.600.100.fa_V$TFIII_Q6_transfac_AGCCGGAGG'
chr11	102937367	102937375	'Mm.Adrenal.txStart.600.100.fa_V$TFIII_Q6_transfac_CGGAGGAGG'
chr11	102937370	102937378	'Mm.Adrenal.txStart.600.100.fa_V$TFIII_Q6_transfac_AGGAGGAGG'
track name=GC-box/Sp1 description="GC-box/Sp1" color=0,0,255,
chr11	102937269	102937275	'Mm.ALL.txStart.600.100.fa_V$ETF_Q6_transfac_TGGGCGG'
chr11	102937375	102937381	'Mm.ALL.txStart.600.100.fa_V$ETF_Q6_transfac_GAGGCGG'
chr11	102937430	102937436	'Mm.ALL.txStart.600.100.fa_V$ETF_Q6_transfac_GAGGCGG'
chr11	102937267	102937280	'Mm.ALL.txStart.600.100.fa_V$GC_01_transfac_CATGGGCGGGGCTT'
chr11	102937428	102937441	'Mm.ALL.txStart.600.100.fa_V$GC_01_transfac_AGGAGGCGGAGGAG'
chr11	102937269	102937278	'Mm.ALL.txStart.600.100.fa_V$SP1_01_transfac_TGGGCGGGGC'
chr11	102937430	102937439	'Mm.ALL.txStart.600.100.fa_V$SP1_01_transfac_GAGGCGGAGG'
chr11	102937268	102937277	'Mm.ALL.txStart.600.100.fa_V$SP1_Q2_01_transfac_ATGGGCGGGG'
chr11	102937267	102937279	'Mm.ALL.txStart.600.100.fa_V$SP1_Q4_01_transfac_CATGGGCGGGGCT'
chr11	102937267	102937279	'Mm.ALL.txStart.600.100.fa_V$SP1_Q6_transfac_CATGGGCGGGGCT'
chr11	102937428	102937440	'Mm.ALL.txStart.600.100.fa_V$SP1_Q6_transfac_AGGAGGCGGAGGA'
chr11	102937269	102937278	'Mm.ALL.txStart.600.100.fa_V$SP1_Q6_01_transfac_TGGGCGGGGC'
chr11	102937270	102937277	'Mm.ALL.txStart.600.100.fa_V$ZF5_01_transfac_GGGCGGGG'
track name=GABP/ETS description="GABP/ETS" color=255,0,255,
chr11	102937374	102937387	'Mm.ALL.txStart.600.100.fa_V$ELK1_02_transfac_GGAGGCGGAAGAAG'
