# Supplementary material for: Positional bias of general and tissue-specific regulatory motifs in mouse gene promoters
Source: BMC Genomics. 2007 Dec 13;8:459. doi: 10.1186/1471-2164-8-459 (PMC2249607; doi:10.1186/1471-2164-8-459)
Supplement: Additional file 10 — contains the data in Additional files 8 and 9 in BED format, for visualization using UCSC Genome Browser. [file 1471-2164-8-459-S10.zip › BED/sites_genes.bed.NM_139227]

browser position chr14:12474040-12474739
track name=TFIII description="TFIII" color=255,0,0,
chr14	12474578	12474586	'Mm.Adrenal.txStart.600.100.fa_V$TFIII_Q6_transfac_CCTCCCGCG'
track name=GC-box/Sp1 description="GC-box/Sp1" color=0,0,255,
chr14	12474486	12474492	'Mm.ALL.txStart.600.100.fa_V$ETF_Q6_transfac_TGGGCGG'
chr14	12474486	12474495	'Mm.ALL.txStart.600.100.fa_V$SP1_01_transfac_TGGGCGGCAT'
chr14	12474485	12474494	'Mm.ALL.txStart.600.100.fa_V$SP1_Q2_01_transfac_CTGGGCGGCA'
chr14	12474484	12474496	'Mm.ALL.txStart.600.100.fa_V$SP1_Q4_01_transfac_CCTGGGCGGCATT'
chr14	12474484	12474496	'Mm.ALL.txStart.600.100.fa_V$SP1_Q6_transfac_CCTGGGCGGCATT'
chr14	12474486	12474495	'Mm.ALL.txStart.600.100.fa_V$SP1_Q6_01_transfac_TGGGCGGCAT'
