# Supplementary material for: Positional bias of general and tissue-specific regulatory motifs in mouse gene promoters
Source: BMC Genomics. 2007 Dec 13;8:459. doi: 10.1186/1471-2164-8-459 (PMC2249607; doi:10.1186/1471-2164-8-459)
Supplement: Additional file 10 — contains the data in Additional files 8 and 9 in BED format, for visualization using UCSC Genome Browser. [file 1471-2164-8-459-S10.zip › BED/sites_genes.bed.NM_139051]

browser position chr2:38646564-38647263
track name=TFIII description="TFIII" color=255,0,0,
chr2	38646694	38646702	'Mm.Adrenal.txStart.600.100.fa_V$TFIII_Q6_transfac_GGGAGGAGG'
track name=CACBINDINGPROTEIN description="CACBINDINGPROTEIN" color=136,0,0,
chr2	38646706	38646714	'Mm.Kidney.txStart.600.100.fa_V$CACBINDINGPROTEIN_Q6_transfac_CCCACCCAC'
track name=GC-box/Sp1 description="GC-box/Sp1" color=0,0,255,
chr2	38646655	38646661	'Mm.ALL.txStart.600.100.fa_V$ETF_Q6_transfac_CCGCCGC'
chr2	38646645	38646651	'Mm.ALL.txStart.600.100.fa_V$ETF_Q6_transfac_CCGCCCG'
chr2	38646643	38646656	'Mm.ALL.txStart.600.100.fa_V$GC_01_transfac_GCTGCCCGCCCGCT'
chr2	38646655	38646665	'Mm.ALL.txStart.600.100.fa_V$SP1_01_transfac_AGTCCGCCGC'
chr2	38646645	38646654	'Mm.ALL.txStart.600.100.fa_V$SP1_01_transfac_TGCCCGCCCG'
chr2	38646644	38646653	'Mm.ALL.txStart.600.100.fa_V$SP1_Q2_01_transfac_GCCCGCCCGC'
chr2	38646643	38646655	'Mm.ALL.txStart.600.100.fa_V$SP1_Q4_01_transfac_CTGCCCGCCCGCT'
chr2	38646643	38646655	'Mm.ALL.txStart.600.100.fa_V$SP1_Q6_transfac_CTGCCCGCCCGCT'
chr2	38646645	38646654	'Mm.ALL.txStart.600.100.fa_V$SP1_Q6_01_transfac_TGCCCGCCCG'
track name=CAAT-box/NF-Y description="CAAT-box/NF-Y" color=255,204,102,
chr2	38646731	38646742	'Mm.ALL.txStart.600.100.fa_V$CAAT_01_transfac_AGAGACCAATTG'
chr2	38646725	38646736	'Mm.ALL.txStart.600.100.fa_V$CAAT_01_transfac_CAATTGGGCCTC'
chr2	38646727	38646742	'Mm.ALL.txStart.600.100.fa_V$NFY_01_transfac_AGAGACCAATTGGGCC'
chr2	38646725	38646740	'Mm.ALL.txStart.600.100.fa_V$NFY_01_transfac_AGACCAATTGGGCCTC'
chr2	38646730	38646740	'Mm.ALL.txStart.600.100.fa_V$NFY_Q6_transfac_AGACCAATTGG'
chr2	38646727	38646737	'Mm.ALL.txStart.600.100.fa_V$NFY_Q6_transfac_CCAATTGGGCC'
chr2	38646731	38646743	'Mm.ALL.txStart.600.100.fa_V$NFY_Q6_01_transfac_CAGAGACCAATTG'
chr2	38646724	38646736	'Mm.ALL.txStart.600.100.fa_V$NFY_Q6_01_transfac_CAATTGGGCCTCC'
