# Supplementary material for: Positional bias of general and tissue-specific regulatory motifs in mouse gene promoters
Source: BMC Genomics. 2007 Dec 13;8:459. doi: 10.1186/1471-2164-8-459 (PMC2249607; doi:10.1186/1471-2164-8-459)
Supplement: Additional file 10 — contains the data in Additional files 8 and 9 in BED format, for visualization using UCSC Genome Browser. [file 1471-2164-8-459-S10.zip › BED/sites_genes.bed.NM_027129]

browser position chr2:130723694-130724393
track name=TFIII description="TFIII" color=255,0,0,
chr2	130724227	130724235	'Mm.Adrenal.txStart.600.100.fa_V$TFIII_Q6_transfac_AGTGGGAGG'
chr2	130724230	130724238	'Mm.Adrenal.txStart.600.100.fa_V$TFIII_Q6_transfac_GGGAGGAGG'
track name=GC-box/Sp1 description="GC-box/Sp1" color=0,0,255,
chr2	130724178	130724185	'Mm.ALL.txStart.600.100.fa_V$ZF5_01_transfac_CAGCGCGC'
chr2	130724180	130724187	'Mm.ALL.txStart.600.100.fa_V$ZF5_01_transfac_GCGCGCCG'
chr2	130724197	130724204	'Mm.ALL.txStart.600.100.fa_V$ZF5_01_transfac_GCGCGAGG'
track name=GABP/ETS description="GABP/ETS" color=255,0,255,
chr2	130724316	130724327	'Mm.ALL.txStart.600.100.fa_V$GABP_B_transfac_TTCCCTTCCTGA'
track name=CREB/ATF description="CREB/ATF" color=153,102,102,
chr2	130724205	130724218	'Mm.ALL.txStart.600.100.fa_V$ATF_01_transfac_CAGTGACGCAACTG'
chr2	130724255	130724268	'Mm.ALL.txStart.600.100.fa_V$ATF_01_transfac_TAATGACGCGCTCA'
chr2	130724206	130724217	'Mm.ALL.txStart.600.100.fa_V$ATF4_Q2_transfac_AGTGACGCAACT'
chr2	130724204	130724215	'Mm.ALL.txStart.600.100.fa_V$CREB_02_transfac_GCAGTGACGCAA'
chr2	130724254	130724265	'Mm.ALL.txStart.600.100.fa_V$CREB_02_transfac_GTAATGACGCGC'
chr2	130724206	130724217	'Mm.ALL.txStart.600.100.fa_V$CREBP1_Q2_transfac_AGTGACGCAACT'
chr2	130724206	130724217	'Mm.ALL.txStart.600.100.fa_V$CREB_Q2_transfac_AGTGACGCAACT'
chr2	130724256	130724267	'Mm.ALL.txStart.600.100.fa_V$CREB_Q2_transfac_AATGACGCGCTC'
chr2	130724204	130724217	'Mm.ALL.txStart.600.100.fa_V$CREB_Q2_01_transfac_GCAGTGACGCAACT'
chr2	130724254	130724267	'Mm.ALL.txStart.600.100.fa_V$CREB_Q2_01_transfac_GTAATGACGCGCTC'
chr2	130724206	130724217	'Mm.ALL.txStart.600.100.fa_V$CREB_Q4_transfac_AGTGACGCAACT'
chr2	130724256	130724267	'Mm.ALL.txStart.600.100.fa_V$CREB_Q4_transfac_AATGACGCGCTC'
chr2	130724207	130724216	'Mm.ALL.txStart.600.100.fa_V$E4F1_Q6_transfac_GTGACGCAAC'
