# Supplementary material for: Positional bias of general and tissue-specific regulatory motifs in mouse gene promoters
Source: BMC Genomics. 2007 Dec 13;8:459. doi: 10.1186/1471-2164-8-459 (PMC2249607; doi:10.1186/1471-2164-8-459)
Supplement: Additional file 10 — contains the data in Additional files 8 and 9 in BED format, for visualization using UCSC Genome Browser. [file 1471-2164-8-459-S10.zip › BED/sites_genes.bed.NM_010196]

browser position chr3:82754535-82755234
track name=TFIII description="TFIII" color=255,0,0,
chr3	82755083	82755091	'Mm.Adrenal.txStart.600.100.fa_V$TFIII_Q6_transfac_CCTCCTGCC'
track name=HNF1 description="HNF1" color=51,102,0,
chr3	82755070	82755084	'Mm.Liver.txStart.600.100.fa_V$HNF1_01_transfac_GGGTGATGATTAACC'
track name=HNF4 description="HNF4" color=51,102,0,
chr3	82755042	82755056	'Mm.Liver.txStart.600.100.fa_V$HNF4_01_B_transfac_GTGAGCTTTGGCTGC'
track name=YY1/NF-E1 description="YY1/NF-E1" color=102,255,0,
chr3	82755162	82755170	'Mm.ALL.txStart.600.100.fa_V$YY1_Q6_transfac_GCCATCCCT'
