# Supplementary material for: Positional bias of general and tissue-specific regulatory motifs in mouse gene promoters
Source: BMC Genomics. 2007 Dec 13;8:459. doi: 10.1186/1471-2164-8-459 (PMC2249607; doi:10.1186/1471-2164-8-459)
Supplement: Additional file 10 — contains the data in Additional files 8 and 9 in BED format, for visualization using UCSC Genome Browser. [file 1471-2164-8-459-S10.zip › BED/sites_genes.bed.NM_026677]

browser position chr3:90030636-90031335
track name=TFIII description="TFIII" color=255,0,0,
chr3	90031202	90031210	'Mm.Adrenal.txStart.600.100.fa_V$TFIII_Q6_transfac_AGAGGGAGG'
track name=YY1/NF-E1 description="YY1/NF-E1" color=102,255,0,
chr3	90031315	90031323	'Mm.ALL.txStart.600.100.fa_V$YY1_Q6_transfac_CGCCATGGC'
chr3	90031316	90031324	'Mm.ALL.txStart.600.100.fa_V$YY1_Q6_transfac_GCCATGGCC'
track name=GC-box/Sp1 description="GC-box/Sp1" color=0,0,255,
chr3	90031170	90031176	'Mm.ALL.txStart.600.100.fa_V$ETF_Q6_transfac_CCGCCTC'
chr3	90031195	90031201	'Mm.ALL.txStart.600.100.fa_V$ETF_Q6_transfac_TGGGCGG'
chr3	90031231	90031238	'Mm.ALL.txStart.600.100.fa_V$ETF_Q6_transfac_CCGGCGG'
chr3	90031263	90031269	'Mm.ALL.txStart.600.100.fa_V$ETF_Q6_transfac_CCGCCTA'
chr3	90031193	90031206	'Mm.ALL.txStart.600.100.fa_V$GC_01_transfac_CCTGGGCGGAGAGG'
chr3	90031195	90031204	'Mm.ALL.txStart.600.100.fa_V$SP1_01_transfac_TGGGCGGAGA'
chr3	90031260	90031269	'Mm.ALL.txStart.600.100.fa_V$SP1_01_transfac_ATCCCGCCTA'
chr3	90031194	90031203	'Mm.ALL.txStart.600.100.fa_V$SP1_Q2_01_transfac_CTGGGCGGAG'
chr3	90031193	90031205	'Mm.ALL.txStart.600.100.fa_V$SP1_Q4_01_transfac_CCTGGGCGGAGAG'
chr3	90031193	90031205	'Mm.ALL.txStart.600.100.fa_V$SP1_Q6_transfac_CCTGGGCGGAGAG'
chr3	90031259	90031271	'Mm.ALL.txStart.600.100.fa_V$SP1_Q6_transfac_GATCCCGCCTACC'
chr3	90031195	90031204	'Mm.ALL.txStart.600.100.fa_V$SP1_Q6_01_transfac_TGGGCGGAGA'
chr3	90031102	90031109	'Mm.ALL.txStart.600.100.fa_V$ZF5_01_transfac_CAGCGCCC'
track name=GABP/ETS description="GABP/ETS" color=255,0,255,
chr3	90031212	90031221	'Mm.ALL.txStart.600.100.fa_V$TEL2_Q6_transfac_AAACTTCCTG'
