# Supplementary material for: Positional bias of general and tissue-specific regulatory motifs in mouse gene promoters
Source: BMC Genomics. 2007 Dec 13;8:459. doi: 10.1186/1471-2164-8-459 (PMC2249607; doi:10.1186/1471-2164-8-459)
Supplement: Additional file 10 — contains the data in Additional files 8 and 9 in BED format, for visualization using UCSC Genome Browser. [file 1471-2164-8-459-S10.zip › BED/sites_genes.bed.NM_015767]

browser position chr4:19934795-19935494
track name=TFIII description="TFIII" color=255,0,0,
chr4	19935346	19935354	'Mm.Adrenal.txStart.600.100.fa_V$TFIII_Q6_transfac_GGGCGGAGG'
track name=YY1/NF-E1 description="YY1/NF-E1" color=102,255,0,
chr4	19935428	19935436	'Mm.ALL.txStart.600.100.fa_V$YY1_Q6_transfac_GCCATTGGT'
track name=GC-box/Sp1 description="GC-box/Sp1" color=0,0,255,
chr4	19935282	19935288	'Mm.ALL.txStart.600.100.fa_V$ETF_Q6_transfac_CCGGCGG'
chr4	19935302	19935308	'Mm.ALL.txStart.600.100.fa_V$ETF_Q6_transfac_GGGGCGG'
chr4	19935326	19935332	'Mm.ALL.txStart.600.100.fa_V$ETF_Q6_transfac_GGGGCGG'
chr4	19935329	19935335	'Mm.ALL.txStart.600.100.fa_V$ETF_Q6_transfac_GCGGCGG'
chr4	19935338	19935344	'Mm.ALL.txStart.600.100.fa_V$ETF_Q6_transfac_ACGGCGG'
chr4	19935345	19935351	'Mm.ALL.txStart.600.100.fa_V$ETF_Q6_transfac_GGGGCGG'
chr4	19935399	19935405	'Mm.ALL.txStart.600.100.fa_V$ETF_Q6_transfac_ACGGCGG'
chr4	19935280	19935293	'Mm.ALL.txStart.600.100.fa_V$GC_01_transfac_CACCGGCGGGGCAC'
chr4	19935300	19935313	'Mm.ALL.txStart.600.100.fa_V$GC_01_transfac_TCGGGGCGGCCCGG'
chr4	19935324	19935337	'Mm.ALL.txStart.600.100.fa_V$GC_01_transfac_GTGGGGCGGCGGCC'
chr4	19935343	19935356	'Mm.ALL.txStart.600.100.fa_V$GC_01_transfac_GGGGGGCGGAGGGT'
chr4	19935282	19935291	'Mm.ALL.txStart.600.100.fa_V$SP1_01_transfac_CCGGCGGGGC'
chr4	19935326	19935335	'Mm.ALL.txStart.600.100.fa_V$SP1_01_transfac_GGGGCGGCGG'
chr4	19935338	19935347	'Mm.ALL.txStart.600.100.fa_V$SP1_01_transfac_ACGGCGGGGG'
chr4	19935345	19935354	'Mm.ALL.txStart.600.100.fa_V$SP1_01_transfac_GGGGCGGAGG'
chr4	19935399	19935408	'Mm.ALL.txStart.600.100.fa_V$SP1_01_transfac_ACGGCGGGCA'
chr4	19935301	19935310	'Mm.ALL.txStart.600.100.fa_V$SP1_Q2_01_transfac_CGGGGCGGCC'
chr4	19935325	19935334	'Mm.ALL.txStart.600.100.fa_V$SP1_Q2_01_transfac_TGGGGCGGCG'
chr4	19935344	19935353	'Mm.ALL.txStart.600.100.fa_V$SP1_Q2_01_transfac_GGGGGCGGAG'
chr4	19935300	19935312	'Mm.ALL.txStart.600.100.fa_V$SP1_Q4_01_transfac_TCGGGGCGGCCCG'
chr4	19935324	19935336	'Mm.ALL.txStart.600.100.fa_V$SP1_Q4_01_transfac_GTGGGGCGGCGGC'
chr4	19935343	19935355	'Mm.ALL.txStart.600.100.fa_V$SP1_Q4_01_transfac_GGGGGGCGGAGGG'
chr4	19935280	19935292	'Mm.ALL.txStart.600.100.fa_V$SP1_Q6_transfac_CACCGGCGGGGCA'
chr4	19935300	19935312	'Mm.ALL.txStart.600.100.fa_V$SP1_Q6_transfac_TCGGGGCGGCCCG'
chr4	19935324	19935336	'Mm.ALL.txStart.600.100.fa_V$SP1_Q6_transfac_GTGGGGCGGCGGC'
chr4	19935336	19935348	'Mm.ALL.txStart.600.100.fa_V$SP1_Q6_transfac_CCACGGCGGGGGG'
chr4	19935343	19935355	'Mm.ALL.txStart.600.100.fa_V$SP1_Q6_transfac_GGGGGGCGGAGGG'
chr4	19935282	19935291	'Mm.ALL.txStart.600.100.fa_V$SP1_Q6_01_transfac_CCGGCGGGGC'
chr4	19935302	19935311	'Mm.ALL.txStart.600.100.fa_V$SP1_Q6_01_transfac_GGGGCGGCCC'
chr4	19935326	19935335	'Mm.ALL.txStart.600.100.fa_V$SP1_Q6_01_transfac_GGGGCGGCGG'
chr4	19935345	19935354	'Mm.ALL.txStart.600.100.fa_V$SP1_Q6_01_transfac_GGGGCGGAGG'
chr4	19935263	19935270	'Mm.ALL.txStart.600.100.fa_V$ZF5_01_transfac_GGGCGCCG'
