# Supplementary material for: Positional bias of general and tissue-specific regulatory motifs in mouse gene promoters
Source: BMC Genomics. 2007 Dec 13;8:459. doi: 10.1186/1471-2164-8-459 (PMC2249607; doi:10.1186/1471-2164-8-459)
Supplement: Additional file 10 — contains the data in Additional files 8 and 9 in BED format, for visualization using UCSC Genome Browser. [file 1471-2164-8-459-S10.zip › BED/sites_genes.bed.NM_172706]

browser position chr5:9273028-9273727
track name=TFIII description="TFIII" color=255,0,0,
chr5	9273581	9273589	'Mm.Adrenal.txStart.600.100.fa_V$TFIII_Q6_transfac_CCTCCCTCT'
track name=GC-box/Sp1 description="GC-box/Sp1" color=0,0,255,
chr5	9273537	9273543	'Mm.ALL.txStart.600.100.fa_V$ETF_Q6_transfac_CCGCCCC'
chr5	9273549	9273555	'Mm.ALL.txStart.600.100.fa_V$ETF_Q6_transfac_CCGCCCC'
chr5	9273532	9273545	'Mm.ALL.txStart.600.100.fa_V$GC_01_transfac_CGTCCCCGCCCCAC'
chr5	9273544	9273557	'Mm.ALL.txStart.600.100.fa_V$GC_01_transfac_ACGTCCCGCCCCCG'
chr5	9273534	9273543	'Mm.ALL.txStart.600.100.fa_V$SP1_01_transfac_TCCCCGCCCC'
chr5	9273546	9273555	'Mm.ALL.txStart.600.100.fa_V$SP1_01_transfac_GTCCCGCCCC'
chr5	9273535	9273544	'Mm.ALL.txStart.600.100.fa_V$SP1_Q2_01_transfac_CCCCGCCCCA'
chr5	9273547	9273556	'Mm.ALL.txStart.600.100.fa_V$SP1_Q2_01_transfac_TCCCGCCCCC'
chr5	9273533	9273545	'Mm.ALL.txStart.600.100.fa_V$SP1_Q4_01_transfac_GTCCCCGCCCCAC'
chr5	9273545	9273557	'Mm.ALL.txStart.600.100.fa_V$SP1_Q4_01_transfac_CGTCCCGCCCCCG'
chr5	9273533	9273545	'Mm.ALL.txStart.600.100.fa_V$SP1_Q6_transfac_GTCCCCGCCCCAC'
chr5	9273545	9273557	'Mm.ALL.txStart.600.100.fa_V$SP1_Q6_transfac_CGTCCCGCCCCCG'
chr5	9273534	9273543	'Mm.ALL.txStart.600.100.fa_V$SP1_Q6_01_transfac_TCCCCGCCCC'
chr5	9273546	9273555	'Mm.ALL.txStart.600.100.fa_V$SP1_Q6_01_transfac_GTCCCGCCCC'
chr5	9273535	9273542	'Mm.ALL.txStart.600.100.fa_V$ZF5_01_transfac_CCCCGCCC'
chr5	9273553	9273560	'Mm.ALL.txStart.600.100.fa_V$ZF5_01_transfac_CCCCGCGC'
chr5	9273560	9273567	'Mm.ALL.txStart.600.100.fa_V$ZF5_01_transfac_CCGCGCCC'
chr5	9273606	9273613	'Mm.ALL.txStart.600.100.fa_V$ZF5_01_transfac_GGGCGCCG'
track name=CREB/ATF description="CREB/ATF" color=153,102,102,
chr5	9273591	9273604	'Mm.ALL.txStart.600.100.fa_V$ATF_01_transfac_GCGTGACGGGAGCT'
chr5	9273592	9273603	'Mm.ALL.txStart.600.100.fa_V$ATF4_Q2_transfac_CGTGACGGGAGC'
chr5	9273590	9273601	'Mm.ALL.txStart.600.100.fa_V$CREB_02_transfac_GGCGTGACGGGA'
chr5	9273592	9273603	'Mm.ALL.txStart.600.100.fa_V$CREB_Q2_transfac_CGTGACGGGAGC'
chr5	9273590	9273603	'Mm.ALL.txStart.600.100.fa_V$CREB_Q2_01_transfac_GGCGTGACGGGAGC'
chr5	9273592	9273603	'Mm.ALL.txStart.600.100.fa_V$CREB_Q4_transfac_CGTGACGGGAGC'
chr5	9273593	9273602	'Mm.ALL.txStart.600.100.fa_V$E4F1_Q6_transfac_GTGACGGGAG'
track name=E2F description="E2F" color=102,0,204,
chr5	9273548	9273563	'Mm.ALL.txStart.600.100.fa_V$E2F1_Q3_01_transfac_CCCGCCCCCGCGCCGC'
chr5	9273553	9273568	'Mm.ALL.txStart.600.100.fa_V$E2F1_Q3_01_transfac_CCCCGCGCCGCGCCCG'
