# Supplementary material for: Positional bias of general and tissue-specific regulatory motifs in mouse gene promoters
Source: BMC Genomics. 2007 Dec 13;8:459. doi: 10.1186/1471-2164-8-459 (PMC2249607; doi:10.1186/1471-2164-8-459)
Supplement: Additional file 10 — contains the data in Additional files 8 and 9 in BED format, for visualization using UCSC Genome Browser. [file 1471-2164-8-459-S10.zip › BED/sites_genes.bed.NM_028954]

browser position chr7:16357701-16358400
track name=TFIII description="TFIII" color=255,0,0,
chr7	16358242	16358250	'Mm.Adrenal.txStart.600.100.fa_V$TFIII_Q6_transfac_TGTGGGAGG'
chr7	16358249	16358257	'Mm.Adrenal.txStart.600.100.fa_V$TFIII_Q6_transfac_GGGTGGAGG'
chr7	16358253	16358261	'Mm.Adrenal.txStart.600.100.fa_V$TFIII_Q6_transfac_GGAGGGAGG'
chr7	16358256	16358264	'Mm.Adrenal.txStart.600.100.fa_V$TFIII_Q6_transfac_GGGAGGAGG'
track name=CACBINDINGPROTEIN description="CACBINDINGPROTEIN" color=136,0,0,
chr7	16358247	16358255	'Mm.Kidney.txStart.600.100.fa_V$CACBINDINGPROTEIN_Q6_transfac_GAGGGTGGA'
track name=YY1/NF-E1 description="YY1/NF-E1" color=102,255,0,
chr7	16358349	16358357	'Mm.ALL.txStart.600.100.fa_V$YY1_Q6_transfac_CTGGATGGC'
track name=GABP/ETS description="GABP/ETS" color=255,0,255,
chr7	16358317	16358332	'Mm.ALL.txStart.600.100.fa_V$ELK1_01_transfac_TGCGCAGGAAGTGGCT'
chr7	16358320	16358331	'Mm.ALL.txStart.600.100.fa_V$GABP_B_transfac_GCAGGAAGTGGC'
chr7	16358321	16358330	'Mm.ALL.txStart.600.100.fa_V$TEL2_Q6_transfac_CAGGAAGTGG'
