# Supplementary material for: Positional bias of general and tissue-specific regulatory motifs in mouse gene promoters
Source: BMC Genomics. 2007 Dec 13;8:459. doi: 10.1186/1471-2164-8-459 (PMC2249607; doi:10.1186/1471-2164-8-459)
Supplement: Additional file 10 — contains the data in Additional files 8 and 9 in BED format, for visualization using UCSC Genome Browser. [file 1471-2164-8-459-S10.zip › BED/sites_genes.bed.NM_017371]

browser position chr7:99713857-99714556
track name=TFIII description="TFIII" color=255,0,0,
chr7	99713984	99713992	'Mm.Adrenal.txStart.600.100.fa_V$TFIII_Q6_transfac_CCTCCTGCC'
track name=YY1/NF-E1 description="YY1/NF-E1" color=102,255,0,
chr7	99713945	99713953	'Mm.ALL.txStart.600.100.fa_V$YY1_Q6_transfac_CAGCATGGC'
track name=GABP/ETS description="GABP/ETS" color=255,0,255,
chr7	99714026	99714037	'Mm.ALL.txStart.600.100.fa_V$GABP_B_transfac_GTGGGAAGTGGG'
track name=CAAT-box/NF-Y description="CAAT-box/NF-Y" color=255,204,102,
chr7	99714074	99714085	'Mm.ALL.txStart.600.100.fa_V$CAAT_01_transfac_ATCTGCCAATAT'
chr7	99714070	99714085	'Mm.ALL.txStart.600.100.fa_V$NFY_01_transfac_ATCTGCCAATATTGGC'
chr7	99714066	99714081	'Mm.ALL.txStart.600.100.fa_V$NFY_01_transfac_GCCAATATTGGCATAG'
chr7	99714073	99714083	'Mm.ALL.txStart.600.100.fa_V$NFY_Q6_transfac_CTGCCAATATT'
chr7	99714068	99714078	'Mm.ALL.txStart.600.100.fa_V$NFY_Q6_transfac_AATATTGGCAT'
chr7	99714074	99714086	'Mm.ALL.txStart.600.100.fa_V$NFY_Q6_01_transfac_CATCTGCCAATAT'
chr7	99714065	99714077	'Mm.ALL.txStart.600.100.fa_V$NFY_Q6_01_transfac_ATATTGGCATAGT'
