# Supplementary material for: Positional bias of general and tissue-specific regulatory motifs in mouse gene promoters
Source: BMC Genomics. 2007 Dec 13;8:459. doi: 10.1186/1471-2164-8-459 (PMC2249607; doi:10.1186/1471-2164-8-459)
Supplement: Additional file 10 — contains the data in Additional files 8 and 9 in BED format, for visualization using UCSC Genome Browser. [file 1471-2164-8-459-S10.zip › BED/sites_genes.bed.NM_145129]

browser position chr9:55145651-55146350
track name=TFIII description="TFIII" color=255,0,0,
chr9	55145802	55145810	'Mm.Adrenal.txStart.600.100.fa_V$TFIII_Q6_transfac_CCTCCCACG'
track name=GC-box/Sp1 description="GC-box/Sp1" color=0,0,255,
chr9	55145760	55145766	'Mm.ALL.txStart.600.100.fa_V$ETF_Q6_transfac_CCGCCCT'
chr9	55145758	55145771	'Mm.ALL.txStart.600.100.fa_V$GC_01_transfac_CCTCCCCGCCCTGC'
chr9	55145760	55145769	'Mm.ALL.txStart.600.100.fa_V$SP1_01_transfac_TCCCCGCCCT'
chr9	55145759	55145768	'Mm.ALL.txStart.600.100.fa_V$SP1_Q2_01_transfac_CCCCGCCCTG'
chr9	55145758	55145770	'Mm.ALL.txStart.600.100.fa_V$SP1_Q4_01_transfac_CTCCCCGCCCTGC'
chr9	55145758	55145770	'Mm.ALL.txStart.600.100.fa_V$SP1_Q6_transfac_CTCCCCGCCCTGC'
chr9	55145760	55145769	'Mm.ALL.txStart.600.100.fa_V$SP1_Q6_01_transfac_TCCCCGCCCT'
chr9	55145849	55145856	'Mm.ALL.txStart.600.100.fa_V$ZF5_01_transfac_GGGCGAGG'
chr9	55145761	55145768	'Mm.ALL.txStart.600.100.fa_V$ZF5_01_transfac_CCCCGCCC'
track name=E2F description="E2F" color=102,0,204,
chr9	55145702	55145717	'Mm.ALL.txStart.600.100.fa_V$E2F1_Q3_01_transfac_CGGGCGCGCAAGTGCG'
