# Supplementary material for: Positional bias of general and tissue-specific regulatory motifs in mouse gene promoters
Source: BMC Genomics. 2007 Dec 13;8:459. doi: 10.1186/1471-2164-8-459 (PMC2249607; doi:10.1186/1471-2164-8-459)
Supplement: Additional file 10 — contains the data in Additional files 8 and 9 in BED format, for visualization using UCSC Genome Browser. [file 1471-2164-8-459-S10.zip › BED/sites_genes.bed.NM_172540]

browser position chrX:127821781-127822480
track name=TFIII description="TFIII" color=255,0,0,
chrX	127821944	127821952	'Mm.Adrenal.txStart.600.100.fa_V$TFIII_Q6_transfac_TGCGGGAGG'
chrX	127821941	127821949	'Mm.Adrenal.txStart.600.100.fa_V$TFIII_Q6_transfac_GGGAGGAGG'
track name=ETS168 description="ETS168" color=255,0,255,
chrX	127821881	127821888	'Mm.Spleen.txStart.600.100.fa_V$CETS168_Q6_transfac_CAGGAAGT'
track name=PU1 description="PU1" color=255,0,255,
chrX	127821882	127821889	'Mm.Spleen.txStart.600.100.fa_V$PU1_Q6_transfac_CCAGGAAG'
track name=YY1/NF-E1 description="YY1/NF-E1" color=102,255,0,
chrX	127821847	127821855	'Mm.ALL.txStart.600.100.fa_V$YY1_Q6_transfac_GCCATCCGC'
track name=GC-box/Sp1 description="GC-box/Sp1" color=0,0,255,
chrX	127822031	127822037	'Mm.ALL.txStart.600.100.fa_V$ETF_Q6_transfac_GCGGCGG'
chrX	127821906	127821912	'Mm.ALL.txStart.600.100.fa_V$ETF_Q6_transfac_CAGGCGG'
chrX	127821903	127821912	'Mm.ALL.txStart.600.100.fa_V$SP1_01_transfac_CAGGCGGGCT'
track name=GABP/ETS description="GABP/ETS" color=255,0,255,
chrX	127821876	127821892	'Mm.ALL.txStart.600.100.fa_V$ELK1_01_transfac_GCACCAGGAAGTGACT'
chrX	127821877	127821889	'Mm.ALL.txStart.600.100.fa_V$GABP_B_transfac_CCAGGAAGTGAC'
chrX	127821878	127821888	'Mm.ALL.txStart.600.100.fa_V$TEL2_Q6_transfac_CAGGAAGTGA'
track name=E2F description="E2F" color=102,0,204,
chrX	127821851	127821866	'Mm.ALL.txStart.600.100.fa_V$E2F1_Q3_01_transfac_AACCCCTTCGCGCCAT'
