# Supplementary material for: Positional bias of general and tissue-specific regulatory motifs in mouse gene promoters
Source: BMC Genomics. 2007 Dec 13;8:459. doi: 10.1186/1471-2164-8-459 (PMC2249607; doi:10.1186/1471-2164-8-459)
Supplement: Additional file 10 — contains the data in Additional files 8 and 9 in BED format, for visualization using UCSC Genome Browser. [file 1471-2164-8-459-S10.zip › BED/sites_genes.bed.NM_027997]

browser position chr12:99457496-99458195
track name=TFIII description="TFIII" color=255,0,0,
chr12	99457649	99457657	'Mm.Adrenal.txStart.600.100.fa_V$TFIII_Q6_transfac_GGGAGGAGG'
track name=YY1/NF-E1 description="YY1/NF-E1" color=102,255,0,
chr12	99457519	99457527	'Mm.ALL.txStart.600.100.fa_V$YY1_Q6_transfac_CTCAATGGC'
track name=GC-box/Sp1 description="GC-box/Sp1" color=0,0,255,
chr12	99457751	99457757	'Mm.ALL.txStart.600.100.fa_V$ETF_Q6_transfac_TGGGCGG'
chr12	99457746	99457759	'Mm.ALL.txStart.600.100.fa_V$GC_01_transfac_TGTGGGCGGGGTGA'
chr12	99457748	99457757	'Mm.ALL.txStart.600.100.fa_V$SP1_01_transfac_TGGGCGGGGT'
chr12	99457749	99457758	'Mm.ALL.txStart.600.100.fa_V$SP1_Q2_01_transfac_GTGGGCGGGG'
chr12	99457747	99457759	'Mm.ALL.txStart.600.100.fa_V$SP1_Q4_01_transfac_TGTGGGCGGGGTG'
chr12	99457747	99457759	'Mm.ALL.txStart.600.100.fa_V$SP1_Q6_transfac_TGTGGGCGGGGTG'
chr12	99457748	99457757	'Mm.ALL.txStart.600.100.fa_V$SP1_Q6_01_transfac_TGGGCGGGGT'
chr12	99457749	99457756	'Mm.ALL.txStart.600.100.fa_V$ZF5_01_transfac_GGGCGGGG'
