# Supplementary material for: Positional bias of general and tissue-specific regulatory motifs in mouse gene promoters
Source: BMC Genomics. 2007 Dec 13;8:459. doi: 10.1186/1471-2164-8-459 (PMC2249607; doi:10.1186/1471-2164-8-459)
Supplement: Additional file 10 — contains the data in Additional files 8 and 9 in BED format, for visualization using UCSC Genome Browser. [file 1471-2164-8-459-S10.zip › BED/sites_genes.bed.NM_138654]

browser position chr13:17158336-17159035
track name=TFIII description="TFIII" color=255,0,0,
chr13	17158461	17158469	'Mm.Adrenal.txStart.600.100.fa_V$TFIII_Q6_transfac_GGAGGGAGG'
track name=GC-box/Sp1 description="GC-box/Sp1" color=0,0,255,
chr13	17158597	17158603	'Mm.ALL.txStart.600.100.fa_V$ETF_Q6_transfac_TGGGCGG'
chr13	17158575	17158581	'Mm.ALL.txStart.600.100.fa_V$ETF_Q6_transfac_TGGGCGG'
chr13	17158527	17158533	'Mm.ALL.txStart.600.100.fa_V$ETF_Q6_transfac_GGGGCGG'
chr13	17158515	17158521	'Mm.ALL.txStart.600.100.fa_V$ETF_Q6_transfac_GCGGCGG'
chr13	17158492	17158498	'Mm.ALL.txStart.600.100.fa_V$ETF_Q6_transfac_GGGGCGG'
chr13	17158403	17158409	'Mm.ALL.txStart.600.100.fa_V$ETF_Q6_transfac_AGGGCGG'
chr13	17158592	17158605	'Mm.ALL.txStart.600.100.fa_V$GC_01_transfac_CCTGGGCGGAAGCG'
chr13	17158570	17158583	'Mm.ALL.txStart.600.100.fa_V$GC_01_transfac_GGTGGGCGGGGAAG'
chr13	17158522	17158535	'Mm.ALL.txStart.600.100.fa_V$GC_01_transfac_AGGGGGCGGGGCTG'
chr13	17158510	17158523	'Mm.ALL.txStart.600.100.fa_V$GC_01_transfac_TGGCGGCGGGGCCG'
chr13	17158487	17158500	'Mm.ALL.txStart.600.100.fa_V$GC_01_transfac_GGGGGGCGGGGCTG'
chr13	17158398	17158411	'Mm.ALL.txStart.600.100.fa_V$GC_01_transfac_CCAGGGCGGTGGCT'
chr13	17158572	17158581	'Mm.ALL.txStart.600.100.fa_V$SP1_01_transfac_TGGGCGGGGA'
chr13	17158524	17158533	'Mm.ALL.txStart.600.100.fa_V$SP1_01_transfac_GGGGCGGGGC'
chr13	17158512	17158521	'Mm.ALL.txStart.600.100.fa_V$SP1_01_transfac_GCGGCGGGGC'
chr13	17158489	17158498	'Mm.ALL.txStart.600.100.fa_V$SP1_01_transfac_GGGGCGGGGC'
chr13	17158400	17158409	'Mm.ALL.txStart.600.100.fa_V$SP1_01_transfac_AGGGCGGTGG'
chr13	17158595	17158604	'Mm.ALL.txStart.600.100.fa_V$SP1_Q2_01_transfac_CTGGGCGGAA'
chr13	17158573	17158582	'Mm.ALL.txStart.600.100.fa_V$SP1_Q2_01_transfac_GTGGGCGGGG'
chr13	17158525	17158534	'Mm.ALL.txStart.600.100.fa_V$SP1_Q2_01_transfac_GGGGGCGGGG'
chr13	17158513	17158522	'Mm.ALL.txStart.600.100.fa_V$SP1_Q2_01_transfac_GGCGGCGGGG'
chr13	17158490	17158499	'Mm.ALL.txStart.600.100.fa_V$SP1_Q2_01_transfac_GGGGGCGGGG'
chr13	17158401	17158410	'Mm.ALL.txStart.600.100.fa_V$SP1_Q2_01_transfac_CAGGGCGGTG'
chr13	17158593	17158605	'Mm.ALL.txStart.600.100.fa_V$SP1_Q4_01_transfac_CCTGGGCGGAAGC'
chr13	17158571	17158583	'Mm.ALL.txStart.600.100.fa_V$SP1_Q4_01_transfac_GGTGGGCGGGGAA'
chr13	17158523	17158535	'Mm.ALL.txStart.600.100.fa_V$SP1_Q4_01_transfac_AGGGGGCGGGGCT'
chr13	17158511	17158523	'Mm.ALL.txStart.600.100.fa_V$SP1_Q4_01_transfac_TGGCGGCGGGGCC'
chr13	17158488	17158500	'Mm.ALL.txStart.600.100.fa_V$SP1_Q4_01_transfac_GGGGGGCGGGGCT'
chr13	17158399	17158411	'Mm.ALL.txStart.600.100.fa_V$SP1_Q4_01_transfac_CCAGGGCGGTGGC'
chr13	17158593	17158605	'Mm.ALL.txStart.600.100.fa_V$SP1_Q6_transfac_CCTGGGCGGAAGC'
chr13	17158571	17158583	'Mm.ALL.txStart.600.100.fa_V$SP1_Q6_transfac_GGTGGGCGGGGAA'
chr13	17158523	17158535	'Mm.ALL.txStart.600.100.fa_V$SP1_Q6_transfac_AGGGGGCGGGGCT'
chr13	17158511	17158523	'Mm.ALL.txStart.600.100.fa_V$SP1_Q6_transfac_TGGCGGCGGGGCC'
chr13	17158488	17158500	'Mm.ALL.txStart.600.100.fa_V$SP1_Q6_transfac_GGGGGGCGGGGCT'
chr13	17158399	17158411	'Mm.ALL.txStart.600.100.fa_V$SP1_Q6_transfac_CCAGGGCGGTGGC'
chr13	17158594	17158603	'Mm.ALL.txStart.600.100.fa_V$SP1_Q6_01_transfac_TGGGCGGAAG'
chr13	17158572	17158581	'Mm.ALL.txStart.600.100.fa_V$SP1_Q6_01_transfac_TGGGCGGGGA'
chr13	17158524	17158533	'Mm.ALL.txStart.600.100.fa_V$SP1_Q6_01_transfac_GGGGCGGGGC'
chr13	17158512	17158521	'Mm.ALL.txStart.600.100.fa_V$SP1_Q6_01_transfac_GCGGCGGGGC'
chr13	17158489	17158498	'Mm.ALL.txStart.600.100.fa_V$SP1_Q6_01_transfac_GGGGCGGGGC'
chr13	17158400	17158409	'Mm.ALL.txStart.600.100.fa_V$SP1_Q6_01_transfac_AGGGCGGTGG'
chr13	17158582	17158589	'Mm.ALL.txStart.600.100.fa_V$ZF5_01_transfac_GGGCGTGG'
chr13	17158573	17158580	'Mm.ALL.txStart.600.100.fa_V$ZF5_01_transfac_GGGCGGGG'
chr13	17158525	17158532	'Mm.ALL.txStart.600.100.fa_V$ZF5_01_transfac_GGGCGGGG'
chr13	17158490	17158497	'Mm.ALL.txStart.600.100.fa_V$ZF5_01_transfac_GGGCGGGG'
