# Supplementary material for: Positional bias of general and tissue-specific regulatory motifs in mouse gene promoters
Source: BMC Genomics. 2007 Dec 13;8:459. doi: 10.1186/1471-2164-8-459 (PMC2249607; doi:10.1186/1471-2164-8-459)
Supplement: Additional file 10 — contains the data in Additional files 8 and 9 in BED format, for visualization using UCSC Genome Browser. [file 1471-2164-8-459-S10.zip › BED/sites_genes.bed.NM_172868]

browser position chr4:57511098-57511797
track name=TFIII description="TFIII" color=255,0,0,
chr4	57511624	57511632	'Mm.Adrenal.txStart.600.100.fa_V$TFIII_Q6_transfac_AGACGGAGG'
track name=GC-box/Sp1 description="GC-box/Sp1" color=0,0,255,
chr4	57511548	57511554	'Mm.ALL.txStart.600.100.fa_V$ETF_Q6_transfac_GTGGCGG'
chr4	57511554	57511560	'Mm.ALL.txStart.600.100.fa_V$ETF_Q6_transfac_GTGGCGG'
chr4	57511584	57511590	'Mm.ALL.txStart.600.100.fa_V$ETF_Q6_transfac_GCGGCGG'
chr4	57511605	57511611	'Mm.ALL.txStart.600.100.fa_V$ETF_Q6_transfac_CAGGCGG'
chr4	57511667	57511673	'Mm.ALL.txStart.600.100.fa_V$ETF_Q6_transfac_CCGCCCC'
chr4	57511662	57511675	'Mm.ALL.txStart.600.100.fa_V$GC_01_transfac_TTTGCCCGCCCCCC'
chr4	57511548	57511557	'Mm.ALL.txStart.600.100.fa_V$SP1_01_transfac_GTGGCGGTGG'
chr4	57511584	57511593	'Mm.ALL.txStart.600.100.fa_V$SP1_01_transfac_GCGGCGGCGC'
chr4	57511664	57511673	'Mm.ALL.txStart.600.100.fa_V$SP1_01_transfac_TGCCCGCCCC'
chr4	57511665	57511674	'Mm.ALL.txStart.600.100.fa_V$SP1_Q2_01_transfac_GCCCGCCCCC'
chr4	57511663	57511675	'Mm.ALL.txStart.600.100.fa_V$SP1_Q4_01_transfac_TTGCCCGCCCCCC'
chr4	57511663	57511675	'Mm.ALL.txStart.600.100.fa_V$SP1_Q6_transfac_TTGCCCGCCCCCC'
chr4	57511664	57511673	'Mm.ALL.txStart.600.100.fa_V$SP1_Q6_01_transfac_TGCCCGCCCC'
chr4	57511596	57511603	'Mm.ALL.txStart.600.100.fa_V$ZF5_01_transfac_GGGCGCAG'
chr4	57511653	57511660	'Mm.ALL.txStart.600.100.fa_V$ZF5_01_transfac_GCGCGCAG'
chr4	57511692	57511700	'Mm.ALL.txStart.600.100.fa_V$ZF5_01_transfac_CCACGCGC'
chr4	57511694	57511702	'Mm.ALL.txStart.600.100.fa_V$ZF5_01_transfac_ACGCGCCC'
