# Supplementary material for: Positional bias of general and tissue-specific regulatory motifs in mouse gene promoters
Source: BMC Genomics. 2007 Dec 13;8:459. doi: 10.1186/1471-2164-8-459 (PMC2249607; doi:10.1186/1471-2164-8-459)
Supplement: Additional file 10 — contains the data in Additional files 8 and 9 in BED format, for visualization using UCSC Genome Browser. [file 1471-2164-8-459-S10.zip › BED/sites_genes.bed.NM_019792]

browser position chr5:144910767-144911466
track name=TFIII description="TFIII" color=255,0,0,
chr5	144910918	144910926	'Mm.Adrenal.txStart.600.100.fa_V$TFIII_Q6_transfac_CCTCCTCCT'
track name=YY1/NF-E1 description="YY1/NF-E1" color=102,255,0,
chr5	144910877	144910885	'Mm.ALL.txStart.600.100.fa_V$NFMUE1_Q6_transfac_ATGCCATCT'
chr5	144910869	144910888	'Mm.ALL.txStart.600.100.fa_V$YY1_02_transfac_TAGATGCCATCTAGGCCTAG'
chr5	144910875	144910883	'Mm.ALL.txStart.600.100.fa_V$YY1_Q6_transfac_GCCATCTAG'
