# Supplementary material for: Positional bias of general and tissue-specific regulatory motifs in mouse gene promoters
Source: BMC Genomics. 2007 Dec 13;8:459. doi: 10.1186/1471-2164-8-459 (PMC2249607; doi:10.1186/1471-2164-8-459)
Supplement: Additional file 10 — contains the data in Additional files 8 and 9 in BED format, for visualization using UCSC Genome Browser. [file 1471-2164-8-459-S10.zip › BED/sites_genes.bed.NM_172520]

browser position chr4:140123546-140124245
track name=TFIII description="TFIII" color=255,0,0,
chr4	140124097	140124105	'Mm.Adrenal.txStart.600.100.fa_V$TFIII_Q6_transfac_CCTCCCCCT'
chr4	140124108	140124116	'Mm.Adrenal.txStart.600.100.fa_V$TFIII_Q6_transfac_CCTCCCCCC'
track name=YY1/NF-E1 description="YY1/NF-E1" color=102,255,0,
chr4	140124165	140124173	'Mm.ALL.txStart.600.100.fa_V$YY1_Q6_transfac_GCCATGCTG'
track name=GC-box/Sp1 description="GC-box/Sp1" color=0,0,255,
chr4	140124048	140124054	'Mm.ALL.txStart.600.100.fa_V$ETF_Q6_transfac_GGGGCGG'
chr4	140124076	140124082	'Mm.ALL.txStart.600.100.fa_V$ETF_Q6_transfac_CCGCCTG'
chr4	140124046	140124059	'Mm.ALL.txStart.600.100.fa_V$GC_01_transfac_GGGGGGCGGGGAGC'
chr4	140124048	140124057	'Mm.ALL.txStart.600.100.fa_V$SP1_01_transfac_GGGGCGGGGA'
chr4	140124047	140124056	'Mm.ALL.txStart.600.100.fa_V$SP1_Q2_01_transfac_GGGGGCGGGG'
chr4	140124046	140124058	'Mm.ALL.txStart.600.100.fa_V$SP1_Q4_01_transfac_GGGGGGCGGGGAG'
chr4	140124046	140124058	'Mm.ALL.txStart.600.100.fa_V$SP1_Q6_transfac_GGGGGGCGGGGAG'
chr4	140124048	140124057	'Mm.ALL.txStart.600.100.fa_V$SP1_Q6_01_transfac_GGGGCGGGGA'
chr4	140124049	140124056	'Mm.ALL.txStart.600.100.fa_V$ZF5_01_transfac_GGGCGGGG'
track name=GABP/ETS description="GABP/ETS" color=255,0,255,
chr4	140124039	140124050	'Mm.ALL.txStart.600.100.fa_V$GABP_B_transfac_TGGGGAAGGGGG'
