# Supplementary material for: Positional bias of general and tissue-specific regulatory motifs in mouse gene promoters
Source: BMC Genomics. 2007 Dec 13;8:459. doi: 10.1186/1471-2164-8-459 (PMC2249607; doi:10.1186/1471-2164-8-459)
Supplement: Additional file 10 — contains the data in Additional files 8 and 9 in BED format, for visualization using UCSC Genome Browser. [file 1471-2164-8-459-S10.zip › BED/sites_genes.bed.NM_178661]

browser position chr6:37576614-37577313
track name=TFIII description="TFIII" color=255,0,0,
chr6	37576765	37576773	'Mm.Adrenal.txStart.600.100.fa_V$TFIII_Q6_transfac_GGAAGGAGG'
track name=GC-box/Sp1 description="GC-box/Sp1" color=0,0,255,
chr6	37576875	37576881	'Mm.ALL.txStart.600.100.fa_V$ETF_Q6_transfac_TAGGCGG'
chr6	37576872	37576881	'Mm.ALL.txStart.600.100.fa_V$SP1_01_transfac_TAGGCGGAGA'
track name=CAAT-box/NF-Y description="CAAT-box/NF-Y" color=255,204,102,
chr6	37576779	37576790	'Mm.ALL.txStart.600.100.fa_V$CAAT_01_transfac_CGATTGGTCACT'
chr6	37576779	37576794	'Mm.ALL.txStart.600.100.fa_V$NFY_01_transfac_CGTTCGATTGGTCACT'
chr6	37576781	37576791	'Mm.ALL.txStart.600.100.fa_V$NFY_Q6_transfac_TCGATTGGTCA'
chr6	37576778	37576790	'Mm.ALL.txStart.600.100.fa_V$NFY_Q6_01_transfac_CGATTGGTCACTG'
