# Supplementary material for: Positional bias of general and tissue-specific regulatory motifs in mouse gene promoters
Source: BMC Genomics. 2007 Dec 13;8:459. doi: 10.1186/1471-2164-8-459 (PMC2249607; doi:10.1186/1471-2164-8-459)
Supplement: Additional file 10 — contains the data in Additional files 8 and 9 in BED format, for visualization using UCSC Genome Browser. [file 1471-2164-8-459-S10.zip › BED/sites_genes.bed.NM_008863]

browser position chr10:57893946-57894645
track name=AP2 description="AP2" color=102,102,102,
chr10	57894479	57894490	'Mm.Brain.txStart.600.100.fa_V$AP2_Q6_transfac_AGCTCGCGGGGG'
chr10	57894481	57894492	'Mm.Brain.txStart.600.100.fa_V$AP2_Q6_transfac_CTCGCGGGGGCG'
track name=GC-box/Sp1 description="GC-box/Sp1" color=0,0,255,
chr10	57894487	57894493	'Mm.ALL.txStart.600.100.fa_V$ETF_Q6_transfac_GGGGCGG'
chr10	57894510	57894516	'Mm.ALL.txStart.600.100.fa_V$ETF_Q6_transfac_CCGCCCC'
chr10	57894561	57894567	'Mm.ALL.txStart.600.100.fa_V$ETF_Q6_transfac_GAGGCGG'
chr10	57894485	57894498	'Mm.ALL.txStart.600.100.fa_V$GC_01_transfac_CGGGGGCGGGACCG'
chr10	57894505	57894518	'Mm.ALL.txStart.600.100.fa_V$GC_01_transfac_TCCCTCCGCCCCAC'
chr10	57894487	57894496	'Mm.ALL.txStart.600.100.fa_V$SP1_01_transfac_GGGGCGGGAC'
chr10	57894507	57894516	'Mm.ALL.txStart.600.100.fa_V$SP1_01_transfac_CCTCCGCCCC'
chr10	57894486	57894495	'Mm.ALL.txStart.600.100.fa_V$SP1_Q2_01_transfac_GGGGGCGGGA'
chr10	57894508	57894517	'Mm.ALL.txStart.600.100.fa_V$SP1_Q2_01_transfac_CTCCGCCCCA'
chr10	57894485	57894497	'Mm.ALL.txStart.600.100.fa_V$SP1_Q4_01_transfac_CGGGGGCGGGACC'
chr10	57894506	57894518	'Mm.ALL.txStart.600.100.fa_V$SP1_Q4_01_transfac_CCCTCCGCCCCAC'
chr10	57894485	57894497	'Mm.ALL.txStart.600.100.fa_V$SP1_Q6_transfac_CGGGGGCGGGACC'
chr10	57894506	57894518	'Mm.ALL.txStart.600.100.fa_V$SP1_Q6_transfac_CCCTCCGCCCCAC'
chr10	57894487	57894496	'Mm.ALL.txStart.600.100.fa_V$SP1_Q6_01_transfac_GGGGCGGGAC'
chr10	57894507	57894516	'Mm.ALL.txStart.600.100.fa_V$SP1_Q6_01_transfac_CCTCCGCCCC'
