# Supplementary material for: Positional bias of general and tissue-specific regulatory motifs in mouse gene promoters
Source: BMC Genomics. 2007 Dec 13;8:459. doi: 10.1186/1471-2164-8-459 (PMC2249607; doi:10.1186/1471-2164-8-459)
Supplement: Additional file 10 — contains the data in Additional files 8 and 9 in BED format, for visualization using UCSC Genome Browser. [file 1471-2164-8-459-S10.zip › BED/sites_genes.bed.NM_133199]

browser position chr11:106170381-106171080
track name=AP2 description="AP2" color=102,102,102,
chr11	106170535	106170546	'Mm.Brain.txStart.600.100.fa_V$AP2_Q6_transfac_GGACTGCGGGCT'
track name=YY1/NF-E1 description="YY1/NF-E1" color=102,255,0,
chr11	106170474	106170483	'Mm.ALL.txStart.600.100.fa_V$YY1_Q6_transfac_AAGGATGGC'
