# Supplementary material for: Positional bias of general and tissue-specific regulatory motifs in mouse gene promoters
Source: BMC Genomics. 2007 Dec 13;8:459. doi: 10.1186/1471-2164-8-459 (PMC2249607; doi:10.1186/1471-2164-8-459)
Supplement: Additional file 10 — contains the data in Additional files 8 and 9 in BED format, for visualization using UCSC Genome Browser. [file 1471-2164-8-459-S10.zip › BED/sites_genes.bed.NM_019518]

browser position chr15:101281760-101282459
track name=AP2 description="AP2" color=102,102,102,
chr15	101282296	101282307	'Mm.Brain.txStart.600.100.fa_V$AP2_Q6_transfac_TGTCGGGGGGCG'
track name=YY1/NF-E1 description="YY1/NF-E1" color=102,255,0,
chr15	101282451	101282459	'Mm.ALL.txStart.600.100.fa_V$YY1_Q6_transfac_GCCATGACC'
track name=GC-box/Sp1 description="GC-box/Sp1" color=0,0,255,
chr15	101282249	101282255	'Mm.ALL.txStart.600.100.fa_V$ETF_Q6_transfac_TGGGCGG'
chr15	101282281	101282287	'Mm.ALL.txStart.600.100.fa_V$ETF_Q6_transfac_GAGGCGG'
chr15	101282247	101282260	'Mm.ALL.txStart.600.100.fa_V$GC_01_transfac_TGTGGGCGGGGCTC'
chr15	101282279	101282292	'Mm.ALL.txStart.600.100.fa_V$GC_01_transfac_TGGAGGCGGTGCCT'
chr15	101282249	101282258	'Mm.ALL.txStart.600.100.fa_V$SP1_01_transfac_TGGGCGGGGC'
chr15	101282281	101282290	'Mm.ALL.txStart.600.100.fa_V$SP1_01_transfac_GAGGCGGTGC'
chr15	101282248	101282257	'Mm.ALL.txStart.600.100.fa_V$SP1_Q2_01_transfac_GTGGGCGGGG'
chr15	101282247	101282259	'Mm.ALL.txStart.600.100.fa_V$SP1_Q4_01_transfac_TGTGGGCGGGGCT'
chr15	101282247	101282259	'Mm.ALL.txStart.600.100.fa_V$SP1_Q6_transfac_TGTGGGCGGGGCT'
chr15	101282279	101282291	'Mm.ALL.txStart.600.100.fa_V$SP1_Q6_transfac_TGGAGGCGGTGCC'
chr15	101282249	101282258	'Mm.ALL.txStart.600.100.fa_V$SP1_Q6_01_transfac_TGGGCGGGGC'
chr15	101282250	101282257	'Mm.ALL.txStart.600.100.fa_V$ZF5_01_transfac_GGGCGGGG'
chr15	101282303	101282310	'Mm.ALL.txStart.600.100.fa_V$ZF5_01_transfac_GGGCGAGG'
