# Supplementary material for: Positional bias of general and tissue-specific regulatory motifs in mouse gene promoters
Source: BMC Genomics. 2007 Dec 13;8:459. doi: 10.1186/1471-2164-8-459 (PMC2249607; doi:10.1186/1471-2164-8-459)
Supplement: Additional file 10 — contains the data in Additional files 8 and 9 in BED format, for visualization using UCSC Genome Browser. [file 1471-2164-8-459-S10.zip › BED/sites_genes.bed.NM_016705]

browser position chr15:91102369-91103068
track name=AP2 description="AP2" color=102,102,102,
chr15	91102519	91102530	'Mm.Brain.txStart.600.100.fa_V$AP2_Q6_transfac_CGCCCCCTCCCG'
track name=YY1/NF-E1 description="YY1/NF-E1" color=102,255,0,
chr15	91102474	91102482	'Mm.ALL.txStart.600.100.fa_V$NFMUE1_Q6_transfac_ACATGGCTG'
chr15	91102471	91102490	'Mm.ALL.txStart.600.100.fa_V$YY1_02_transfac_GTCGCCCAACATGGCTGGAG'
chr15	91102476	91102484	'Mm.ALL.txStart.600.100.fa_V$YY1_Q6_transfac_CAACATGGC'
track name=GC-box/Sp1 description="GC-box/Sp1" color=0,0,255,
chr15	91102632	91102638	'Mm.ALL.txStart.600.100.fa_V$ETF_Q6_transfac_CCGCCTG'
chr15	91102619	91102625	'Mm.ALL.txStart.600.100.fa_V$ETF_Q6_transfac_CCGCCGG'
chr15	91102614	91102620	'Mm.ALL.txStart.600.100.fa_V$ETF_Q6_transfac_GGGGCGG'
chr15	91102547	91102553	'Mm.ALL.txStart.600.100.fa_V$ETF_Q6_transfac_GGGGCGG'
chr15	91102538	91102544	'Mm.ALL.txStart.600.100.fa_V$ETF_Q6_transfac_CCGCCCT'
chr15	91102525	91102531	'Mm.ALL.txStart.600.100.fa_V$ETF_Q6_transfac_CCGCCCC'
chr15	91102502	91102508	'Mm.ALL.txStart.600.100.fa_V$ETF_Q6_transfac_CCGCCAC'
chr15	91102609	91102622	'Mm.ALL.txStart.600.100.fa_V$GC_01_transfac_CCGGGGCGGGGCGC'
chr15	91102542	91102555	'Mm.ALL.txStart.600.100.fa_V$GC_01_transfac_AAGGGGCGGCGCCG'
chr15	91102536	91102549	'Mm.ALL.txStart.600.100.fa_V$GC_01_transfac_CGGCGCCGCCCTGA'
chr15	91102523	91102536	'Mm.ALL.txStart.600.100.fa_V$GC_01_transfac_AGTCACCGCCCCCT'
chr15	91102632	91102641	'Mm.ALL.txStart.600.100.fa_V$SP1_01_transfac_CGCCCGCCTG'
chr15	91102611	91102620	'Mm.ALL.txStart.600.100.fa_V$SP1_01_transfac_GGGGCGGGGC'
chr15	91102544	91102553	'Mm.ALL.txStart.600.100.fa_V$SP1_01_transfac_GGGGCGGCGC'
chr15	91102538	91102547	'Mm.ALL.txStart.600.100.fa_V$SP1_01_transfac_GCGCCGCCCT'
chr15	91102525	91102534	'Mm.ALL.txStart.600.100.fa_V$SP1_01_transfac_TCACCGCCCC'
chr15	91102502	91102511	'Mm.ALL.txStart.600.100.fa_V$SP1_01_transfac_GCGCCGCCAC'
chr15	91102612	91102621	'Mm.ALL.txStart.600.100.fa_V$SP1_Q2_01_transfac_CGGGGCGGGG'
chr15	91102545	91102554	'Mm.ALL.txStart.600.100.fa_V$SP1_Q2_01_transfac_AGGGGCGGCG'
chr15	91102537	91102546	'Mm.ALL.txStart.600.100.fa_V$SP1_Q2_01_transfac_CGCCGCCCTG'
chr15	91102524	91102533	'Mm.ALL.txStart.600.100.fa_V$SP1_Q2_01_transfac_CACCGCCCCC'
chr15	91102610	91102622	'Mm.ALL.txStart.600.100.fa_V$SP1_Q4_01_transfac_CCGGGGCGGGGCG'
chr15	91102543	91102555	'Mm.ALL.txStart.600.100.fa_V$SP1_Q4_01_transfac_AAGGGGCGGCGCC'
chr15	91102536	91102548	'Mm.ALL.txStart.600.100.fa_V$SP1_Q4_01_transfac_GGCGCCGCCCTGA'
chr15	91102523	91102535	'Mm.ALL.txStart.600.100.fa_V$SP1_Q4_01_transfac_GTCACCGCCCCCT'
chr15	91102610	91102622	'Mm.ALL.txStart.600.100.fa_V$SP1_Q6_transfac_CCGGGGCGGGGCG'
chr15	91102543	91102555	'Mm.ALL.txStart.600.100.fa_V$SP1_Q6_transfac_AAGGGGCGGCGCC'
chr15	91102536	91102548	'Mm.ALL.txStart.600.100.fa_V$SP1_Q6_transfac_GGCGCCGCCCTGA'
chr15	91102523	91102535	'Mm.ALL.txStart.600.100.fa_V$SP1_Q6_transfac_GTCACCGCCCCCT'
chr15	91102611	91102620	'Mm.ALL.txStart.600.100.fa_V$SP1_Q6_01_transfac_GGGGCGGGGC'
chr15	91102544	91102553	'Mm.ALL.txStart.600.100.fa_V$SP1_Q6_01_transfac_GGGGCGGCGC'
chr15	91102538	91102547	'Mm.ALL.txStart.600.100.fa_V$SP1_Q6_01_transfac_GCGCCGCCCT'
chr15	91102525	91102534	'Mm.ALL.txStart.600.100.fa_V$SP1_Q6_01_transfac_TCACCGCCCC'
chr15	91102637	91102644	'Mm.ALL.txStart.600.100.fa_V$ZF5_01_transfac_CCGCGCCC'
chr15	91102612	91102619	'Mm.ALL.txStart.600.100.fa_V$ZF5_01_transfac_GGGCGGGG'
track name=CREB/ATF description="CREB/ATF" color=153,102,102,
chr15	91102581	91102594	'Mm.ALL.txStart.600.100.fa_V$ATF_01_transfac_GGCTGACGCAGGGC'
chr15	91102582	91102593	'Mm.ALL.txStart.600.100.fa_V$ATF4_Q2_transfac_GCTGACGCAGGG'
chr15	91102584	91102595	'Mm.ALL.txStart.600.100.fa_V$CREB_02_transfac_CGGCTGACGCAG'
chr15	91102582	91102593	'Mm.ALL.txStart.600.100.fa_V$CREBP1_Q2_transfac_GCTGACGCAGGG'
chr15	91102582	91102593	'Mm.ALL.txStart.600.100.fa_V$CREB_Q2_transfac_GCTGACGCAGGG'
chr15	91102582	91102595	'Mm.ALL.txStart.600.100.fa_V$CREB_Q2_01_transfac_CGGCTGACGCAGGG'
chr15	91102582	91102593	'Mm.ALL.txStart.600.100.fa_V$CREB_Q4_transfac_GCTGACGCAGGG'
track name=E2F description="E2F" color=102,0,204,
chr15	91102513	91102528	'Mm.ALL.txStart.600.100.fa_V$E2F1_Q3_01_transfac_CCCCCTCCCGCGCCTC'
chr15	91102505	91102520	'Mm.ALL.txStart.600.100.fa_V$E2F1_Q3_01_transfac_CGCGCCTCCGCGCCGC'
