# Supplementary material for: Positional bias of general and tissue-specific regulatory motifs in mouse gene promoters
Source: BMC Genomics. 2007 Dec 13;8:459. doi: 10.1186/1471-2164-8-459 (PMC2249607; doi:10.1186/1471-2164-8-459)
Supplement: Additional file 10 — contains the data in Additional files 8 and 9 in BED format, for visualization using UCSC Genome Browser. [file 1471-2164-8-459-S10.zip › BED/sites_genes.bed.NM_013931]

browser position chr17:22742773-22743472
track name=AP2 description="AP2" color=102,102,102,
chr17	22742903	22742914	'Mm.Brain.txStart.600.100.fa_V$AP2_Q6_transfac_CCCCCGCAGCCA'
track name=GC-box/Sp1 description="GC-box/Sp1" color=0,0,255,
chr17	22742932	22742938	'Mm.ALL.txStart.600.100.fa_V$ETF_Q6_transfac_GGGGCGG'
chr17	22742898	22742904	'Mm.ALL.txStart.600.100.fa_V$ETF_Q6_transfac_CAGGCGG'
chr17	22742859	22742865	'Mm.ALL.txStart.600.100.fa_V$ETF_Q6_transfac_TGGGCGG'
chr17	22742856	22742862	'Mm.ALL.txStart.600.100.fa_V$ETF_Q6_transfac_GCGGCGG'
chr17	22742927	22742940	'Mm.ALL.txStart.600.100.fa_V$GC_01_transfac_TCGGGGCGGAACTG'
chr17	22742854	22742867	'Mm.ALL.txStart.600.100.fa_V$GC_01_transfac_CCTGGGCGGCGGCA'
chr17	22742895	22742904	'Mm.ALL.txStart.600.100.fa_V$SP1_01_transfac_CAGGCGGGAC'
chr17	22742930	22742939	'Mm.ALL.txStart.600.100.fa_V$SP1_Q2_01_transfac_CGGGGCGGAA'
chr17	22742857	22742866	'Mm.ALL.txStart.600.100.fa_V$SP1_Q2_01_transfac_CTGGGCGGCG'
chr17	22742928	22742940	'Mm.ALL.txStart.600.100.fa_V$SP1_Q4_01_transfac_TCGGGGCGGAACT'
chr17	22742855	22742867	'Mm.ALL.txStart.600.100.fa_V$SP1_Q4_01_transfac_CCTGGGCGGCGGC'
chr17	22742928	22742940	'Mm.ALL.txStart.600.100.fa_V$SP1_Q6_transfac_TCGGGGCGGAACT'
chr17	22742894	22742906	'Mm.ALL.txStart.600.100.fa_V$SP1_Q6_transfac_GCCAGGCGGGACT'
chr17	22742855	22742867	'Mm.ALL.txStart.600.100.fa_V$SP1_Q6_transfac_CCTGGGCGGCGGC'
chr17	22742929	22742938	'Mm.ALL.txStart.600.100.fa_V$SP1_Q6_01_transfac_GGGGCGGAAC'
chr17	22742856	22742865	'Mm.ALL.txStart.600.100.fa_V$SP1_Q6_01_transfac_TGGGCGGCGG'
chr17	22742868	22742876	'Mm.ALL.txStart.600.100.fa_V$ZF5_01_transfac_GGGCGCGG'
track name=GABP/ETS description="GABP/ETS" color=255,0,255,
chr17	22742888	22742897	'Mm.ALL.txStart.600.100.fa_GABPA_jaspar_core_GACTTCCGGC'
chr17	22742963	22742972	'Mm.ALL.txStart.600.100.fa_ELK1_jaspar_core_CAGCCGGAAA'
chr17	22742886	22742895	'Mm.ALL.txStart.600.100.fa_ELK1_jaspar_core_CTTCCGGCAA'
chr17	22742888	22742896	'Mm.ALL.txStart.600.100.fa_ELK4_jaspar_core_ACTTCCGGC'
chr17	22742885	22742900	'Mm.ALL.txStart.600.100.fa_V$ELK1_01_transfac_CGGGACTTCCGGCAAG'
chr17	22742960	22742973	'Mm.ALL.txStart.600.100.fa_V$ELK1_02_transfac_GCAGCCGGAAACGT'
chr17	22742926	22742939	'Mm.ALL.txStart.600.100.fa_V$ELK1_02_transfac_CGGGGCGGAACTGG'
chr17	22742885	22742898	'Mm.ALL.txStart.600.100.fa_V$ELK1_02_transfac_GGACTTCCGGCAAG'
chr17	22742888	22742899	'Mm.ALL.txStart.600.100.fa_V$GABP_B_transfac_GGGACTTCCGGC'
chr17	22742889	22742898	'Mm.ALL.txStart.600.100.fa_V$TEL2_Q6_transfac_GGACTTCCGG'
track name=CREB/ATF description="CREB/ATF" color=153,102,102,
chr17	22742944	22742957	'Mm.ALL.txStart.600.100.fa_V$ATF_01_transfac_CTTTAGCGTCAAGG'
chr17	22742869	22742883	'Mm.ALL.txStart.600.100.fa_V$ATF_01_transfac_GAGTGACGGGCGCG'
chr17	22742945	22742956	'Mm.ALL.txStart.600.100.fa_V$ATF4_Q2_transfac_TTTAGCGTCAAG'
chr17	22742943	22742954	'Mm.ALL.txStart.600.100.fa_V$CREB_02_transfac_TAGCGTCAAGGC'
chr17	22742873	22742884	'Mm.ALL.txStart.600.100.fa_V$CREB_02_transfac_GGAGTGACGGGC'
chr17	22742945	22742956	'Mm.ALL.txStart.600.100.fa_V$CREB_Q2_transfac_TTTAGCGTCAAG'
chr17	22742870	22742882	'Mm.ALL.txStart.600.100.fa_V$CREB_Q2_transfac_AGTGACGGGCGC'
chr17	22742943	22742956	'Mm.ALL.txStart.600.100.fa_V$CREB_Q2_01_transfac_TTTAGCGTCAAGGC'
chr17	22742870	22742884	'Mm.ALL.txStart.600.100.fa_V$CREB_Q2_01_transfac_GGAGTGACGGGCGC'
chr17	22742945	22742956	'Mm.ALL.txStart.600.100.fa_V$CREB_Q4_transfac_TTTAGCGTCAAG'
chr17	22742870	22742882	'Mm.ALL.txStart.600.100.fa_V$CREB_Q4_transfac_AGTGACGGGCGC'
track name=E2F description="E2F" color=102,0,204,
chr17	22742861	22742877	'Mm.ALL.txStart.600.100.fa_V$E2F1_Q3_01_transfac_CGGGCGCGGCCTGGGC'
track name=CAAT-box/NF-Y description="CAAT-box/NF-Y" color=255,204,102,
chr17	22743007	22743018	'Mm.ALL.txStart.600.100.fa_V$CAAT_01_transfac_TCACTCCAATCA'
chr17	22743003	22743018	'Mm.ALL.txStart.600.100.fa_V$NFY_01_transfac_TCACTCCAATCAGACT'
chr17	22743005	22743018	'Mm.ALL.txStart.600.100.fa_V$NFY_C_transfac_TCACTCCAATCAGA'
chr17	22743006	22743016	'Mm.ALL.txStart.600.100.fa_V$NFY_Q6_transfac_ACTCCAATCAG'
chr17	22743007	22743019	'Mm.ALL.txStart.600.100.fa_V$NFY_Q6_01_transfac_GTCACTCCAATCA'
