# Supplementary material for: Positional bias of general and tissue-specific regulatory motifs in mouse gene promoters
Source: BMC Genomics. 2007 Dec 13;8:459. doi: 10.1186/1471-2164-8-459 (PMC2249607; doi:10.1186/1471-2164-8-459)
Supplement: Additional file 10 — contains the data in Additional files 8 and 9 in BED format, for visualization using UCSC Genome Browser. [file 1471-2164-8-459-S10.zip › BED/sites_genes.bed.NM_133776]

browser position chr17:40771065-40771764
track name=AP2 description="AP2" color=102,102,102,
chr17	40771628	40771639	'Mm.Brain.txStart.600.100.fa_V$AP2_Q6_transfac_CTGCAGGGGGTG'
track name=GC-box/Sp1 description="GC-box/Sp1" color=0,0,255,
chr17	40771588	40771594	'Mm.ALL.txStart.600.100.fa_V$ETF_Q6_transfac_TGGGCGG'
chr17	40771586	40771599	'Mm.ALL.txStart.600.100.fa_V$GC_01_transfac_AGTGGGCGGGAGGG'
chr17	40771588	40771597	'Mm.ALL.txStart.600.100.fa_V$SP1_01_transfac_TGGGCGGGAG'
chr17	40771587	40771596	'Mm.ALL.txStart.600.100.fa_V$SP1_Q2_01_transfac_GTGGGCGGGA'
chr17	40771586	40771598	'Mm.ALL.txStart.600.100.fa_V$SP1_Q4_01_transfac_AGTGGGCGGGAGG'
chr17	40771586	40771598	'Mm.ALL.txStart.600.100.fa_V$SP1_Q6_transfac_AGTGGGCGGGAGG'
chr17	40771588	40771597	'Mm.ALL.txStart.600.100.fa_V$SP1_Q6_01_transfac_TGGGCGGGAG'
