# Supplementary material for: Positional bias of general and tissue-specific regulatory motifs in mouse gene promoters
Source: BMC Genomics. 2007 Dec 13;8:459. doi: 10.1186/1471-2164-8-459 (PMC2249607; doi:10.1186/1471-2164-8-459)
Supplement: Additional file 10 — contains the data in Additional files 8 and 9 in BED format, for visualization using UCSC Genome Browser. [file 1471-2164-8-459-S10.zip › BED/sites_genes.bed.NM_028408]

browser position chr1:181305844-181306543
track name=AP2 description="AP2" color=102,102,102,
chr1	181306376	181306387	'Mm.Brain.txStart.600.100.fa_V$AP2_Q6_transfac_CGCCCGCGGGGA'
track name=GC-box/Sp1 description="GC-box/Sp1" color=0,0,255,
chr1	181306272	181306278	'Mm.ALL.txStart.600.100.fa_V$ETF_Q6_transfac_CCGCCTC'
chr1	181306309	181306315	'Mm.ALL.txStart.600.100.fa_V$ETF_Q6_transfac_GAGGCGG'
chr1	181306336	181306342	'Mm.ALL.txStart.600.100.fa_V$ETF_Q6_transfac_CCGCCGC'
chr1	181306339	181306345	'Mm.ALL.txStart.600.100.fa_V$ETF_Q6_transfac_CCGCCTC'
chr1	181306354	181306360	'Mm.ALL.txStart.600.100.fa_V$ETF_Q6_transfac_CCGCCGC'
chr1	181306375	181306381	'Mm.ALL.txStart.600.100.fa_V$ETF_Q6_transfac_CCGCCCG'
chr1	181306349	181306362	'Mm.ALL.txStart.600.100.fa_V$GC_01_transfac_GGCCCCCGCCGCTG'
chr1	181306370	181306383	'Mm.ALL.txStart.600.100.fa_V$GC_01_transfac_AGTCTCCGCCCGCG'
chr1	181306269	181306278	'Mm.ALL.txStart.600.100.fa_V$SP1_01_transfac_CTCCCGCCTC'
chr1	181306309	181306318	'Mm.ALL.txStart.600.100.fa_V$SP1_01_transfac_GAGGCGGGCG'
chr1	181306333	181306342	'Mm.ALL.txStart.600.100.fa_V$SP1_01_transfac_TCTCCGCCGC'
chr1	181306351	181306360	'Mm.ALL.txStart.600.100.fa_V$SP1_01_transfac_CCCCCGCCGC'
chr1	181306372	181306381	'Mm.ALL.txStart.600.100.fa_V$SP1_01_transfac_TCTCCGCCCG'
chr1	181306352	181306361	'Mm.ALL.txStart.600.100.fa_V$SP1_Q2_01_transfac_CCCCGCCGCT'
chr1	181306373	181306382	'Mm.ALL.txStart.600.100.fa_V$SP1_Q2_01_transfac_CTCCGCCCGC'
chr1	181306371	181306383	'Mm.ALL.txStart.600.100.fa_V$SP1_Q4_01_transfac_GTCTCCGCCCGCG'
chr1	181306268	181306280	'Mm.ALL.txStart.600.100.fa_V$SP1_Q6_transfac_CCTCCCGCCTCCG'
chr1	181306307	181306319	'Mm.ALL.txStart.600.100.fa_V$SP1_Q6_transfac_GAGAGGCGGGCGA'
chr1	181306350	181306362	'Mm.ALL.txStart.600.100.fa_V$SP1_Q6_transfac_GCCCCCGCCGCTG'
chr1	181306371	181306383	'Mm.ALL.txStart.600.100.fa_V$SP1_Q6_transfac_GTCTCCGCCCGCG'
chr1	181306351	181306360	'Mm.ALL.txStart.600.100.fa_V$SP1_Q6_01_transfac_CCCCCGCCGC'
chr1	181306372	181306381	'Mm.ALL.txStart.600.100.fa_V$SP1_Q6_01_transfac_TCTCCGCCCG'
chr1	181306278	181306285	'Mm.ALL.txStart.600.100.fa_V$ZF5_01_transfac_CCGCGCGC'
chr1	181306280	181306287	'Mm.ALL.txStart.600.100.fa_V$ZF5_01_transfac_GCGCGCGC'
chr1	181306282	181306289	'Mm.ALL.txStart.600.100.fa_V$ZF5_01_transfac_GCGCGCGG'
chr1	181306284	181306291	'Mm.ALL.txStart.600.100.fa_V$ZF5_01_transfac_GCGCGGGG'
chr1	181306388	181306395	'Mm.ALL.txStart.600.100.fa_V$ZF5_01_transfac_GGGCGCGC'
chr1	181306415	181306422	'Mm.ALL.txStart.600.100.fa_V$ZF5_01_transfac_GGGCGCCG'
chr1	181306455	181306462	'Mm.ALL.txStart.600.100.fa_V$ZF5_01_transfac_CGGCGCCC'
