# Supplementary material for: Positional bias of general and tissue-specific regulatory motifs in mouse gene promoters
Source: BMC Genomics. 2007 Dec 13;8:459. doi: 10.1186/1471-2164-8-459 (PMC2249607; doi:10.1186/1471-2164-8-459)
Supplement: Additional file 10 — contains the data in Additional files 8 and 9 in BED format, for visualization using UCSC Genome Browser. [file 1471-2164-8-459-S10.zip › BED/sites_genes.bed.NM_021275]

browser position chr2:106913842-106914541
track name=AP2 description="AP2" color=102,102,102,
chr2	106914376	106914387	'Mm.Brain.txStart.600.100.fa_V$AP2_Q6_transfac_CGCCCCCGCCCG'
track name=GC-box/Sp1 description="GC-box/Sp1" color=0,0,255,
chr2	106914306	106914312	'Mm.ALL.txStart.600.100.fa_V$ETF_Q6_transfac_CCGCCCA'
chr2	106914375	106914381	'Mm.ALL.txStart.600.100.fa_V$ETF_Q6_transfac_CCGCCCC'
chr2	106914381	106914387	'Mm.ALL.txStart.600.100.fa_V$ETF_Q6_transfac_CCGCCCG'
chr2	106914301	106914314	'Mm.ALL.txStart.600.100.fa_V$GC_01_transfac_TGTGCCCGCCCAGC'
chr2	106914370	106914383	'Mm.ALL.txStart.600.100.fa_V$GC_01_transfac_AGGCCCCGCCCCCG'
chr2	106914376	106914389	'Mm.ALL.txStart.600.100.fa_V$GC_01_transfac_CGCCCCCGCCCGTG'
chr2	106914303	106914312	'Mm.ALL.txStart.600.100.fa_V$SP1_01_transfac_TGCCCGCCCA'
chr2	106914372	106914381	'Mm.ALL.txStart.600.100.fa_V$SP1_01_transfac_GCCCCGCCCC'
chr2	106914378	106914387	'Mm.ALL.txStart.600.100.fa_V$SP1_01_transfac_CCCCCGCCCG'
chr2	106914304	106914313	'Mm.ALL.txStart.600.100.fa_V$SP1_Q2_01_transfac_GCCCGCCCAG'
chr2	106914373	106914382	'Mm.ALL.txStart.600.100.fa_V$SP1_Q2_01_transfac_CCCCGCCCCC'
chr2	106914379	106914388	'Mm.ALL.txStart.600.100.fa_V$SP1_Q2_01_transfac_CCCCGCCCGT'
chr2	106914302	106914314	'Mm.ALL.txStart.600.100.fa_V$SP1_Q4_01_transfac_GTGCCCGCCCAGC'
chr2	106914371	106914383	'Mm.ALL.txStart.600.100.fa_V$SP1_Q4_01_transfac_GGCCCCGCCCCCG'
chr2	106914377	106914389	'Mm.ALL.txStart.600.100.fa_V$SP1_Q4_01_transfac_GCCCCCGCCCGTG'
chr2	106914302	106914314	'Mm.ALL.txStart.600.100.fa_V$SP1_Q6_transfac_GTGCCCGCCCAGC'
chr2	106914371	106914383	'Mm.ALL.txStart.600.100.fa_V$SP1_Q6_transfac_GGCCCCGCCCCCG'
chr2	106914377	106914389	'Mm.ALL.txStart.600.100.fa_V$SP1_Q6_transfac_GCCCCCGCCCGTG'
chr2	106914303	106914312	'Mm.ALL.txStart.600.100.fa_V$SP1_Q6_01_transfac_TGCCCGCCCA'
chr2	106914372	106914381	'Mm.ALL.txStart.600.100.fa_V$SP1_Q6_01_transfac_GCCCCGCCCC'
chr2	106914378	106914387	'Mm.ALL.txStart.600.100.fa_V$SP1_Q6_01_transfac_CCCCCGCCCG'
chr2	106914373	106914380	'Mm.ALL.txStart.600.100.fa_V$ZF5_01_transfac_CCCCGCCC'
chr2	106914379	106914386	'Mm.ALL.txStart.600.100.fa_V$ZF5_01_transfac_CCCCGCCC'
chr2	106914389	106914396	'Mm.ALL.txStart.600.100.fa_V$ZF5_01_transfac_GCGCGCTG'
