# Supplementary material for: Positional bias of general and tissue-specific regulatory motifs in mouse gene promoters
Source: BMC Genomics. 2007 Dec 13;8:459. doi: 10.1186/1471-2164-8-459 (PMC2249607; doi:10.1186/1471-2164-8-459)
Supplement: Additional file 10 — contains the data in Additional files 8 and 9 in BED format, for visualization using UCSC Genome Browser. [file 1471-2164-8-459-S10.zip › BED/sites_genes.bed.NM_009219]

browser position chr2:147851681-147852380
track name=AP2 description="AP2" color=102,102,102,
chr2	147852221	147852232	'Mm.Brain.txStart.600.100.fa_V$AP2_Q6_transfac_CTCCCGCGGCCG'
track name=GC-box/Sp1 description="GC-box/Sp1" color=0,0,255,
chr2	147852256	147852262	'Mm.ALL.txStart.600.100.fa_V$ETF_Q6_transfac_TTGGCGG'
chr2	147852290	147852296	'Mm.ALL.txStart.600.100.fa_V$ETF_Q6_transfac_TAGGCGG'
chr2	147852288	147852301	'Mm.ALL.txStart.600.100.fa_V$GC_01_transfac_CTTAGGCGGAGCGG'
chr2	147852256	147852265	'Mm.ALL.txStart.600.100.fa_V$SP1_01_transfac_TTGGCGGGTG'
chr2	147852290	147852299	'Mm.ALL.txStart.600.100.fa_V$SP1_01_transfac_TAGGCGGAGC'
chr2	147852182	147852189	'Mm.ALL.txStart.600.100.fa_V$ZF5_01_transfac_GGGCGCGC'
chr2	147852184	147852191	'Mm.ALL.txStart.600.100.fa_V$ZF5_01_transfac_GCGCGCGA'
chr2	147852198	147852205	'Mm.ALL.txStart.600.100.fa_V$ZF5_01_transfac_GGGCGCGC'
chr2	147852200	147852207	'Mm.ALL.txStart.600.100.fa_V$ZF5_01_transfac_GCGCGCGC'
chr2	147852202	147852209	'Mm.ALL.txStart.600.100.fa_V$ZF5_01_transfac_GCGCGCCG'
chr2	147852235	147852242	'Mm.ALL.txStart.600.100.fa_V$ZF5_01_transfac_GGGCGCGC'
chr2	147852237	147852244	'Mm.ALL.txStart.600.100.fa_V$ZF5_01_transfac_GCGCGCGG'
chr2	147852275	147852283	'Mm.ALL.txStart.600.100.fa_V$ZF5_01_transfac_CCCCGCGC'
track name=GABP/ETS description="GABP/ETS" color=255,0,255,
chr2	147852191	147852202	'Mm.ALL.txStart.600.100.fa_V$GABP_B_transfac_AAGGGAAGGGCG'
track name=E2F description="E2F" color=102,0,204,
chr2	147852181	147852196	'Mm.ALL.txStart.600.100.fa_V$E2F1_Q3_01_transfac_TGGGCGCGCGAAGGGA'
chr2	147852197	147852212	'Mm.ALL.txStart.600.100.fa_V$E2F1_Q3_01_transfac_AGGGCGCGCGCCGGGC'
chr2	147852234	147852249	'Mm.ALL.txStart.600.100.fa_V$E2F1_Q3_01_transfac_GGGGCGCGCGGCAGCG'
chr2	147852236	147852251	'Mm.ALL.txStart.600.100.fa_V$E2F1_Q3_01_transfac_GGCGCGCGGCAGCGCA'
track name=CAAT-box/NF-Y description="CAAT-box/NF-Y" color=255,204,102,
chr2	147852253	147852264	'Mm.ALL.txStart.600.100.fa_V$CAAT_01_transfac_GGATTGGCGGGT'
chr2	147852249	147852264	'Mm.ALL.txStart.600.100.fa_V$NFY_01_transfac_GCAGGGATTGGCGGGT'
chr2	147852252	147852262	'Mm.ALL.txStart.600.100.fa_V$NFY_Q6_transfac_GGGATTGGCGG'
chr2	147852253	147852265	'Mm.ALL.txStart.600.100.fa_V$NFY_Q6_01_transfac_GGATTGGCGGGTG'
