# Supplementary material for: Positional bias of general and tissue-specific regulatory motifs in mouse gene promoters
Source: BMC Genomics. 2007 Dec 13;8:459. doi: 10.1186/1471-2164-8-459 (PMC2249607; doi:10.1186/1471-2164-8-459)
Supplement: Additional file 10 — contains the data in Additional files 8 and 9 in BED format, for visualization using UCSC Genome Browser. [file 1471-2164-8-459-S10.zip › BED/sites_genes.bed.NM_008420]

browser position chr2:166645434-166646133
track name=AP2 description="AP2" color=102,102,102,
chr2	166645578	166645589	'Mm.Brain.txStart.600.100.fa_V$AP2_Q6_transfac_ACCCTGGGGGAG'
track name=GC-box/Sp1 description="GC-box/Sp1" color=0,0,255,
chr2	166645684	166645690	'Mm.ALL.txStart.600.100.fa_V$ETF_Q6_transfac_CCGGCGG'
chr2	166645640	166645646	'Mm.ALL.txStart.600.100.fa_V$ETF_Q6_transfac_CCGCCCC'
chr2	166645638	166645651	'Mm.ALL.txStart.600.100.fa_V$GC_01_transfac_CCCCCCCGCCCCCC'
chr2	166645681	166645690	'Mm.ALL.txStart.600.100.fa_V$SP1_01_transfac_CCGGCGGGAG'
chr2	166645640	166645649	'Mm.ALL.txStart.600.100.fa_V$SP1_01_transfac_CCCCCGCCCC'
chr2	166645639	166645648	'Mm.ALL.txStart.600.100.fa_V$SP1_Q2_01_transfac_CCCCGCCCCC'
chr2	166645638	166645650	'Mm.ALL.txStart.600.100.fa_V$SP1_Q4_01_transfac_CCCCCCGCCCCCC'
chr2	166645638	166645650	'Mm.ALL.txStart.600.100.fa_V$SP1_Q6_transfac_CCCCCCGCCCCCC'
chr2	166645640	166645649	'Mm.ALL.txStart.600.100.fa_V$SP1_Q6_01_transfac_CCCCCGCCCC'
chr2	166645641	166645648	'Mm.ALL.txStart.600.100.fa_V$ZF5_01_transfac_CCCCGCCC'
