# Supplementary material for: Positional bias of general and tissue-specific regulatory motifs in mouse gene promoters
Source: BMC Genomics. 2007 Dec 13;8:459. doi: 10.1186/1471-2164-8-459 (PMC2249607; doi:10.1186/1471-2164-8-459)
Supplement: Additional file 10 — contains the data in Additional files 8 and 9 in BED format, for visualization using UCSC Genome Browser. [file 1471-2164-8-459-S10.zip › BED/sites_genes.bed.NM_133849]

browser position chr2:179821082-179821781
track name=AP2 description="AP2" color=102,102,102,
chr2	179821230	179821241	'Mm.Brain.txStart.600.100.fa_V$AP2_Q6_transfac_CGCCCCCCGGAA'
track name=YY1/NF-E1 description="YY1/NF-E1" color=102,255,0,
chr2	179821104	179821112	'Mm.ALL.txStart.600.100.fa_V$YY1_Q6_transfac_GCCATGGAG'
track name=GC-box/Sp1 description="GC-box/Sp1" color=0,0,255,
chr2	179821335	179821341	'Mm.ALL.txStart.600.100.fa_V$ETF_Q6_transfac_CCGCCCC'
chr2	179821172	179821178	'Mm.ALL.txStart.600.100.fa_V$ETF_Q6_transfac_CCGCCCG'
chr2	179821333	179821346	'Mm.ALL.txStart.600.100.fa_V$GC_01_transfac_GCAGCCCGCCCCAC'
chr2	179821170	179821184	'Mm.ALL.txStart.600.100.fa_V$GC_01_transfac_GGGCCCCGCCCGGC'
chr2	179821335	179821344	'Mm.ALL.txStart.600.100.fa_V$SP1_01_transfac_AGCCCGCCCC'
chr2	179821172	179821182	'Mm.ALL.txStart.600.100.fa_V$SP1_01_transfac_GCCCCGCCCG'
chr2	179821334	179821343	'Mm.ALL.txStart.600.100.fa_V$SP1_Q2_01_transfac_GCCCGCCCCA'
chr2	179821171	179821180	'Mm.ALL.txStart.600.100.fa_V$SP1_Q2_01_transfac_CCCCGCCCGG'
chr2	179821333	179821345	'Mm.ALL.txStart.600.100.fa_V$SP1_Q4_01_transfac_CAGCCCGCCCCAC'
chr2	179821170	179821183	'Mm.ALL.txStart.600.100.fa_V$SP1_Q4_01_transfac_GGCCCCGCCCGGC'
chr2	179821333	179821345	'Mm.ALL.txStart.600.100.fa_V$SP1_Q6_transfac_CAGCCCGCCCCAC'
chr2	179821170	179821183	'Mm.ALL.txStart.600.100.fa_V$SP1_Q6_transfac_GGCCCCGCCCGGC'
chr2	179821335	179821344	'Mm.ALL.txStart.600.100.fa_V$SP1_Q6_01_transfac_AGCCCGCCCC'
chr2	179821172	179821182	'Mm.ALL.txStart.600.100.fa_V$SP1_Q6_01_transfac_GCCCCGCCCG'
chr2	179821173	179821180	'Mm.ALL.txStart.600.100.fa_V$ZF5_01_transfac_CCCCGCCC'
track name=GABP/ETS description="GABP/ETS" color=255,0,255,
chr2	179821229	179821238	'Mm.ALL.txStart.600.100.fa_ELK1_jaspar_core_CCCCCGGAAA'
chr2	179821226	179821239	'Mm.ALL.txStart.600.100.fa_V$ELK1_02_transfac_CCCCCCGGAAAACC'
