# Supplementary material for: Positional bias of general and tissue-specific regulatory motifs in mouse gene promoters
Source: BMC Genomics. 2007 Dec 13;8:459. doi: 10.1186/1471-2164-8-459 (PMC2249607; doi:10.1186/1471-2164-8-459)
Supplement: Additional file 10 — contains the data in Additional files 8 and 9 in BED format, for visualization using UCSC Genome Browser. [file 1471-2164-8-459-S10.zip › BED/sites_genes.bed.NM_153399]

browser position chr10:4959815-4960514
track name=AP2 description="AP2" color=102,102,102,
chr10	4960351	4960362	'Mm.Brain.txStart.600.100.fa_V$AP2_Q6_transfac_AACCCCCTGGTG'
track name=GC-box/Sp1 description="GC-box/Sp1" color=0,0,255,
chr10	4960242	4960248	'Mm.ALL.txStart.600.100.fa_V$ETF_Q6_transfac_GTGGCGG'
chr10	4960330	4960336	'Mm.ALL.txStart.600.100.fa_V$ETF_Q6_transfac_GGGGCGG'
chr10	4960328	4960341	'Mm.ALL.txStart.600.100.fa_V$GC_01_transfac_AGGGGGCGGGAGGG'
chr10	4960242	4960251	'Mm.ALL.txStart.600.100.fa_V$SP1_01_transfac_GTGGCGGGCA'
chr10	4960330	4960339	'Mm.ALL.txStart.600.100.fa_V$SP1_01_transfac_GGGGCGGGAG'
chr10	4960329	4960338	'Mm.ALL.txStart.600.100.fa_V$SP1_Q2_01_transfac_GGGGGCGGGA'
chr10	4960328	4960340	'Mm.ALL.txStart.600.100.fa_V$SP1_Q4_01_transfac_AGGGGGCGGGAGG'
chr10	4960328	4960340	'Mm.ALL.txStart.600.100.fa_V$SP1_Q6_transfac_AGGGGGCGGGAGG'
chr10	4960330	4960339	'Mm.ALL.txStart.600.100.fa_V$SP1_Q6_01_transfac_GGGGCGGGAG'
