# Supplementary material for: Positional bias of general and tissue-specific regulatory motifs in mouse gene promoters
Source: BMC Genomics. 2007 Dec 13;8:459. doi: 10.1186/1471-2164-8-459 (PMC2249607; doi:10.1186/1471-2164-8-459)
Supplement: Additional file 10 — contains the data in Additional files 8 and 9 in BED format, for visualization using UCSC Genome Browser. [file 1471-2164-8-459-S10.zip › BED/sites_genes.bed.NM_145217]

browser position chr10:81159124-81159823
track name=AP2 description="AP2" color=102,102,102,
chr10	81159281	81159292	'Mm.Brain.txStart.600.100.fa_V$AP2_Q6_transfac_GGCAGGCGGGGC'
chr10	81159272	81159283	'Mm.Brain.txStart.600.100.fa_V$AP2_Q6_transfac_GGCGGGCGGGGC'
chr10	81159263	81159274	'Mm.Brain.txStart.600.100.fa_V$AP2_Q6_transfac_GGCGGGCGGGGC'
track name=GC-box/Sp1 description="GC-box/Sp1" color=0,0,255,
chr10	81159337	81159343	'Mm.ALL.txStart.600.100.fa_V$ETF_Q6_transfac_AGGGCGG'
chr10	81159328	81159334	'Mm.ALL.txStart.600.100.fa_V$ETF_Q6_transfac_TTGGCGG'
chr10	81159284	81159290	'Mm.ALL.txStart.600.100.fa_V$ETF_Q6_transfac_CAGGCGG'
chr10	81159279	81159285	'Mm.ALL.txStart.600.100.fa_V$ETF_Q6_transfac_GGGGCGG'
chr10	81159275	81159281	'Mm.ALL.txStart.600.100.fa_V$ETF_Q6_transfac_CGGGCGG'
chr10	81159270	81159276	'Mm.ALL.txStart.600.100.fa_V$ETF_Q6_transfac_GGGGCGG'
chr10	81159266	81159272	'Mm.ALL.txStart.600.100.fa_V$ETF_Q6_transfac_CGGGCGG'
chr10	81159261	81159267	'Mm.ALL.txStart.600.100.fa_V$ETF_Q6_transfac_GGGGCGG'
chr10	81159245	81159251	'Mm.ALL.txStart.600.100.fa_V$ETF_Q6_transfac_GGGGCGG'
chr10	81159225	81159231	'Mm.ALL.txStart.600.100.fa_V$ETF_Q6_transfac_GCGGCGG'
chr10	81159201	81159207	'Mm.ALL.txStart.600.100.fa_V$ETF_Q6_transfac_GCGGCGG'
chr10	81159332	81159345	'Mm.ALL.txStart.600.100.fa_V$GC_01_transfac_CCAGGGCGGGCTTG'
chr10	81159279	81159292	'Mm.ALL.txStart.600.100.fa_V$GC_01_transfac_GGCAGGCGGGGCGG'
chr10	81159274	81159287	'Mm.ALL.txStart.600.100.fa_V$GC_01_transfac_GCGGGGCGGGCGGG'
chr10	81159270	81159283	'Mm.ALL.txStart.600.100.fa_V$GC_01_transfac_GGCGGGCGGGGCGG'
chr10	81159265	81159278	'Mm.ALL.txStart.600.100.fa_V$GC_01_transfac_GCGGGGCGGGCGGG'
chr10	81159261	81159274	'Mm.ALL.txStart.600.100.fa_V$GC_01_transfac_GGCGGGCGGGGCGG'
chr10	81159256	81159269	'Mm.ALL.txStart.600.100.fa_V$GC_01_transfac_GCGGGGCGGAGCGC'
chr10	81159240	81159253	'Mm.ALL.txStart.600.100.fa_V$GC_01_transfac_CTGGGGCGGGGACA'
chr10	81159334	81159343	'Mm.ALL.txStart.600.100.fa_V$SP1_01_transfac_AGGGCGGGCT'
chr10	81159325	81159334	'Mm.ALL.txStart.600.100.fa_V$SP1_01_transfac_TTGGCGGTGA'
chr10	81159281	81159290	'Mm.ALL.txStart.600.100.fa_V$SP1_01_transfac_CAGGCGGGGC'
chr10	81159276	81159285	'Mm.ALL.txStart.600.100.fa_V$SP1_01_transfac_GGGGCGGGCG'
chr10	81159272	81159281	'Mm.ALL.txStart.600.100.fa_V$SP1_01_transfac_CGGGCGGGGC'
chr10	81159267	81159276	'Mm.ALL.txStart.600.100.fa_V$SP1_01_transfac_GGGGCGGGCG'
chr10	81159263	81159272	'Mm.ALL.txStart.600.100.fa_V$SP1_01_transfac_CGGGCGGGGC'
chr10	81159258	81159267	'Mm.ALL.txStart.600.100.fa_V$SP1_01_transfac_GGGGCGGAGC'
chr10	81159242	81159251	'Mm.ALL.txStart.600.100.fa_V$SP1_01_transfac_GGGGCGGGGA'
chr10	81159221	81159231	'Mm.ALL.txStart.600.100.fa_V$SP1_01_transfac_GCGGCGGCGC'
chr10	81159198	81159207	'Mm.ALL.txStart.600.100.fa_V$SP1_01_transfac_GCGGCGGGGA'
chr10	81159335	81159344	'Mm.ALL.txStart.600.100.fa_V$SP1_Q2_01_transfac_CAGGGCGGGC'
chr10	81159282	81159291	'Mm.ALL.txStart.600.100.fa_V$SP1_Q2_01_transfac_GCAGGCGGGG'
chr10	81159277	81159286	'Mm.ALL.txStart.600.100.fa_V$SP1_Q2_01_transfac_CGGGGCGGGC'
chr10	81159273	81159282	'Mm.ALL.txStart.600.100.fa_V$SP1_Q2_01_transfac_GCGGGCGGGG'
chr10	81159268	81159277	'Mm.ALL.txStart.600.100.fa_V$SP1_Q2_01_transfac_CGGGGCGGGC'
chr10	81159264	81159273	'Mm.ALL.txStart.600.100.fa_V$SP1_Q2_01_transfac_GCGGGCGGGG'
chr10	81159259	81159268	'Mm.ALL.txStart.600.100.fa_V$SP1_Q2_01_transfac_CGGGGCGGAG'
chr10	81159243	81159252	'Mm.ALL.txStart.600.100.fa_V$SP1_Q2_01_transfac_TGGGGCGGGG'
chr10	81159199	81159208	'Mm.ALL.txStart.600.100.fa_V$SP1_Q2_01_transfac_AGCGGCGGGG'
chr10	81159333	81159345	'Mm.ALL.txStart.600.100.fa_V$SP1_Q4_01_transfac_CCAGGGCGGGCTT'
chr10	81159280	81159292	'Mm.ALL.txStart.600.100.fa_V$SP1_Q4_01_transfac_GGCAGGCGGGGCG'
chr10	81159275	81159287	'Mm.ALL.txStart.600.100.fa_V$SP1_Q4_01_transfac_GCGGGGCGGGCGG'
chr10	81159271	81159283	'Mm.ALL.txStart.600.100.fa_V$SP1_Q4_01_transfac_GGCGGGCGGGGCG'
chr10	81159266	81159278	'Mm.ALL.txStart.600.100.fa_V$SP1_Q4_01_transfac_GCGGGGCGGGCGG'
chr10	81159262	81159274	'Mm.ALL.txStart.600.100.fa_V$SP1_Q4_01_transfac_GGCGGGCGGGGCG'
chr10	81159257	81159269	'Mm.ALL.txStart.600.100.fa_V$SP1_Q4_01_transfac_GCGGGGCGGAGCG'
chr10	81159241	81159253	'Mm.ALL.txStart.600.100.fa_V$SP1_Q4_01_transfac_CTGGGGCGGGGAC'
chr10	81159333	81159345	'Mm.ALL.txStart.600.100.fa_V$SP1_Q6_transfac_CCAGGGCGGGCTT'
chr10	81159280	81159292	'Mm.ALL.txStart.600.100.fa_V$SP1_Q6_transfac_GGCAGGCGGGGCG'
chr10	81159275	81159287	'Mm.ALL.txStart.600.100.fa_V$SP1_Q6_transfac_GCGGGGCGGGCGG'
chr10	81159271	81159283	'Mm.ALL.txStart.600.100.fa_V$SP1_Q6_transfac_GGCGGGCGGGGCG'
chr10	81159266	81159278	'Mm.ALL.txStart.600.100.fa_V$SP1_Q6_transfac_GCGGGGCGGGCGG'
chr10	81159262	81159274	'Mm.ALL.txStart.600.100.fa_V$SP1_Q6_transfac_GGCGGGCGGGGCG'
chr10	81159257	81159269	'Mm.ALL.txStart.600.100.fa_V$SP1_Q6_transfac_GCGGGGCGGAGCG'
chr10	81159241	81159253	'Mm.ALL.txStart.600.100.fa_V$SP1_Q6_transfac_CTGGGGCGGGGAC'
chr10	81159197	81159209	'Mm.ALL.txStart.600.100.fa_V$SP1_Q6_transfac_CAGCGGCGGGGAC'
chr10	81159334	81159343	'Mm.ALL.txStart.600.100.fa_V$SP1_Q6_01_transfac_AGGGCGGGCT'
chr10	81159281	81159290	'Mm.ALL.txStart.600.100.fa_V$SP1_Q6_01_transfac_CAGGCGGGGC'
chr10	81159276	81159285	'Mm.ALL.txStart.600.100.fa_V$SP1_Q6_01_transfac_GGGGCGGGCG'
chr10	81159272	81159281	'Mm.ALL.txStart.600.100.fa_V$SP1_Q6_01_transfac_CGGGCGGGGC'
chr10	81159267	81159276	'Mm.ALL.txStart.600.100.fa_V$SP1_Q6_01_transfac_GGGGCGGGCG'
chr10	81159263	81159272	'Mm.ALL.txStart.600.100.fa_V$SP1_Q6_01_transfac_CGGGCGGGGC'
chr10	81159258	81159267	'Mm.ALL.txStart.600.100.fa_V$SP1_Q6_01_transfac_GGGGCGGAGC'
chr10	81159242	81159251	'Mm.ALL.txStart.600.100.fa_V$SP1_Q6_01_transfac_GGGGCGGGGA'
chr10	81159198	81159207	'Mm.ALL.txStart.600.100.fa_V$SP1_Q6_01_transfac_GCGGCGGGGA'
chr10	81159273	81159280	'Mm.ALL.txStart.600.100.fa_V$ZF5_01_transfac_GGGCGGGG'
chr10	81159264	81159271	'Mm.ALL.txStart.600.100.fa_V$ZF5_01_transfac_GGGCGGGG'
chr10	81159243	81159250	'Mm.ALL.txStart.600.100.fa_V$ZF5_01_transfac_GGGCGGGG'
