# Supplementary material for: Positional bias of general and tissue-specific regulatory motifs in mouse gene promoters
Source: BMC Genomics. 2007 Dec 13;8:459. doi: 10.1186/1471-2164-8-459 (PMC2249607; doi:10.1186/1471-2164-8-459)
Supplement: Additional file 10 — contains the data in Additional files 8 and 9 in BED format, for visualization using UCSC Genome Browser. [file 1471-2164-8-459-S10.zip › BED/sites_genes.bed.NM_145828]

browser position chr11:94491529-94492228
track name=AP2 description="AP2" color=102,102,102,
chr11	94491687	94491698	'Mm.Brain.txStart.600.100.fa_V$AP2_Q6_transfac_TGCCCCCGGCCC'
track name=GC-box/Sp1 description="GC-box/Sp1" color=0,0,255,
chr11	94491642	94491648	'Mm.ALL.txStart.600.100.fa_V$ETF_Q6_transfac_GCGGCGG'
chr11	94491773	94491786	'Mm.ALL.txStart.600.100.fa_V$GC_01_transfac_CGCTGGCGGGGCCG'
chr11	94491775	94491784	'Mm.ALL.txStart.600.100.fa_V$SP1_01_transfac_CTGGCGGGGC'
chr11	94491774	94491786	'Mm.ALL.txStart.600.100.fa_V$SP1_Q6_transfac_CGCTGGCGGGGCC'
