# Supplementary material for: Positional bias of general and tissue-specific regulatory motifs in mouse gene promoters
Source: BMC Genomics. 2007 Dec 13;8:459. doi: 10.1186/1471-2164-8-459 (PMC2249607; doi:10.1186/1471-2164-8-459)
Supplement: Additional file 10 — contains the data in Additional files 8 and 9 in BED format, for visualization using UCSC Genome Browser. [file 1471-2164-8-459-S10.zip › BED/sites_genes.bed.NM_146037]

browser position chr12:95401787-95402486
track name=AP2 description="AP2" color=102,102,102,
chr12	95402324	95402335	'Mm.Brain.txStart.600.100.fa_V$AP2_Q6_transfac_AGCCCGCACGCA'
track name=YY1/NF-E1 description="YY1/NF-E1" color=102,255,0,
chr12	95402423	95402431	'Mm.ALL.txStart.600.100.fa_V$YY1_Q6_transfac_TGCCATGGC'
chr12	95402424	95402432	'Mm.ALL.txStart.600.100.fa_V$YY1_Q6_transfac_GCCATGGCT'
track name=GC-box/Sp1 description="GC-box/Sp1" color=0,0,255,
chr12	95402225	95402231	'Mm.ALL.txStart.600.100.fa_V$ETF_Q6_transfac_CAGGCGG'
chr12	95402265	95402271	'Mm.ALL.txStart.600.100.fa_V$ETF_Q6_transfac_GAGGCGG'
chr12	95402268	95402274	'Mm.ALL.txStart.600.100.fa_V$ETF_Q6_transfac_GCGGCGG'
chr12	95402271	95402277	'Mm.ALL.txStart.600.100.fa_V$ETF_Q6_transfac_GCGGCGG'
chr12	95402292	95402298	'Mm.ALL.txStart.600.100.fa_V$ETF_Q6_transfac_CCGCCTT'
chr12	95402308	95402314	'Mm.ALL.txStart.600.100.fa_V$ETF_Q6_transfac_GCGGCGG'
chr12	95402289	95402298	'Mm.ALL.txStart.600.100.fa_V$SP1_01_transfac_ACGCCGCCTT'
chr12	95402308	95402317	'Mm.ALL.txStart.600.100.fa_V$SP1_01_transfac_GCGGCGGGCA'
chr12	95402263	95402275	'Mm.ALL.txStart.600.100.fa_V$SP1_Q6_transfac_AGGAGGCGGCGGC'
chr12	95402371	95402378	'Mm.ALL.txStart.600.100.fa_V$ZF5_01_transfac_GGGCGTGG'
