# Supplementary material for: Positional bias of general and tissue-specific regulatory motifs in mouse gene promoters
Source: BMC Genomics. 2007 Dec 13;8:459. doi: 10.1186/1471-2164-8-459 (PMC2249607; doi:10.1186/1471-2164-8-459)
Supplement: Additional file 10 — contains the data in Additional files 8 and 9 in BED format, for visualization using UCSC Genome Browser. [file 1471-2164-8-459-S10.zip › BED/sites_genes.bed.NM_145219]

browser position chr14:64846260-64846959
track name=AP2 description="AP2" color=102,102,102,
chr14	64846785	64846796	'Mm.Brain.txStart.600.100.fa_V$AP2_Q6_transfac_CGCCCCCACGCG'
chr14	64846799	64846810	'Mm.Brain.txStart.600.100.fa_V$AP2_Q6_transfac_CCCCCGCCGCCT'
track name=GC-box/Sp1 description="GC-box/Sp1" color=0,0,255,
chr14	64846784	64846790	'Mm.ALL.txStart.600.100.fa_V$ETF_Q6_transfac_CCGCCCC'
chr14	64846802	64846808	'Mm.ALL.txStart.600.100.fa_V$ETF_Q6_transfac_CCGCCGC'
chr14	64846805	64846811	'Mm.ALL.txStart.600.100.fa_V$ETF_Q6_transfac_CCGCCTG'
chr14	64846779	64846792	'Mm.ALL.txStart.600.100.fa_V$GC_01_transfac_CCGCTCCGCCCCCA'
chr14	64846797	64846810	'Mm.ALL.txStart.600.100.fa_V$GC_01_transfac_CGCCCCCGCCGCCT'
chr14	64846781	64846790	'Mm.ALL.txStart.600.100.fa_V$SP1_01_transfac_GCTCCGCCCC'
chr14	64846799	64846808	'Mm.ALL.txStart.600.100.fa_V$SP1_01_transfac_CCCCCGCCGC'
chr14	64846782	64846791	'Mm.ALL.txStart.600.100.fa_V$SP1_Q2_01_transfac_CTCCGCCCCC'
chr14	64846800	64846809	'Mm.ALL.txStart.600.100.fa_V$SP1_Q2_01_transfac_CCCCGCCGCC'
chr14	64846780	64846792	'Mm.ALL.txStart.600.100.fa_V$SP1_Q4_01_transfac_CGCTCCGCCCCCA'
chr14	64846798	64846810	'Mm.ALL.txStart.600.100.fa_V$SP1_Q4_01_transfac_GCCCCCGCCGCCT'
chr14	64846780	64846792	'Mm.ALL.txStart.600.100.fa_V$SP1_Q6_transfac_CGCTCCGCCCCCA'
chr14	64846798	64846810	'Mm.ALL.txStart.600.100.fa_V$SP1_Q6_transfac_GCCCCCGCCGCCT'
chr14	64846781	64846790	'Mm.ALL.txStart.600.100.fa_V$SP1_Q6_01_transfac_GCTCCGCCCC'
chr14	64846799	64846808	'Mm.ALL.txStart.600.100.fa_V$SP1_Q6_01_transfac_CCCCCGCCGC'
chr14	64846758	64846765	'Mm.ALL.txStart.600.100.fa_V$ZF5_01_transfac_GGGCGCCG'
chr14	64846790	64846797	'Mm.ALL.txStart.600.100.fa_V$ZF5_01_transfac_CCACGCGC'
chr14	64846792	64846799	'Mm.ALL.txStart.600.100.fa_V$ZF5_01_transfac_ACGCGCGC'
chr14	64846794	64846801	'Mm.ALL.txStart.600.100.fa_V$ZF5_01_transfac_GCGCGCCC'
track name=GABP/ETS description="GABP/ETS" color=255,0,255,
chr14	64846858	64846872	'Mm.ALL.txStart.600.100.fa_V$ELK1_02_transfac_CCAGTTCCGCGCAG'
track name=E2F description="E2F" color=102,0,204,
chr14	64846787	64846802	'Mm.ALL.txStart.600.100.fa_V$E2F1_Q3_01_transfac_CCCCCACGCGCGCCCC'
chr14	64846857	64846873	'Mm.ALL.txStart.600.100.fa_V$E2F1_Q3_01_transfac_CCCAGTTCCGCGCAGC'
