# Supplementary material for: Positional bias of general and tissue-specific regulatory motifs in mouse gene promoters
Source: BMC Genomics. 2007 Dec 13;8:459. doi: 10.1186/1471-2164-8-459 (PMC2249607; doi:10.1186/1471-2164-8-459)
Supplement: Additional file 10 — contains the data in Additional files 8 and 9 in BED format, for visualization using UCSC Genome Browser. [file 1471-2164-8-459-S10.zip › BED/sites_genes.bed.NM_028063]

browser position chr15:85927371-85928070
track name=AP2 description="AP2" color=102,102,102,
chr15	85927909	85927920	'Mm.Brain.txStart.600.100.fa_V$AP2_Q6_transfac_TTCCCGCCGGGT'
chr15	85927939	85927950	'Mm.Brain.txStart.600.100.fa_V$AP2_Q6_transfac_CCCCCCCCGTCC'
track name=GC-box/Sp1 description="GC-box/Sp1" color=0,0,255,
chr15	85927858	85927864	'Mm.ALL.txStart.600.100.fa_V$ETF_Q6_transfac_CCGCCGC'
chr15	85927912	85927918	'Mm.ALL.txStart.600.100.fa_V$ETF_Q6_transfac_CCGCCGG'
chr15	85927909	85927918	'Mm.ALL.txStart.600.100.fa_V$SP1_01_transfac_TTCCCGCCGG'
track name=GABP/ETS description="GABP/ETS" color=255,0,255,
chr15	85927973	85927982	'Mm.ALL.txStart.600.100.fa_GABPA_jaspar_core_GACTTCCGGC'
chr15	85927975	85927984	'Mm.ALL.txStart.600.100.fa_ELK1_jaspar_core_CTTCCGGCGT'
chr15	85927974	85927982	'Mm.ALL.txStart.600.100.fa_ELK4_jaspar_core_ACTTCCGGC'
chr15	85927969	85927985	'Mm.ALL.txStart.600.100.fa_V$ELK1_01_transfac_TGGGACTTCCGGCGTA'
chr15	85927861	85927874	'Mm.ALL.txStart.600.100.fa_V$ELK1_02_transfac_CCGCGCGGAACCCA'
chr15	85927972	85927985	'Mm.ALL.txStart.600.100.fa_V$ELK1_02_transfac_GGACTTCCGGCGTA'
chr15	85927970	85927982	'Mm.ALL.txStart.600.100.fa_V$GABP_B_transfac_GGGACTTCCGGC'
chr15	85927972	85927981	'Mm.ALL.txStart.600.100.fa_V$TEL2_Q6_transfac_GGACTTCCGG'
