# Supplementary material for: Positional bias of general and tissue-specific regulatory motifs in mouse gene promoters
Source: BMC Genomics. 2007 Dec 13;8:459. doi: 10.1186/1471-2164-8-459 (PMC2249607; doi:10.1186/1471-2164-8-459)
Supplement: Additional file 10 — contains the data in Additional files 8 and 9 in BED format, for visualization using UCSC Genome Browser. [file 1471-2164-8-459-S10.zip › BED/sites_genes.bed.NM_172610]

browser position chr15:83828023-83828722
track name=AP2 description="AP2" color=102,102,102,
chr15	83828547	83828558	'Mm.Brain.txStart.600.100.fa_V$AP2_Q6_transfac_AGCCCCCCGCCC'
track name=GC-box/Sp1 description="GC-box/Sp1" color=0,0,255,
chr15	83828472	83828478	'Mm.ALL.txStart.600.100.fa_V$ETF_Q6_transfac_CGGGCGG'
chr15	83828485	83828491	'Mm.ALL.txStart.600.100.fa_V$ETF_Q6_transfac_GCGGCGG'
chr15	83828503	83828509	'Mm.ALL.txStart.600.100.fa_V$ETF_Q6_transfac_GGGGCGG'
chr15	83828518	83828524	'Mm.ALL.txStart.600.100.fa_V$ETF_Q6_transfac_CGGGCGG'
chr15	83828553	83828559	'Mm.ALL.txStart.600.100.fa_V$ETF_Q6_transfac_CCGCCCC'
chr15	83828615	83828621	'Mm.ALL.txStart.600.100.fa_V$ETF_Q6_transfac_CCGCCCC'
chr15	83828629	83828635	'Mm.ALL.txStart.600.100.fa_V$ETF_Q6_transfac_CCGCCCT'
chr15	83828470	83828483	'Mm.ALL.txStart.600.100.fa_V$GC_01_transfac_CGCGGGCGGAGCGG'
chr15	83828501	83828514	'Mm.ALL.txStart.600.100.fa_V$GC_01_transfac_CCGGGGCGGCGCGG'
chr15	83828516	83828529	'Mm.ALL.txStart.600.100.fa_V$GC_01_transfac_GCCGGGCGGGGGAG'
chr15	83828548	83828561	'Mm.ALL.txStart.600.100.fa_V$GC_01_transfac_GCCCCCCGCCCCGC'
chr15	83828610	83828624	'Mm.ALL.txStart.600.100.fa_V$GC_01_transfac_GGCCCCCGCCCCTG'
chr15	83828624	83828637	'Mm.ALL.txStart.600.100.fa_V$GC_01_transfac_GCGCGCCGCCCTCG'
chr15	83828647	83828660	'Mm.ALL.txStart.600.100.fa_V$GC_01_transfac_GGCCCCCGCCGCCC'
chr15	83828650	83828663	'Mm.ALL.txStart.600.100.fa_V$GC_01_transfac_CCCCGCCGCCCTCC'
chr15	83828472	83828481	'Mm.ALL.txStart.600.100.fa_V$SP1_01_transfac_CGGGCGGAGC'
chr15	83828485	83828494	'Mm.ALL.txStart.600.100.fa_V$SP1_01_transfac_GCGGCGGCGC'
chr15	83828503	83828512	'Mm.ALL.txStart.600.100.fa_V$SP1_01_transfac_GGGGCGGCGC'
chr15	83828518	83828527	'Mm.ALL.txStart.600.100.fa_V$SP1_01_transfac_CGGGCGGGGG'
chr15	83828550	83828559	'Mm.ALL.txStart.600.100.fa_V$SP1_01_transfac_CCCCCGCCCC'
chr15	83828612	83828621	'Mm.ALL.txStart.600.100.fa_V$SP1_01_transfac_CCCCCGCCCC'
chr15	83828626	83828635	'Mm.ALL.txStart.600.100.fa_V$SP1_01_transfac_GCGCCGCCCT'
chr15	83828649	83828658	'Mm.ALL.txStart.600.100.fa_V$SP1_01_transfac_CCCCCGCCGC'
chr15	83828471	83828480	'Mm.ALL.txStart.600.100.fa_V$SP1_Q2_01_transfac_GCGGGCGGAG'
chr15	83828502	83828511	'Mm.ALL.txStart.600.100.fa_V$SP1_Q2_01_transfac_CGGGGCGGCG'
chr15	83828517	83828526	'Mm.ALL.txStart.600.100.fa_V$SP1_Q2_01_transfac_CCGGGCGGGG'
chr15	83828551	83828560	'Mm.ALL.txStart.600.100.fa_V$SP1_Q2_01_transfac_CCCCGCCCCG'
chr15	83828613	83828622	'Mm.ALL.txStart.600.100.fa_V$SP1_Q2_01_transfac_CCCCGCCCCT'
chr15	83828627	83828636	'Mm.ALL.txStart.600.100.fa_V$SP1_Q2_01_transfac_CGCCGCCCTC'
chr15	83828650	83828659	'Mm.ALL.txStart.600.100.fa_V$SP1_Q2_01_transfac_CCCCGCCGCC'
chr15	83828470	83828482	'Mm.ALL.txStart.600.100.fa_V$SP1_Q4_01_transfac_CGCGGGCGGAGCG'
chr15	83828501	83828513	'Mm.ALL.txStart.600.100.fa_V$SP1_Q4_01_transfac_CCGGGGCGGCGCG'
chr15	83828516	83828528	'Mm.ALL.txStart.600.100.fa_V$SP1_Q4_01_transfac_GCCGGGCGGGGGA'
chr15	83828549	83828561	'Mm.ALL.txStart.600.100.fa_V$SP1_Q4_01_transfac_CCCCCCGCCCCGC'
chr15	83828611	83828624	'Mm.ALL.txStart.600.100.fa_V$SP1_Q4_01_transfac_GCCCCCGCCCCTG'
chr15	83828625	83828637	'Mm.ALL.txStart.600.100.fa_V$SP1_Q4_01_transfac_CGCGCCGCCCTCG'
chr15	83828648	83828660	'Mm.ALL.txStart.600.100.fa_V$SP1_Q4_01_transfac_GCCCCCGCCGCCC'
chr15	83828651	83828663	'Mm.ALL.txStart.600.100.fa_V$SP1_Q4_01_transfac_CCCGCCGCCCTCC'
chr15	83828470	83828482	'Mm.ALL.txStart.600.100.fa_V$SP1_Q6_transfac_CGCGGGCGGAGCG'
chr15	83828501	83828513	'Mm.ALL.txStart.600.100.fa_V$SP1_Q6_transfac_CCGGGGCGGCGCG'
chr15	83828516	83828528	'Mm.ALL.txStart.600.100.fa_V$SP1_Q6_transfac_GCCGGGCGGGGGA'
chr15	83828549	83828561	'Mm.ALL.txStart.600.100.fa_V$SP1_Q6_transfac_CCCCCCGCCCCGC'
chr15	83828611	83828624	'Mm.ALL.txStart.600.100.fa_V$SP1_Q6_transfac_GCCCCCGCCCCTG'
chr15	83828625	83828637	'Mm.ALL.txStart.600.100.fa_V$SP1_Q6_transfac_CGCGCCGCCCTCG'
chr15	83828648	83828660	'Mm.ALL.txStart.600.100.fa_V$SP1_Q6_transfac_GCCCCCGCCGCCC'
chr15	83828651	83828663	'Mm.ALL.txStart.600.100.fa_V$SP1_Q6_transfac_CCCGCCGCCCTCC'
chr15	83828472	83828481	'Mm.ALL.txStart.600.100.fa_V$SP1_Q6_01_transfac_CGGGCGGAGC'
chr15	83828503	83828512	'Mm.ALL.txStart.600.100.fa_V$SP1_Q6_01_transfac_GGGGCGGCGC'
chr15	83828518	83828527	'Mm.ALL.txStart.600.100.fa_V$SP1_Q6_01_transfac_CGGGCGGGGG'
chr15	83828550	83828559	'Mm.ALL.txStart.600.100.fa_V$SP1_Q6_01_transfac_CCCCCGCCCC'
chr15	83828612	83828621	'Mm.ALL.txStart.600.100.fa_V$SP1_Q6_01_transfac_CCCCCGCCCC'
chr15	83828626	83828635	'Mm.ALL.txStart.600.100.fa_V$SP1_Q6_01_transfac_GCGCCGCCCT'
chr15	83828649	83828658	'Mm.ALL.txStart.600.100.fa_V$SP1_Q6_01_transfac_CCCCCGCCGC'
chr15	83828465	83828472	'Mm.ALL.txStart.600.100.fa_V$ZF5_01_transfac_GGGCGCGC'
chr15	83828467	83828474	'Mm.ALL.txStart.600.100.fa_V$ZF5_01_transfac_GCGCGCGG'
chr15	83828489	83828496	'Mm.ALL.txStart.600.100.fa_V$ZF5_01_transfac_CGGCGCGC'
chr15	83828491	83828498	'Mm.ALL.txStart.600.100.fa_V$ZF5_01_transfac_GCGCGCGG'
chr15	83828493	83828500	'Mm.ALL.txStart.600.100.fa_V$ZF5_01_transfac_GCGCGGGG'
chr15	83828519	83828526	'Mm.ALL.txStart.600.100.fa_V$ZF5_01_transfac_GGGCGGGG'
chr15	83828537	83828544	'Mm.ALL.txStart.600.100.fa_V$ZF5_01_transfac_GGGCGCGG'
chr15	83828539	83828546	'Mm.ALL.txStart.600.100.fa_V$ZF5_01_transfac_GCGCGGGG'
chr15	83828551	83828558	'Mm.ALL.txStart.600.100.fa_V$ZF5_01_transfac_CCCCGCCC'
chr15	83828613	83828620	'Mm.ALL.txStart.600.100.fa_V$ZF5_01_transfac_CCCCGCCC'
chr15	83828621	83828629	'Mm.ALL.txStart.600.100.fa_V$ZF5_01_transfac_CTGCGCGC'
chr15	83828624	83828631	'Mm.ALL.txStart.600.100.fa_V$ZF5_01_transfac_GCGCGCCG'
track name=E2F description="E2F" color=102,0,204,
chr15	83828490	83828505	'Mm.ALL.txStart.600.100.fa_V$E2F1_Q3_01_transfac_GGCGCGCGGGGCCGGG'
chr15	83828506	83828521	'Mm.ALL.txStart.600.100.fa_V$E2F1_Q3_01_transfac_GCGGCGCGGAGCCGGG'
chr15	83828589	83828604	'Mm.ALL.txStart.600.100.fa_V$E2F1_Q3_01_transfac_GCCTCGGCCGCGCGGC'
chr15	83828595	83828610	'Mm.ALL.txStart.600.100.fa_V$E2F1_Q3_01_transfac_GCCGCGCGGCGCAGAG'
chr15	83828616	83828632	'Mm.ALL.txStart.600.100.fa_V$E2F1_Q3_01_transfac_CGCCCCTGCGCGCCGC'
chr15	83828657	83828672	'Mm.ALL.txStart.600.100.fa_V$E2F1_Q3_01_transfac_GCCCTCCGCGCGCGCT'
