# Supplementary material for: Positional bias of general and tissue-specific regulatory motifs in mouse gene promoters
Source: BMC Genomics. 2007 Dec 13;8:459. doi: 10.1186/1471-2164-8-459 (PMC2249607; doi:10.1186/1471-2164-8-459)
Supplement: Additional file 10 — contains the data in Additional files 8 and 9 in BED format, for visualization using UCSC Genome Browser. [file 1471-2164-8-459-S10.zip › BED/sites_genes.bed.NM_178869]

browser position chr15:83559378-83560077
track name=AP2 description="AP2" color=102,102,102,
chr15	83559537	83559548	'Mm.Brain.txStart.600.100.fa_V$AP2_Q6_transfac_GGCGGGCGGGGT'
track name=GC-box/Sp1 description="GC-box/Sp1" color=0,0,255,
chr15	83559571	83559577	'Mm.ALL.txStart.600.100.fa_V$ETF_Q6_transfac_AAGGCGG'
chr15	83559544	83559550	'Mm.ALL.txStart.600.100.fa_V$ETF_Q6_transfac_CGGGCGG'
chr15	83559540	83559546	'Mm.ALL.txStart.600.100.fa_V$ETF_Q6_transfac_CGGGCGG'
chr15	83559486	83559492	'Mm.ALL.txStart.600.100.fa_V$ETF_Q6_transfac_CAGGCGG'
chr15	83559460	83559466	'Mm.ALL.txStart.600.100.fa_V$ETF_Q6_transfac_CGGGCGG'
chr15	83559539	83559552	'Mm.ALL.txStart.600.100.fa_V$GC_01_transfac_GACGGGCGGGCGGG'
chr15	83559535	83559548	'Mm.ALL.txStart.600.100.fa_V$GC_01_transfac_GGCGGGCGGGGTCT'
chr15	83559568	83559577	'Mm.ALL.txStart.600.100.fa_V$SP1_01_transfac_AAGGCGGACT'
chr15	83559541	83559550	'Mm.ALL.txStart.600.100.fa_V$SP1_01_transfac_CGGGCGGGCG'
chr15	83559537	83559546	'Mm.ALL.txStart.600.100.fa_V$SP1_01_transfac_CGGGCGGGGT'
chr15	83559483	83559492	'Mm.ALL.txStart.600.100.fa_V$SP1_01_transfac_CAGGCGGGCT'
chr15	83559457	83559466	'Mm.ALL.txStart.600.100.fa_V$SP1_01_transfac_CGGGCGGTTT'
chr15	83559542	83559551	'Mm.ALL.txStart.600.100.fa_V$SP1_Q2_01_transfac_ACGGGCGGGC'
chr15	83559538	83559547	'Mm.ALL.txStart.600.100.fa_V$SP1_Q2_01_transfac_GCGGGCGGGG'
chr15	83559458	83559467	'Mm.ALL.txStart.600.100.fa_V$SP1_Q2_01_transfac_CCGGGCGGTT'
chr15	83559540	83559552	'Mm.ALL.txStart.600.100.fa_V$SP1_Q4_01_transfac_GACGGGCGGGCGG'
chr15	83559536	83559548	'Mm.ALL.txStart.600.100.fa_V$SP1_Q4_01_transfac_GGCGGGCGGGGTC'
chr15	83559456	83559468	'Mm.ALL.txStart.600.100.fa_V$SP1_Q4_01_transfac_TCCGGGCGGTTTA'
chr15	83559540	83559552	'Mm.ALL.txStart.600.100.fa_V$SP1_Q6_transfac_GACGGGCGGGCGG'
chr15	83559536	83559548	'Mm.ALL.txStart.600.100.fa_V$SP1_Q6_transfac_GGCGGGCGGGGTC'
chr15	83559456	83559468	'Mm.ALL.txStart.600.100.fa_V$SP1_Q6_transfac_TCCGGGCGGTTTA'
chr15	83559541	83559550	'Mm.ALL.txStart.600.100.fa_V$SP1_Q6_01_transfac_CGGGCGGGCG'
chr15	83559537	83559546	'Mm.ALL.txStart.600.100.fa_V$SP1_Q6_01_transfac_CGGGCGGGGT'
chr15	83559457	83559466	'Mm.ALL.txStart.600.100.fa_V$SP1_Q6_01_transfac_CGGGCGGTTT'
chr15	83559538	83559545	'Mm.ALL.txStart.600.100.fa_V$ZF5_01_transfac_GGGCGGGG'
chr15	83559517	83559524	'Mm.ALL.txStart.600.100.fa_V$ZF5_01_transfac_GGGCGTGG'
chr15	83559507	83559514	'Mm.ALL.txStart.600.100.fa_V$ZF5_01_transfac_GCGCGTGG'
track name=GABP/ETS description="GABP/ETS" color=255,0,255,
chr15	83559587	83559595	'Mm.ALL.txStart.600.100.fa_ELK4_jaspar_core_TCCGGAAGT'
chr15	83559585	83559598	'Mm.ALL.txStart.600.100.fa_V$ELK1_02_transfac_CTCTCCGGAAGTGG'
chr15	83559584	83559595	'Mm.ALL.txStart.600.100.fa_V$GABP_B_transfac_TCCGGAAGTGGA'
chr15	83559585	83559594	'Mm.ALL.txStart.600.100.fa_V$TEL2_Q6_transfac_CCGGAAGTGG'
