# Supplementary material for: Positional bias of general and tissue-specific regulatory motifs in mouse gene promoters
Source: BMC Genomics. 2007 Dec 13;8:459. doi: 10.1186/1471-2164-8-459 (PMC2249607; doi:10.1186/1471-2164-8-459)
Supplement: Additional file 10 — contains the data in Additional files 8 and 9 in BED format, for visualization using UCSC Genome Browser. [file 1471-2164-8-459-S10.zip › BED/sites_genes.bed.NM_007698]

browser position chr19:7860299-7860998
track name=AP2 description="AP2" color=102,102,102,
chr19	7860844	7860855	'Mm.Brain.txStart.600.100.fa_V$AP2_Q6_transfac_TGCCAGGGGGTG'
track name=GC-box/Sp1 description="GC-box/Sp1" color=0,0,255,
chr19	7860900	7860907	'Mm.ALL.txStart.600.100.fa_V$ZF5_01_transfac_GGGCGCAG'
track name=GABP/ETS description="GABP/ETS" color=255,0,255,
chr19	7860813	7860824	'Mm.ALL.txStart.600.100.fa_V$GABP_B_transfac_TTCCCTTCCTCC'
track name=CAAT-box/NF-Y description="CAAT-box/NF-Y" color=255,204,102,
chr19	7860858	7860869	'Mm.ALL.txStart.600.100.fa_V$CAAT_01_transfac_ACATGCCAATCA'
chr19	7860858	7860873	'Mm.ALL.txStart.600.100.fa_V$NFY_01_transfac_ACATGCCAATCACTGG'
chr19	7860858	7860871	'Mm.ALL.txStart.600.100.fa_V$NFY_C_transfac_ACATGCCAATCACT'
chr19	7860860	7860870	'Mm.ALL.txStart.600.100.fa_V$NFY_Q6_transfac_ATGCCAATCAC'
chr19	7860857	7860869	'Mm.ALL.txStart.600.100.fa_V$NFY_Q6_01_transfac_GACATGCCAATCA'
