# Supplementary material for: Positional bias of general and tissue-specific regulatory motifs in mouse gene promoters
Source: BMC Genomics. 2007 Dec 13;8:459. doi: 10.1186/1471-2164-8-459 (PMC2249607; doi:10.1186/1471-2164-8-459)
Supplement: Additional file 10 — contains the data in Additional files 8 and 9 in BED format, for visualization using UCSC Genome Browser. [file 1471-2164-8-459-S10.zip › BED/sites_genes.bed.NM_010894]

browser position chr2:79154287-79154986
track name=AP2 description="AP2" color=102,102,102,
chr2	79154438	79154449	'Mm.Brain.txStart.600.100.fa_V$AP2_Q6_transfac_GCCCCGCCCGCG'
track name=GC-box/Sp1 description="GC-box/Sp1" color=0,0,255,
chr2	79154550	79154556	'Mm.ALL.txStart.600.100.fa_V$ETF_Q6_transfac_GGGGCGG'
chr2	79154516	79154522	'Mm.ALL.txStart.600.100.fa_V$ETF_Q6_transfac_AGGGCGG'
chr2	79154440	79154446	'Mm.ALL.txStart.600.100.fa_V$ETF_Q6_transfac_CCGCCCG'
chr2	79154545	79154558	'Mm.ALL.txStart.600.100.fa_V$GC_01_transfac_AGGGGGCGGGAGGA'
chr2	79154511	79154524	'Mm.ALL.txStart.600.100.fa_V$GC_01_transfac_TGAGGGCGGGAGTC'
chr2	79154438	79154451	'Mm.ALL.txStart.600.100.fa_V$GC_01_transfac_CGGCCCCGCCCGCG'
chr2	79154547	79154556	'Mm.ALL.txStart.600.100.fa_V$SP1_01_transfac_GGGGCGGGAG'
chr2	79154513	79154522	'Mm.ALL.txStart.600.100.fa_V$SP1_01_transfac_AGGGCGGGAG'
chr2	79154440	79154449	'Mm.ALL.txStart.600.100.fa_V$SP1_01_transfac_GCCCCGCCCG'
chr2	79154548	79154557	'Mm.ALL.txStart.600.100.fa_V$SP1_Q2_01_transfac_GGGGGCGGGA'
chr2	79154514	79154523	'Mm.ALL.txStart.600.100.fa_V$SP1_Q2_01_transfac_GAGGGCGGGA'
chr2	79154439	79154448	'Mm.ALL.txStart.600.100.fa_V$SP1_Q2_01_transfac_CCCCGCCCGC'
chr2	79154546	79154558	'Mm.ALL.txStart.600.100.fa_V$SP1_Q4_01_transfac_AGGGGGCGGGAGG'
chr2	79154512	79154524	'Mm.ALL.txStart.600.100.fa_V$SP1_Q4_01_transfac_TGAGGGCGGGAGT'
chr2	79154438	79154450	'Mm.ALL.txStart.600.100.fa_V$SP1_Q4_01_transfac_GGCCCCGCCCGCG'
chr2	79154546	79154558	'Mm.ALL.txStart.600.100.fa_V$SP1_Q6_transfac_AGGGGGCGGGAGG'
chr2	79154512	79154524	'Mm.ALL.txStart.600.100.fa_V$SP1_Q6_transfac_TGAGGGCGGGAGT'
chr2	79154438	79154450	'Mm.ALL.txStart.600.100.fa_V$SP1_Q6_transfac_GGCCCCGCCCGCG'
chr2	79154547	79154556	'Mm.ALL.txStart.600.100.fa_V$SP1_Q6_01_transfac_GGGGCGGGAG'
chr2	79154513	79154522	'Mm.ALL.txStart.600.100.fa_V$SP1_Q6_01_transfac_AGGGCGGGAG'
chr2	79154440	79154449	'Mm.ALL.txStart.600.100.fa_V$SP1_Q6_01_transfac_GCCCCGCCCG'
chr2	79154475	79154482	'Mm.ALL.txStart.600.100.fa_V$ZF5_01_transfac_GGGCGCAG'
chr2	79154441	79154448	'Mm.ALL.txStart.600.100.fa_V$ZF5_01_transfac_CCCCGCCC'
chr2	79154400	79154407	'Mm.ALL.txStart.600.100.fa_V$ZF5_01_transfac_TAGCGCCC'
track name=E2F description="E2F" color=102,0,204,
chr2	79154434	79154449	'Mm.ALL.txStart.600.100.fa_V$E2F1_Q3_01_transfac_GCCCCGCCCGCGCTCA'
