# Supplementary material for: Positional bias of general and tissue-specific regulatory motifs in mouse gene promoters
Source: BMC Genomics. 2007 Dec 13;8:459. doi: 10.1186/1471-2164-8-459 (PMC2249607; doi:10.1186/1471-2164-8-459)
Supplement: Additional file 10 — contains the data in Additional files 8 and 9 in BED format, for visualization using UCSC Genome Browser. [file 1471-2164-8-459-S10.zip › BED/sites_genes.bed.NM_177025]

browser position chr2:65093928-65094627
track name=AP2 description="AP2" color=102,102,102,
chr2	65094058	65094069	'Mm.Brain.txStart.600.100.fa_V$AP2_Q6_transfac_TGGCTGCGGGCT'
track name=GC-box/Sp1 description="GC-box/Sp1" color=0,0,255,
chr2	65094082	65094088	'Mm.ALL.txStart.600.100.fa_V$ETF_Q6_transfac_CCGCCCC'
chr2	65094045	65094051	'Mm.ALL.txStart.600.100.fa_V$ETF_Q6_transfac_GGGGCGG'
chr2	65094080	65094093	'Mm.ALL.txStart.600.100.fa_V$GC_01_transfac_GCGCGCCGCCCCTT'
chr2	65094040	65094053	'Mm.ALL.txStart.600.100.fa_V$GC_01_transfac_CCGGGGCGGGGACC'
chr2	65094082	65094091	'Mm.ALL.txStart.600.100.fa_V$SP1_01_transfac_GCGCCGCCCC'
chr2	65094042	65094051	'Mm.ALL.txStart.600.100.fa_V$SP1_01_transfac_GGGGCGGGGA'
chr2	65094081	65094090	'Mm.ALL.txStart.600.100.fa_V$SP1_Q2_01_transfac_CGCCGCCCCT'
chr2	65094043	65094052	'Mm.ALL.txStart.600.100.fa_V$SP1_Q2_01_transfac_CGGGGCGGGG'
chr2	65094080	65094092	'Mm.ALL.txStart.600.100.fa_V$SP1_Q4_01_transfac_CGCGCCGCCCCTT'
chr2	65094041	65094053	'Mm.ALL.txStart.600.100.fa_V$SP1_Q4_01_transfac_CCGGGGCGGGGAC'
chr2	65094080	65094092	'Mm.ALL.txStart.600.100.fa_V$SP1_Q6_transfac_CGCGCCGCCCCTT'
chr2	65094041	65094053	'Mm.ALL.txStart.600.100.fa_V$SP1_Q6_transfac_CCGGGGCGGGGAC'
chr2	65094082	65094091	'Mm.ALL.txStart.600.100.fa_V$SP1_Q6_01_transfac_GCGCCGCCCC'
chr2	65094042	65094051	'Mm.ALL.txStart.600.100.fa_V$SP1_Q6_01_transfac_GGGGCGGGGA'
chr2	65094147	65094154	'Mm.ALL.txStart.600.100.fa_V$ZF5_01_transfac_GGGCGTGG'
chr2	65094131	65094138	'Mm.ALL.txStart.600.100.fa_V$ZF5_01_transfac_CCGCGCCC'
chr2	65094088	65094095	'Mm.ALL.txStart.600.100.fa_V$ZF5_01_transfac_CCGCGCGC'
chr2	65094086	65094093	'Mm.ALL.txStart.600.100.fa_V$ZF5_01_transfac_GCGCGCCG'
chr2	65094043	65094050	'Mm.ALL.txStart.600.100.fa_V$ZF5_01_transfac_GGGCGGGG'
chr2	65094017	65094024	'Mm.ALL.txStart.600.100.fa_V$ZF5_01_transfac_CGGCGCCC'
track name=E2F description="E2F" color=102,0,204,
chr2	65094130	65094145	'Mm.ALL.txStart.600.100.fa_V$E2F1_Q3_01_transfac_GACCGTCCCGCGCCCG'
chr2	65094085	65094100	'Mm.ALL.txStart.600.100.fa_V$E2F1_Q3_01_transfac_GGCTGCCGCGCGCCGC'
