# Supplementary material for: Positional bias of general and tissue-specific regulatory motifs in mouse gene promoters
Source: BMC Genomics. 2007 Dec 13;8:459. doi: 10.1186/1471-2164-8-459 (PMC2249607; doi:10.1186/1471-2164-8-459)
Supplement: Additional file 10 — contains the data in Additional files 8 and 9 in BED format, for visualization using UCSC Genome Browser. [file 1471-2164-8-459-S10.zip › BED/sites_genes.bed.NM_007592]

browser position chr4:8166029-8166728
track name=AP2 description="AP2" color=102,102,102,
chr4	8166169	8166180	'Mm.Brain.txStart.600.100.fa_V$AP2_Q6_transfac_CGCTCGCGGGGA'
track name=YY1/NF-E1 description="YY1/NF-E1" color=102,255,0,
chr4	8166096	8166104	'Mm.ALL.txStart.600.100.fa_V$YY1_Q6_transfac_GCCCATGGC'
track name=GC-box/Sp1 description="GC-box/Sp1" color=0,0,255,
chr4	8166256	8166262	'Mm.ALL.txStart.600.100.fa_V$ETF_Q6_transfac_AGGGCGG'
chr4	8166251	8166264	'Mm.ALL.txStart.600.100.fa_V$GC_01_transfac_GTAGGGCGGGGGGC'
chr4	8166253	8166262	'Mm.ALL.txStart.600.100.fa_V$SP1_01_transfac_AGGGCGGGGG'
chr4	8166254	8166263	'Mm.ALL.txStart.600.100.fa_V$SP1_Q2_01_transfac_TAGGGCGGGG'
chr4	8166252	8166264	'Mm.ALL.txStart.600.100.fa_V$SP1_Q4_01_transfac_GTAGGGCGGGGGG'
chr4	8166252	8166264	'Mm.ALL.txStart.600.100.fa_V$SP1_Q6_transfac_GTAGGGCGGGGGG'
chr4	8166253	8166262	'Mm.ALL.txStart.600.100.fa_V$SP1_Q6_01_transfac_AGGGCGGGGG'
chr4	8166254	8166261	'Mm.ALL.txStart.600.100.fa_V$ZF5_01_transfac_GGGCGGGG'
chr4	8166136	8166143	'Mm.ALL.txStart.600.100.fa_V$ZF5_01_transfac_CCCCGCGC'
