# Supplementary material for: Positional bias of general and tissue-specific regulatory motifs in mouse gene promoters
Source: BMC Genomics. 2007 Dec 13;8:459. doi: 10.1186/1471-2164-8-459 (PMC2249607; doi:10.1186/1471-2164-8-459)
Supplement: Additional file 10 — contains the data in Additional files 8 and 9 in BED format, for visualization using UCSC Genome Browser. [file 1471-2164-8-459-S10.zip › BED/sites_genes.bed.NM_172690]

browser position chr4:42832574-42833273
track name=AP2 description="AP2" color=102,102,102,
chr4	42833136	42833147	'Mm.Brain.txStart.600.100.fa_V$AP2_Q6_transfac_CTCGCGCGGGTG'
track name=GC-box/Sp1 description="GC-box/Sp1" color=0,0,255,
chr4	42833101	42833107	'Mm.ALL.txStart.600.100.fa_V$ETF_Q6_transfac_GGGGCGG'
chr4	42833192	42833198	'Mm.ALL.txStart.600.100.fa_V$ETF_Q6_transfac_CCGCCGC'
chr4	42833195	42833201	'Mm.ALL.txStart.600.100.fa_V$ETF_Q6_transfac_CCGCCTC'
chr4	42833099	42833112	'Mm.ALL.txStart.600.100.fa_V$GC_01_transfac_GTGGGGCGGCGCGC'
chr4	42833101	42833110	'Mm.ALL.txStart.600.100.fa_V$SP1_01_transfac_GGGGCGGCGC'
chr4	42833100	42833109	'Mm.ALL.txStart.600.100.fa_V$SP1_Q2_01_transfac_TGGGGCGGCG'
chr4	42833099	42833111	'Mm.ALL.txStart.600.100.fa_V$SP1_Q4_01_transfac_GTGGGGCGGCGCG'
chr4	42833099	42833111	'Mm.ALL.txStart.600.100.fa_V$SP1_Q6_transfac_GTGGGGCGGCGCG'
chr4	42833101	42833110	'Mm.ALL.txStart.600.100.fa_V$SP1_Q6_01_transfac_GGGGCGGCGC'
chr4	42833022	42833029	'Mm.ALL.txStart.600.100.fa_V$ZF5_01_transfac_CCGCGCGC'
chr4	42833024	42833031	'Mm.ALL.txStart.600.100.fa_V$ZF5_01_transfac_GCGCGCCC'
chr4	42833041	42833048	'Mm.ALL.txStart.600.100.fa_V$ZF5_01_transfac_CCGCGCCC'
chr4	42833048	42833055	'Mm.ALL.txStart.600.100.fa_V$ZF5_01_transfac_CCACGCCC'
chr4	42833105	42833112	'Mm.ALL.txStart.600.100.fa_V$ZF5_01_transfac_CGGCGCGC'
chr4	42833107	42833114	'Mm.ALL.txStart.600.100.fa_V$ZF5_01_transfac_GCGCGCGC'
chr4	42833109	42833116	'Mm.ALL.txStart.600.100.fa_V$ZF5_01_transfac_GCGCGCCC'
chr4	42833135	42833142	'Mm.ALL.txStart.600.100.fa_V$ZF5_01_transfac_CCTCGCGC'
chr4	42833173	42833181	'Mm.ALL.txStart.600.100.fa_V$ZF5_01_transfac_GGGCGCGC'
chr4	42833176	42833183	'Mm.ALL.txStart.600.100.fa_V$ZF5_01_transfac_GCGCGCGC'
chr4	42833178	42833185	'Mm.ALL.txStart.600.100.fa_V$ZF5_01_transfac_GCGCGCCA'
track name=E2F description="E2F" color=102,0,204,
chr4	42833175	42833190	'Mm.ALL.txStart.600.100.fa_V$E2F1_Q3_01_transfac_GGCGCGCGCCACCGCT'
