# Supplementary material for: Positional bias of general and tissue-specific regulatory motifs in mouse gene promoters
Source: BMC Genomics. 2007 Dec 13;8:459. doi: 10.1186/1471-2164-8-459 (PMC2249607; doi:10.1186/1471-2164-8-459)
Supplement: Additional file 10 — contains the data in Additional files 8 and 9 in BED format, for visualization using UCSC Genome Browser. [file 1471-2164-8-459-S10.zip › BED/sites_genes.bed.NM_010470]

browser position chr4:137097324-137098023
track name=AP2 description="AP2" color=102,102,102,
chr4	137097850	137097861	'Mm.Brain.txStart.600.100.fa_V$AP2_Q6_transfac_GGCGCGGGGGCG'
chr4	137097870	137097881	'Mm.Brain.txStart.600.100.fa_V$AP2_Q6_transfac_AGGCCGCGGGCA'
chr4	137097877	137097888	'Mm.Brain.txStart.600.100.fa_V$AP2_Q6_transfac_GGGCAGGGGGGC'
chr4	137097878	137097889	'Mm.Brain.txStart.600.100.fa_V$AP2_Q6_transfac_GGCAGGGGGGCG'
track name=GC-box/Sp1 description="GC-box/Sp1" color=0,0,255,
chr4	137097755	137097761	'Mm.ALL.txStart.600.100.fa_V$ETF_Q6_transfac_CCGCCGT'
chr4	137097807	137097813	'Mm.ALL.txStart.600.100.fa_V$ETF_Q6_transfac_CCGCCCG'
chr4	137097823	137097829	'Mm.ALL.txStart.600.100.fa_V$ETF_Q6_transfac_TTGGCGG'
chr4	137097839	137097845	'Mm.ALL.txStart.600.100.fa_V$ETF_Q6_transfac_GGGGCGG'
chr4	137097884	137097890	'Mm.ALL.txStart.600.100.fa_V$ETF_Q6_transfac_GGGGCGG'
chr4	137097889	137097895	'Mm.ALL.txStart.600.100.fa_V$ETF_Q6_transfac_GGGGCGG'
chr4	137097802	137097815	'Mm.ALL.txStart.600.100.fa_V$GC_01_transfac_CGCGCCCGCCCGGG'
chr4	137097837	137097850	'Mm.ALL.txStart.600.100.fa_V$GC_01_transfac_CGGGGGCGGGGCCG'
chr4	137097882	137097895	'Mm.ALL.txStart.600.100.fa_V$GC_01_transfac_GGGGGGCGGGGCGG'
chr4	137097804	137097813	'Mm.ALL.txStart.600.100.fa_V$SP1_01_transfac_CGCCCGCCCG'
chr4	137097823	137097832	'Mm.ALL.txStart.600.100.fa_V$SP1_01_transfac_TTGGCGGGCG'
chr4	137097839	137097848	'Mm.ALL.txStart.600.100.fa_V$SP1_01_transfac_GGGGCGGGGC'
chr4	137097884	137097893	'Mm.ALL.txStart.600.100.fa_V$SP1_01_transfac_GGGGCGGGGC'
chr4	137097805	137097814	'Mm.ALL.txStart.600.100.fa_V$SP1_Q2_01_transfac_GCCCGCCCGG'
chr4	137097838	137097847	'Mm.ALL.txStart.600.100.fa_V$SP1_Q2_01_transfac_GGGGGCGGGG'
chr4	137097883	137097892	'Mm.ALL.txStart.600.100.fa_V$SP1_Q2_01_transfac_GGGGGCGGGG'
chr4	137097888	137097897	'Mm.ALL.txStart.600.100.fa_V$SP1_Q2_01_transfac_CGGGGCGGCA'
chr4	137097803	137097815	'Mm.ALL.txStart.600.100.fa_V$SP1_Q4_01_transfac_GCGCCCGCCCGGG'
chr4	137097837	137097849	'Mm.ALL.txStart.600.100.fa_V$SP1_Q4_01_transfac_CGGGGGCGGGGCC'
chr4	137097882	137097894	'Mm.ALL.txStart.600.100.fa_V$SP1_Q4_01_transfac_GGGGGGCGGGGCG'
chr4	137097887	137097899	'Mm.ALL.txStart.600.100.fa_V$SP1_Q4_01_transfac_GCGGGGCGGCAGA'
chr4	137097803	137097815	'Mm.ALL.txStart.600.100.fa_V$SP1_Q6_transfac_GCGCCCGCCCGGG'
chr4	137097837	137097849	'Mm.ALL.txStart.600.100.fa_V$SP1_Q6_transfac_CGGGGGCGGGGCC'
chr4	137097882	137097894	'Mm.ALL.txStart.600.100.fa_V$SP1_Q6_transfac_GGGGGGCGGGGCG'
chr4	137097887	137097899	'Mm.ALL.txStart.600.100.fa_V$SP1_Q6_transfac_GCGGGGCGGCAGA'
chr4	137097804	137097813	'Mm.ALL.txStart.600.100.fa_V$SP1_Q6_01_transfac_CGCCCGCCCG'
chr4	137097839	137097848	'Mm.ALL.txStart.600.100.fa_V$SP1_Q6_01_transfac_GGGGCGGGGC'
chr4	137097884	137097893	'Mm.ALL.txStart.600.100.fa_V$SP1_Q6_01_transfac_GGGGCGGGGC'
chr4	137097889	137097898	'Mm.ALL.txStart.600.100.fa_V$SP1_Q6_01_transfac_GGGGCGGCAG'
chr4	137097791	137097798	'Mm.ALL.txStart.600.100.fa_V$ZF5_01_transfac_TCGCGCCC'
chr4	137097799	137097806	'Mm.ALL.txStart.600.100.fa_V$ZF5_01_transfac_CTGCGCGC'
chr4	137097801	137097808	'Mm.ALL.txStart.600.100.fa_V$ZF5_01_transfac_GCGCGCCC'
chr4	137097828	137097835	'Mm.ALL.txStart.600.100.fa_V$ZF5_01_transfac_GGGCGCGC'
chr4	137097830	137097837	'Mm.ALL.txStart.600.100.fa_V$ZF5_01_transfac_GCGCGCGC'
chr4	137097832	137097839	'Mm.ALL.txStart.600.100.fa_V$ZF5_01_transfac_GCGCGCGG'
chr4	137097834	137097841	'Mm.ALL.txStart.600.100.fa_V$ZF5_01_transfac_GCGCGGGG'
chr4	137097840	137097847	'Mm.ALL.txStart.600.100.fa_V$ZF5_01_transfac_GGGCGGGG'
chr4	137097851	137097858	'Mm.ALL.txStart.600.100.fa_V$ZF5_01_transfac_GCGCGGGG'
chr4	137097857	137097864	'Mm.ALL.txStart.600.100.fa_V$ZF5_01_transfac_GGGCGCGC'
chr4	137097859	137097866	'Mm.ALL.txStart.600.100.fa_V$ZF5_01_transfac_GCGCGCGC'
chr4	137097861	137097868	'Mm.ALL.txStart.600.100.fa_V$ZF5_01_transfac_GCGCGCGT'
chr4	137097863	137097870	'Mm.ALL.txStart.600.100.fa_V$ZF5_01_transfac_GCGCGTGA'
chr4	137097885	137097892	'Mm.ALL.txStart.600.100.fa_V$ZF5_01_transfac_GGGCGGGG'
track name=E2F description="E2F" color=102,0,204,
chr4	137097794	137097809	'Mm.ALL.txStart.600.100.fa_V$E2F1_Q3_01_transfac_CGCCCCTGCGCGCCCG'
chr4	137097848	137097863	'Mm.ALL.txStart.600.100.fa_V$E2F1_Q3_01_transfac_CCGGCGCGGGGGCGCG'
chr4	137097858	137097873	'Mm.ALL.txStart.600.100.fa_V$E2F1_Q3_01_transfac_GGCGCGCGCGTGAGGC'
