# Supplementary material for: Positional bias of general and tissue-specific regulatory motifs in mouse gene promoters
Source: BMC Genomics. 2007 Dec 13;8:459. doi: 10.1186/1471-2164-8-459 (PMC2249607; doi:10.1186/1471-2164-8-459)
Supplement: Additional file 10 — contains the data in Additional files 8 and 9 in BED format, for visualization using UCSC Genome Browser. [file 1471-2164-8-459-S10.zip › BED/sites_genes.bed.NM_172718]

browser position chr5:112387310-112388009
track name=AP2 description="AP2" color=102,102,102,
chr5	112387443	112387454	'Mm.Brain.txStart.600.100.fa_V$AP2_Q6_transfac_CGCCCCCTCGCG'
track name=YY1/NF-E1 description="YY1/NF-E1" color=102,255,0,
chr5	112387377	112387385	'Mm.ALL.txStart.600.100.fa_V$YY1_Q6_transfac_AGCCATGGC'
chr5	112387376	112387384	'Mm.ALL.txStart.600.100.fa_V$YY1_Q6_transfac_GCCATGGCT'
track name=GC-box/Sp1 description="GC-box/Sp1" color=0,0,255,
chr5	112387538	112387544	'Mm.ALL.txStart.600.100.fa_V$ETF_Q6_transfac_GAGGCGG'
chr5	112387509	112387515	'Mm.ALL.txStart.600.100.fa_V$ETF_Q6_transfac_TGGGCGG'
chr5	112387449	112387455	'Mm.ALL.txStart.600.100.fa_V$ETF_Q6_transfac_CCGCCCC'
chr5	112387533	112387546	'Mm.ALL.txStart.600.100.fa_V$GC_01_transfac_AGGAGGCGGCGCTG'
chr5	112387504	112387517	'Mm.ALL.txStart.600.100.fa_V$GC_01_transfac_GGTGGGCGGGATGT'
chr5	112387447	112387460	'Mm.ALL.txStart.600.100.fa_V$GC_01_transfac_CGGTCCCGCCCCCT'
chr5	112387535	112387544	'Mm.ALL.txStart.600.100.fa_V$SP1_01_transfac_GAGGCGGCGC'
chr5	112387506	112387515	'Mm.ALL.txStart.600.100.fa_V$SP1_01_transfac_TGGGCGGGAT'
chr5	112387449	112387458	'Mm.ALL.txStart.600.100.fa_V$SP1_01_transfac_GTCCCGCCCC'
chr5	112387507	112387516	'Mm.ALL.txStart.600.100.fa_V$SP1_Q2_01_transfac_GTGGGCGGGA'
chr5	112387448	112387457	'Mm.ALL.txStart.600.100.fa_V$SP1_Q2_01_transfac_TCCCGCCCCC'
chr5	112387505	112387517	'Mm.ALL.txStart.600.100.fa_V$SP1_Q4_01_transfac_GGTGGGCGGGATG'
chr5	112387447	112387459	'Mm.ALL.txStart.600.100.fa_V$SP1_Q4_01_transfac_GGTCCCGCCCCCT'
chr5	112387534	112387546	'Mm.ALL.txStart.600.100.fa_V$SP1_Q6_transfac_AGGAGGCGGCGCT'
chr5	112387505	112387517	'Mm.ALL.txStart.600.100.fa_V$SP1_Q6_transfac_GGTGGGCGGGATG'
chr5	112387447	112387459	'Mm.ALL.txStart.600.100.fa_V$SP1_Q6_transfac_GGTCCCGCCCCCT'
chr5	112387506	112387515	'Mm.ALL.txStart.600.100.fa_V$SP1_Q6_01_transfac_TGGGCGGGAT'
chr5	112387449	112387458	'Mm.ALL.txStart.600.100.fa_V$SP1_Q6_01_transfac_GTCCCGCCCC'
chr5	112387426	112387433	'Mm.ALL.txStart.600.100.fa_V$ZF5_01_transfac_GGGCGCGG'
track name=CREB/ATF description="CREB/ATF" color=153,102,102,
chr5	112387486	112387499	'Mm.ALL.txStart.600.100.fa_V$ATF_01_transfac_TTCTGACGTCTACA'
chr5	112387489	112387500	'Mm.ALL.txStart.600.100.fa_V$CREB_02_transfac_GTTCTGACGTCT'
chr5	112387487	112387498	'Mm.ALL.txStart.600.100.fa_V$CREBP1_Q2_transfac_TCTGACGTCTAC'
chr5	112387487	112387498	'Mm.ALL.txStart.600.100.fa_V$CREB_Q2_transfac_TCTGACGTCTAC'
chr5	112387487	112387500	'Mm.ALL.txStart.600.100.fa_V$CREB_Q2_01_transfac_GTTCTGACGTCTAC'
chr5	112387487	112387498	'Mm.ALL.txStart.600.100.fa_V$CREB_Q4_transfac_TCTGACGTCTAC'
track name=E2F description="E2F" color=102,0,204,
chr5	112387419	112387434	'Mm.ALL.txStart.600.100.fa_V$E2F1_Q3_01_transfac_AGGGCGCGGAGCGGGG'
