# Supplementary material for: Positional bias of general and tissue-specific regulatory motifs in mouse gene promoters
Source: BMC Genomics. 2007 Dec 13;8:459. doi: 10.1186/1471-2164-8-459 (PMC2249607; doi:10.1186/1471-2164-8-459)
Supplement: Additional file 10 — contains the data in Additional files 8 and 9 in BED format, for visualization using UCSC Genome Browser. [file 1471-2164-8-459-S10.zip › BED/sites_genes.bed.NM_130880]

browser position chr7:57217950-57218649
track name=AP2 description="AP2" color=102,102,102,
chr7	57218492	57218503	'Mm.Brain.txStart.600.100.fa_V$AP2_Q6_transfac_CGACCGCGGGCG'
track name=GC-box/Sp1 description="GC-box/Sp1" color=0,0,255,
chr7	57218400	57218406	'Mm.ALL.txStart.600.100.fa_V$ETF_Q6_transfac_TCGGCGG'
chr7	57218406	57218412	'Mm.ALL.txStart.600.100.fa_V$ETF_Q6_transfac_GGGGCGG'
chr7	57218475	57218481	'Mm.ALL.txStart.600.100.fa_V$ETF_Q6_transfac_GAGGCGG'
chr7	57218498	57218504	'Mm.ALL.txStart.600.100.fa_V$ETF_Q6_transfac_CGGGCGG'
chr7	57218520	57218526	'Mm.ALL.txStart.600.100.fa_V$ETF_Q6_transfac_GGGGCGG'
chr7	57218544	57218551	'Mm.ALL.txStart.600.100.fa_V$ETF_Q6_transfac_AAGGCGG'
chr7	57218404	57218417	'Mm.ALL.txStart.600.100.fa_V$GC_01_transfac_CGGGGGCGGGGCAC'
chr7	57218496	57218509	'Mm.ALL.txStart.600.100.fa_V$GC_01_transfac_CGCGGGCGGAGCGG'
chr7	57218518	57218531	'Mm.ALL.txStart.600.100.fa_V$GC_01_transfac_GGGGGGCGGAGCGC'
chr7	57218542	57218556	'Mm.ALL.txStart.600.100.fa_V$GC_01_transfac_GGAAGGCGGGGGAG'
chr7	57218400	57218409	'Mm.ALL.txStart.600.100.fa_V$SP1_01_transfac_TCGGCGGGGG'
chr7	57218406	57218415	'Mm.ALL.txStart.600.100.fa_V$SP1_01_transfac_GGGGCGGGGC'
chr7	57218475	57218484	'Mm.ALL.txStart.600.100.fa_V$SP1_01_transfac_GAGGCGGGCG'
chr7	57218498	57218507	'Mm.ALL.txStart.600.100.fa_V$SP1_01_transfac_CGGGCGGAGC'
chr7	57218520	57218529	'Mm.ALL.txStart.600.100.fa_V$SP1_01_transfac_GGGGCGGAGC'
chr7	57218544	57218554	'Mm.ALL.txStart.600.100.fa_V$SP1_01_transfac_AAGGCGGGGG'
chr7	57218405	57218414	'Mm.ALL.txStart.600.100.fa_V$SP1_Q2_01_transfac_GGGGGCGGGG'
chr7	57218497	57218506	'Mm.ALL.txStart.600.100.fa_V$SP1_Q2_01_transfac_GCGGGCGGAG'
chr7	57218519	57218528	'Mm.ALL.txStart.600.100.fa_V$SP1_Q2_01_transfac_GGGGGCGGAG'
chr7	57218543	57218553	'Mm.ALL.txStart.600.100.fa_V$SP1_Q2_01_transfac_GAAGGCGGGG'
chr7	57218404	57218416	'Mm.ALL.txStart.600.100.fa_V$SP1_Q4_01_transfac_CGGGGGCGGGGCA'
chr7	57218496	57218508	'Mm.ALL.txStart.600.100.fa_V$SP1_Q4_01_transfac_CGCGGGCGGAGCG'
chr7	57218518	57218530	'Mm.ALL.txStart.600.100.fa_V$SP1_Q4_01_transfac_GGGGGGCGGAGCG'
chr7	57218542	57218555	'Mm.ALL.txStart.600.100.fa_V$SP1_Q4_01_transfac_GGAAGGCGGGGGA'
chr7	57218398	57218410	'Mm.ALL.txStart.600.100.fa_V$SP1_Q6_transfac_CTTCGGCGGGGGC'
chr7	57218404	57218416	'Mm.ALL.txStart.600.100.fa_V$SP1_Q6_transfac_CGGGGGCGGGGCA'
chr7	57218473	57218485	'Mm.ALL.txStart.600.100.fa_V$SP1_Q6_transfac_GGGAGGCGGGCGC'
chr7	57218496	57218508	'Mm.ALL.txStart.600.100.fa_V$SP1_Q6_transfac_CGCGGGCGGAGCG'
chr7	57218518	57218530	'Mm.ALL.txStart.600.100.fa_V$SP1_Q6_transfac_GGGGGGCGGAGCG'
chr7	57218542	57218555	'Mm.ALL.txStart.600.100.fa_V$SP1_Q6_transfac_GGAAGGCGGGGGA'
chr7	57218406	57218415	'Mm.ALL.txStart.600.100.fa_V$SP1_Q6_01_transfac_GGGGCGGGGC'
chr7	57218498	57218507	'Mm.ALL.txStart.600.100.fa_V$SP1_Q6_01_transfac_CGGGCGGAGC'
chr7	57218520	57218529	'Mm.ALL.txStart.600.100.fa_V$SP1_Q6_01_transfac_GGGGCGGAGC'
chr7	57218544	57218554	'Mm.ALL.txStart.600.100.fa_V$SP1_Q6_01_transfac_AAGGCGGGGG'
chr7	57218374	57218381	'Mm.ALL.txStart.600.100.fa_V$ZF5_01_transfac_ACGCGCGC'
chr7	57218407	57218414	'Mm.ALL.txStart.600.100.fa_V$ZF5_01_transfac_GGGCGGGG'
chr7	57218442	57218449	'Mm.ALL.txStart.600.100.fa_V$ZF5_01_transfac_GGGCGCGC'
chr7	57218444	57218451	'Mm.ALL.txStart.600.100.fa_V$ZF5_01_transfac_GCGCGCGC'
chr7	57218480	57218487	'Mm.ALL.txStart.600.100.fa_V$ZF5_01_transfac_GGGCGCTG'
chr7	57218485	57218492	'Mm.ALL.txStart.600.100.fa_V$ZF5_01_transfac_CTGCGCGC'
chr7	57218487	57218494	'Mm.ALL.txStart.600.100.fa_V$ZF5_01_transfac_GCGCGCGA'
chr7	57218512	57218519	'Mm.ALL.txStart.600.100.fa_V$ZF5_01_transfac_GGGCGCGG'
chr7	57218514	57218521	'Mm.ALL.txStart.600.100.fa_V$ZF5_01_transfac_GCGCGGGG'
chr7	57218566	57218573	'Mm.ALL.txStart.600.100.fa_V$ZF5_01_transfac_GGGCGCCG'
track name=CREB/ATF description="CREB/ATF" color=153,102,102,
chr7	57218426	57218439	'Mm.ALL.txStart.600.100.fa_V$ATF_01_transfac_CGGTGACGTCAAGG'
chr7	57218427	57218438	'Mm.ALL.txStart.600.100.fa_V$ATF4_Q2_transfac_GGTGACGTCAAG'
chr7	57218425	57218436	'Mm.ALL.txStart.600.100.fa_V$CREB_02_transfac_GCGGTGACGTCA'
chr7	57218429	57218440	'Mm.ALL.txStart.600.100.fa_V$CREB_02_transfac_TGACGTCAAGGC'
chr7	57218427	57218438	'Mm.ALL.txStart.600.100.fa_V$CREBP1_Q2_transfac_GGTGACGTCAAG'
chr7	57218427	57218438	'Mm.ALL.txStart.600.100.fa_V$CREB_Q2_transfac_GGTGACGTCAAG'
chr7	57218425	57218438	'Mm.ALL.txStart.600.100.fa_V$CREB_Q2_01_transfac_GCGGTGACGTCAAG'
chr7	57218427	57218440	'Mm.ALL.txStart.600.100.fa_V$CREB_Q2_01_transfac_GGTGACGTCAAGGC'
chr7	57218427	57218438	'Mm.ALL.txStart.600.100.fa_V$CREB_Q4_transfac_GGTGACGTCAAG'
chr7	57218428	57218437	'Mm.ALL.txStart.600.100.fa_V$E4F1_Q6_transfac_GTGACGTCAA'
track name=E2F description="E2F" color=102,0,204,
chr7	57218484	57218499	'Mm.ALL.txStart.600.100.fa_V$E2F1_Q3_01_transfac_GCTGCGCGCGACCGCG'
chr7	57218486	57218501	'Mm.ALL.txStart.600.100.fa_V$E2F1_Q3_01_transfac_TGCGCGCGACCGCGGG'
chr7	57218525	57218540	'Mm.ALL.txStart.600.100.fa_V$E2F1_Q3_01_transfac_GGAGCGCGGCGCAGCC'
