# Supplementary material for: Positional bias of general and tissue-specific regulatory motifs in mouse gene promoters
Source: BMC Genomics. 2007 Dec 13;8:459. doi: 10.1186/1471-2164-8-459 (PMC2249607; doi:10.1186/1471-2164-8-459)
Supplement: Additional file 10 — contains the data in Additional files 8 and 9 in BED format, for visualization using UCSC Genome Browser. [file 1471-2164-8-459-S10.zip › BED/sites_genes.bed.NM_029494]

browser position chr7:86781120-86781819
track name=AP2 description="AP2" color=102,102,102,
chr7	86781649	86781660	'Mm.Brain.txStart.600.100.fa_V$AP2_Q6_transfac_CACCCCCCGCCC'
chr7	86781656	86781667	'Mm.Brain.txStart.600.100.fa_V$AP2_Q6_transfac_CGCCCCCCCGCT'
track name=GC-box/Sp1 description="GC-box/Sp1" color=0,0,255,
chr7	86781655	86781661	'Mm.ALL.txStart.600.100.fa_V$ETF_Q6_transfac_CCGCCCC'
chr7	86781650	86781663	'Mm.ALL.txStart.600.100.fa_V$GC_01_transfac_ACCCCCCGCCCCCC'
chr7	86781652	86781661	'Mm.ALL.txStart.600.100.fa_V$SP1_01_transfac_CCCCCGCCCC'
chr7	86781653	86781662	'Mm.ALL.txStart.600.100.fa_V$SP1_Q2_01_transfac_CCCCGCCCCC'
chr7	86781651	86781663	'Mm.ALL.txStart.600.100.fa_V$SP1_Q4_01_transfac_CCCCCCGCCCCCC'
chr7	86781651	86781663	'Mm.ALL.txStart.600.100.fa_V$SP1_Q6_transfac_CCCCCCGCCCCCC'
chr7	86781652	86781661	'Mm.ALL.txStart.600.100.fa_V$SP1_Q6_01_transfac_CCCCCGCCCC'
chr7	86781653	86781660	'Mm.ALL.txStart.600.100.fa_V$ZF5_01_transfac_CCCCGCCC'
track name=CAAT-box/NF-Y description="CAAT-box/NF-Y" color=255,204,102,
chr7	86781572	86781587	'Mm.ALL.txStart.600.100.fa_V$NFY_01_transfac_ATGGCTATTGGGGCCG'
chr7	86781575	86781585	'Mm.ALL.txStart.600.100.fa_V$NFY_Q6_transfac_GCTATTGGGGC'
chr7	86781576	86781588	'Mm.ALL.txStart.600.100.fa_V$NFY_Q6_01_transfac_CTATTGGGGCCGC'
