# Supplementary material for: Positional bias of general and tissue-specific regulatory motifs in mouse gene promoters
Source: BMC Genomics. 2007 Dec 13;8:459. doi: 10.1186/1471-2164-8-459 (PMC2249607; doi:10.1186/1471-2164-8-459)
Supplement: Additional file 10 — contains the data in Additional files 8 and 9 in BED format, for visualization using UCSC Genome Browser. [file 1471-2164-8-459-S10.zip › BED/sites_genes.bed.NM_026324]

browser position chr9:34401442-34402141
track name=AP2 description="AP2" color=102,102,102,
chr9	34401998	34402009	'Mm.Brain.txStart.600.100.fa_V$AP2_Q6_transfac_TTCCCCCCGCCC'
track name=GC-box/Sp1 description="GC-box/Sp1" color=0,0,255,
chr9	34402004	34402010	'Mm.ALL.txStart.600.100.fa_V$ETF_Q6_transfac_CCGCCCC'
chr9	34401999	34402012	'Mm.ALL.txStart.600.100.fa_V$GC_01_transfac_TCCCCCCGCCCCAG'
chr9	34402001	34402010	'Mm.ALL.txStart.600.100.fa_V$SP1_01_transfac_CCCCCGCCCC'
chr9	34402002	34402011	'Mm.ALL.txStart.600.100.fa_V$SP1_Q2_01_transfac_CCCCGCCCCA'
chr9	34402000	34402012	'Mm.ALL.txStart.600.100.fa_V$SP1_Q4_01_transfac_CCCCCCGCCCCAG'
chr9	34402000	34402012	'Mm.ALL.txStart.600.100.fa_V$SP1_Q6_transfac_CCCCCCGCCCCAG'
chr9	34402001	34402010	'Mm.ALL.txStart.600.100.fa_V$SP1_Q6_01_transfac_CCCCCGCCCC'
chr9	34402002	34402009	'Mm.ALL.txStart.600.100.fa_V$ZF5_01_transfac_CCCCGCCC'
track name=GABP/ETS description="GABP/ETS" color=255,0,255,
chr9	34401993	34402004	'Mm.ALL.txStart.600.100.fa_V$GABP_B_transfac_CCCTCTTCCCCC'
track name=CREB/ATF description="CREB/ATF" color=153,102,102,
chr9	34402035	34402049	'Mm.ALL.txStart.600.100.fa_V$ATF_01_transfac_GTCACTCGTCACTC'
chr9	34402038	34402050	'Mm.ALL.txStart.600.100.fa_V$CREB_02_transfac_ACTCGTCACTCG'
chr9	34402036	34402048	'Mm.ALL.txStart.600.100.fa_V$CREB_Q2_transfac_TCACTCGTCACT'
chr9	34402036	34402050	'Mm.ALL.txStart.600.100.fa_V$CREB_Q2_01_transfac_TCACTCGTCACTCG'
chr9	34402036	34402048	'Mm.ALL.txStart.600.100.fa_V$CREB_Q4_transfac_TCACTCGTCACT'
chr9	34402037	34402047	'Mm.ALL.txStart.600.100.fa_V$E4F1_Q6_transfac_CACTCGTCAC'
