# Supplementary material for: Positional bias of general and tissue-specific regulatory motifs in mouse gene promoters
Source: BMC Genomics. 2007 Dec 13;8:459. doi: 10.1186/1471-2164-8-459 (PMC2249607; doi:10.1186/1471-2164-8-459)
Supplement: Additional file 10 — contains the data in Additional files 8 and 9 in BED format, for visualization using UCSC Genome Browser. [file 1471-2164-8-459-S10.zip › BED/sites_genes.bed.NM_027100]

browser position chr9:86913783-86914482
track name=AP2 description="AP2" color=102,102,102,
chr9	86914321	86914332	'Mm.Brain.txStart.600.100.fa_V$AP2_Q6_transfac_CGCCCGCGGAAC'
track name=GC-box/Sp1 description="GC-box/Sp1" color=0,0,255,
chr9	86914214	86914220	'Mm.ALL.txStart.600.100.fa_V$ETF_Q6_transfac_CCGCCCC'
chr9	86914235	86914241	'Mm.ALL.txStart.600.100.fa_V$ETF_Q6_transfac_CCGCCCC'
chr9	86914250	86914256	'Mm.ALL.txStart.600.100.fa_V$ETF_Q6_transfac_GCGGCGG'
chr9	86914273	86914279	'Mm.ALL.txStart.600.100.fa_V$ETF_Q6_transfac_CCGCCCT'
chr9	86914292	86914298	'Mm.ALL.txStart.600.100.fa_V$ETF_Q6_transfac_CCGCCCC'
chr9	86914397	86914403	'Mm.ALL.txStart.600.100.fa_V$ETF_Q6_transfac_AAGGCGG'
chr9	86914406	86914412	'Mm.ALL.txStart.600.100.fa_V$ETF_Q6_transfac_AAGGCGG'
chr9	86914209	86914222	'Mm.ALL.txStart.600.100.fa_V$GC_01_transfac_TGAACCCGCCCCTG'
chr9	86914230	86914243	'Mm.ALL.txStart.600.100.fa_V$GC_01_transfac_AAGCCCCGCCCCGA'
chr9	86914268	86914281	'Mm.ALL.txStart.600.100.fa_V$GC_01_transfac_TGGCCCCGCCCTAT'
chr9	86914287	86914300	'Mm.ALL.txStart.600.100.fa_V$GC_01_transfac_AAGCCCCGCCCCCC'
chr9	86914211	86914220	'Mm.ALL.txStart.600.100.fa_V$SP1_01_transfac_AACCCGCCCC'
chr9	86914232	86914241	'Mm.ALL.txStart.600.100.fa_V$SP1_01_transfac_GCCCCGCCCC'
chr9	86914250	86914259	'Mm.ALL.txStart.600.100.fa_V$SP1_01_transfac_GCGGCGGGTT'
chr9	86914270	86914279	'Mm.ALL.txStart.600.100.fa_V$SP1_01_transfac_GCCCCGCCCT'
chr9	86914289	86914298	'Mm.ALL.txStart.600.100.fa_V$SP1_01_transfac_GCCCCGCCCC'
chr9	86914406	86914415	'Mm.ALL.txStart.600.100.fa_V$SP1_01_transfac_AAGGCGGGCC'
chr9	86914212	86914221	'Mm.ALL.txStart.600.100.fa_V$SP1_Q2_01_transfac_ACCCGCCCCT'
chr9	86914233	86914242	'Mm.ALL.txStart.600.100.fa_V$SP1_Q2_01_transfac_CCCCGCCCCG'
chr9	86914271	86914280	'Mm.ALL.txStart.600.100.fa_V$SP1_Q2_01_transfac_CCCCGCCCTA'
chr9	86914290	86914299	'Mm.ALL.txStart.600.100.fa_V$SP1_Q2_01_transfac_CCCCGCCCCC'
chr9	86914210	86914222	'Mm.ALL.txStart.600.100.fa_V$SP1_Q4_01_transfac_GAACCCGCCCCTG'
chr9	86914231	86914243	'Mm.ALL.txStart.600.100.fa_V$SP1_Q4_01_transfac_AGCCCCGCCCCGA'
chr9	86914269	86914281	'Mm.ALL.txStart.600.100.fa_V$SP1_Q4_01_transfac_GGCCCCGCCCTAT'
chr9	86914288	86914300	'Mm.ALL.txStart.600.100.fa_V$SP1_Q4_01_transfac_AGCCCCGCCCCCC'
chr9	86914210	86914222	'Mm.ALL.txStart.600.100.fa_V$SP1_Q6_transfac_GAACCCGCCCCTG'
chr9	86914231	86914243	'Mm.ALL.txStart.600.100.fa_V$SP1_Q6_transfac_AGCCCCGCCCCGA'
chr9	86914269	86914281	'Mm.ALL.txStart.600.100.fa_V$SP1_Q6_transfac_GGCCCCGCCCTAT'
chr9	86914288	86914300	'Mm.ALL.txStart.600.100.fa_V$SP1_Q6_transfac_AGCCCCGCCCCCC'
chr9	86914211	86914220	'Mm.ALL.txStart.600.100.fa_V$SP1_Q6_01_transfac_AACCCGCCCC'
chr9	86914232	86914241	'Mm.ALL.txStart.600.100.fa_V$SP1_Q6_01_transfac_GCCCCGCCCC'
chr9	86914270	86914279	'Mm.ALL.txStart.600.100.fa_V$SP1_Q6_01_transfac_GCCCCGCCCT'
chr9	86914289	86914298	'Mm.ALL.txStart.600.100.fa_V$SP1_Q6_01_transfac_GCCCCGCCCC'
chr9	86914233	86914240	'Mm.ALL.txStart.600.100.fa_V$ZF5_01_transfac_CCCCGCCC'
chr9	86914271	86914278	'Mm.ALL.txStart.600.100.fa_V$ZF5_01_transfac_CCCCGCCC'
chr9	86914290	86914297	'Mm.ALL.txStart.600.100.fa_V$ZF5_01_transfac_CCCCGCCC'
chr9	86914307	86914314	'Mm.ALL.txStart.600.100.fa_V$ZF5_01_transfac_CCGCGCGC'
chr9	86914309	86914316	'Mm.ALL.txStart.600.100.fa_V$ZF5_01_transfac_GCGCGCTG'
chr9	86914318	86914325	'Mm.ALL.txStart.600.100.fa_V$ZF5_01_transfac_TCGCGCCC'
track name=GABP/ETS description="GABP/ETS" color=255,0,255,
chr9	86914322	86914335	'Mm.ALL.txStart.600.100.fa_V$ELK1_02_transfac_GCCCGCGGAACTGC'
track name=CAAT-box/NF-Y description="CAAT-box/NF-Y" color=255,204,102,
chr9	86914239	86914254	'Mm.ALL.txStart.600.100.fa_NF-Y_jaspar_core_CCCGACCAATCGCGGC'
chr9	86914239	86914250	'Mm.ALL.txStart.600.100.fa_V$CAAT_01_transfac_CCCGACCAATCG'
chr9	86914239	86914254	'Mm.ALL.txStart.600.100.fa_V$NFY_01_transfac_CCCGACCAATCGCGGC'
chr9	86914241	86914251	'Mm.ALL.txStart.600.100.fa_V$NFY_Q6_transfac_CGACCAATCGC'
chr9	86914238	86914250	'Mm.ALL.txStart.600.100.fa_V$NFY_Q6_01_transfac_CCCCGACCAATCG'
