# Supplementary material for: Positional bias of general and tissue-specific regulatory motifs in mouse gene promoters
Source: BMC Genomics. 2007 Dec 13;8:459. doi: 10.1186/1471-2164-8-459 (PMC2249607; doi:10.1186/1471-2164-8-459)
Supplement: Additional file 10 — contains the data in Additional files 8 and 9 in BED format, for visualization using UCSC Genome Browser. [file 1471-2164-8-459-S10.zip › BED/sites_genes.bed.NM_176841]

browser position chr11:29267966-29268665
track name=AP2 description="AP2" color=102,102,102,
chr11	29268530	29268541	'Mm.Brain.txStart.600.100.fa_V$AP2_Q6_transfac_GGCTGGCGGGGC'
track name=GC-box/Sp1 description="GC-box/Sp1" color=0,0,255,
chr11	29268410	29268416	'Mm.ALL.txStart.600.100.fa_V$ETF_Q6_transfac_CCGGCGG'
chr11	29268413	29268419	'Mm.ALL.txStart.600.100.fa_V$ETF_Q6_transfac_GCGGCGG'
chr11	29268468	29268474	'Mm.ALL.txStart.600.100.fa_V$ETF_Q6_transfac_AGGGCGG'
chr11	29268471	29268477	'Mm.ALL.txStart.600.100.fa_V$ETF_Q6_transfac_GCGGCGG'
chr11	29268466	29268479	'Mm.ALL.txStart.600.100.fa_V$GC_01_transfac_AGAGGGCGGCGGAG'
chr11	29268530	29268543	'Mm.ALL.txStart.600.100.fa_V$GC_01_transfac_GGCTGGCGGGGCTC'
chr11	29268399	29268408	'Mm.ALL.txStart.600.100.fa_V$SP1_01_transfac_CGCCCGCCAG'
chr11	29268413	29268422	'Mm.ALL.txStart.600.100.fa_V$SP1_01_transfac_GCGGCGGGTG'
chr11	29268532	29268541	'Mm.ALL.txStart.600.100.fa_V$SP1_01_transfac_CTGGCGGGGC'
chr11	29268467	29268476	'Mm.ALL.txStart.600.100.fa_V$SP1_Q2_01_transfac_GAGGGCGGCG'
chr11	29268466	29268478	'Mm.ALL.txStart.600.100.fa_V$SP1_Q4_01_transfac_AGAGGGCGGCGGA'
chr11	29268466	29268478	'Mm.ALL.txStart.600.100.fa_V$SP1_Q6_transfac_AGAGGGCGGCGGA'
chr11	29268530	29268542	'Mm.ALL.txStart.600.100.fa_V$SP1_Q6_transfac_GGCTGGCGGGGCT'
chr11	29268468	29268477	'Mm.ALL.txStart.600.100.fa_V$SP1_Q6_01_transfac_AGGGCGGCGG'
chr11	29268390	29268397	'Mm.ALL.txStart.600.100.fa_V$ZF5_01_transfac_TGGCGCGC'
track name=GABP/ETS description="GABP/ETS" color=255,0,255,
chr11	29268547	29268556	'Mm.ALL.txStart.600.100.fa_ELK1_jaspar_core_CAGCCGGACG'
track name=E2F description="E2F" color=102,0,204,
chr11	29268486	29268501	'Mm.ALL.txStart.600.100.fa_V$E2F1_Q3_01_transfac_GGAGCGCGGCAGCGGA'
