# Supplementary material for: Positional bias of general and tissue-specific regulatory motifs in mouse gene promoters
Source: BMC Genomics. 2007 Dec 13;8:459. doi: 10.1186/1471-2164-8-459 (PMC2249607; doi:10.1186/1471-2164-8-459)
Supplement: Additional file 10 — contains the data in Additional files 8 and 9 in BED format, for visualization using UCSC Genome Browser. [file 1471-2164-8-459-S10.zip › BED/sites_genes.bed.NM_144939]

browser position chr17:45213068-45213767
track name=AP2 description="AP2" color=102,102,102,
chr17	45213618	45213629	'Mm.Brain.txStart.600.100.fa_V$AP2_Q6_transfac_ACCCCGCGGGCG'
track name=GC-box/Sp1 description="GC-box/Sp1" color=0,0,255,
chr17	45213579	45213585	'Mm.ALL.txStart.600.100.fa_V$ETF_Q6_transfac_CCGCCCG'
chr17	45213631	45213637	'Mm.ALL.txStart.600.100.fa_V$ETF_Q6_transfac_GGGGCGG'
chr17	45213636	45213642	'Mm.ALL.txStart.600.100.fa_V$ETF_Q6_transfac_GGGGCGG'
chr17	45213662	45213669	'Mm.ALL.txStart.600.100.fa_V$ETF_Q6_transfac_CGGGCGG'
chr17	45213666	45213673	'Mm.ALL.txStart.600.100.fa_V$ETF_Q6_transfac_CGGGCGG'
chr17	45213670	45213676	'Mm.ALL.txStart.600.100.fa_V$ETF_Q6_transfac_GCGGCGG'
chr17	45213673	45213679	'Mm.ALL.txStart.600.100.fa_V$ETF_Q6_transfac_GCGGCGG'
chr17	45213574	45213587	'Mm.ALL.txStart.600.100.fa_V$GC_01_transfac_TCGGTCCGCCCGCA'
chr17	45213629	45213642	'Mm.ALL.txStart.600.100.fa_V$GC_01_transfac_GCGGGGCGGGGCGG'
chr17	45213634	45213647	'Mm.ALL.txStart.600.100.fa_V$GC_01_transfac_GCGGGGCGGGGCTG'
chr17	45213660	45213674	'Mm.ALL.txStart.600.100.fa_V$GC_01_transfac_TGCGGGCGGGCGGC'
chr17	45213664	45213678	'Mm.ALL.txStart.600.100.fa_V$GC_01_transfac_GGCGGGCGGCGGCG'
chr17	45213631	45213640	'Mm.ALL.txStart.600.100.fa_V$SP1_01_transfac_GGGGCGGGGC'
chr17	45213636	45213645	'Mm.ALL.txStart.600.100.fa_V$SP1_01_transfac_GGGGCGGGGC'
chr17	45213662	45213672	'Mm.ALL.txStart.600.100.fa_V$SP1_01_transfac_CGGGCGGGCG'
chr17	45213577	45213586	'Mm.ALL.txStart.600.100.fa_V$SP1_Q2_01_transfac_GTCCGCCCGC'
chr17	45213630	45213639	'Mm.ALL.txStart.600.100.fa_V$SP1_Q2_01_transfac_CGGGGCGGGG'
chr17	45213635	45213644	'Mm.ALL.txStart.600.100.fa_V$SP1_Q2_01_transfac_CGGGGCGGGG'
chr17	45213661	45213671	'Mm.ALL.txStart.600.100.fa_V$SP1_Q2_01_transfac_GCGGGCGGGC'
chr17	45213665	45213675	'Mm.ALL.txStart.600.100.fa_V$SP1_Q2_01_transfac_GCGGGCGGCG'
chr17	45213575	45213587	'Mm.ALL.txStart.600.100.fa_V$SP1_Q4_01_transfac_CGGTCCGCCCGCA'
chr17	45213629	45213641	'Mm.ALL.txStart.600.100.fa_V$SP1_Q4_01_transfac_GCGGGGCGGGGCG'
chr17	45213634	45213646	'Mm.ALL.txStart.600.100.fa_V$SP1_Q4_01_transfac_GCGGGGCGGGGCT'
chr17	45213660	45213673	'Mm.ALL.txStart.600.100.fa_V$SP1_Q4_01_transfac_TGCGGGCGGGCGG'
chr17	45213664	45213677	'Mm.ALL.txStart.600.100.fa_V$SP1_Q4_01_transfac_GGCGGGCGGCGGC'
chr17	45213575	45213587	'Mm.ALL.txStart.600.100.fa_V$SP1_Q6_transfac_CGGTCCGCCCGCA'
chr17	45213629	45213641	'Mm.ALL.txStart.600.100.fa_V$SP1_Q6_transfac_GCGGGGCGGGGCG'
chr17	45213634	45213646	'Mm.ALL.txStart.600.100.fa_V$SP1_Q6_transfac_GCGGGGCGGGGCT'
chr17	45213660	45213673	'Mm.ALL.txStart.600.100.fa_V$SP1_Q6_transfac_TGCGGGCGGGCGG'
chr17	45213664	45213677	'Mm.ALL.txStart.600.100.fa_V$SP1_Q6_transfac_GGCGGGCGGCGGC'
chr17	45213576	45213585	'Mm.ALL.txStart.600.100.fa_V$SP1_Q6_01_transfac_GGTCCGCCCG'
chr17	45213631	45213640	'Mm.ALL.txStart.600.100.fa_V$SP1_Q6_01_transfac_GGGGCGGGGC'
chr17	45213636	45213645	'Mm.ALL.txStart.600.100.fa_V$SP1_Q6_01_transfac_GGGGCGGGGC'
chr17	45213662	45213672	'Mm.ALL.txStart.600.100.fa_V$SP1_Q6_01_transfac_CGGGCGGGCG'
chr17	45213666	45213676	'Mm.ALL.txStart.600.100.fa_V$SP1_Q6_01_transfac_CGGGCGGCGG'
chr17	45213625	45213632	'Mm.ALL.txStart.600.100.fa_V$ZF5_01_transfac_GGGCGCGG'
chr17	45213627	45213634	'Mm.ALL.txStart.600.100.fa_V$ZF5_01_transfac_GCGCGGGG'
chr17	45213632	45213639	'Mm.ALL.txStart.600.100.fa_V$ZF5_01_transfac_GGGCGGGG'
chr17	45213637	45213644	'Mm.ALL.txStart.600.100.fa_V$ZF5_01_transfac_GGGCGGGG'
track name=E2F description="E2F" color=102,0,204,
chr17	45213624	45213639	'Mm.ALL.txStart.600.100.fa_V$E2F1_Q3_01_transfac_CGGGCGCGGGGCGGGG'
