# Supplementary material for: Positional bias of general and tissue-specific regulatory motifs in mouse gene promoters
Source: BMC Genomics. 2007 Dec 13;8:459. doi: 10.1186/1471-2164-8-459 (PMC2249607; doi:10.1186/1471-2164-8-459)
Supplement: Additional file 10 — contains the data in Additional files 8 and 9 in BED format, for visualization using UCSC Genome Browser. [file 1471-2164-8-459-S10.zip › BED/sites_genes.bed.NM_178740]

browser position chrX:58945494-58946193
track name=AP2 description="AP2" color=102,102,102,
chrX	58945651	58945662	'Mm.Brain.txStart.600.100.fa_V$AP2_Q6_transfac_CGCCAGGGGGCG'
track name=GC-box/Sp1 description="GC-box/Sp1" color=0,0,255,
chrX	58945650	58945656	'Mm.ALL.txStart.600.100.fa_V$ETF_Q6_transfac_GGGGCGG'
chrX	58945644	58945650	'Mm.ALL.txStart.600.100.fa_V$ETF_Q6_transfac_GGGGCGG'
chrX	58945638	58945644	'Mm.ALL.txStart.600.100.fa_V$ETF_Q6_transfac_GGGGCGG'
chrX	58945645	58945658	'Mm.ALL.txStart.600.100.fa_V$GC_01_transfac_AGGGGGCGGGGGCG'
chrX	58945639	58945652	'Mm.ALL.txStart.600.100.fa_V$GC_01_transfac_CGGGGGCGGGGGCG'
chrX	58945633	58945646	'Mm.ALL.txStart.600.100.fa_V$GC_01_transfac_CGGGGGCGGGGATT'
chrX	58945647	58945656	'Mm.ALL.txStart.600.100.fa_V$SP1_01_transfac_GGGGCGGGGG'
chrX	58945641	58945650	'Mm.ALL.txStart.600.100.fa_V$SP1_01_transfac_GGGGCGGGGG'
chrX	58945635	58945644	'Mm.ALL.txStart.600.100.fa_V$SP1_01_transfac_GGGGCGGGGA'
chrX	58945648	58945657	'Mm.ALL.txStart.600.100.fa_V$SP1_Q2_01_transfac_GGGGGCGGGG'
chrX	58945642	58945651	'Mm.ALL.txStart.600.100.fa_V$SP1_Q2_01_transfac_GGGGGCGGGG'
chrX	58945636	58945645	'Mm.ALL.txStart.600.100.fa_V$SP1_Q2_01_transfac_GGGGGCGGGG'
chrX	58945646	58945658	'Mm.ALL.txStart.600.100.fa_V$SP1_Q4_01_transfac_AGGGGGCGGGGGC'
chrX	58945640	58945652	'Mm.ALL.txStart.600.100.fa_V$SP1_Q4_01_transfac_CGGGGGCGGGGGC'
chrX	58945634	58945646	'Mm.ALL.txStart.600.100.fa_V$SP1_Q4_01_transfac_CGGGGGCGGGGAT'
chrX	58945646	58945658	'Mm.ALL.txStart.600.100.fa_V$SP1_Q6_transfac_AGGGGGCGGGGGC'
chrX	58945640	58945652	'Mm.ALL.txStart.600.100.fa_V$SP1_Q6_transfac_CGGGGGCGGGGGC'
chrX	58945634	58945646	'Mm.ALL.txStart.600.100.fa_V$SP1_Q6_transfac_CGGGGGCGGGGAT'
chrX	58945647	58945656	'Mm.ALL.txStart.600.100.fa_V$SP1_Q6_01_transfac_GGGGCGGGGG'
chrX	58945641	58945650	'Mm.ALL.txStart.600.100.fa_V$SP1_Q6_01_transfac_GGGGCGGGGG'
chrX	58945635	58945644	'Mm.ALL.txStart.600.100.fa_V$SP1_Q6_01_transfac_GGGGCGGGGA'
chrX	58945648	58945655	'Mm.ALL.txStart.600.100.fa_V$ZF5_01_transfac_GGGCGGGG'
chrX	58945642	58945649	'Mm.ALL.txStart.600.100.fa_V$ZF5_01_transfac_GGGCGGGG'
chrX	58945636	58945643	'Mm.ALL.txStart.600.100.fa_V$ZF5_01_transfac_GGGCGGGG'
chrX	58945579	58945586	'Mm.ALL.txStart.600.100.fa_V$ZF5_01_transfac_GCGCGCGC'
chrX	58945577	58945584	'Mm.ALL.txStart.600.100.fa_V$ZF5_01_transfac_GCGCGCGG'
track name=E2F description="E2F" color=102,0,204,
chrX	58945618	58945633	'Mm.ALL.txStart.600.100.fa_V$E2F1_Q3_01_transfac_TCGGCGCGTGTATGTA'
chrX	58945555	58945570	'Mm.ALL.txStart.600.100.fa_V$E2F1_Q3_01_transfac_GCCGGGTGCGCGCGCG'
chrX	58945549	58945564	'Mm.ALL.txStart.600.100.fa_V$E2F1_Q3_01_transfac_TGCGCGCGCGCGCCGC'
