# Supplementary material for: Positional bias of general and tissue-specific regulatory motifs in mouse gene promoters
Source: BMC Genomics. 2007 Dec 13;8:459. doi: 10.1186/1471-2164-8-459 (PMC2249607; doi:10.1186/1471-2164-8-459)
Supplement: Additional file 10 — contains the data in Additional files 8 and 9 in BED format, for visualization using UCSC Genome Browser. [file 1471-2164-8-459-S10.zip › BED/sites_genes.bed.NM_176971]

browser position chrX:130413381-130414080
track name=AP2 description="AP2" color=102,102,102,
chrX	130413541	130413552	'Mm.Brain.txStart.600.100.fa_V$AP2_Q6_transfac_CCCTGGCGGGCG'
chrX	130413535	130413546	'Mm.Brain.txStart.600.100.fa_V$AP2_Q6_transfac_CGGGCGCGGGCT'
chrX	130413502	130413513	'Mm.Brain.txStart.600.100.fa_V$AP2_Q6_transfac_CAGCAGCGGGAG'
track name=GC-box/Sp1 description="GC-box/Sp1" color=0,0,255,
chrX	130413615	130413621	'Mm.ALL.txStart.600.100.fa_V$ETF_Q6_transfac_GAGGCGG'
chrX	130413571	130413577	'Mm.ALL.txStart.600.100.fa_V$ETF_Q6_transfac_GAGGCGG'
chrX	130413556	130413562	'Mm.ALL.txStart.600.100.fa_V$ETF_Q6_transfac_CCGCCCC'
chrX	130413517	130413523	'Mm.ALL.txStart.600.100.fa_V$ETF_Q6_transfac_GCGGCGG'
chrX	130413566	130413579	'Mm.ALL.txStart.600.100.fa_V$GC_01_transfac_AGGAGGCGGCGCGG'
chrX	130413554	130413567	'Mm.ALL.txStart.600.100.fa_V$GC_01_transfac_GGGCCCCGCCCCCT'
chrX	130413568	130413577	'Mm.ALL.txStart.600.100.fa_V$SP1_01_transfac_GAGGCGGCGC'
chrX	130413556	130413565	'Mm.ALL.txStart.600.100.fa_V$SP1_01_transfac_GCCCCGCCCC'
chrX	130413541	130413550	'Mm.ALL.txStart.600.100.fa_V$SP1_01_transfac_CTGGCGGGCG'
chrX	130413555	130413564	'Mm.ALL.txStart.600.100.fa_V$SP1_Q2_01_transfac_CCCCGCCCCC'
chrX	130413554	130413566	'Mm.ALL.txStart.600.100.fa_V$SP1_Q4_01_transfac_GGCCCCGCCCCCT'
chrX	130413567	130413579	'Mm.ALL.txStart.600.100.fa_V$SP1_Q6_transfac_AGGAGGCGGCGCG'
chrX	130413554	130413566	'Mm.ALL.txStart.600.100.fa_V$SP1_Q6_transfac_GGCCCCGCCCCCT'
chrX	130413556	130413565	'Mm.ALL.txStart.600.100.fa_V$SP1_Q6_01_transfac_GCCCCGCCCC'
chrX	130413557	130413564	'Mm.ALL.txStart.600.100.fa_V$ZF5_01_transfac_CCCCGCCC'
chrX	130413538	130413545	'Mm.ALL.txStart.600.100.fa_V$ZF5_01_transfac_GGGCGCGG'
track name=E2F description="E2F" color=102,0,204,
chrX	130413531	130413546	'Mm.ALL.txStart.600.100.fa_V$E2F1_Q3_01_transfac_CGGGCGCGGGCTCGAG'
