# Supplementary material for: Positional bias of general and tissue-specific regulatory motifs in mouse gene promoters
Source: BMC Genomics. 2007 Dec 13;8:459. doi: 10.1186/1471-2164-8-459 (PMC2249607; doi:10.1186/1471-2164-8-459)
Supplement: Additional file 10 — contains the data in Additional files 8 and 9 in BED format, for visualization using UCSC Genome Browser. [file 1471-2164-8-459-S10.zip › BED/sites_genes.bed.NM_178110]

browser position chr4:127910654-127911353
track name=AP2 description="AP2" color=102,102,102,
chr4	127911206	127911217	'Mm.Brain.txStart.600.100.fa_V$AP2_Q6_transfac_GGCCCCCGGGTA'
track name=YY1/NF-E1 description="YY1/NF-E1" color=102,255,0,
chr4	127911281	127911289	'Mm.ALL.txStart.600.100.fa_V$YY1_Q6_transfac_CGCCATGGC'
chr4	127911282	127911290	'Mm.ALL.txStart.600.100.fa_V$YY1_Q6_transfac_GCCATGGCG'
track name=GC-box/Sp1 description="GC-box/Sp1" color=0,0,255,
chr4	127911218	127911224	'Mm.ALL.txStart.600.100.fa_V$ETF_Q6_transfac_CCGCCCC'
chr4	127911242	127911248	'Mm.ALL.txStart.600.100.fa_V$ETF_Q6_transfac_CCGCCGG'
chr4	127911271	127911277	'Mm.ALL.txStart.600.100.fa_V$ETF_Q6_transfac_CCGCCCC'
chr4	127911213	127911226	'Mm.ALL.txStart.600.100.fa_V$GC_01_transfac_GGGTACCGCCCCCA'
chr4	127911266	127911279	'Mm.ALL.txStart.600.100.fa_V$GC_01_transfac_TCGCGCCGCCCCTG'
chr4	127911215	127911224	'Mm.ALL.txStart.600.100.fa_V$SP1_01_transfac_GTACCGCCCC'
chr4	127911268	127911277	'Mm.ALL.txStart.600.100.fa_V$SP1_01_transfac_GCGCCGCCCC'
chr4	127911216	127911225	'Mm.ALL.txStart.600.100.fa_V$SP1_Q2_01_transfac_TACCGCCCCC'
chr4	127911269	127911278	'Mm.ALL.txStart.600.100.fa_V$SP1_Q2_01_transfac_CGCCGCCCCT'
chr4	127911214	127911226	'Mm.ALL.txStart.600.100.fa_V$SP1_Q4_01_transfac_GGTACCGCCCCCA'
chr4	127911267	127911279	'Mm.ALL.txStart.600.100.fa_V$SP1_Q4_01_transfac_CGCGCCGCCCCTG'
chr4	127911214	127911226	'Mm.ALL.txStart.600.100.fa_V$SP1_Q6_transfac_GGTACCGCCCCCA'
chr4	127911267	127911279	'Mm.ALL.txStart.600.100.fa_V$SP1_Q6_transfac_CGCGCCGCCCCTG'
chr4	127911215	127911224	'Mm.ALL.txStart.600.100.fa_V$SP1_Q6_01_transfac_GTACCGCCCC'
chr4	127911268	127911277	'Mm.ALL.txStart.600.100.fa_V$SP1_Q6_01_transfac_GCGCCGCCCC'
chr4	127911133	127911140	'Mm.ALL.txStart.600.100.fa_V$ZF5_01_transfac_CCTCGCGC'
chr4	127911163	127911170	'Mm.ALL.txStart.600.100.fa_V$ZF5_01_transfac_CCCCGCGC'
track name=E2F description="E2F" color=102,0,204,
chr4	127911221	127911236	'Mm.ALL.txStart.600.100.fa_V$E2F1_Q3_01_transfac_CCCCCAATCGCGCCGC'
chr4	127911259	127911274	'Mm.ALL.txStart.600.100.fa_V$E2F1_Q3_01_transfac_CTCCGCTTCGCGCCGC'
track name=CAAT-box/NF-Y description="CAAT-box/NF-Y" color=255,204,102,
chr4	127911219	127911230	'Mm.ALL.txStart.600.100.fa_V$CAAT_01_transfac_CGCCCCCAATCG'
chr4	127911219	127911234	'Mm.ALL.txStart.600.100.fa_V$NFY_01_transfac_CGCCCCCAATCGCGCC'
chr4	127911221	127911231	'Mm.ALL.txStart.600.100.fa_V$NFY_Q6_transfac_CCCCCAATCGC'
chr4	127911218	127911230	'Mm.ALL.txStart.600.100.fa_V$NFY_Q6_01_transfac_CCGCCCCCAATCG'
