# Supplementary material for: Positional bias of general and tissue-specific regulatory motifs in mouse gene promoters
Source: BMC Genomics. 2007 Dec 13;8:459. doi: 10.1186/1471-2164-8-459 (PMC2249607; doi:10.1186/1471-2164-8-459)
Supplement: Additional file 10 — contains the data in Additional files 8 and 9 in BED format, for visualization using UCSC Genome Browser. [file 1471-2164-8-459-S10.zip › BED/sites_genes.bed.NM_177292]

browser position chr5:112566805-112567504
track name=AP2 description="AP2" color=102,102,102,
chr5	112567361	112567372	'Mm.Brain.txStart.600.100.fa_V$AP2_Q6_transfac_GGGCTGCGGGGA'
chr5	112567372	112567383	'Mm.Brain.txStart.600.100.fa_V$AP2_Q6_transfac_AGGCGGCGGGCG'
track name=GC-box/Sp1 description="GC-box/Sp1" color=0,0,255,
chr5	112567305	112567311	'Mm.ALL.txStart.600.100.fa_V$ETF_Q6_transfac_GCGGCGG'
chr5	112567314	112567320	'Mm.ALL.txStart.600.100.fa_V$ETF_Q6_transfac_GCGGCGG'
chr5	112567347	112567353	'Mm.ALL.txStart.600.100.fa_V$ETF_Q6_transfac_CGGGCGG'
chr5	112567371	112567377	'Mm.ALL.txStart.600.100.fa_V$ETF_Q6_transfac_GAGGCGG'
chr5	112567374	112567380	'Mm.ALL.txStart.600.100.fa_V$ETF_Q6_transfac_GCGGCGG'
chr5	112567305	112567314	'Mm.ALL.txStart.600.100.fa_V$SP1_01_transfac_GCGGCGGGCG'
chr5	112567314	112567323	'Mm.ALL.txStart.600.100.fa_V$SP1_01_transfac_GCGGCGGGAG'
chr5	112567374	112567383	'Mm.ALL.txStart.600.100.fa_V$SP1_01_transfac_GCGGCGGGCG'
chr5	112567346	112567355	'Mm.ALL.txStart.600.100.fa_V$SP1_Q2_01_transfac_GCGGGCGGTC'
chr5	112567345	112567357	'Mm.ALL.txStart.600.100.fa_V$SP1_Q4_01_transfac_CGCGGGCGGTCGG'
chr5	112567345	112567357	'Mm.ALL.txStart.600.100.fa_V$SP1_Q6_transfac_CGCGGGCGGTCGG'
chr5	112567369	112567381	'Mm.ALL.txStart.600.100.fa_V$SP1_Q6_transfac_GGGAGGCGGCGGG'
chr5	112567347	112567356	'Mm.ALL.txStart.600.100.fa_V$SP1_Q6_01_transfac_CGGGCGGTCG'
chr5	112567310	112567317	'Mm.ALL.txStart.600.100.fa_V$ZF5_01_transfac_GGGCGCGG'
chr5	112567379	112567386	'Mm.ALL.txStart.600.100.fa_V$ZF5_01_transfac_GGGCGCGG'
