# Supplementary material for: Positional bias of general and tissue-specific regulatory motifs in mouse gene promoters
Source: BMC Genomics. 2007 Dec 13;8:459. doi: 10.1186/1471-2164-8-459 (PMC2249607; doi:10.1186/1471-2164-8-459)
Supplement: Additional file 10 — contains the data in Additional files 8 and 9 in BED format, for visualization using UCSC Genome Browser. [file 1471-2164-8-459-S10.zip › BED/sites_genes.bed.NM_177763]

browser position chr6:113758364-113759063
track name=AP2 description="AP2" color=102,102,102,
chr6	113758488	113758499	'Mm.Brain.txStart.600.100.fa_V$AP2_Q6_transfac_CGCCCGCGCGGG'
track name=MEIS1BHOXA description="MEIS1BHOXA" color=51,102,0,
chr6	113758873	113758886	'Mm.Liver.txStart.600.100.fa_V$MEIS1BHOXA9_01_transfac_TGACAGTTTCCTAG'
track name=GC-box/Sp1 description="GC-box/Sp1" color=0,0,255,
chr6	113758524	113758530	'Mm.ALL.txStart.600.100.fa_V$ETF_Q6_transfac_CCGCCCC'
chr6	113758522	113758535	'Mm.ALL.txStart.600.100.fa_V$GC_01_transfac_CTCCCCCGCCCCCC'
chr6	113758524	113758533	'Mm.ALL.txStart.600.100.fa_V$SP1_01_transfac_CCCCCGCCCC'
chr6	113758523	113758532	'Mm.ALL.txStart.600.100.fa_V$SP1_Q2_01_transfac_CCCCGCCCCC'
chr6	113758522	113758534	'Mm.ALL.txStart.600.100.fa_V$SP1_Q4_01_transfac_TCCCCCGCCCCCC'
chr6	113758522	113758534	'Mm.ALL.txStart.600.100.fa_V$SP1_Q6_transfac_TCCCCCGCCCCCC'
chr6	113758524	113758533	'Mm.ALL.txStart.600.100.fa_V$SP1_Q6_01_transfac_CCCCCGCCCC'
chr6	113758525	113758532	'Mm.ALL.txStart.600.100.fa_V$ZF5_01_transfac_CCCCGCCC'
chr6	113758479	113758486	'Mm.ALL.txStart.600.100.fa_V$ZF5_01_transfac_ACGCGCCC'
chr6	113758444	113758451	'Mm.ALL.txStart.600.100.fa_V$ZF5_01_transfac_GCGCGCGC'
track name=E2F description="E2F" color=102,0,204,
chr6	113758482	113758497	'Mm.ALL.txStart.600.100.fa_V$E2F1_Q3_01_transfac_CCCGCGCGGGAACGCG'
chr6	113758467	113758482	'Mm.ALL.txStart.600.100.fa_V$E2F1_Q3_01_transfac_GCCCCGGCCGCGCCGC'
chr6	113758461	113758477	'Mm.ALL.txStart.600.100.fa_V$E2F1_Q3_01_transfac_GGCCGCGCCGCGCCAG'
chr6	113758427	113758442	'Mm.ALL.txStart.600.100.fa_V$E2F1_Q3_01_transfac_TCGGCGCGGGAGCGCG'
