# Supplementary material for: Positional bias of general and tissue-specific regulatory motifs in mouse gene promoters
Source: BMC Genomics. 2007 Dec 13;8:459. doi: 10.1186/1471-2164-8-459 (PMC2249607; doi:10.1186/1471-2164-8-459)
Supplement: Additional file 10 — contains the data in Additional files 8 and 9 in BED format, for visualization using UCSC Genome Browser. [file 1471-2164-8-459-S10.zip › BED/sites_genes.bed.NM_172890]

browser position chr6:114700959-114701658
track name=AP2 description="AP2" color=102,102,102,
chr6	114701503	114701514	'Mm.Brain.txStart.600.100.fa_V$AP2_Q6_transfac_CTCCCCCGCCCG'
chr6	114701505	114701516	'Mm.Brain.txStart.600.100.fa_V$AP2_Q6_transfac_CCCCCGCCCGCC'
track name=YY1/NF-E1 description="YY1/NF-E1" color=102,255,0,
chr6	114701593	114701601	'Mm.ALL.txStart.600.100.fa_V$YY1_Q6_transfac_GCCATGACT'
track name=GC-box/Sp1 description="GC-box/Sp1" color=0,0,255,
chr6	114701475	114701481	'Mm.ALL.txStart.600.100.fa_V$ETF_Q6_transfac_CGGGCGG'
chr6	114701508	114701514	'Mm.ALL.txStart.600.100.fa_V$ETF_Q6_transfac_CCGCCCG'
chr6	114701512	114701518	'Mm.ALL.txStart.600.100.fa_V$ETF_Q6_transfac_CCGCCGC'
chr6	114701546	114701552	'Mm.ALL.txStart.600.100.fa_V$ETF_Q6_transfac_GGGGCGG'
chr6	114701549	114701555	'Mm.ALL.txStart.600.100.fa_V$ETF_Q6_transfac_GCGGCGG'
chr6	114701579	114701585	'Mm.ALL.txStart.600.100.fa_V$ETF_Q6_transfac_GAGGCGG'
chr6	114701587	114701593	'Mm.ALL.txStart.600.100.fa_V$ETF_Q6_transfac_AGGGCGG'
chr6	114701473	114701486	'Mm.ALL.txStart.600.100.fa_V$GC_01_transfac_CCCGGGCGGCTCCC'
chr6	114701503	114701516	'Mm.ALL.txStart.600.100.fa_V$GC_01_transfac_CTCCCCCGCCCGCC'
chr6	114701544	114701557	'Mm.ALL.txStart.600.100.fa_V$GC_01_transfac_CCGGGGCGGCGGCG'
chr6	114701505	114701514	'Mm.ALL.txStart.600.100.fa_V$SP1_01_transfac_CCCCCGCCCG'
chr6	114701509	114701518	'Mm.ALL.txStart.600.100.fa_V$SP1_01_transfac_CGCCCGCCGC'
chr6	114701546	114701555	'Mm.ALL.txStart.600.100.fa_V$SP1_01_transfac_GGGGCGGCGG'
chr6	114701549	114701558	'Mm.ALL.txStart.600.100.fa_V$SP1_01_transfac_GCGGCGGCGC'
chr6	114701474	114701483	'Mm.ALL.txStart.600.100.fa_V$SP1_Q2_01_transfac_CCGGGCGGCT'
chr6	114701506	114701515	'Mm.ALL.txStart.600.100.fa_V$SP1_Q2_01_transfac_CCCCGCCCGC'
chr6	114701545	114701554	'Mm.ALL.txStart.600.100.fa_V$SP1_Q2_01_transfac_CGGGGCGGCG'
chr6	114701586	114701595	'Mm.ALL.txStart.600.100.fa_V$SP1_Q2_01_transfac_CAGGGCGGCC'
chr6	114701473	114701485	'Mm.ALL.txStart.600.100.fa_V$SP1_Q4_01_transfac_CCCGGGCGGCTCC'
chr6	114701504	114701516	'Mm.ALL.txStart.600.100.fa_V$SP1_Q4_01_transfac_TCCCCCGCCCGCC'
chr6	114701544	114701556	'Mm.ALL.txStart.600.100.fa_V$SP1_Q4_01_transfac_CCGGGGCGGCGGC'
chr6	114701585	114701597	'Mm.ALL.txStart.600.100.fa_V$SP1_Q4_01_transfac_GCAGGGCGGCCAT'
chr6	114701473	114701485	'Mm.ALL.txStart.600.100.fa_V$SP1_Q6_transfac_CCCGGGCGGCTCC'
chr6	114701504	114701516	'Mm.ALL.txStart.600.100.fa_V$SP1_Q6_transfac_TCCCCCGCCCGCC'
chr6	114701544	114701556	'Mm.ALL.txStart.600.100.fa_V$SP1_Q6_transfac_CCGGGGCGGCGGC'
chr6	114701585	114701597	'Mm.ALL.txStart.600.100.fa_V$SP1_Q6_transfac_GCAGGGCGGCCAT'
chr6	114701475	114701484	'Mm.ALL.txStart.600.100.fa_V$SP1_Q6_01_transfac_CGGGCGGCTC'
chr6	114701505	114701514	'Mm.ALL.txStart.600.100.fa_V$SP1_Q6_01_transfac_CCCCCGCCCG'
chr6	114701546	114701555	'Mm.ALL.txStart.600.100.fa_V$SP1_Q6_01_transfac_GGGGCGGCGG'
chr6	114701587	114701596	'Mm.ALL.txStart.600.100.fa_V$SP1_Q6_01_transfac_AGGGCGGCCA'
chr6	114701397	114701404	'Mm.ALL.txStart.600.100.fa_V$ZF5_01_transfac_CAGCGCCC'
chr6	114701506	114701513	'Mm.ALL.txStart.600.100.fa_V$ZF5_01_transfac_CCCCGCCC'
