# Supplementary material for: Positional bias of general and tissue-specific regulatory motifs in mouse gene promoters
Source: BMC Genomics. 2007 Dec 13;8:459. doi: 10.1186/1471-2164-8-459 (PMC2249607; doi:10.1186/1471-2164-8-459)
Supplement: Additional file 10 — contains the data in Additional files 8 and 9 in BED format, for visualization using UCSC Genome Browser. [file 1471-2164-8-459-S10.zip › BED/sites_genes.bed.NM_173777]

browser position chr9:20598820-20599519
track name=AP2 description="AP2" color=102,102,102,
chr9	20598969	20598980	'Mm.Brain.txStart.600.100.fa_V$AP2_Q6_transfac_CACCCCCAGACC'
track name=GABP/ETS description="GABP/ETS" color=255,0,255,
chr9	20598952	20598963	'Mm.ALL.txStart.600.100.fa_V$GABP_B_transfac_AGCCCTTCCTCA'
