# Supplementary material for: Positional bias of general and tissue-specific regulatory motifs in mouse gene promoters
Source: BMC Genomics. 2007 Dec 13;8:459. doi: 10.1186/1471-2164-8-459 (PMC2249607; doi:10.1186/1471-2164-8-459)
Supplement: Additional file 10 — contains the data in Additional files 8 and 9 in BED format, for visualization using UCSC Genome Browser. [file 1471-2164-8-459-S10.zip › BED/sites_genes.bed.NM_153413]

browser position chr9:107297542-107298241
track name=AP2 description="AP2" color=102,102,102,
chr9	107297679	107297690	'Mm.Brain.txStart.600.100.fa_V$AP2_Q6_transfac_AGCCCCCGCGCG'
chr9	107297677	107297688	'Mm.Brain.txStart.600.100.fa_V$AP2_Q6_transfac_CCCCCGCGCGCC'
track name=GC-box/Sp1 description="GC-box/Sp1" color=0,0,255,
chr9	107297714	107297720	'Mm.ALL.txStart.600.100.fa_V$ETF_Q6_transfac_CGGGCGG'
chr9	107297710	107297716	'Mm.ALL.txStart.600.100.fa_V$ETF_Q6_transfac_CGGGCGG'
chr9	107297616	107297622	'Mm.ALL.txStart.600.100.fa_V$ETF_Q6_transfac_GCGGCGG'
chr9	107297811	107297824	'Mm.ALL.txStart.600.100.fa_V$GC_01_transfac_GGGGGGCGGAGGGA'
chr9	107297709	107297722	'Mm.ALL.txStart.600.100.fa_V$GC_01_transfac_CTCGGGCGGGCGGC'
chr9	107297705	107297718	'Mm.ALL.txStart.600.100.fa_V$GC_01_transfac_GGCGGGCGGCGCGA'
chr9	107297813	107297822	'Mm.ALL.txStart.600.100.fa_V$SP1_01_transfac_GGGGCGGAGG'
chr9	107297711	107297720	'Mm.ALL.txStart.600.100.fa_V$SP1_01_transfac_CGGGCGGGCG'
chr9	107297707	107297716	'Mm.ALL.txStart.600.100.fa_V$SP1_01_transfac_CGGGCGGCGC'
chr9	107297613	107297622	'Mm.ALL.txStart.600.100.fa_V$SP1_01_transfac_GCGGCGGCGC'
chr9	107297814	107297823	'Mm.ALL.txStart.600.100.fa_V$SP1_Q2_01_transfac_GGGGGCGGAG'
chr9	107297712	107297721	'Mm.ALL.txStart.600.100.fa_V$SP1_Q2_01_transfac_TCGGGCGGGC'
chr9	107297708	107297717	'Mm.ALL.txStart.600.100.fa_V$SP1_Q2_01_transfac_GCGGGCGGCG'
chr9	107297812	107297824	'Mm.ALL.txStart.600.100.fa_V$SP1_Q4_01_transfac_GGGGGGCGGAGGG'
chr9	107297710	107297722	'Mm.ALL.txStart.600.100.fa_V$SP1_Q4_01_transfac_CTCGGGCGGGCGG'
chr9	107297706	107297718	'Mm.ALL.txStart.600.100.fa_V$SP1_Q4_01_transfac_GGCGGGCGGCGCG'
chr9	107297812	107297824	'Mm.ALL.txStart.600.100.fa_V$SP1_Q6_transfac_GGGGGGCGGAGGG'
chr9	107297710	107297722	'Mm.ALL.txStart.600.100.fa_V$SP1_Q6_transfac_CTCGGGCGGGCGG'
chr9	107297706	107297718	'Mm.ALL.txStart.600.100.fa_V$SP1_Q6_transfac_GGCGGGCGGCGCG'
chr9	107297813	107297822	'Mm.ALL.txStart.600.100.fa_V$SP1_Q6_01_transfac_GGGGCGGAGG'
chr9	107297711	107297720	'Mm.ALL.txStart.600.100.fa_V$SP1_Q6_01_transfac_CGGGCGGGCG'
chr9	107297707	107297716	'Mm.ALL.txStart.600.100.fa_V$SP1_Q6_01_transfac_CGGGCGGCGC'
chr9	107297726	107297733	'Mm.ALL.txStart.600.100.fa_V$ZF5_01_transfac_TCGCGCGC'
chr9	107297724	107297731	'Mm.ALL.txStart.600.100.fa_V$ZF5_01_transfac_GCGCGCGG'
chr9	107297680	107297687	'Mm.ALL.txStart.600.100.fa_V$ZF5_01_transfac_CCCCGCGC'
chr9	107297678	107297685	'Mm.ALL.txStart.600.100.fa_V$ZF5_01_transfac_CCGCGCGC'
chr9	107297676	107297683	'Mm.ALL.txStart.600.100.fa_V$ZF5_01_transfac_GCGCGCCA'
track name=E2F description="E2F" color=102,0,204,
chr9	107297698	107297713	'Mm.ALL.txStart.600.100.fa_V$E2F1_Q3_01_transfac_GCGGCGCGAGCCCGGG'
chr9	107297671	107297686	'Mm.ALL.txStart.600.100.fa_V$E2F1_Q3_01_transfac_CCCGCGCGCCAGGGAG'
track name=CAAT-box/NF-Y description="CAAT-box/NF-Y" color=255,204,102,
chr9	107297781	107297792	'Mm.ALL.txStart.600.100.fa_V$CAAT_01_transfac_GCTATCCAATCC'
chr9	107297777	107297792	'Mm.ALL.txStart.600.100.fa_V$NFY_01_transfac_GCTATCCAATCCCTTC'
chr9	107297780	107297790	'Mm.ALL.txStart.600.100.fa_V$NFY_Q6_transfac_TATCCAATCCC'
chr9	107297781	107297793	'Mm.ALL.txStart.600.100.fa_V$NFY_Q6_01_transfac_GGCTATCCAATCC'
