# Supplementary material for: Positional bias of general and tissue-specific regulatory motifs in mouse gene promoters
Source: BMC Genomics. 2007 Dec 13;8:459. doi: 10.1186/1471-2164-8-459 (PMC2249607; doi:10.1186/1471-2164-8-459)
Supplement: Additional file 10 — contains the data in Additional files 8 and 9 in BED format, for visualization using UCSC Genome Browser. [file 1471-2164-8-459-S10.zip › BED/sites_genes.bed.NM_178677]

browser position chr9:121718989-121719688
track name=AP2 description="AP2" color=102,102,102,
chr9	121719120	121719131	'Mm.Brain.txStart.600.100.fa_V$AP2_Q6_transfac_GGGCCGCGGGTA'
track name=GC-box/Sp1 description="GC-box/Sp1" color=0,0,255,
chr9	121719104	121719110	'Mm.ALL.txStart.600.100.fa_V$ETF_Q6_transfac_CCGCCGG'
chr9	121719097	121719103	'Mm.ALL.txStart.600.100.fa_V$ETF_Q6_transfac_CCGCCGG'
chr9	121719072	121719078	'Mm.ALL.txStart.600.100.fa_V$ETF_Q6_transfac_GAGGCGG'
chr9	121719067	121719080	'Mm.ALL.txStart.600.100.fa_V$GC_01_transfac_CCGAGGCGGAGGTC'
chr9	121719104	121719113	'Mm.ALL.txStart.600.100.fa_V$SP1_01_transfac_ACCCCGCCGG'
chr9	121719069	121719078	'Mm.ALL.txStart.600.100.fa_V$SP1_01_transfac_GAGGCGGAGG'
chr9	121719102	121719114	'Mm.ALL.txStart.600.100.fa_V$SP1_Q6_transfac_CACCCCGCCGGCC'
chr9	121719068	121719080	'Mm.ALL.txStart.600.100.fa_V$SP1_Q6_transfac_CCGAGGCGGAGGT'
track name=CAAT-box/NF-Y description="CAAT-box/NF-Y" color=255,204,102,
chr9	121719205	121719216	'Mm.ALL.txStart.600.100.fa_V$CAAT_01_transfac_CGATTGGTCTGT'
chr9	121719205	121719220	'Mm.ALL.txStart.600.100.fa_V$NFY_01_transfac_CCCACGATTGGTCTGT'
chr9	121719207	121719217	'Mm.ALL.txStart.600.100.fa_V$NFY_Q6_transfac_ACGATTGGTCT'
chr9	121719204	121719216	'Mm.ALL.txStart.600.100.fa_V$NFY_Q6_01_transfac_CGATTGGTCTGTT'
