# Supplementary material for: Positional bias of general and tissue-specific regulatory motifs in mouse gene promoters
Source: BMC Genomics. 2007 Dec 13;8:459. doi: 10.1186/1471-2164-8-459 (PMC2249607; doi:10.1186/1471-2164-8-459)
Supplement: Additional file 10 — contains the data in Additional files 8 and 9 in BED format, for visualization using UCSC Genome Browser. [file 1471-2164-8-459-S10.zip › BED/sites_genes.bed.NM_172737]

browser position chr7:4081896-4082595
track name=AP2 description="AP2" color=102,102,102,
chr7	4082019	4082030	'Mm.Brain.txStart.600.100.fa_V$AP2_Q6_transfac_GGGCCGGGGGCG'
track name=GC-box/Sp1 description="GC-box/Sp1" color=0,0,255,
chr7	4082109	4082115	'Mm.ALL.txStart.600.100.fa_V$ETF_Q6_transfac_CCGCCGC'
chr7	4082107	4082120	'Mm.ALL.txStart.600.100.fa_V$GC_01_transfac_CGCCCCCGCCGCTG'
chr7	4082109	4082118	'Mm.ALL.txStart.600.100.fa_V$SP1_01_transfac_CCCCCGCCGC'
chr7	4082108	4082117	'Mm.ALL.txStart.600.100.fa_V$SP1_Q2_01_transfac_CCCCGCCGCT'
chr7	4082107	4082119	'Mm.ALL.txStart.600.100.fa_V$SP1_Q6_transfac_GCCCCCGCCGCTG'
chr7	4082109	4082118	'Mm.ALL.txStart.600.100.fa_V$SP1_Q6_01_transfac_CCCCCGCCGC'
chr7	4082116	4082123	'Mm.ALL.txStart.600.100.fa_V$ZF5_01_transfac_CCACGCCC'
chr7	4082085	4082092	'Mm.ALL.txStart.600.100.fa_V$ZF5_01_transfac_GGGCGCTG'
chr7	4082016	4082023	'Mm.ALL.txStart.600.100.fa_V$ZF5_01_transfac_GGGCGCTG'
track name=GABP/ETS description="GABP/ETS" color=255,0,255,
chr7	4082033	4082044	'Mm.ALL.txStart.600.100.fa_V$GABP_B_transfac_GCTGGAAGGGGG'
