# Supplementary material for: Positional bias of general and tissue-specific regulatory motifs in mouse gene promoters
Source: BMC Genomics. 2007 Dec 13;8:459. doi: 10.1186/1471-2164-8-459 (PMC2249607; doi:10.1186/1471-2164-8-459)
Supplement: Additional file 10 — contains the data in Additional files 8 and 9 in BED format, for visualization using UCSC Genome Browser. [file 1471-2164-8-459-S10.zip › BED/sites_genes.bed.NM_026435]

browser position chr3:53497896-53498595
track name=AP2 description="AP2" color=102,102,102,
chr3	53498028	53498039	'Mm.Brain.txStart.600.100.fa_V$AP2_Q6_transfac_CCCCCGCTGCCG'
track name=YY1/NF-E1 description="YY1/NF-E1" color=102,255,0,
chr3	53498021	53498029	'Mm.ALL.txStart.600.100.fa_V$NFMUE1_Q6_transfac_CGGCCATCA'
chr3	53498013	53498032	'Mm.ALL.txStart.600.100.fa_V$YY1_02_transfac_TGCCGGCCATCAAGGAAGCG'
chr3	53498019	53498027	'Mm.ALL.txStart.600.100.fa_V$YY1_Q6_transfac_GCCATCAAG'
track name=GC-box/Sp1 description="GC-box/Sp1" color=0,0,255,
chr3	53498007	53498013	'Mm.ALL.txStart.600.100.fa_V$ETF_Q6_transfac_GCGGCGG'
chr3	53498003	53498009	'Mm.ALL.txStart.600.100.fa_V$ETF_Q6_transfac_CGGGCGG'
chr3	53497978	53497984	'Mm.ALL.txStart.600.100.fa_V$ETF_Q6_transfac_CAGGCGG'
chr3	53498004	53498013	'Mm.ALL.txStart.600.100.fa_V$SP1_01_transfac_GCGGCGGGCG'
chr3	53498001	53498010	'Mm.ALL.txStart.600.100.fa_V$SP1_Q2_01_transfac_GCGGGCGGCT'
chr3	53497999	53498011	'Mm.ALL.txStart.600.100.fa_V$SP1_Q4_01_transfac_GGCGGGCGGCTGG'
chr3	53497999	53498011	'Mm.ALL.txStart.600.100.fa_V$SP1_Q6_transfac_GGCGGGCGGCTGG'
chr3	53498000	53498009	'Mm.ALL.txStart.600.100.fa_V$SP1_Q6_01_transfac_CGGGCGGCTG'
chr3	53497992	53498000	'Mm.ALL.txStart.600.100.fa_V$ZF5_01_transfac_GGGCGCGG'
track name=GABP/ETS description="GABP/ETS" color=255,0,255,
chr3	53498082	53498091	'Mm.ALL.txStart.600.100.fa_ELK1_jaspar_core_TTTCAGGCGC'
chr3	53498011	53498022	'Mm.ALL.txStart.600.100.fa_V$GABP_B_transfac_CAAGGAAGCGCG'
