# Supplementary material for: Positional bias of general and tissue-specific regulatory motifs in mouse gene promoters
Source: BMC Genomics. 2007 Dec 13;8:459. doi: 10.1186/1471-2164-8-459 (PMC2249607; doi:10.1186/1471-2164-8-459)
Supplement: Additional file 10 — contains the data in Additional files 8 and 9 in BED format, for visualization using UCSC Genome Browser. [file 1471-2164-8-459-S10.zip › BED/sites_genes.bed.NM_023699]

browser position chr14:50342425-50343124
track name=ETS168 description="ETS168" color=255,0,255,
chr14	50343007	50343014	'Mm.Brown_fat.txStart.600.100.fa_V$CETS168_Q6_transfac_GCTTCCCC'
track name=GC-box/Sp1 description="GC-box/Sp1" color=0,0,255,
chr14	50342923	50342929	'Mm.ALL.txStart.600.100.fa_V$ETF_Q6_transfac_GAGGCGG'
chr14	50343023	50343030	'Mm.ALL.txStart.600.100.fa_V$ETF_Q6_transfac_CAGGCGG'
chr14	50343023	50343033	'Mm.ALL.txStart.600.100.fa_V$SP1_01_transfac_CAGGCGGGAC'
chr14	50343021	50343034	'Mm.ALL.txStart.600.100.fa_V$SP1_Q6_transfac_CCCAGGCGGGACC'
