# Supplementary material for: Positional bias of general and tissue-specific regulatory motifs in mouse gene promoters
Source: BMC Genomics. 2007 Dec 13;8:459. doi: 10.1186/1471-2164-8-459 (PMC2249607; doi:10.1186/1471-2164-8-459)
Supplement: Additional file 10 — contains the data in Additional files 8 and 9 in BED format, for visualization using UCSC Genome Browser. [file 1471-2164-8-459-S10.zip › BED/sites_genes.bed.NM_028868]

browser position chr18:74449844-74450543
track name=ETS168 description="ETS168" color=255,0,255,
chr18	74450419	74450426	'Mm.Brown_fat.txStart.600.100.fa_V$CETS168_Q6_transfac_GCTTCCCG'
track name=YY1/NF-E1 description="YY1/NF-E1" color=102,255,0,
chr18	74450467	74450475	'Mm.ALL.txStart.600.100.fa_V$NFMUE1_Q6_transfac_AGATGGCGG'
chr18	74450409	74450428	'Mm.ALL.txStart.600.100.fa_V$YY1_02_transfac_GCGCGGCCATGCTTCCCGGA'
chr18	74450459	74450478	'Mm.ALL.txStart.600.100.fa_V$YY1_02_transfac_GATGGTCAAGATGGCGGCGA'
chr18	74450414	74450422	'Mm.ALL.txStart.600.100.fa_V$YY1_Q6_transfac_GCCATGCTT'
chr18	74450465	74450473	'Mm.ALL.txStart.600.100.fa_V$YY1_Q6_transfac_CAAGATGGC'
track name=GC-box/Sp1 description="GC-box/Sp1" color=0,0,255,
chr18	74450274	74450280	'Mm.ALL.txStart.600.100.fa_V$ETF_Q6_transfac_CCGCCTG'
chr18	74450377	74450383	'Mm.ALL.txStart.600.100.fa_V$ETF_Q6_transfac_GTGGCGG'
chr18	74450377	74450386	'Mm.ALL.txStart.600.100.fa_V$SP1_01_transfac_GTGGCGGCGC'
chr18	74450381	74450388	'Mm.ALL.txStart.600.100.fa_V$ZF5_01_transfac_CGGCGCGC'
track name=GABP/ETS description="GABP/ETS" color=255,0,255,
chr18	74450420	74450433	'Mm.ALL.txStart.600.100.fa_V$ELK1_02_transfac_CTTCCCGGAACGTA'
track name=E2F description="E2F" color=102,0,204,
chr18	74450406	74450421	'Mm.ALL.txStart.600.100.fa_V$E2F1_Q3_01_transfac_TAGGCGCGGCCATGCT'
