# Supplementary material for: Positional bias of general and tissue-specific regulatory motifs in mouse gene promoters
Source: BMC Genomics. 2007 Dec 13;8:459. doi: 10.1186/1471-2164-8-459 (PMC2249607; doi:10.1186/1471-2164-8-459)
Supplement: Additional file 10 — contains the data in Additional files 8 and 9 in BED format, for visualization using UCSC Genome Browser. [file 1471-2164-8-459-S10.zip › BED/sites_genes.bed.NM_008599]

browser position chr5:91663764-91664463
track name=ETS168 description="ETS168" color=255,0,255,
chr5	91663872	91663879	'Mm.Brown_fat.txStart.600.100.fa_V$CETS168_Q6_transfac_CGGGAAGG'
track name=PU1 description="PU1" color=255,0,255,
chr5	91663873	91663880	'Mm.Spleen.txStart.600.100.fa_V$PU1_Q6_transfac_ACGGGAAG'
track name=E2F1 description="E2F1" color=102,0,204,
chr5	91663873	91663880	'Mm.Spleen.txStart.600.100.fa_V$E2F1DP1_01_transfac_ACGGGAAG'
track name=YY1/NF-E1 description="YY1/NF-E1" color=102,255,0,
chr5	91663763	91663771	'Mm.ALL.txStart.600.100.fa_V$YY1_Q6_transfac_GCCATGAAG'
track name=CAAT-box/NF-Y description="CAAT-box/NF-Y" color=255,204,102,
chr5	91663880	91663895	'Mm.ALL.txStart.600.100.fa_NF-Y_jaspar_core_ACCAGCCAATCAGAGA'
chr5	91663884	91663895	'Mm.ALL.txStart.600.100.fa_V$CAAT_01_transfac_ACCAGCCAATCA'
chr5	91663880	91663895	'Mm.ALL.txStart.600.100.fa_V$NFY_01_transfac_ACCAGCCAATCAGAGA'
chr5	91663882	91663895	'Mm.ALL.txStart.600.100.fa_V$NFY_C_transfac_ACCAGCCAATCAGA'
chr5	91663883	91663893	'Mm.ALL.txStart.600.100.fa_V$NFY_Q6_transfac_CAGCCAATCAG'
chr5	91663884	91663896	'Mm.ALL.txStart.600.100.fa_V$NFY_Q6_01_transfac_GACCAGCCAATCA'
