# Supplementary material for: Positional bias of general and tissue-specific regulatory motifs in mouse gene promoters
Source: BMC Genomics. 2007 Dec 13;8:459. doi: 10.1186/1471-2164-8-459 (PMC2249607; doi:10.1186/1471-2164-8-459)
Supplement: Additional file 10 — contains the data in Additional files 8 and 9 in BED format, for visualization using UCSC Genome Browser. [file 1471-2164-8-459-S10.zip › BED/sites_genes.bed.NM_011195]

browser position chr17:44274717-44275416
track name=ETS168 description="ETS168" color=255,0,255,
chr17	44274841	44274848	'Mm.Brown_fat.txStart.600.100.fa_V$CETS168_Q6_transfac_TGGGAAGC'
