# Supplementary material for: Positional bias of general and tissue-specific regulatory motifs in mouse gene promoters
Source: BMC Genomics. 2007 Dec 13;8:459. doi: 10.1186/1471-2164-8-459 (PMC2249607; doi:10.1186/1471-2164-8-459)
Supplement: Additional file 10 — contains the data in Additional files 8 and 9 in BED format, for visualization using UCSC Genome Browser. [file 1471-2164-8-459-S10.zip › BED/sites_genes.bed.NM_013488]

browser position chr6:125544879-125545578
track name=ETS168 description="ETS168" color=255,0,255,
chr6	125544981	125544988	'Mm.Brown_fat.txStart.600.100.fa_V$CETS168_Q6_transfac_GCTTCCTG'
track name=PU1 description="PU1" color=255,0,255,
chr6	125544980	125544987	'Mm.Spleen.txStart.600.100.fa_V$PU1_Q6_transfac_CTTCCTGT'
track name=GC-box/Sp1 description="GC-box/Sp1" color=0,0,255,
chr6	125545010	125545016	'Mm.ALL.txStart.600.100.fa_V$ETF_Q6_transfac_CCGCCGT'
track name=GABP/ETS description="GABP/ETS" color=255,0,255,
chr6	125544976	125544992	'Mm.ALL.txStart.600.100.fa_V$ELK1_01_transfac_CCAGGCTTCCTGTCTT'
