# Supplementary material for: Positional bias of general and tissue-specific regulatory motifs in mouse gene promoters
Source: BMC Genomics. 2007 Dec 13;8:459. doi: 10.1186/1471-2164-8-459 (PMC2249607; doi:10.1186/1471-2164-8-459)
Supplement: Additional file 10 — contains the data in Additional files 8 and 9 in BED format, for visualization using UCSC Genome Browser. [file 1471-2164-8-459-S10.zip › BED/sites_genes.bed.NM_009137]

browser position chr8:94029163-94029862
track name=ETS168 description="ETS168" color=255,0,255,
chr8	94029740	94029747	'Mm.Brown_fat.txStart.600.100.fa_V$CETS168_Q6_transfac_GGGGAAGT'
track name=GC-box/Sp1 description="GC-box/Sp1" color=0,0,255,
chr8	94029718	94029724	'Mm.ALL.txStart.600.100.fa_V$ETF_Q6_transfac_CCGCCTT'
chr8	94029715	94029724	'Mm.ALL.txStart.600.100.fa_V$SP1_01_transfac_TCCCCGCCTT'
chr8	94029716	94029725	'Mm.ALL.txStart.600.100.fa_V$SP1_Q2_01_transfac_CCCCGCCTTT'
chr8	94029714	94029726	'Mm.ALL.txStart.600.100.fa_V$SP1_Q6_transfac_TTCCCCGCCTTTG'
chr8	94029715	94029724	'Mm.ALL.txStart.600.100.fa_V$SP1_Q6_01_transfac_TCCCCGCCTT'
track name=GABP/ETS description="GABP/ETS" color=255,0,255,
chr8	94029739	94029750	'Mm.ALL.txStart.600.100.fa_V$GABP_B_transfac_GGGGGAAGTGGG'
