# Supplementary material for: Positional bias of general and tissue-specific regulatory motifs in mouse gene promoters
Source: BMC Genomics. 2007 Dec 13;8:459. doi: 10.1186/1471-2164-8-459 (PMC2249607; doi:10.1186/1471-2164-8-459)
Supplement: Additional file 10 — contains the data in Additional files 8 and 9 in BED format, for visualization using UCSC Genome Browser. [file 1471-2164-8-459-S10.zip › BED/sites_genes.bed.NM_139141]

browser position chr13:21011063-21011762
track name=ETS168 description="ETS168" color=255,0,255,
chr13	21011190	21011197	'Mm.Brown_fat.txStart.600.100.fa_V$CETS168_Q6_transfac_GCTTCCTA'
chr13	21011178	21011185	'Mm.Brown_fat.txStart.600.100.fa_V$CETS168_Q6_transfac_GCTTCCGG'
chr13	21011174	21011181	'Mm.Brown_fat.txStart.600.100.fa_V$CETS168_Q6_transfac_CCGGAAGT'
track name=GC-box/Sp1 description="GC-box/Sp1" color=0,0,255,
chr13	21011264	21011270	'Mm.ALL.txStart.600.100.fa_V$ETF_Q6_transfac_CCGCCCT'
chr13	21011263	21011272	'Mm.ALL.txStart.600.100.fa_V$SP1_Q2_01_transfac_AGCCGCCCTC'
chr13	21011262	21011274	'Mm.ALL.txStart.600.100.fa_V$SP1_Q4_01_transfac_ATAGCCGCCCTCC'
chr13	21011262	21011274	'Mm.ALL.txStart.600.100.fa_V$SP1_Q6_transfac_ATAGCCGCCCTCC'
chr13	21011264	21011273	'Mm.ALL.txStart.600.100.fa_V$SP1_Q6_01_transfac_TAGCCGCCCT'
track name=GABP/ETS description="GABP/ETS" color=255,0,255,
chr13	21011175	21011184	'Mm.ALL.txStart.600.100.fa_ELK1_jaspar_core_CTTCCGGAAG'
chr13	21011174	21011182	'Mm.ALL.txStart.600.100.fa_ELK4_jaspar_core_TCCGGAAGT'
chr13	21011174	21011187	'Mm.ALL.txStart.600.100.fa_V$ELK1_02_transfac_GAGCTTCCGGAAGT'
chr13	21011172	21011185	'Mm.ALL.txStart.600.100.fa_V$ELK1_02_transfac_GCTTCCGGAAGTGG'
chr13	21011177	21011188	'Mm.ALL.txStart.600.100.fa_V$GABP_B_transfac_AGAGCTTCCGGA'
chr13	21011171	21011182	'Mm.ALL.txStart.600.100.fa_V$GABP_B_transfac_TCCGGAAGTGGC'
chr13	21011172	21011181	'Mm.ALL.txStart.600.100.fa_V$TEL2_Q6_transfac_CCGGAAGTGG'
