# Supplementary material for: Positional bias of general and tissue-specific regulatory motifs in mouse gene promoters
Source: BMC Genomics. 2007 Dec 13;8:459. doi: 10.1186/1471-2164-8-459 (PMC2249607; doi:10.1186/1471-2164-8-459)
Supplement: Additional file 10 — contains the data in Additional files 8 and 9 in BED format, for visualization using UCSC Genome Browser. [file 1471-2164-8-459-S10.zip › BED/sites_genes.bed.NM_029844]

browser position chr16:89894761-89895460
track name=ETS168 description="ETS168" color=255,0,255,
chr16	89895352	89895359	'Mm.Brown_fat.txStart.600.100.fa_V$CETS168_Q6_transfac_TGGGAAGC'
track name=CREB/ATF description="CREB/ATF" color=153,102,102,
chr16	89895286	89895299	'Mm.ALL.txStart.600.100.fa_V$ATF_01_transfac_TTCTGCCGTCATCT'
chr16	89895287	89895298	'Mm.ALL.txStart.600.100.fa_V$ATF4_Q2_transfac_TCTGCCGTCATC'
chr16	89895289	89895300	'Mm.ALL.txStart.600.100.fa_V$CREB_02_transfac_TGCCGTCATCTG'
chr16	89895287	89895298	'Mm.ALL.txStart.600.100.fa_V$CREBP1_Q2_transfac_TCTGCCGTCATC'
chr16	89895287	89895298	'Mm.ALL.txStart.600.100.fa_V$CREB_Q2_transfac_TCTGCCGTCATC'
chr16	89895287	89895300	'Mm.ALL.txStart.600.100.fa_V$CREB_Q2_01_transfac_TCTGCCGTCATCTG'
chr16	89895287	89895298	'Mm.ALL.txStart.600.100.fa_V$CREB_Q4_transfac_TCTGCCGTCATC'
