# Supplementary material for: Positional bias of general and tissue-specific regulatory motifs in mouse gene promoters
Source: BMC Genomics. 2007 Dec 13;8:459. doi: 10.1186/1471-2164-8-459 (PMC2249607; doi:10.1186/1471-2164-8-459)
Supplement: Additional file 10 — contains the data in Additional files 8 and 9 in BED format, for visualization using UCSC Genome Browser. [file 1471-2164-8-459-S10.zip › BED/sites_genes.bed.NM_177649]

browser position chr2:31369625-31370324
track name=ETS168 description="ETS168" color=255,0,255,
chr2	31370202	31370209	'Mm.Brown_fat.txStart.600.100.fa_V$CETS168_Q6_transfac_GCTTCCGA'
track name=YY1/NF-E1 description="YY1/NF-E1" color=102,255,0,
chr2	31370242	31370250	'Mm.ALL.txStart.600.100.fa_V$YY1_Q6_transfac_ACGAATGGC'
track name=GABP/ETS description="GABP/ETS" color=255,0,255,
chr2	31370148	31370161	'Mm.ALL.txStart.600.100.fa_V$ELK1_02_transfac_AAATCCGGAACGTA'
chr2	31370200	31370213	'Mm.ALL.txStart.600.100.fa_V$ELK1_02_transfac_TGGCTTCCGAGTGC'
chr2	31370184	31370195	'Mm.ALL.txStart.600.100.fa_V$GABP_B_transfac_TGCCCTTCCTCG'
track name=CREB/ATF description="CREB/ATF" color=153,102,102,
chr2	31370237	31370250	'Mm.ALL.txStart.600.100.fa_V$ATF_01_transfac_AGCTGACGAATGGC'
chr2	31370236	31370247	'Mm.ALL.txStart.600.100.fa_V$CREB_02_transfac_TAGCTGACGAAT'
chr2	31370238	31370249	'Mm.ALL.txStart.600.100.fa_V$CREB_Q2_transfac_GCTGACGAATGG'
chr2	31370236	31370249	'Mm.ALL.txStart.600.100.fa_V$CREB_Q2_01_transfac_TAGCTGACGAATGG'
chr2	31370238	31370249	'Mm.ALL.txStart.600.100.fa_V$CREB_Q4_transfac_GCTGACGAATGG'
