# Supplementary material for: Positional bias of general and tissue-specific regulatory motifs in mouse gene promoters
Source: BMC Genomics. 2007 Dec 13;8:459. doi: 10.1186/1471-2164-8-459 (PMC2249607; doi:10.1186/1471-2164-8-459)
Supplement: Additional file 10 — contains the data in Additional files 8 and 9 in BED format, for visualization using UCSC Genome Browser. [file 1471-2164-8-459-S10.zip › BED/sites_genes.bed.NM_175397]

browser position chr8:54782917-54783616
track name=ETS168 description="ETS168" color=255,0,255,
chr8	54783035	54783042	'Mm.Brown_fat.txStart.600.100.fa_V$CETS168_Q6_transfac_GCTTCCTG'
track name=PU1 description="PU1" color=255,0,255,
chr8	54783034	54783041	'Mm.Spleen.txStart.600.100.fa_V$PU1_Q6_transfac_CTTCCTGC'
track name=GABP/ETS description="GABP/ETS" color=255,0,255,
chr8	54783032	54783041	'Mm.ALL.txStart.600.100.fa_ELK1_jaspar_core_CTTCCTGCTC'
chr8	54783031	54783046	'Mm.ALL.txStart.600.100.fa_V$ELK1_01_transfac_GCTGGCTTCCTGCTCA'
track name=CAAT-box/NF-Y description="CAAT-box/NF-Y" color=255,204,102,
chr8	54783050	54783065	'Mm.ALL.txStart.600.100.fa_V$NFY_01_transfac_GGCTGAATTGGCATGG'
chr8	54783052	54783062	'Mm.ALL.txStart.600.100.fa_V$NFY_Q6_transfac_TGAATTGGCAT'
chr8	54783049	54783061	'Mm.ALL.txStart.600.100.fa_V$NFY_Q6_01_transfac_GAATTGGCATGGC'
