# Supplementary material for: Positional bias of general and tissue-specific regulatory motifs in mouse gene promoters
Source: BMC Genomics. 2007 Dec 13;8:459. doi: 10.1186/1471-2164-8-459 (PMC2249607; doi:10.1186/1471-2164-8-459)
Supplement: Additional file 10 — contains the data in Additional files 8 and 9 in BED format, for visualization using UCSC Genome Browser. [file 1471-2164-8-459-S10.zip › BED/sites_genes.bed.NM_008428]

browser position chr6:143414528-143415227
track name=ETS168 description="ETS168" color=255,0,255,
chr6	143414653	143414660	'Mm.Brown_fat.txStart.600.100.fa_V$CETS168_Q6_transfac_GGGGAAGC'
chr6	143414630	143414637	'Mm.Brown_fat.txStart.600.100.fa_V$CETS168_Q6_transfac_TCTTCCAG'
track name=GC-box/Sp1 description="GC-box/Sp1" color=0,0,255,
chr6	143414786	143414792	'Mm.ALL.txStart.600.100.fa_V$ETF_Q6_transfac_CCGCCTC'
chr6	143414743	143414749	'Mm.ALL.txStart.600.100.fa_V$ETF_Q6_transfac_TAGGCGG'
chr6	143414684	143414690	'Mm.ALL.txStart.600.100.fa_V$ETF_Q6_transfac_CCGCCCT'
chr6	143414784	143414797	'Mm.ALL.txStart.600.100.fa_V$GC_01_transfac_GGCCTCCGCCTCCA'
chr6	143414682	143414695	'Mm.ALL.txStart.600.100.fa_V$GC_01_transfac_CTACCCCGCCCTCC'
chr6	143414786	143414795	'Mm.ALL.txStart.600.100.fa_V$SP1_01_transfac_CCTCCGCCTC'
chr6	143414684	143414693	'Mm.ALL.txStart.600.100.fa_V$SP1_01_transfac_ACCCCGCCCT'
chr6	143414683	143414692	'Mm.ALL.txStart.600.100.fa_V$SP1_Q2_01_transfac_CCCCGCCCTC'
chr6	143414682	143414694	'Mm.ALL.txStart.600.100.fa_V$SP1_Q4_01_transfac_TACCCCGCCCTCC'
chr6	143414784	143414796	'Mm.ALL.txStart.600.100.fa_V$SP1_Q6_transfac_GCCTCCGCCTCCA'
chr6	143414682	143414694	'Mm.ALL.txStart.600.100.fa_V$SP1_Q6_transfac_TACCCCGCCCTCC'
chr6	143414684	143414693	'Mm.ALL.txStart.600.100.fa_V$SP1_Q6_01_transfac_ACCCCGCCCT'
chr6	143414685	143414692	'Mm.ALL.txStart.600.100.fa_V$ZF5_01_transfac_CCCCGCCC'
