# Supplementary material for: Positional bias of general and tissue-specific regulatory motifs in mouse gene promoters
Source: BMC Genomics. 2007 Dec 13;8:459. doi: 10.1186/1471-2164-8-459 (PMC2249607; doi:10.1186/1471-2164-8-459)
Supplement: Additional file 10 — contains the data in Additional files 8 and 9 in BED format, for visualization using UCSC Genome Browser. [file 1471-2164-8-459-S10.zip › BED/sites_genes.bed.NM_146179]

browser position chr7:6376734-6377433
track name=ETS168 description="ETS168" color=255,0,255,
chr7	6377308	6377315	'Mm.Brown_fat.txStart.600.100.fa_V$CETS168_Q6_transfac_ACTTCCTG'
track name=GC-box/Sp1 description="GC-box/Sp1" color=0,0,255,
chr7	6377300	6377306	'Mm.ALL.txStart.600.100.fa_V$ETF_Q6_transfac_TGGGCGG'
chr7	6377298	6377311	'Mm.ALL.txStart.600.100.fa_V$GC_01_transfac_ATTGGGCGGTACTT'
chr7	6377299	6377308	'Mm.ALL.txStart.600.100.fa_V$SP1_Q2_01_transfac_TTGGGCGGTA'
chr7	6377298	6377310	'Mm.ALL.txStart.600.100.fa_V$SP1_Q4_01_transfac_ATTGGGCGGTACT'
chr7	6377298	6377310	'Mm.ALL.txStart.600.100.fa_V$SP1_Q6_transfac_ATTGGGCGGTACT'
chr7	6377300	6377309	'Mm.ALL.txStart.600.100.fa_V$SP1_Q6_01_transfac_TGGGCGGTAC'
track name=GABP/ETS description="GABP/ETS" color=255,0,255,
chr7	6377304	6377319	'Mm.ALL.txStart.600.100.fa_V$ELK1_01_transfac_CGGTACTTCCTGCATT'
chr7	6377305	6377316	'Mm.ALL.txStart.600.100.fa_V$GABP_B_transfac_GGTACTTCCTGC'
chr7	6377306	6377315	'Mm.ALL.txStart.600.100.fa_V$TEL2_Q6_transfac_GTACTTCCTG'
track name=CAAT-box/NF-Y description="CAAT-box/NF-Y" color=255,204,102,
chr7	6377296	6377307	'Mm.ALL.txStart.600.100.fa_V$CAAT_01_transfac_ACATTGGGCGGT'
chr7	6377292	6377307	'Mm.ALL.txStart.600.100.fa_V$NFY_01_transfac_ACAGACATTGGGCGGT'
chr7	6377295	6377305	'Mm.ALL.txStart.600.100.fa_V$NFY_Q6_transfac_GACATTGGGCG'
chr7	6377296	6377308	'Mm.ALL.txStart.600.100.fa_V$NFY_Q6_01_transfac_ACATTGGGCGGTA'
