# Supplementary material for: Positional bias of general and tissue-specific regulatory motifs in mouse gene promoters
Source: BMC Genomics. 2007 Dec 13;8:459. doi: 10.1186/1471-2164-8-459 (PMC2249607; doi:10.1186/1471-2164-8-459)
Supplement: Additional file 10 — contains the data in Additional files 8 and 9 in BED format, for visualization using UCSC Genome Browser. [file 1471-2164-8-459-S10.zip › BED/sites_genes.bed.NM_011874]

browser position chr7:23445697-23446396
track name=ETS168 description="ETS168" color=255,0,255,
chr7	23445827	23445834	'Mm.Brown_fat.txStart.600.100.fa_V$CETS168_Q6_transfac_ACTTCCGT'
chr7	23445811	23445818	'Mm.Brown_fat.txStart.600.100.fa_V$CETS168_Q6_transfac_GCGGAAGC'
track name=GC-box/Sp1 description="GC-box/Sp1" color=0,0,255,
chr7	23445939	23445945	'Mm.ALL.txStart.600.100.fa_V$ETF_Q6_transfac_GGGGCGG'
chr7	23445912	23445918	'Mm.ALL.txStart.600.100.fa_V$ETF_Q6_transfac_CCGCCCT'
chr7	23445934	23445947	'Mm.ALL.txStart.600.100.fa_V$GC_01_transfac_TGGGGGCGGAGCCC'
chr7	23445910	23445923	'Mm.ALL.txStart.600.100.fa_V$GC_01_transfac_GTTTCCCGCCCTTC'
chr7	23445936	23445945	'Mm.ALL.txStart.600.100.fa_V$SP1_01_transfac_GGGGCGGAGC'
chr7	23445912	23445921	'Mm.ALL.txStart.600.100.fa_V$SP1_01_transfac_TTCCCGCCCT'
chr7	23445937	23445946	'Mm.ALL.txStart.600.100.fa_V$SP1_Q2_01_transfac_GGGGGCGGAG'
chr7	23445911	23445920	'Mm.ALL.txStart.600.100.fa_V$SP1_Q2_01_transfac_TCCCGCCCTT'
chr7	23445935	23445947	'Mm.ALL.txStart.600.100.fa_V$SP1_Q4_01_transfac_TGGGGGCGGAGCC'
chr7	23445910	23445922	'Mm.ALL.txStart.600.100.fa_V$SP1_Q4_01_transfac_TTTCCCGCCCTTC'
chr7	23445935	23445947	'Mm.ALL.txStart.600.100.fa_V$SP1_Q6_transfac_TGGGGGCGGAGCC'
chr7	23445910	23445922	'Mm.ALL.txStart.600.100.fa_V$SP1_Q6_transfac_TTTCCCGCCCTTC'
chr7	23445936	23445945	'Mm.ALL.txStart.600.100.fa_V$SP1_Q6_01_transfac_GGGGCGGAGC'
chr7	23445912	23445921	'Mm.ALL.txStart.600.100.fa_V$SP1_Q6_01_transfac_TTCCCGCCCT'
track name=GABP/ETS description="GABP/ETS" color=255,0,255,
chr7	23445826	23445835	'Mm.ALL.txStart.600.100.fa_GABPA_jaspar_core_GACTTCCGTT'
chr7	23445824	23445833	'Mm.ALL.txStart.600.100.fa_ELK1_jaspar_core_CTTCCGTTGG'
chr7	23445903	23445918	'Mm.ALL.txStart.600.100.fa_V$ELK1_01_transfac_CCGCCCTTCCTGTTAT'
chr7	23445823	23445838	'Mm.ALL.txStart.600.100.fa_V$ELK1_01_transfac_AAGGACTTCCGTTGGC'
chr7	23445823	23445836	'Mm.ALL.txStart.600.100.fa_V$ELK1_02_transfac_GGACTTCCGTTGGC'
chr7	23445809	23445822	'Mm.ALL.txStart.600.100.fa_V$ELK1_02_transfac_GTCAGCGGAAGCCG'
chr7	23445906	23445917	'Mm.ALL.txStart.600.100.fa_V$GABP_B_transfac_CGCCCTTCCTGT'
track name=CREB/ATF description="CREB/ATF" color=153,102,102,
chr7	23445889	23445902	'Mm.ALL.txStart.600.100.fa_V$ATF_01_transfac_CCGGCCCGTCAGGT'
chr7	23445816	23445829	'Mm.ALL.txStart.600.100.fa_V$ATF_01_transfac_CGTTGGCGTCAGCG'
chr7	23445817	23445828	'Mm.ALL.txStart.600.100.fa_V$ATF4_Q2_transfac_GTTGGCGTCAGC'
chr7	23445888	23445899	'Mm.ALL.txStart.600.100.fa_V$CREB_02_transfac_GCCCGTCAGGTC'
chr7	23445815	23445826	'Mm.ALL.txStart.600.100.fa_V$CREB_02_transfac_TGGCGTCAGCGG'
chr7	23445817	23445828	'Mm.ALL.txStart.600.100.fa_V$CREBP1_Q2_transfac_GTTGGCGTCAGC'
chr7	23445890	23445901	'Mm.ALL.txStart.600.100.fa_V$CREB_Q2_transfac_CGGCCCGTCAGG'
chr7	23445817	23445828	'Mm.ALL.txStart.600.100.fa_V$CREB_Q2_transfac_GTTGGCGTCAGC'
chr7	23445888	23445901	'Mm.ALL.txStart.600.100.fa_V$CREB_Q2_01_transfac_CGGCCCGTCAGGTC'
chr7	23445815	23445828	'Mm.ALL.txStart.600.100.fa_V$CREB_Q2_01_transfac_GTTGGCGTCAGCGG'
chr7	23445890	23445901	'Mm.ALL.txStart.600.100.fa_V$CREB_Q4_transfac_CGGCCCGTCAGG'
chr7	23445817	23445828	'Mm.ALL.txStart.600.100.fa_V$CREB_Q4_transfac_GTTGGCGTCAGC'
