# Supplementary material for: Positional bias of general and tissue-specific regulatory motifs in mouse gene promoters
Source: BMC Genomics. 2007 Dec 13;8:459. doi: 10.1186/1471-2164-8-459 (PMC2249607; doi:10.1186/1471-2164-8-459)
Supplement: Additional file 10 — contains the data in Additional files 8 and 9 in BED format, for visualization using UCSC Genome Browser. [file 1471-2164-8-459-S10.zip › BED/sites_genes.bed.NM_028472]

browser position chr9:23115566-23116265
track name=ETS168 description="ETS168" color=255,0,255,
chr9	23116132	23116139	'Mm.Brown_fat.txStart.600.100.fa_V$CETS168_Q6_transfac_CCTTCCAG'
track name=GC-box/Sp1 description="GC-box/Sp1" color=0,0,255,
chr9	23116080	23116086	'Mm.ALL.txStart.600.100.fa_V$ETF_Q6_transfac_GGGGCGG'
chr9	23116103	23116109	'Mm.ALL.txStart.600.100.fa_V$ETF_Q6_transfac_GAGGCGG'
chr9	23116184	23116190	'Mm.ALL.txStart.600.100.fa_V$ETF_Q6_transfac_CCGCCTG'
chr9	23116078	23116091	'Mm.ALL.txStart.600.100.fa_V$GC_01_transfac_TGGGGGCGGCTCCT'
chr9	23116101	23116114	'Mm.ALL.txStart.600.100.fa_V$GC_01_transfac_AGGAGGCGGTGCGC'
chr9	23116103	23116112	'Mm.ALL.txStart.600.100.fa_V$SP1_01_transfac_GAGGCGGTGC'
chr9	23116181	23116190	'Mm.ALL.txStart.600.100.fa_V$SP1_01_transfac_AGACCGCCTG'
chr9	23116079	23116088	'Mm.ALL.txStart.600.100.fa_V$SP1_Q2_01_transfac_GGGGGCGGCT'
chr9	23116078	23116090	'Mm.ALL.txStart.600.100.fa_V$SP1_Q4_01_transfac_TGGGGGCGGCTCC'
chr9	23116078	23116090	'Mm.ALL.txStart.600.100.fa_V$SP1_Q6_transfac_TGGGGGCGGCTCC'
chr9	23116101	23116113	'Mm.ALL.txStart.600.100.fa_V$SP1_Q6_transfac_AGGAGGCGGTGCG'
chr9	23116080	23116089	'Mm.ALL.txStart.600.100.fa_V$SP1_Q6_01_transfac_GGGGCGGCTC'
chr9	23116050	23116057	'Mm.ALL.txStart.600.100.fa_V$ZF5_01_transfac_GGGCGCTA'
chr9	23116116	23116123	'Mm.ALL.txStart.600.100.fa_V$ZF5_01_transfac_GGGCGCTG'
chr9	23116147	23116154	'Mm.ALL.txStart.600.100.fa_V$ZF5_01_transfac_CAGCGCCC'
