# Supplementary material for: Positional bias of general and tissue-specific regulatory motifs in mouse gene promoters
Source: BMC Genomics. 2007 Dec 13;8:459. doi: 10.1186/1471-2164-8-459 (PMC2249607; doi:10.1186/1471-2164-8-459)
Supplement: Additional file 10 — contains the data in Additional files 8 and 9 in BED format, for visualization using UCSC Genome Browser. [file 1471-2164-8-459-S10.zip › BED/sites_genes.bed.NM_176993]

browser position chr9:45043444-45044143
track name=ETS168 description="ETS168" color=255,0,255,
chr9	45044028	45044035	'Mm.Brown_fat.txStart.600.100.fa_V$CETS168_Q6_transfac_ACTTCCGG'
track name=GABP/ETS description="GABP/ETS" color=255,0,255,
chr9	45044027	45044036	'Mm.ALL.txStart.600.100.fa_GABPA_jaspar_core_CACTTCCGGC'
chr9	45044029	45044038	'Mm.ALL.txStart.600.100.fa_ELK1_jaspar_core_CTTCCGGCAC'
chr9	45044028	45044036	'Mm.ALL.txStart.600.100.fa_ELK4_jaspar_core_ACTTCCGGC'
chr9	45044024	45044039	'Mm.ALL.txStart.600.100.fa_V$ELK1_01_transfac_CGTCACTTCCGGCACC'
chr9	45044026	45044039	'Mm.ALL.txStart.600.100.fa_V$ELK1_02_transfac_TCACTTCCGGCACC'
chr9	45044025	45044036	'Mm.ALL.txStart.600.100.fa_V$GABP_B_transfac_GTCACTTCCGGC'
chr9	45044026	45044035	'Mm.ALL.txStart.600.100.fa_V$TEL2_Q6_transfac_TCACTTCCGG'
track name=CREB/ATF description="CREB/ATF" color=153,102,102,
chr9	45044018	45044031	'Mm.ALL.txStart.600.100.fa_V$ATF_01_transfac_ACATGACGTCACTT'
chr9	45044019	45044030	'Mm.ALL.txStart.600.100.fa_V$ATF4_Q2_transfac_CATGACGTCACT'
chr9	45044017	45044028	'Mm.ALL.txStart.600.100.fa_V$CREB_02_transfac_GACATGACGTCA'
chr9	45044021	45044032	'Mm.ALL.txStart.600.100.fa_V$CREB_02_transfac_TGACGTCACTTC'
chr9	45044019	45044030	'Mm.ALL.txStart.600.100.fa_V$CREBP1_Q2_transfac_CATGACGTCACT'
chr9	45044019	45044030	'Mm.ALL.txStart.600.100.fa_V$CREB_Q2_transfac_CATGACGTCACT'
chr9	45044017	45044030	'Mm.ALL.txStart.600.100.fa_V$CREB_Q2_01_transfac_GACATGACGTCACT'
chr9	45044019	45044032	'Mm.ALL.txStart.600.100.fa_V$CREB_Q2_01_transfac_CATGACGTCACTTC'
chr9	45044019	45044030	'Mm.ALL.txStart.600.100.fa_V$CREB_Q4_transfac_CATGACGTCACT'
chr9	45044020	45044029	'Mm.ALL.txStart.600.100.fa_V$E4F1_Q6_transfac_ATGACGTCAC'
track name=CAAT-box/NF-Y description="CAAT-box/NF-Y" color=255,204,102,
chr9	45043871	45043882	'Mm.ALL.txStart.600.100.fa_V$CAAT_01_transfac_TGTAGCCAATCT'
chr9	45043871	45043886	'Mm.ALL.txStart.600.100.fa_V$NFY_01_transfac_TGTAGCCAATCTGAAG'
chr9	45043873	45043883	'Mm.ALL.txStart.600.100.fa_V$NFY_Q6_transfac_TAGCCAATCTG'
chr9	45043870	45043882	'Mm.ALL.txStart.600.100.fa_V$NFY_Q6_01_transfac_CTGTAGCCAATCT'
