# Supplementary material for: Positional bias of general and tissue-specific regulatory motifs in mouse gene promoters
Source: BMC Genomics. 2007 Dec 13;8:459. doi: 10.1186/1471-2164-8-459 (PMC2249607; doi:10.1186/1471-2164-8-459)
Supplement: Additional file 10 — contains the data in Additional files 8 and 9 in BED format, for visualization using UCSC Genome Browser. [file 1471-2164-8-459-S10.zip › BED/sites_genes.bed.NM_177909]

browser position chr9:94575154-94575853
track name=ETS168 description="ETS168" color=255,0,255,
chr9	94575714	94575721	'Mm.Brown_fat.txStart.600.100.fa_V$CETS168_Q6_transfac_CAGGAAGT'
track name=YY1/NF-E1 description="YY1/NF-E1" color=102,255,0,
chr9	94575748	94575757	'Mm.ALL.txStart.600.100.fa_V$NFMUE1_Q6_transfac_AAGCCATCT'
chr9	94575745	94575765	'Mm.ALL.txStart.600.100.fa_V$YY1_02_transfac_GCTAAGCCATCTGAATTGCT'
chr9	94575750	94575759	'Mm.ALL.txStart.600.100.fa_V$YY1_Q6_transfac_GCCATCTGA'
track name=GABP/ETS description="GABP/ETS" color=255,0,255,
chr9	94575710	94575725	'Mm.ALL.txStart.600.100.fa_V$ELK1_01_transfac_GAAACAGGAAGTTGTA'
chr9	94575714	94575723	'Mm.ALL.txStart.600.100.fa_V$TEL2_Q6_transfac_CAGGAAGTTG'
