# Supplementary material for: Positional bias of general and tissue-specific regulatory motifs in mouse gene promoters
Source: BMC Genomics. 2007 Dec 13;8:459. doi: 10.1186/1471-2164-8-459 (PMC2249607; doi:10.1186/1471-2164-8-459)
Supplement: Additional file 10 — contains the data in Additional files 8 and 9 in BED format, for visualization using UCSC Genome Browser. [file 1471-2164-8-459-S10.zip › BED/sites_genes.bed.NM_146250]

browser position chr1:63507129-63507828
track name=ETS168 description="ETS168" color=255,0,255,
chr1	63507225	63507233	'Mm.Brown_fat.txStart.600.100.fa_V$CETS168_Q6_transfac_TCTTCCAG'
chr1	63507210	63507217	'Mm.Brown_fat.txStart.600.100.fa_V$CETS168_Q6_transfac_GCTTCCCC'
track name=GC-box/Sp1 description="GC-box/Sp1" color=0,0,255,
chr1	63507234	63507240	'Mm.ALL.txStart.600.100.fa_V$ETF_Q6_transfac_CCGCCCT'
chr1	63507233	63507242	'Mm.ALL.txStart.600.100.fa_V$SP1_Q2_01_transfac_GGCCGCCCTT'
chr1	63507232	63507244	'Mm.ALL.txStart.600.100.fa_V$SP1_Q4_01_transfac_GTGGCCGCCCTTC'
chr1	63507232	63507244	'Mm.ALL.txStart.600.100.fa_V$SP1_Q6_transfac_GTGGCCGCCCTTC'
chr1	63507234	63507243	'Mm.ALL.txStart.600.100.fa_V$SP1_Q6_01_transfac_TGGCCGCCCT'
track name=GABP/ETS description="GABP/ETS" color=255,0,255,
chr1	63507270	63507279	'Mm.ALL.txStart.600.100.fa_ELK1_jaspar_core_AAACCTGAAG'
