# Supplementary material for: Positional bias of general and tissue-specific regulatory motifs in mouse gene promoters
Source: BMC Genomics. 2007 Dec 13;8:459. doi: 10.1186/1471-2164-8-459 (PMC2249607; doi:10.1186/1471-2164-8-459)
Supplement: Additional file 10 — contains the data in Additional files 8 and 9 in BED format, for visualization using UCSC Genome Browser. [file 1471-2164-8-459-S10.zip › BED/sites_genes.bed.NM_172793]

browser position chr11:48939832-48940531
track name=ETS168 description="ETS168" color=255,0,255,
chr11	48939960	48939967	'Mm.Brown_fat.txStart.600.100.fa_V$CETS168_Q6_transfac_TCTTCCTG'
track name=GABP/ETS description="GABP/ETS" color=255,0,255,
chr11	48939959	48939970	'Mm.ALL.txStart.600.100.fa_V$GABP_B_transfac_TCCTCTTCCTGA'
track name=CAAT-box/NF-Y description="CAAT-box/NF-Y" color=255,204,102,
chr11	48940024	48940035	'Mm.ALL.txStart.600.100.fa_V$CAAT_01_transfac_CAGAACCAATAG'
chr11	48940020	48940035	'Mm.ALL.txStart.600.100.fa_V$NFY_01_transfac_CAGAACCAATAGTTTA'
chr11	48940023	48940033	'Mm.ALL.txStart.600.100.fa_V$NFY_Q6_transfac_GAACCAATAGT'
chr11	48940024	48940036	'Mm.ALL.txStart.600.100.fa_V$NFY_Q6_01_transfac_GCAGAACCAATAG'
