# Supplementary material for: Positional bias of general and tissue-specific regulatory motifs in mouse gene promoters
Source: BMC Genomics. 2007 Dec 13;8:459. doi: 10.1186/1471-2164-8-459 (PMC2249607; doi:10.1186/1471-2164-8-459)
Supplement: Additional file 10 — contains the data in Additional files 8 and 9 in BED format, for visualization using UCSC Genome Browser. [file 1471-2164-8-459-S10.zip › BED/sites_genes.bed.NM_028141]

browser position chr2:127098424-127099123
track name=ETS168 description="ETS168" color=255,0,255,
chr2	127098530	127098537	'Mm.Brown_fat.txStart.600.100.fa_V$CETS168_Q6_transfac_CCTTCCCG'
track name=GC-box/Sp1 description="GC-box/Sp1" color=0,0,255,
chr2	127098518	127098525	'Mm.ALL.txStart.600.100.fa_V$ETF_Q6_transfac_GAGGCGG'
chr2	127098515	127098525	'Mm.ALL.txStart.600.100.fa_V$SP1_01_transfac_GAGGCGGTGA'
chr2	127098629	127098636	'Mm.ALL.txStart.600.100.fa_V$ZF5_01_transfac_CGGCGCGC'
chr2	127098627	127098634	'Mm.ALL.txStart.600.100.fa_V$ZF5_01_transfac_GCGCGCCG'
track name=GABP/ETS description="GABP/ETS" color=255,0,255,
chr2	127098602	127098613	'Mm.ALL.txStart.600.100.fa_V$GABP_B_transfac_CTGGGAAGTGTA'
track name=CREB/ATF description="CREB/ATF" color=153,102,102,
chr2	127098639	127098652	'Mm.ALL.txStart.600.100.fa_V$ATF_01_transfac_TTTACCCGTCATCT'
chr2	127098638	127098649	'Mm.ALL.txStart.600.100.fa_V$CREB_02_transfac_ACCCGTCATCTC'
chr2	127098638	127098651	'Mm.ALL.txStart.600.100.fa_V$CREB_Q2_01_transfac_TTACCCGTCATCTC'
track name=CAAT-box/NF-Y description="CAAT-box/NF-Y" color=255,204,102,
chr2	127098569	127098580	'Mm.ALL.txStart.600.100.fa_V$CAAT_01_transfac_TGATTGGAGCTC'
chr2	127098569	127098584	'Mm.ALL.txStart.600.100.fa_V$NFY_01_transfac_ACTATGATTGGAGCTC'
chr2	127098571	127098581	'Mm.ALL.txStart.600.100.fa_V$NFY_Q6_transfac_ATGATTGGAGC'
chr2	127098568	127098580	'Mm.ALL.txStart.600.100.fa_V$NFY_Q6_01_transfac_TGATTGGAGCTCA'
