# Supplementary material for: Positional bias of general and tissue-specific regulatory motifs in mouse gene promoters
Source: BMC Genomics. 2007 Dec 13;8:459. doi: 10.1186/1471-2164-8-459 (PMC2249607; doi:10.1186/1471-2164-8-459)
Supplement: Additional file 10 — contains the data in Additional files 8 and 9 in BED format, for visualization using UCSC Genome Browser. [file 1471-2164-8-459-S10.zip › BED/sites_genes.bed.NM_175225]

browser position chr2:139580515-139581214
track name=ETS168 description="ETS168" color=255,0,255,
chr2	139580634	139580641	'Mm.Brown_fat.txStart.600.100.fa_V$CETS168_Q6_transfac_ACTTCCTG'
track name=GABP/ETS description="GABP/ETS" color=255,0,255,
chr2	139580714	139580723	'Mm.ALL.txStart.600.100.fa_ELK1_jaspar_core_CTTCCGGCCA'
chr2	139580716	139580724	'Mm.ALL.txStart.600.100.fa_ELK4_jaspar_core_GCTTCCGGC'
chr2	139580630	139580645	'Mm.ALL.txStart.600.100.fa_V$ELK1_01_transfac_GACTACTTCCTGTGTG'
chr2	139580713	139580726	'Mm.ALL.txStart.600.100.fa_V$ELK1_02_transfac_CTGCTTCCGGCCAC'
chr2	139580716	139580727	'Mm.ALL.txStart.600.100.fa_V$GABP_B_transfac_TCTGCTTCCGGC'
chr2	139580664	139580675	'Mm.ALL.txStart.600.100.fa_V$GABP_B_transfac_CCCGCTTCCTCA'
chr2	139580634	139580643	'Mm.ALL.txStart.600.100.fa_V$TEL2_Q6_transfac_CTACTTCCTG'
track name=CREB/ATF description="CREB/ATF" color=153,102,102,
chr2	139580604	139580618	'Mm.ALL.txStart.600.100.fa_V$ATF_01_transfac_CGCTGACGCGGGTG'
chr2	139580607	139580619	'Mm.ALL.txStart.600.100.fa_V$CREB_02_transfac_GCGCTGACGCGG'
chr2	139580605	139580617	'Mm.ALL.txStart.600.100.fa_V$CREB_Q2_transfac_GCTGACGCGGGT'
chr2	139580605	139580619	'Mm.ALL.txStart.600.100.fa_V$CREB_Q2_01_transfac_GCGCTGACGCGGGT'
chr2	139580605	139580617	'Mm.ALL.txStart.600.100.fa_V$CREB_Q4_transfac_GCTGACGCGGGT'
track name=CAAT-box/NF-Y description="CAAT-box/NF-Y" color=255,204,102,
chr2	139580693	139580704	'Mm.ALL.txStart.600.100.fa_V$CAAT_01_transfac_GTCGACCAATGG'
chr2	139580689	139580704	'Mm.ALL.txStart.600.100.fa_V$NFY_01_transfac_GTCGACCAATGGAAAG'
chr2	139580692	139580702	'Mm.ALL.txStart.600.100.fa_V$NFY_Q6_transfac_CGACCAATGGA'
chr2	139580693	139580705	'Mm.ALL.txStart.600.100.fa_V$NFY_Q6_01_transfac_CGTCGACCAATGG'
