# Supplementary material for: Positional bias of general and tissue-specific regulatory motifs in mouse gene promoters
Source: BMC Genomics. 2007 Dec 13;8:459. doi: 10.1186/1471-2164-8-459 (PMC2249607; doi:10.1186/1471-2164-8-459)
Supplement: Additional file 10 — contains the data in Additional files 8 and 9 in BED format, for visualization using UCSC Genome Browser. [file 1471-2164-8-459-S10.zip › BED/sites_genes.bed.NM_172866]

browser position chr4:43494252-43494951
track name=ETS168 description="ETS168" color=255,0,255,
chr4	43494820	43494827	'Mm.Brown_fat.txStart.600.100.fa_V$CETS168_Q6_transfac_CCGGAAGG'
chr4	43494854	43494861	'Mm.Brown_fat.txStart.600.100.fa_V$CETS168_Q6_transfac_AAGGAAGT'
track name=GC-box/Sp1 description="GC-box/Sp1" color=0,0,255,
chr4	43494863	43494869	'Mm.ALL.txStart.600.100.fa_V$ETF_Q6_transfac_CCGCCTC'
chr4	43494858	43494871	'Mm.ALL.txStart.600.100.fa_V$GC_01_transfac_AAGTCCCGCCTCTG'
chr4	43494860	43494869	'Mm.ALL.txStart.600.100.fa_V$SP1_01_transfac_GTCCCGCCTC'
chr4	43494859	43494871	'Mm.ALL.txStart.600.100.fa_V$SP1_Q6_transfac_AGTCCCGCCTCTG'
chr4	43494860	43494869	'Mm.ALL.txStart.600.100.fa_V$SP1_Q6_01_transfac_GTCCCGCCTC'
chr4	43494724	43494731	'Mm.ALL.txStart.600.100.fa_V$ZF5_01_transfac_CCCCGCGC'
chr4	43494726	43494733	'Mm.ALL.txStart.600.100.fa_V$ZF5_01_transfac_CCGCGCCC'
track name=GABP/ETS description="GABP/ETS" color=255,0,255,
chr4	43494819	43494828	'Mm.ALL.txStart.600.100.fa_GABPA_jaspar_core_ACCGGAAGGG'
chr4	43494790	43494799	'Mm.ALL.txStart.600.100.fa_ELK1_jaspar_core_TTTCCGGCCG'
chr4	43494794	43494803	'Mm.ALL.txStart.600.100.fa_ELK1_jaspar_core_CGGCCGGAAG'
chr4	43494817	43494826	'Mm.ALL.txStart.600.100.fa_ELK1_jaspar_core_GGACCGGAAG'
chr4	43494796	43494804	'Mm.ALL.txStart.600.100.fa_ELK4_jaspar_core_GCCGGAAGC'
chr4	43494793	43494808	'Mm.ALL.txStart.600.100.fa_V$ELK1_01_transfac_CCGGCCGGAAGCACCC'
chr4	43494849	43494865	'Mm.ALL.txStart.600.100.fa_V$ELK1_01_transfac_GACAAAGGAAGTCCCG'
chr4	43494787	43494800	'Mm.ALL.txStart.600.100.fa_V$ELK1_02_transfac_CCCTTTCCGGCCGG'
chr4	43494793	43494806	'Mm.ALL.txStart.600.100.fa_V$ELK1_02_transfac_CCGGCCGGAAGCAC'
chr4	43494816	43494829	'Mm.ALL.txStart.600.100.fa_V$ELK1_02_transfac_CGGACCGGAAGGGG'
chr4	43494796	43494807	'Mm.ALL.txStart.600.100.fa_V$GABP_B_transfac_GCCGGAAGCACC'
chr4	43494819	43494830	'Mm.ALL.txStart.600.100.fa_V$GABP_B_transfac_ACCGGAAGGGGC'
track name=E2F description="E2F" color=102,0,204,
chr4	43494865	43494880	'Mm.ALL.txStart.600.100.fa_V$E2F1_Q3_01_transfac_GCCTCTGCCGCGCGAC'
