# Supplementary material for: Positional bias of general and tissue-specific regulatory motifs in mouse gene promoters
Source: BMC Genomics. 2007 Dec 13;8:459. doi: 10.1186/1471-2164-8-459 (PMC2249607; doi:10.1186/1471-2164-8-459)
Supplement: Additional file 10 — contains the data in Additional files 8 and 9 in BED format, for visualization using UCSC Genome Browser. [file 1471-2164-8-459-S10.zip › BED/sites_genes.bed.NM_145603]

browser position chr8:104138925-104139624
track name=ETS168 description="ETS168" color=255,0,255,
chr8	104139512	104139519	'Mm.Brown_fat.txStart.600.100.fa_V$CETS168_Q6_transfac_GCTTCCTG'
track name=GABP/ETS description="GABP/ETS" color=255,0,255,
chr8	104139508	104139523	'Mm.ALL.txStart.600.100.fa_V$ELK1_01_transfac_TTATGCTTCCTGTTTG'
track name=CREB/ATF description="CREB/ATF" color=153,102,102,
chr8	104139438	104139451	'Mm.ALL.txStart.600.100.fa_V$ATF_01_transfac_TTCACCCGTCACAC'
chr8	104139441	104139452	'Mm.ALL.txStart.600.100.fa_V$CREB_02_transfac_ACCCGTCACACA'
chr8	104139439	104139450	'Mm.ALL.txStart.600.100.fa_V$CREB_Q2_transfac_TCACCCGTCACA'
chr8	104139439	104139452	'Mm.ALL.txStart.600.100.fa_V$CREB_Q2_01_transfac_TCACCCGTCACACA'
chr8	104139439	104139450	'Mm.ALL.txStart.600.100.fa_V$CREB_Q4_transfac_TCACCCGTCACA'
track name=CAAT-box/NF-Y description="CAAT-box/NF-Y" color=255,204,102,
chr8	104139388	104139399	'Mm.ALL.txStart.600.100.fa_V$CAAT_01_transfac_CCATTGGCTCCT'
chr8	104139384	104139399	'Mm.ALL.txStart.600.100.fa_V$NFY_01_transfac_CTGGCCATTGGCTCCT'
chr8	104139387	104139397	'Mm.ALL.txStart.600.100.fa_V$NFY_Q6_transfac_GCCATTGGCTC'
chr8	104139388	104139400	'Mm.ALL.txStart.600.100.fa_V$NFY_Q6_01_transfac_CCATTGGCTCCTA'
