# Supplementary material for: Positional bias of general and tissue-specific regulatory motifs in mouse gene promoters
Source: BMC Genomics. 2007 Dec 13;8:459. doi: 10.1186/1471-2164-8-459 (PMC2249607; doi:10.1186/1471-2164-8-459)
Supplement: Additional file 10 — contains the data in Additional files 8 and 9 in BED format, for visualization using UCSC Genome Browser. [file 1471-2164-8-459-S10.zip › BED/sites_genes.bed.NM_133677]

browser position chr16:54870379-54871078
track name=ETS168 description="ETS168" color=255,0,255,
chr16	54870506	54870513	'Mm.Brown_fat.txStart.600.100.fa_V$CETS168_Q6_transfac_CCTTCCTG'
chr16	54870496	54870503	'Mm.Brown_fat.txStart.600.100.fa_V$CETS168_Q6_transfac_GGGGAAGT'
track name=WHN description="WHN" color=0,153,255,
chr16	54870475	54870486	'Mm.Testis.txStart.600.100.fa_V$WHN_B_transfac_TTCGCGTCCCC'
track name=GC-box/Sp1 description="GC-box/Sp1" color=0,0,255,
chr16	54870617	54870623	'Mm.ALL.txStart.600.100.fa_V$ETF_Q6_transfac_GGGGCGG'
chr16	54870582	54870588	'Mm.ALL.txStart.600.100.fa_V$ETF_Q6_transfac_CCGCCTG'
chr16	54870529	54870535	'Mm.ALL.txStart.600.100.fa_V$ETF_Q6_transfac_CCGCCCC'
chr16	54870612	54870625	'Mm.ALL.txStart.600.100.fa_V$GC_01_transfac_CGGGGGCGGGCCCA'
chr16	54870527	54870540	'Mm.ALL.txStart.600.100.fa_V$GC_01_transfac_AGGGTCCGCCCCCA'
chr16	54870614	54870623	'Mm.ALL.txStart.600.100.fa_V$SP1_01_transfac_GGGGCGGGCC'
chr16	54870582	54870591	'Mm.ALL.txStart.600.100.fa_V$SP1_01_transfac_CCACCGCCTG'
chr16	54870529	54870538	'Mm.ALL.txStart.600.100.fa_V$SP1_01_transfac_GGTCCGCCCC'
chr16	54870615	54870624	'Mm.ALL.txStart.600.100.fa_V$SP1_Q2_01_transfac_GGGGGCGGGC'
chr16	54870528	54870537	'Mm.ALL.txStart.600.100.fa_V$SP1_Q2_01_transfac_GTCCGCCCCC'
chr16	54870613	54870625	'Mm.ALL.txStart.600.100.fa_V$SP1_Q4_01_transfac_CGGGGGCGGGCCC'
chr16	54870527	54870539	'Mm.ALL.txStart.600.100.fa_V$SP1_Q4_01_transfac_GGGTCCGCCCCCA'
chr16	54870613	54870625	'Mm.ALL.txStart.600.100.fa_V$SP1_Q6_transfac_CGGGGGCGGGCCC'
chr16	54870527	54870539	'Mm.ALL.txStart.600.100.fa_V$SP1_Q6_transfac_GGGTCCGCCCCCA'
chr16	54870614	54870623	'Mm.ALL.txStart.600.100.fa_V$SP1_Q6_01_transfac_GGGGCGGGCC'
chr16	54870529	54870538	'Mm.ALL.txStart.600.100.fa_V$SP1_Q6_01_transfac_GGTCCGCCCC'
chr16	54870593	54870600	'Mm.ALL.txStart.600.100.fa_V$ZF5_01_transfac_CCACGCCC'
chr16	54870538	54870545	'Mm.ALL.txStart.600.100.fa_V$ZF5_01_transfac_GGGCGAGG'
track name=GABP/ETS description="GABP/ETS" color=255,0,255,
chr16	54870492	54870507	'Mm.ALL.txStart.600.100.fa_V$ELK1_01_transfac_TGTAGGGGAAGTGCGG'
chr16	54870493	54870504	'Mm.ALL.txStart.600.100.fa_V$GABP_B_transfac_AGGGGAAGTGCG'
