# Supplementary material for: Positional bias of general and tissue-specific regulatory motifs in mouse gene promoters
Source: BMC Genomics. 2007 Dec 13;8:459. doi: 10.1186/1471-2164-8-459 (PMC2249607; doi:10.1186/1471-2164-8-459)
Supplement: Additional file 10 — contains the data in Additional files 8 and 9 in BED format, for visualization using UCSC Genome Browser. [file 1471-2164-8-459-S10.zip › BED/sites_genes.bed.NM_178686]

browser position chr18:53963431-53964130
track name=ETS168 description="ETS168" color=255,0,255,
chr18	53963537	53963544	'Mm.Brown_fat.txStart.600.100.fa_V$CETS168_Q6_transfac_GCGGAAGC'
track name=GC-box/Sp1 description="GC-box/Sp1" color=0,0,255,
chr18	53963651	53963657	'Mm.ALL.txStart.600.100.fa_V$ETF_Q6_transfac_AGGGCGG'
chr18	53963638	53963644	'Mm.ALL.txStart.600.100.fa_V$ETF_Q6_transfac_AAGGCGG'
chr18	53963609	53963615	'Mm.ALL.txStart.600.100.fa_V$ETF_Q6_transfac_CCGCCCT'
chr18	53963541	53963547	'Mm.ALL.txStart.600.100.fa_V$ETF_Q6_transfac_TAGGCGG'
chr18	53963524	53963531	'Mm.ALL.txStart.600.100.fa_V$ETF_Q6_transfac_GCGGCGG'
chr18	53963646	53963659	'Mm.ALL.txStart.600.100.fa_V$GC_01_transfac_AAAGGGCGGGAGGT'
chr18	53963648	53963657	'Mm.ALL.txStart.600.100.fa_V$SP1_01_transfac_AGGGCGGGAG'
chr18	53963521	53963531	'Mm.ALL.txStart.600.100.fa_V$SP1_01_transfac_GCGGCGGCGT'
chr18	53963649	53963658	'Mm.ALL.txStart.600.100.fa_V$SP1_Q2_01_transfac_AAGGGCGGGA'
chr18	53963608	53963617	'Mm.ALL.txStart.600.100.fa_V$SP1_Q2_01_transfac_GACCGCCCTG'
chr18	53963647	53963659	'Mm.ALL.txStart.600.100.fa_V$SP1_Q4_01_transfac_AAAGGGCGGGAGG'
chr18	53963607	53963619	'Mm.ALL.txStart.600.100.fa_V$SP1_Q4_01_transfac_CCGACCGCCCTGG'
chr18	53963647	53963659	'Mm.ALL.txStart.600.100.fa_V$SP1_Q6_transfac_AAAGGGCGGGAGG'
chr18	53963607	53963619	'Mm.ALL.txStart.600.100.fa_V$SP1_Q6_transfac_CCGACCGCCCTGG'
chr18	53963648	53963657	'Mm.ALL.txStart.600.100.fa_V$SP1_Q6_01_transfac_AGGGCGGGAG'
chr18	53963609	53963618	'Mm.ALL.txStart.600.100.fa_V$SP1_Q6_01_transfac_CGACCGCCCT'
chr18	53963527	53963535	'Mm.ALL.txStart.600.100.fa_V$ZF5_01_transfac_GGGCGCGG'
track name=GABP/ETS description="GABP/ETS" color=255,0,255,
chr18	53963535	53963548	'Mm.ALL.txStart.600.100.fa_V$ELK1_02_transfac_CTAGGCGGAAGCGG'
chr18	53963534	53963545	'Mm.ALL.txStart.600.100.fa_V$GABP_B_transfac_GGCGGAAGCGGG'
track name=E2F description="E2F" color=102,0,204,
chr18	53963520	53963536	'Mm.ALL.txStart.600.100.fa_V$E2F1_Q3_01_transfac_GGGGCGCGGCGGCGTC'
