# Supplementary material for: Positional bias of general and tissue-specific regulatory motifs in mouse gene promoters
Source: BMC Genomics. 2007 Dec 13;8:459. doi: 10.1186/1471-2164-8-459 (PMC2249607; doi:10.1186/1471-2164-8-459)
Supplement: Additional file 10 — contains the data in Additional files 8 and 9 in BED format, for visualization using UCSC Genome Browser. [file 1471-2164-8-459-S10.zip › BED/sites_genes.bed.NM_177898]

browser position chr8:20877126-20877825
track name=ETS168 description="ETS168" color=255,0,255,
chr8	20877261	20877268	'Mm.Brown_fat.txStart.600.100.fa_V$CETS168_Q6_transfac_ACTTCCCC'
track name=GC-box/Sp1 description="GC-box/Sp1" color=0,0,255,
chr8	20877280	20877286	'Mm.ALL.txStart.600.100.fa_V$ETF_Q6_transfac_CCGCCCA'
chr8	20877268	20877274	'Mm.ALL.txStart.600.100.fa_V$ETF_Q6_transfac_CCGCCCA'
chr8	20877278	20877291	'Mm.ALL.txStart.600.100.fa_V$GC_01_transfac_TGCTCCCGCCCAGC'
chr8	20877266	20877279	'Mm.ALL.txStart.600.100.fa_V$GC_01_transfac_GCACTCCGCCCACT'
chr8	20877280	20877289	'Mm.ALL.txStart.600.100.fa_V$SP1_01_transfac_CTCCCGCCCA'
chr8	20877268	20877277	'Mm.ALL.txStart.600.100.fa_V$SP1_01_transfac_ACTCCGCCCA'
chr8	20877279	20877288	'Mm.ALL.txStart.600.100.fa_V$SP1_Q2_01_transfac_TCCCGCCCAG'
chr8	20877267	20877276	'Mm.ALL.txStart.600.100.fa_V$SP1_Q2_01_transfac_CTCCGCCCAC'
chr8	20877278	20877290	'Mm.ALL.txStart.600.100.fa_V$SP1_Q4_01_transfac_GCTCCCGCCCAGC'
chr8	20877266	20877278	'Mm.ALL.txStart.600.100.fa_V$SP1_Q4_01_transfac_CACTCCGCCCACT'
chr8	20877278	20877290	'Mm.ALL.txStart.600.100.fa_V$SP1_Q6_transfac_GCTCCCGCCCAGC'
chr8	20877266	20877278	'Mm.ALL.txStart.600.100.fa_V$SP1_Q6_transfac_CACTCCGCCCACT'
chr8	20877280	20877289	'Mm.ALL.txStart.600.100.fa_V$SP1_Q6_01_transfac_CTCCCGCCCA'
chr8	20877268	20877277	'Mm.ALL.txStart.600.100.fa_V$SP1_Q6_01_transfac_ACTCCGCCCA'
chr8	20877240	20877247	'Mm.ALL.txStart.600.100.fa_V$ZF5_01_transfac_GGGCGAGG'
track name=GABP/ETS description="GABP/ETS" color=255,0,255,
chr8	20877260	20877271	'Mm.ALL.txStart.600.100.fa_V$GABP_B_transfac_CCCACTTCCCCC'
track name=CAAT-box/NF-Y description="CAAT-box/NF-Y" color=255,204,102,
chr8	20877384	20877395	'Mm.ALL.txStart.600.100.fa_V$CAAT_01_transfac_TCAGACCAATAA'
chr8	20877380	20877395	'Mm.ALL.txStart.600.100.fa_V$NFY_01_transfac_TCAGACCAATAAAAGT'
chr8	20877383	20877393	'Mm.ALL.txStart.600.100.fa_V$NFY_Q6_transfac_AGACCAATAAA'
chr8	20877384	20877396	'Mm.ALL.txStart.600.100.fa_V$NFY_Q6_01_transfac_CTCAGACCAATAA'
