# Supplementary material for: Positional bias of general and tissue-specific regulatory motifs in mouse gene promoters
Source: BMC Genomics. 2007 Dec 13;8:459. doi: 10.1186/1471-2164-8-459 (PMC2249607; doi:10.1186/1471-2164-8-459)
Supplement: Additional file 10 — contains the data in Additional files 8 and 9 in BED format, for visualization using UCSC Genome Browser. [file 1471-2164-8-459-S10.zip › BED/sites_genes.bed.NM_177584]

browser position chr16:44106780-44107479
track name=ETS168 description="ETS168" color=255,0,255,
chr16	44107362	44107369	'Mm.Brown_fat.txStart.600.100.fa_V$CETS168_Q6_transfac_GAGGAAGT'
track name=PU1 description="PU1" color=255,0,255,
chr16	44107355	44107362	'Mm.Spleen.txStart.600.100.fa_V$PU1_Q6_transfac_GGAGGAAG'
chr16	44107361	44107368	'Mm.Spleen.txStart.600.100.fa_V$PU1_Q6_transfac_AGAGGAAG'
track name=YY1/NF-E1 description="YY1/NF-E1" color=102,255,0,
chr16	44107412	44107420	'Mm.ALL.txStart.600.100.fa_V$YY1_Q6_transfac_GCCATGCTT'
track name=GABP/ETS description="GABP/ETS" color=255,0,255,
chr16	44107358	44107373	'Mm.ALL.txStart.600.100.fa_V$ELK1_01_transfac_GGAAGAGGAAGTTTGC'
chr16	44107355	44107366	'Mm.ALL.txStart.600.100.fa_V$GABP_B_transfac_GGAGGAAGAGGA'
