# Supplementary material for: Positional bias of general and tissue-specific regulatory motifs in mouse gene promoters
Source: BMC Genomics. 2007 Dec 13;8:459. doi: 10.1186/1471-2164-8-459 (PMC2249607; doi:10.1186/1471-2164-8-459)
Supplement: Additional file 10 — contains the data in Additional files 8 and 9 in BED format, for visualization using UCSC Genome Browser. [file 1471-2164-8-459-S10.zip › BED/sites_genes.bed.NM_133194]

browser position chrX:154761866-154762565
track name=ETS168 description="ETS168" color=255,0,255,
chrX	154762441	154762448	'Mm.Brown_fat.txStart.600.100.fa_V$CETS168_Q6_transfac_CTGGAAGC'
track name=YY1/NF-E1 description="YY1/NF-E1" color=102,255,0,
chrX	154762497	154762505	'Mm.ALL.txStart.600.100.fa_V$NFMUE1_Q6_transfac_GGGCCATCT'
chrX	154762494	154762513	'Mm.ALL.txStart.600.100.fa_V$YY1_02_transfac_TGTGGGCCATCTCCGCTGCT'
chrX	154762499	154762507	'Mm.ALL.txStart.600.100.fa_V$YY1_Q6_transfac_GCCATCTCC'
track name=GC-box/Sp1 description="GC-box/Sp1" color=0,0,255,
chrX	154762404	154762410	'Mm.ALL.txStart.600.100.fa_V$ETF_Q6_transfac_CCGCCTC'
chrX	154762399	154762412	'Mm.ALL.txStart.600.100.fa_V$GC_01_transfac_GCGTCCCGCCTCAG'
chrX	154762401	154762410	'Mm.ALL.txStart.600.100.fa_V$SP1_01_transfac_GTCCCGCCTC'
chrX	154762400	154762412	'Mm.ALL.txStart.600.100.fa_V$SP1_Q6_transfac_CGTCCCGCCTCAG'
chrX	154762401	154762410	'Mm.ALL.txStart.600.100.fa_V$SP1_Q6_01_transfac_GTCCCGCCTC'
