# Supplementary material for: Positional bias of general and tissue-specific regulatory motifs in mouse gene promoters
Source: BMC Genomics. 2007 Dec 13;8:459. doi: 10.1186/1471-2164-8-459 (PMC2249607; doi:10.1186/1471-2164-8-459)
Supplement: Additional file 10 — contains the data in Additional files 8 and 9 in BED format, for visualization using UCSC Genome Browser. [file 1471-2164-8-459-S10.zip › BED/sites_genes.bed.NM_010424]

browser position chr13:23190588-23191287
track name=ETS168 description="ETS168" color=255,0,255,
chr13	23190695	23190702	'Mm.Spleen.txStart.600.100.fa_V$CETS168_Q6_transfac_CAGGAAGT'
track name=PU1 description="PU1" color=255,0,255,
chr13	23190696	23190703	'Mm.Spleen.txStart.600.100.fa_V$PU1_Q6_transfac_TCAGGAAG'
track name=YY1/NF-E1 description="YY1/NF-E1" color=102,255,0,
chr13	23190661	23190669	'Mm.ALL.txStart.600.100.fa_V$YY1_Q6_transfac_AGCAATGGC'
track name=GABP/ETS description="GABP/ETS" color=255,0,255,
chr13	23190717	23190726	'Mm.ALL.txStart.600.100.fa_ELK1_jaspar_core_GTCCCGGAAA'
chr13	23190714	23190727	'Mm.ALL.txStart.600.100.fa_V$ELK1_02_transfac_TGTCCCGGAAAGGG'
chr13	23190693	23190702	'Mm.ALL.txStart.600.100.fa_V$TEL2_Q6_transfac_CAGGAAGTTT'
