# Supplementary material for: Positional bias of general and tissue-specific regulatory motifs in mouse gene promoters
Source: BMC Genomics. 2007 Dec 13;8:459. doi: 10.1186/1471-2164-8-459 (PMC2249607; doi:10.1186/1471-2164-8-459)
Supplement: Additional file 10 — contains the data in Additional files 8 and 9 in BED format, for visualization using UCSC Genome Browser. [file 1471-2164-8-459-S10.zip › BED/sites_genes.bed.NM_007746]

browser position chr18:4357599-4358298
track name=ETS168 description="ETS168" color=255,0,255,
chr18	4357717	4357724	'Mm.Spleen.txStart.600.100.fa_V$CETS168_Q6_transfac_TCTTCCCG'
track name=PU1 description="PU1" color=255,0,255,
chr18	4357716	4357723	'Mm.Spleen.txStart.600.100.fa_V$PU1_Q6_transfac_CTTCCCGG'
track name=E2F1 description="E2F1" color=102,0,204,
chr18	4357716	4357723	'Mm.Spleen.txStart.600.100.fa_V$E2F1DP1_01_transfac_CTTCCCGG'
track name=GC-box/Sp1 description="GC-box/Sp1" color=0,0,255,
chr18	4357757	4357763	'Mm.ALL.txStart.600.100.fa_V$ETF_Q6_transfac_GGGGCGG'
chr18	4357752	4357765	'Mm.ALL.txStart.600.100.fa_V$GC_01_transfac_GCGGGGCGGTGTGG'
chr18	4357754	4357763	'Mm.ALL.txStart.600.100.fa_V$SP1_01_transfac_GGGGCGGTGT'
chr18	4357755	4357764	'Mm.ALL.txStart.600.100.fa_V$SP1_Q2_01_transfac_CGGGGCGGTG'
chr18	4357753	4357765	'Mm.ALL.txStart.600.100.fa_V$SP1_Q4_01_transfac_GCGGGGCGGTGTG'
chr18	4357753	4357765	'Mm.ALL.txStart.600.100.fa_V$SP1_Q6_transfac_GCGGGGCGGTGTG'
chr18	4357754	4357763	'Mm.ALL.txStart.600.100.fa_V$SP1_Q6_01_transfac_GGGGCGGTGT'
