# Supplementary material for: Positional bias of general and tissue-specific regulatory motifs in mouse gene promoters
Source: BMC Genomics. 2007 Dec 13;8:459. doi: 10.1186/1471-2164-8-459 (PMC2249607; doi:10.1186/1471-2164-8-459)
Supplement: Additional file 10 — contains the data in Additional files 8 and 9 in BED format, for visualization using UCSC Genome Browser. [file 1471-2164-8-459-S10.zip › BED/sites_genes.bed.NM_007650]

browser position chr19:9935373-9936072
track name=ETS168 description="ETS168" color=255,0,255,
chr19	9935458	9935465	'Mm.Spleen.txStart.600.100.fa_V$CETS168_Q6_transfac_GCTTCCCC'
track name=PU1 description="PU1" color=255,0,255,
chr19	9935457	9935464	'Mm.Spleen.txStart.600.100.fa_V$PU1_Q6_transfac_CTTCCCCT'
track name=CAAT-box/NF-Y description="CAAT-box/NF-Y" color=255,204,102,
chr19	9935539	9935550	'Mm.ALL.txStart.600.100.fa_V$CAAT_01_transfac_TAATTGGGGCAG'
chr19	9935539	9935554	'Mm.ALL.txStart.600.100.fa_V$NFY_01_transfac_ATTCTAATTGGGGCAG'
chr19	9935541	9935551	'Mm.ALL.txStart.600.100.fa_V$NFY_Q6_transfac_CTAATTGGGGC'
chr19	9935538	9935550	'Mm.ALL.txStart.600.100.fa_V$NFY_Q6_01_transfac_TAATTGGGGCAGG'
