# Supplementary material for: Positional bias of general and tissue-specific regulatory motifs in mouse gene promoters
Source: BMC Genomics. 2007 Dec 13;8:459. doi: 10.1186/1471-2164-8-459 (PMC2249607; doi:10.1186/1471-2164-8-459)
Supplement: Additional file 10 — contains the data in Additional files 8 and 9 in BED format, for visualization using UCSC Genome Browser. [file 1471-2164-8-459-S10.zip › BED/sites_genes.bed.NM_133746]

browser position chr19:46689496-46690195
track name=ETS168 description="ETS168" color=255,0,255,
chr19	46689592	46689600	'Mm.Spleen.txStart.600.100.fa_V$CETS168_Q6_transfac_ACTTCCTC'
track name=PU1 description="PU1" color=255,0,255,
chr19	46689591	46689599	'Mm.Spleen.txStart.600.100.fa_V$PU1_Q6_transfac_CTTCCTCT'
track name=GC-box/Sp1 description="GC-box/Sp1" color=0,0,255,
chr19	46689637	46689643	'Mm.ALL.txStart.600.100.fa_V$ETF_Q6_transfac_GAGGCGG'
chr19	46689570	46689576	'Mm.ALL.txStart.600.100.fa_V$ETF_Q6_transfac_CCGCCCT'
chr19	46689632	46689645	'Mm.ALL.txStart.600.100.fa_V$GC_01_transfac_CAGAGGCGGGCTGG'
chr19	46689568	46689581	'Mm.ALL.txStart.600.100.fa_V$GC_01_transfac_TCGCGCCGCCCTCA'
chr19	46689634	46689643	'Mm.ALL.txStart.600.100.fa_V$SP1_01_transfac_GAGGCGGGCT'
chr19	46689570	46689579	'Mm.ALL.txStart.600.100.fa_V$SP1_01_transfac_GCGCCGCCCT'
chr19	46689569	46689578	'Mm.ALL.txStart.600.100.fa_V$SP1_Q2_01_transfac_CGCCGCCCTC'
chr19	46689568	46689580	'Mm.ALL.txStart.600.100.fa_V$SP1_Q4_01_transfac_CGCGCCGCCCTCA'
chr19	46689633	46689645	'Mm.ALL.txStart.600.100.fa_V$SP1_Q6_transfac_CAGAGGCGGGCTG'
chr19	46689568	46689580	'Mm.ALL.txStart.600.100.fa_V$SP1_Q6_transfac_CGCGCCGCCCTCA'
chr19	46689570	46689579	'Mm.ALL.txStart.600.100.fa_V$SP1_Q6_01_transfac_GCGCCGCCCT'
chr19	46689576	46689583	'Mm.ALL.txStart.600.100.fa_V$ZF5_01_transfac_CCTCGCGC'
track name=GABP/ETS description="GABP/ETS" color=255,0,255,
chr19	46689588	46689604	'Mm.ALL.txStart.600.100.fa_V$ELK1_01_transfac_CTCCACTTCCTCTGTT'
chr19	46689591	46689603	'Mm.ALL.txStart.600.100.fa_V$GABP_B_transfac_TCCACTTCCTCT'
track name=E2F description="E2F" color=102,0,204,
chr19	46689573	46689588	'Mm.ALL.txStart.600.100.fa_V$E2F1_Q3_01_transfac_TTCTGCCTCGCGCCGC'
