# Supplementary material for: Positional bias of general and tissue-specific regulatory motifs in mouse gene promoters
Source: BMC Genomics. 2007 Dec 13;8:459. doi: 10.1186/1471-2164-8-459 (PMC2249607; doi:10.1186/1471-2164-8-459)
Supplement: Additional file 10 — contains the data in Additional files 8 and 9 in BED format, for visualization using UCSC Genome Browser. [file 1471-2164-8-459-S10.zip › BED/sites_genes.bed.NM_133809]

browser position chr1:175564303-175565002
track name=ETS168 description="ETS168" color=255,0,255,
chr1	175564922	175564929	'Mm.Spleen.txStart.600.100.fa_V$CETS168_Q6_transfac_CTGGAAGC'
track name=HNF4 description="HNF4" color=51,102,0,
chr1	175564806	175564820	'Mm.Liver.txStart.600.100.fa_V$HNF4_01_B_transfac_GTGAGCTTTGACCAA'
track name=YY1/NF-E1 description="YY1/NF-E1" color=102,255,0,
chr1	175564927	175564935	'Mm.ALL.txStart.600.100.fa_V$YY1_Q6_transfac_AGCTATGGC'
track name=GABP/ETS description="GABP/ETS" color=255,0,255,
chr1	175564796	175564811	'Mm.ALL.txStart.600.100.fa_V$ELK1_01_transfac_ATCAGAGGAAGTGAGC'
chr1	175564895	175564909	'Mm.ALL.txStart.600.100.fa_V$ELK1_02_transfac_AGAGTTCCGACCTG'
chr1	175564799	175564810	'Mm.ALL.txStart.600.100.fa_V$GABP_B_transfac_AGAGGAAGTGAG'
