# Supplementary material for: Positional bias of general and tissue-specific regulatory motifs in mouse gene promoters
Source: BMC Genomics. 2007 Dec 13;8:459. doi: 10.1186/1471-2164-8-459 (PMC2249607; doi:10.1186/1471-2164-8-459)
Supplement: Additional file 10 — contains the data in Additional files 8 and 9 in BED format, for visualization using UCSC Genome Browser. [file 1471-2164-8-459-S10.zip › BED/sites_genes.bed.NM_012012]

browser position chr1:175812908-175813607
track name=ETS168 description="ETS168" color=255,0,255,
chr1	175813491	175813498	'Mm.Spleen.txStart.600.100.fa_V$CETS168_Q6_transfac_GCTTCCCG'
track name=PU1 description="PU1" color=255,0,255,
chr1	175813492	175813499	'Mm.Spleen.txStart.600.100.fa_V$PU1_Q6_transfac_CTTCCCGA'
track name=E2F1 description="E2F1" color=102,0,204,
chr1	175813492	175813499	'Mm.Spleen.txStart.600.100.fa_V$E2F1DP1_01_transfac_CTTCCCGA'
track name=GC-box/Sp1 description="GC-box/Sp1" color=0,0,255,
chr1	175813363	175813369	'Mm.ALL.txStart.600.100.fa_V$ETF_Q6_transfac_TTGGCGG'
chr1	175813366	175813372	'Mm.ALL.txStart.600.100.fa_V$ETF_Q6_transfac_GCGGCGG'
chr1	175813483	175813489	'Mm.ALL.txStart.600.100.fa_V$ETF_Q6_transfac_TGGGCGG'
chr1	175813481	175813494	'Mm.ALL.txStart.600.100.fa_V$GC_01_transfac_GCTGGGCGGGGCTT'
chr1	175813366	175813375	'Mm.ALL.txStart.600.100.fa_V$SP1_01_transfac_GCGGCGGACT'
chr1	175813483	175813492	'Mm.ALL.txStart.600.100.fa_V$SP1_01_transfac_TGGGCGGGGC'
chr1	175813482	175813491	'Mm.ALL.txStart.600.100.fa_V$SP1_Q2_01_transfac_CTGGGCGGGG'
chr1	175813481	175813493	'Mm.ALL.txStart.600.100.fa_V$SP1_Q4_01_transfac_GCTGGGCGGGGCT'
chr1	175813481	175813493	'Mm.ALL.txStart.600.100.fa_V$SP1_Q6_transfac_GCTGGGCGGGGCT'
chr1	175813483	175813492	'Mm.ALL.txStart.600.100.fa_V$SP1_Q6_01_transfac_TGGGCGGGGC'
chr1	175813484	175813491	'Mm.ALL.txStart.600.100.fa_V$ZF5_01_transfac_GGGCGGGG'
track name=CREB/ATF description="CREB/ATF" color=153,102,102,
chr1	175813465	175813478	'Mm.ALL.txStart.600.100.fa_V$ATF_01_transfac_CAGGGACGTCATGT'
chr1	175813466	175813477	'Mm.ALL.txStart.600.100.fa_V$ATF4_Q2_transfac_AGGGACGTCATG'
chr1	175813468	175813479	'Mm.ALL.txStart.600.100.fa_V$CREB_02_transfac_GGACGTCATGTC'
chr1	175813466	175813477	'Mm.ALL.txStart.600.100.fa_V$CREBP1_Q2_transfac_AGGGACGTCATG'
chr1	175813466	175813477	'Mm.ALL.txStart.600.100.fa_V$CREB_Q2_transfac_AGGGACGTCATG'
chr1	175813466	175813479	'Mm.ALL.txStart.600.100.fa_V$CREB_Q2_01_transfac_AGGGACGTCATGTC'
chr1	175813466	175813477	'Mm.ALL.txStart.600.100.fa_V$CREB_Q4_transfac_AGGGACGTCATG'
chr1	175813467	175813476	'Mm.ALL.txStart.600.100.fa_V$E4F1_Q6_transfac_GGGACGTCAT'
track name=E2F description="E2F" color=102,0,204,
chr1	175813495	175813511	'Mm.ALL.txStart.600.100.fa_V$E2F1_Q3_01_transfac_CCCGATCCCGCGCAAA'
track name=CAAT-box/NF-Y description="CAAT-box/NF-Y" color=255,204,102,
chr1	175813353	175813364	'Mm.ALL.txStart.600.100.fa_V$CAAT_01_transfac_GCATTGGCCATT'
chr1	175813360	175813371	'Mm.ALL.txStart.600.100.fa_V$CAAT_01_transfac_CCATTGGCGGCG'
chr1	175813349	175813364	'Mm.ALL.txStart.600.100.fa_V$NFY_01_transfac_GATGGCATTGGCCATT'
chr1	175813356	175813371	'Mm.ALL.txStart.600.100.fa_V$NFY_01_transfac_TTGGCCATTGGCGGCG'
chr1	175813352	175813362	'Mm.ALL.txStart.600.100.fa_V$NFY_Q6_transfac_GGCATTGGCCA'
chr1	175813359	175813369	'Mm.ALL.txStart.600.100.fa_V$NFY_Q6_transfac_GCCATTGGCGG'
chr1	175813353	175813365	'Mm.ALL.txStart.600.100.fa_V$NFY_Q6_01_transfac_GCATTGGCCATTG'
chr1	175813360	175813372	'Mm.ALL.txStart.600.100.fa_V$NFY_Q6_01_transfac_CCATTGGCGGCGG'
