# Supplementary material for: Positional bias of general and tissue-specific regulatory motifs in mouse gene promoters
Source: BMC Genomics. 2007 Dec 13;8:459. doi: 10.1186/1471-2164-8-459 (PMC2249607; doi:10.1186/1471-2164-8-459)
Supplement: Additional file 10 — contains the data in Additional files 8 and 9 in BED format, for visualization using UCSC Genome Browser. [file 1471-2164-8-459-S10.zip › BED/sites_genes.bed.NM_011487]

browser position chr1:52308589-52309288
track name=ETS168 description="ETS168" color=255,0,255,
chr1	52309198	52309205	'Mm.Spleen.txStart.600.100.fa_V$CETS168_Q6_transfac_GTGGAAGC'
track name=PU1 description="PU1" color=255,0,255,
chr1	52309197	52309204	'Mm.Spleen.txStart.600.100.fa_V$PU1_Q6_transfac_GGTGGAAG'
track name=GABP/ETS description="GABP/ETS" color=255,0,255,
chr1	52309099	52309108	'Mm.ALL.txStart.600.100.fa_ELK1_jaspar_core_AGAACGGAAA'
chr1	52309098	52309111	'Mm.ALL.txStart.600.100.fa_V$ELK1_02_transfac_TAGAACGGAAAGGA'
