# Supplementary material for: Positional bias of general and tissue-specific regulatory motifs in mouse gene promoters
Source: BMC Genomics. 2007 Dec 13;8:459. doi: 10.1186/1471-2164-8-459 (PMC2249607; doi:10.1186/1471-2164-8-459)
Supplement: Additional file 10 — contains the data in Additional files 8 and 9 in BED format, for visualization using UCSC Genome Browser. [file 1471-2164-8-459-S10.zip › BED/sites_genes.bed.NM_010278]

browser position chr5:106794695-106795394
track name=ETS168 description="ETS168" color=255,0,255,
chr5	106794777	106794784	'Mm.Spleen.txStart.600.100.fa_V$CETS168_Q6_transfac_CCTTCCGG'
track name=GABP/ETS description="GABP/ETS" color=255,0,255,
chr5	106794776	106794785	'Mm.ALL.txStart.600.100.fa_GABPA_jaspar_core_CCCTTCCGGG'
chr5	106794774	106794783	'Mm.ALL.txStart.600.100.fa_ELK1_jaspar_core_CTTCCGGGTC'
chr5	106794773	106794786	'Mm.ALL.txStart.600.100.fa_V$ELK1_02_transfac_CCCCTTCCGGGTCC'
chr5	106794776	106794787	'Mm.ALL.txStart.600.100.fa_V$GABP_B_transfac_GCCCCTTCCGGG'
