# Supplementary material for: Positional bias of general and tissue-specific regulatory motifs in mouse gene promoters
Source: BMC Genomics. 2007 Dec 13;8:459. doi: 10.1186/1471-2164-8-459 (PMC2249607; doi:10.1186/1471-2164-8-459)
Supplement: Additional file 10 — contains the data in Additional files 8 and 9 in BED format, for visualization using UCSC Genome Browser. [file 1471-2164-8-459-S10.zip › BED/sites_genes.bed.NM_007654]

browser position chr4:43370387-43371086
track name=ETS168 description="ETS168" color=255,0,255,
chr4	43370475	43370482	'Mm.Spleen.txStart.600.100.fa_V$CETS168_Q6_transfac_CTGGAAGA'
track name=GABP/ETS description="GABP/ETS" color=255,0,255,
chr4	43370587	43370602	'Mm.ALL.txStart.600.100.fa_V$ELK1_01_transfac_ACCTACTTCCTCTTTT'
chr4	43370591	43370600	'Mm.ALL.txStart.600.100.fa_V$TEL2_Q6_transfac_CTACTTCCTC'
track name=CREB/ATF description="CREB/ATF" color=153,102,102,
chr4	43370570	43370583	'Mm.ALL.txStart.600.100.fa_V$ATF_01_transfac_ACTTGGCGTCACAG'
chr4	43370571	43370582	'Mm.ALL.txStart.600.100.fa_V$ATF4_Q2_transfac_CTTGGCGTCACA'
chr4	43370569	43370580	'Mm.ALL.txStart.600.100.fa_V$CREB_02_transfac_TGGCGTCACAGC'
chr4	43370571	43370582	'Mm.ALL.txStart.600.100.fa_V$CREBP1_Q2_transfac_CTTGGCGTCACA'
chr4	43370571	43370582	'Mm.ALL.txStart.600.100.fa_V$CREB_Q2_transfac_CTTGGCGTCACA'
chr4	43370569	43370582	'Mm.ALL.txStart.600.100.fa_V$CREB_Q2_01_transfac_CTTGGCGTCACAGC'
chr4	43370571	43370582	'Mm.ALL.txStart.600.100.fa_V$CREB_Q4_transfac_CTTGGCGTCACA'
