# Supplementary material for: Positional bias of general and tissue-specific regulatory motifs in mouse gene promoters
Source: BMC Genomics. 2007 Dec 13;8:459. doi: 10.1186/1471-2164-8-459 (PMC2249607; doi:10.1186/1471-2164-8-459)
Supplement: Additional file 10 — contains the data in Additional files 8 and 9 in BED format, for visualization using UCSC Genome Browser. [file 1471-2164-8-459-S10.zip › BED/sites_genes.bed.NM_178440]

browser position chr11:6415648-6416347
track name=ETS168 description="ETS168" color=255,0,255,
chr11	6415739	6415746	'Mm.Spleen.txStart.600.100.fa_V$CETS168_Q6_transfac_ACTTCCTA'
track name=PU1 description="PU1" color=255,0,255,
chr11	6415738	6415745	'Mm.Spleen.txStart.600.100.fa_V$PU1_Q6_transfac_CTTCCTAC'
track name=GABP/ETS description="GABP/ETS" color=255,0,255,
chr11	6415813	6415822	'Mm.ALL.txStart.600.100.fa_ELK1_jaspar_core_GAGCAGGAAG'
chr11	6415738	6415750	'Mm.ALL.txStart.600.100.fa_V$GABP_B_transfac_CCCACTTCCTAC'
