# Supplementary material for: Positional bias of general and tissue-specific regulatory motifs in mouse gene promoters
Source: BMC Genomics. 2007 Dec 13;8:459. doi: 10.1186/1471-2164-8-459 (PMC2249607; doi:10.1186/1471-2164-8-459)
Supplement: Additional file 10 — contains the data in Additional files 8 and 9 in BED format, for visualization using UCSC Genome Browser. [file 1471-2164-8-459-S10.zip › BED/sites_genes.bed.NM_172623]

browser position chr17:45790430-45791129
track name=ETS168 description="ETS168" color=255,0,255,
chr17	45790984	45790991	'Mm.Spleen.txStart.600.100.fa_V$CETS168_Q6_transfac_ACTTCCCC'
track name=PU1 description="PU1" color=255,0,255,
chr17	45791007	45791014	'Mm.Spleen.txStart.600.100.fa_V$PU1_Q6_transfac_CTTCCTTG'
track name=GC-box/Sp1 description="GC-box/Sp1" color=0,0,255,
chr17	45790965	45790971	'Mm.ALL.txStart.600.100.fa_V$ETF_Q6_transfac_CCGCCTT'
chr17	45790962	45790971	'Mm.ALL.txStart.600.100.fa_V$SP1_01_transfac_AGCCCGCCTT'
track name=CAAT-box/NF-Y description="CAAT-box/NF-Y" color=255,204,102,
chr17	45790985	45790996	'Mm.ALL.txStart.600.100.fa_V$CAAT_01_transfac_CTTCCCCAATCA'
chr17	45790985	45791000	'Mm.ALL.txStart.600.100.fa_V$NFY_01_transfac_CTTCCCCAATCAAAGC'
chr17	45790985	45790998	'Mm.ALL.txStart.600.100.fa_V$NFY_C_transfac_CTTCCCCAATCAAA'
chr17	45790987	45790997	'Mm.ALL.txStart.600.100.fa_V$NFY_Q6_transfac_TCCCCAATCAA'
chr17	45790984	45790996	'Mm.ALL.txStart.600.100.fa_V$NFY_Q6_01_transfac_ACTTCCCCAATCA'
