# Supplementary material for: Positional bias of general and tissue-specific regulatory motifs in mouse gene promoters
Source: BMC Genomics. 2007 Dec 13;8:459. doi: 10.1186/1471-2164-8-459 (PMC2249607; doi:10.1186/1471-2164-8-459)
Supplement: Additional file 10 — contains the data in Additional files 8 and 9 in BED format, for visualization using UCSC Genome Browser. [file 1471-2164-8-459-S10.zip › BED/sites_genes.bed.NM_172654]

browser position chr1:52933849-52934548
track name=ETS168 description="ETS168" color=255,0,255,
chr1	52934439	52934446	'Mm.Spleen.txStart.600.100.fa_V$CETS168_Q6_transfac_ACTTCCGC'
track name=PU1 description="PU1" color=255,0,255,
chr1	52934440	52934447	'Mm.Spleen.txStart.600.100.fa_V$PU1_Q6_transfac_CTTCCGCC'
track name=E2F1 description="E2F1" color=102,0,204,
chr1	52934414	52934421	'Mm.Spleen.txStart.600.100.fa_V$E2F1DP1_01_transfac_TTTCCCGC'
track name=GC-box/Sp1 description="GC-box/Sp1" color=0,0,255,
chr1	52934272	52934278	'Mm.ALL.txStart.600.100.fa_V$ETF_Q6_transfac_CCGCCAA'
chr1	52934352	52934358	'Mm.ALL.txStart.600.100.fa_V$ETF_Q6_transfac_TCGGCGG'
chr1	52934367	52934373	'Mm.ALL.txStart.600.100.fa_V$ETF_Q6_transfac_AGGGCGG'
chr1	52934388	52934394	'Mm.ALL.txStart.600.100.fa_V$ETF_Q6_transfac_CCGCCCC'
chr1	52934443	52934450	'Mm.ALL.txStart.600.100.fa_V$ETF_Q6_transfac_CCGCCGC'
chr1	52934365	52934378	'Mm.ALL.txStart.600.100.fa_V$GC_01_transfac_GAAGGGCGGGGCCG'
chr1	52934383	52934396	'Mm.ALL.txStart.600.100.fa_V$GC_01_transfac_CGGCTCCGCCCCTG'
chr1	52934269	52934278	'Mm.ALL.txStart.600.100.fa_V$SP1_01_transfac_TGCCCGCCAA'
chr1	52934367	52934376	'Mm.ALL.txStart.600.100.fa_V$SP1_01_transfac_AGGGCGGGGC'
chr1	52934385	52934394	'Mm.ALL.txStart.600.100.fa_V$SP1_01_transfac_GCTCCGCCCC'
chr1	52934366	52934375	'Mm.ALL.txStart.600.100.fa_V$SP1_Q2_01_transfac_AAGGGCGGGG'
chr1	52934386	52934395	'Mm.ALL.txStart.600.100.fa_V$SP1_Q2_01_transfac_CTCCGCCCCT'
chr1	52934365	52934377	'Mm.ALL.txStart.600.100.fa_V$SP1_Q4_01_transfac_GAAGGGCGGGGCC'
chr1	52934384	52934396	'Mm.ALL.txStart.600.100.fa_V$SP1_Q4_01_transfac_GGCTCCGCCCCTG'
chr1	52934365	52934377	'Mm.ALL.txStart.600.100.fa_V$SP1_Q6_transfac_GAAGGGCGGGGCC'
chr1	52934384	52934396	'Mm.ALL.txStart.600.100.fa_V$SP1_Q6_transfac_GGCTCCGCCCCTG'
chr1	52934367	52934376	'Mm.ALL.txStart.600.100.fa_V$SP1_Q6_01_transfac_AGGGCGGGGC'
chr1	52934385	52934394	'Mm.ALL.txStart.600.100.fa_V$SP1_Q6_01_transfac_GCTCCGCCCC'
chr1	52934368	52934375	'Mm.ALL.txStart.600.100.fa_V$ZF5_01_transfac_GGGCGGGG'
track name=GABP/ETS description="GABP/ETS" color=255,0,255,
chr1	52934358	52934371	'Mm.ALL.txStart.600.100.fa_V$ELK1_02_transfac_GACCGCGGAAGGGC'
chr1	52934437	52934451	'Mm.ALL.txStart.600.100.fa_V$ELK1_02_transfac_CCACTTCCGCCGCT'
chr1	52934361	52934372	'Mm.ALL.txStart.600.100.fa_V$GABP_B_transfac_CGCGGAAGGGCG'
chr1	52934436	52934447	'Mm.ALL.txStart.600.100.fa_V$GABP_B_transfac_GCCACTTCCGCC'
