# Supplementary material for: Positional bias of general and tissue-specific regulatory motifs in mouse gene promoters
Source: BMC Genomics. 2007 Dec 13;8:459. doi: 10.1186/1471-2164-8-459 (PMC2249607; doi:10.1186/1471-2164-8-459)
Supplement: Additional file 10 — contains the data in Additional files 8 and 9 in BED format, for visualization using UCSC Genome Browser. [file 1471-2164-8-459-S10.zip › BED/sites_genes.bed.NM_026654]

browser position chr4:115766366-115767065
track name=ETS168 description="ETS168" color=255,0,255,
chr4	115766460	115766468	'Mm.Spleen.txStart.600.100.fa_V$CETS168_Q6_transfac_GCGGAAGT'
track name=PU1 description="PU1" color=255,0,255,
chr4	115766461	115766469	'Mm.Spleen.txStart.600.100.fa_V$PU1_Q6_transfac_AGCGGAAG'
track name=YY1/NF-E1 description="YY1/NF-E1" color=102,255,0,
chr4	115766420	115766428	'Mm.ALL.txStart.600.100.fa_V$YY1_Q6_transfac_CGTCATGGC'
track name=GC-box/Sp1 description="GC-box/Sp1" color=0,0,255,
chr4	115766554	115766560	'Mm.ALL.txStart.600.100.fa_V$ETF_Q6_transfac_CCGCCCG'
chr4	115766500	115766506	'Mm.ALL.txStart.600.100.fa_V$ETF_Q6_transfac_CCGCCCC'
chr4	115766552	115766565	'Mm.ALL.txStart.600.100.fa_V$GC_01_transfac_GCACCCCGCCCGAC'
chr4	115766498	115766511	'Mm.ALL.txStart.600.100.fa_V$GC_01_transfac_AGACCCCGCCCCAT'
chr4	115766554	115766563	'Mm.ALL.txStart.600.100.fa_V$SP1_01_transfac_ACCCCGCCCG'
chr4	115766500	115766509	'Mm.ALL.txStart.600.100.fa_V$SP1_01_transfac_ACCCCGCCCC'
chr4	115766553	115766562	'Mm.ALL.txStart.600.100.fa_V$SP1_Q2_01_transfac_CCCCGCCCGA'
chr4	115766499	115766508	'Mm.ALL.txStart.600.100.fa_V$SP1_Q2_01_transfac_CCCCGCCCCA'
chr4	115766552	115766564	'Mm.ALL.txStart.600.100.fa_V$SP1_Q4_01_transfac_CACCCCGCCCGAC'
chr4	115766498	115766510	'Mm.ALL.txStart.600.100.fa_V$SP1_Q4_01_transfac_GACCCCGCCCCAT'
chr4	115766552	115766564	'Mm.ALL.txStart.600.100.fa_V$SP1_Q6_transfac_CACCCCGCCCGAC'
chr4	115766498	115766510	'Mm.ALL.txStart.600.100.fa_V$SP1_Q6_transfac_GACCCCGCCCCAT'
chr4	115766554	115766563	'Mm.ALL.txStart.600.100.fa_V$SP1_Q6_01_transfac_ACCCCGCCCG'
chr4	115766500	115766509	'Mm.ALL.txStart.600.100.fa_V$SP1_Q6_01_transfac_ACCCCGCCCC'
chr4	115766625	115766632	'Mm.ALL.txStart.600.100.fa_V$ZF5_01_transfac_GGGCGTGG'
chr4	115766582	115766589	'Mm.ALL.txStart.600.100.fa_V$ZF5_01_transfac_CAGCGCGC'
chr4	115766580	115766587	'Mm.ALL.txStart.600.100.fa_V$ZF5_01_transfac_GCGCGCGC'
chr4	115766578	115766585	'Mm.ALL.txStart.600.100.fa_V$ZF5_01_transfac_GCGCGCAA'
chr4	115766555	115766562	'Mm.ALL.txStart.600.100.fa_V$ZF5_01_transfac_CCCCGCCC'
chr4	115766501	115766508	'Mm.ALL.txStart.600.100.fa_V$ZF5_01_transfac_CCCCGCCC'
track name=GABP/ETS description="GABP/ETS" color=255,0,255,
chr4	115766459	115766469	'Mm.ALL.txStart.600.100.fa_GABPA_jaspar_core_AGCGGAAGTC'
chr4	115766537	115766546	'Mm.ALL.txStart.600.100.fa_ELK1_jaspar_core_GGAACGGAAG'
chr4	115766456	115766472	'Mm.ALL.txStart.600.100.fa_V$ELK1_01_transfac_CGAAGCGGAAGTCTCT'
chr4	115766539	115766552	'Mm.ALL.txStart.600.100.fa_V$ELK1_02_transfac_CCACTCGGAACGGA'
chr4	115766534	115766547	'Mm.ALL.txStart.600.100.fa_V$ELK1_02_transfac_CGGAACGGAAGTTG'
chr4	115766458	115766472	'Mm.ALL.txStart.600.100.fa_V$ELK1_02_transfac_CGAAGCGGAAGTCT'
track name=E2F description="E2F" color=102,0,204,
chr4	115766575	115766590	'Mm.ALL.txStart.600.100.fa_V$E2F1_Q3_01_transfac_TCAGCGCGCGCAAGGC'
track name=CAAT-box/NF-Y description="CAAT-box/NF-Y" color=255,204,102,
chr4	115766595	115766606	'Mm.ALL.txStart.600.100.fa_V$CAAT_01_transfac_TCCAGCCAATAG'
chr4	115766591	115766606	'Mm.ALL.txStart.600.100.fa_V$NFY_01_transfac_TCCAGCCAATAGACAC'
chr4	115766594	115766604	'Mm.ALL.txStart.600.100.fa_V$NFY_Q6_transfac_CAGCCAATAGA'
chr4	115766595	115766607	'Mm.ALL.txStart.600.100.fa_V$NFY_Q6_01_transfac_GTCCAGCCAATAG'
