# Supplementary material for: Positional bias of general and tissue-specific regulatory motifs in mouse gene promoters
Source: BMC Genomics. 2007 Dec 13;8:459. doi: 10.1186/1471-2164-8-459 (PMC2249607; doi:10.1186/1471-2164-8-459)
Supplement: Additional file 10 — contains the data in Additional files 8 and 9 in BED format, for visualization using UCSC Genome Browser. [file 1471-2164-8-459-S10.zip › BED/sites_genes.bed.NM_027872]

browser position chr5:146786212-146786911
track name=ETS168 description="ETS168" color=255,0,255,
chr5	146786349	146786356	'Mm.Spleen.txStart.600.100.fa_V$CETS168_Q6_transfac_AGGGAAGC'
track name=GC-box/Sp1 description="GC-box/Sp1" color=0,0,255,
chr5	146786431	146786437	'Mm.ALL.txStart.600.100.fa_V$ETF_Q6_transfac_GGGGCGG'
chr5	146786291	146786297	'Mm.ALL.txStart.600.100.fa_V$ETF_Q6_transfac_TCGGCGG'
chr5	146786426	146786439	'Mm.ALL.txStart.600.100.fa_V$GC_01_transfac_CGGGGGCGGGTGCA'
chr5	146786428	146786437	'Mm.ALL.txStart.600.100.fa_V$SP1_01_transfac_GGGGCGGGTG'
chr5	146786429	146786438	'Mm.ALL.txStart.600.100.fa_V$SP1_Q2_01_transfac_GGGGGCGGGT'
chr5	146786427	146786439	'Mm.ALL.txStart.600.100.fa_V$SP1_Q4_01_transfac_CGGGGGCGGGTGC'
chr5	146786427	146786439	'Mm.ALL.txStart.600.100.fa_V$SP1_Q6_transfac_CGGGGGCGGGTGC'
chr5	146786428	146786437	'Mm.ALL.txStart.600.100.fa_V$SP1_Q6_01_transfac_GGGGCGGGTG'
chr5	146786384	146786391	'Mm.ALL.txStart.600.100.fa_V$ZF5_01_transfac_GGGCGCCG'
track name=CAAT-box/NF-Y description="CAAT-box/NF-Y" color=255,204,102,
chr5	146786398	146786409	'Mm.ALL.txStart.600.100.fa_V$CAAT_01_transfac_CTAGACCAATCG'
chr5	146786367	146786378	'Mm.ALL.txStart.600.100.fa_V$CAAT_01_transfac_CATACCCAATCA'
chr5	146786394	146786409	'Mm.ALL.txStart.600.100.fa_V$NFY_01_transfac_CTAGACCAATCGCTAC'
chr5	146786363	146786378	'Mm.ALL.txStart.600.100.fa_V$NFY_01_transfac_CATACCCAATCACAAG'
chr5	146786365	146786378	'Mm.ALL.txStart.600.100.fa_V$NFY_C_transfac_CATACCCAATCACA'
chr5	146786397	146786407	'Mm.ALL.txStart.600.100.fa_V$NFY_Q6_transfac_AGACCAATCGC'
chr5	146786366	146786376	'Mm.ALL.txStart.600.100.fa_V$NFY_Q6_transfac_TACCCAATCAC'
chr5	146786398	146786410	'Mm.ALL.txStart.600.100.fa_V$NFY_Q6_01_transfac_GCTAGACCAATCG'
chr5	146786367	146786379	'Mm.ALL.txStart.600.100.fa_V$NFY_Q6_01_transfac_CCATACCCAATCA'
