# Supplementary material for: Positional bias of general and tissue-specific regulatory motifs in mouse gene promoters
Source: BMC Genomics. 2007 Dec 13;8:459. doi: 10.1186/1471-2164-8-459 (PMC2249607; doi:10.1186/1471-2164-8-459)
Supplement: Additional file 10 — contains the data in Additional files 8 and 9 in BED format, for visualization using UCSC Genome Browser. [file 1471-2164-8-459-S10.zip › BED/sites_genes.bed.NM_174960]

browser position chr6:48808418-48809117
track name=ETS168 description="ETS168" color=255,0,255,
chr6	48808993	48809000	'Mm.Spleen.txStart.600.100.fa_V$CETS168_Q6_transfac_GGGGAAGC'
chr6	48809024	48809031	'Mm.Spleen.txStart.600.100.fa_V$CETS168_Q6_transfac_ACTTCCTG'
track name=PU1 description="PU1" color=255,0,255,
chr6	48808992	48808999	'Mm.Spleen.txStart.600.100.fa_V$PU1_Q6_transfac_GGGGGAAG'
chr6	48809025	48809032	'Mm.Spleen.txStart.600.100.fa_V$PU1_Q6_transfac_CTTCCTGT'
track name=GC-box/Sp1 description="GC-box/Sp1" color=0,0,255,
chr6	48808964	48808970	'Mm.ALL.txStart.600.100.fa_V$ETF_Q6_transfac_CCGCCCG'
chr6	48808959	48808972	'Mm.ALL.txStart.600.100.fa_V$GC_01_transfac_TGTACCCGCCCGCT'
chr6	48808961	48808970	'Mm.ALL.txStart.600.100.fa_V$SP1_01_transfac_TACCCGCCCG'
chr6	48808962	48808971	'Mm.ALL.txStart.600.100.fa_V$SP1_Q2_01_transfac_ACCCGCCCGC'
chr6	48808960	48808972	'Mm.ALL.txStart.600.100.fa_V$SP1_Q4_01_transfac_GTACCCGCCCGCT'
chr6	48808960	48808972	'Mm.ALL.txStart.600.100.fa_V$SP1_Q6_transfac_GTACCCGCCCGCT'
chr6	48808961	48808970	'Mm.ALL.txStart.600.100.fa_V$SP1_Q6_01_transfac_TACCCGCCCG'
track name=GABP/ETS description="GABP/ETS" color=255,0,255,
chr6	48808971	48808980	'Mm.ALL.txStart.600.100.fa_ELK1_jaspar_core_CTTCAGGCTG'
chr6	48809020	48809035	'Mm.ALL.txStart.600.100.fa_V$ELK1_01_transfac_TAGAACTTCCTGTCAG'
chr6	48809021	48809032	'Mm.ALL.txStart.600.100.fa_V$GABP_B_transfac_AGAACTTCCTGT'
chr6	48809022	48809031	'Mm.ALL.txStart.600.100.fa_V$TEL2_Q6_transfac_GAACTTCCTG'
track name=CAAT-box/NF-Y description="CAAT-box/NF-Y" color=255,204,102,
chr6	48809003	48809014	'Mm.ALL.txStart.600.100.fa_V$CAAT_01_transfac_CAATTGGCTCCA'
chr6	48808999	48809014	'Mm.ALL.txStart.600.100.fa_V$NFY_01_transfac_GCTACAATTGGCTCCA'
chr6	48809002	48809012	'Mm.ALL.txStart.600.100.fa_V$NFY_Q6_transfac_ACAATTGGCTC'
chr6	48809003	48809015	'Mm.ALL.txStart.600.100.fa_V$NFY_Q6_01_transfac_CAATTGGCTCCAC'
