# Supplementary material for: Positional bias of general and tissue-specific regulatory motifs in mouse gene promoters
Source: BMC Genomics. 2007 Dec 13;8:459. doi: 10.1186/1471-2164-8-459 (PMC2249607; doi:10.1186/1471-2164-8-459)
Supplement: Additional file 10 — contains the data in Additional files 8 and 9 in BED format, for visualization using UCSC Genome Browser. [file 1471-2164-8-459-S10.zip › BED/sites_genes.bed.NM_023042]

browser position chr6:143230207-143230906
track name=ETS168 description="ETS168" color=255,0,255,
chr6	143230317	143230324	'Mm.Spleen.txStart.600.100.fa_V$CETS168_Q6_transfac_CGGGAAGG'
track name=PU1 description="PU1" color=255,0,255,
chr6	143230318	143230325	'Mm.Spleen.txStart.600.100.fa_V$PU1_Q6_transfac_GCGGGAAG'
track name=E2F1 description="E2F1" color=102,0,204,
chr6	143230318	143230325	'Mm.Spleen.txStart.600.100.fa_V$E2F1DP1_01_transfac_GCGGGAAG'
track name=YY1/NF-E1 description="YY1/NF-E1" color=102,255,0,
chr6	143230209	143230217	'Mm.ALL.txStart.600.100.fa_V$NFMUE1_Q6_transfac_CTGCCATCG'
chr6	143230207	143230215	'Mm.ALL.txStart.600.100.fa_V$YY1_Q6_transfac_GCCATCGCT'
track name=GC-box/Sp1 description="GC-box/Sp1" color=0,0,255,
chr6	143230325	143230331	'Mm.ALL.txStart.600.100.fa_V$ETF_Q6_transfac_CGGGCGG'
chr6	143230322	143230328	'Mm.ALL.txStart.600.100.fa_V$ETF_Q6_transfac_GCGGCGG'
chr6	143230320	143230333	'Mm.ALL.txStart.600.100.fa_V$GC_01_transfac_GCCGGGCGGCGGGA'
chr6	143230319	143230328	'Mm.ALL.txStart.600.100.fa_V$SP1_01_transfac_GCGGCGGGAA'
chr6	143230323	143230332	'Mm.ALL.txStart.600.100.fa_V$SP1_Q2_01_transfac_CCGGGCGGCG'
chr6	143230321	143230333	'Mm.ALL.txStart.600.100.fa_V$SP1_Q4_01_transfac_GCCGGGCGGCGGG'
chr6	143230321	143230333	'Mm.ALL.txStart.600.100.fa_V$SP1_Q6_transfac_GCCGGGCGGCGGG'
chr6	143230322	143230331	'Mm.ALL.txStart.600.100.fa_V$SP1_Q6_01_transfac_CGGGCGGCGG'
chr6	143230337	143230344	'Mm.ALL.txStart.600.100.fa_V$ZF5_01_transfac_GGGCGCTG'
track name=GABP/ETS description="GABP/ETS" color=255,0,255,
chr6	143230348	143230357	'Mm.ALL.txStart.600.100.fa_ELK1_jaspar_core_GATCCGGAAG'
chr6	143230345	143230358	'Mm.ALL.txStart.600.100.fa_V$ELK1_02_transfac_TGATCCGGAAGGGT'
chr6	143230264	143230277	'Mm.ALL.txStart.600.100.fa_V$ELK1_02_transfac_CCGGTTCCGGCGCG'
chr6	143230344	143230355	'Mm.ALL.txStart.600.100.fa_V$GABP_B_transfac_TCCGGAAGGGTG'
track name=E2F description="E2F" color=102,0,204,
chr6	143230296	143230312	'Mm.ALL.txStart.600.100.fa_V$E2F1_Q3_01_transfac_TACGCGCGGAGCGGCT'
track name=CAAT-box/NF-Y description="CAAT-box/NF-Y" color=255,204,102,
chr6	143230389	143230404	'Mm.ALL.txStart.600.100.fa_NF-Y_jaspar_core_CGCAGCCAATCAGAGA'
chr6	143230364	143230379	'Mm.ALL.txStart.600.100.fa_NF-Y_jaspar_core_CTTGTGATTGGTGGAG'
chr6	143230458	143230469	'Mm.ALL.txStart.600.100.fa_V$CAAT_01_transfac_CCATTGGCTGCA'
chr6	143230445	143230456	'Mm.ALL.txStart.600.100.fa_V$CAAT_01_transfac_CGAGACCAATAG'
chr6	143230393	143230404	'Mm.ALL.txStart.600.100.fa_V$CAAT_01_transfac_CGCAGCCAATCA'
chr6	143230364	143230375	'Mm.ALL.txStart.600.100.fa_V$CAAT_01_transfac_TGATTGGTGGAG'
chr6	143230458	143230473	'Mm.ALL.txStart.600.100.fa_V$NFY_01_transfac_CGCTCCATTGGCTGCA'
chr6	143230441	143230456	'Mm.ALL.txStart.600.100.fa_V$NFY_01_transfac_CGAGACCAATAGCACG'
chr6	143230389	143230404	'Mm.ALL.txStart.600.100.fa_V$NFY_01_transfac_CGCAGCCAATCAGAGA'
chr6	143230364	143230379	'Mm.ALL.txStart.600.100.fa_V$NFY_01_transfac_CTTGTGATTGGTGGAG'
chr6	143230391	143230404	'Mm.ALL.txStart.600.100.fa_V$NFY_C_transfac_CGCAGCCAATCAGA'
chr6	143230364	143230377	'Mm.ALL.txStart.600.100.fa_V$NFY_C_transfac_TGTGATTGGTGGAG'
chr6	143230460	143230470	'Mm.ALL.txStart.600.100.fa_V$NFY_Q6_transfac_TCCATTGGCTG'
chr6	143230444	143230454	'Mm.ALL.txStart.600.100.fa_V$NFY_Q6_transfac_AGACCAATAGC'
chr6	143230392	143230402	'Mm.ALL.txStart.600.100.fa_V$NFY_Q6_transfac_CAGCCAATCAG'
chr6	143230366	143230376	'Mm.ALL.txStart.600.100.fa_V$NFY_Q6_transfac_GTGATTGGTGG'
chr6	143230457	143230469	'Mm.ALL.txStart.600.100.fa_V$NFY_Q6_01_transfac_CCATTGGCTGCAG'
chr6	143230445	143230457	'Mm.ALL.txStart.600.100.fa_V$NFY_Q6_01_transfac_GCGAGACCAATAG'
chr6	143230393	143230405	'Mm.ALL.txStart.600.100.fa_V$NFY_Q6_01_transfac_ACGCAGCCAATCA'
chr6	143230363	143230375	'Mm.ALL.txStart.600.100.fa_V$NFY_Q6_01_transfac_TGATTGGTGGAGG'
