# Supplementary material for: Positional bias of general and tissue-specific regulatory motifs in mouse gene promoters
Source: BMC Genomics. 2007 Dec 13;8:459. doi: 10.1186/1471-2164-8-459 (PMC2249607; doi:10.1186/1471-2164-8-459)
Supplement: Additional file 10 — contains the data in Additional files 8 and 9 in BED format, for visualization using UCSC Genome Browser. [file 1471-2164-8-459-S10.zip › BED/sites_genes.bed.NM_016671]

browser position chr8:83302112-83302811
track name=ETS168 description="ETS168" color=255,0,255,
chr8	83302244	83302251	'Mm.Spleen.txStart.600.100.fa_V$CETS168_Q6_transfac_ACTTCCCG'
chr8	83302222	83302229	'Mm.Spleen.txStart.600.100.fa_V$CETS168_Q6_transfac_GCTTCCTT'
chr8	83302218	83302225	'Mm.Spleen.txStart.600.100.fa_V$CETS168_Q6_transfac_CCTTCCCG'
track name=PU1 description="PU1" color=255,0,255,
chr8	83302221	83302228	'Mm.Spleen.txStart.600.100.fa_V$PU1_Q6_transfac_CTTCCTTC'
chr8	83302217	83302224	'Mm.Spleen.txStart.600.100.fa_V$PU1_Q6_transfac_CTTCCCGC'
track name=E2F1 description="E2F1" color=102,0,204,
chr8	83302243	83302250	'Mm.Spleen.txStart.600.100.fa_V$E2F1DP1_01_transfac_CTTCCCGC'
chr8	83302217	83302224	'Mm.Spleen.txStart.600.100.fa_V$E2F1DP1_01_transfac_CTTCCCGC'
track name=GC-box/Sp1 description="GC-box/Sp1" color=0,0,255,
chr8	83302260	83302266	'Mm.ALL.txStart.600.100.fa_V$ETF_Q6_transfac_TGGGCGG'
chr8	83302234	83302240	'Mm.ALL.txStart.600.100.fa_V$ETF_Q6_transfac_GGGGCGG'
chr8	83302255	83302268	'Mm.ALL.txStart.600.100.fa_V$GC_01_transfac_GGTGGGCGGATTTG'
chr8	83302229	83302242	'Mm.ALL.txStart.600.100.fa_V$GC_01_transfac_CAGGGGCGGGGTGG'
chr8	83302257	83302266	'Mm.ALL.txStart.600.100.fa_V$SP1_01_transfac_TGGGCGGATT'
chr8	83302240	83302249	'Mm.ALL.txStart.600.100.fa_V$SP1_01_transfac_TTCCCGCCAG'
chr8	83302231	83302240	'Mm.ALL.txStart.600.100.fa_V$SP1_01_transfac_GGGGCGGGGT'
chr8	83302258	83302267	'Mm.ALL.txStart.600.100.fa_V$SP1_Q2_01_transfac_GTGGGCGGAT'
chr8	83302232	83302241	'Mm.ALL.txStart.600.100.fa_V$SP1_Q2_01_transfac_AGGGGCGGGG'
chr8	83302256	83302268	'Mm.ALL.txStart.600.100.fa_V$SP1_Q4_01_transfac_GGTGGGCGGATTT'
chr8	83302230	83302242	'Mm.ALL.txStart.600.100.fa_V$SP1_Q4_01_transfac_CAGGGGCGGGGTG'
chr8	83302256	83302268	'Mm.ALL.txStart.600.100.fa_V$SP1_Q6_transfac_GGTGGGCGGATTT'
chr8	83302230	83302242	'Mm.ALL.txStart.600.100.fa_V$SP1_Q6_transfac_CAGGGGCGGGGTG'
chr8	83302257	83302266	'Mm.ALL.txStart.600.100.fa_V$SP1_Q6_01_transfac_TGGGCGGATT'
chr8	83302231	83302240	'Mm.ALL.txStart.600.100.fa_V$SP1_Q6_01_transfac_GGGGCGGGGT'
chr8	83302232	83302239	'Mm.ALL.txStart.600.100.fa_V$ZF5_01_transfac_GGGCGGGG'
track name=GABP/ETS description="GABP/ETS" color=255,0,255,
chr8	83302240	83302255	'Mm.ALL.txStart.600.100.fa_V$ELK1_01_transfac_GGGGACTTCCCGCCAG'
chr8	83302243	83302254	'Mm.ALL.txStart.600.100.fa_V$GABP_B_transfac_GGGACTTCCCGC'
chr8	83302244	83302253	'Mm.ALL.txStart.600.100.fa_V$TEL2_Q6_transfac_GGACTTCCCG'
