# Supplementary material for: Positional bias of general and tissue-specific regulatory motifs in mouse gene promoters
Source: BMC Genomics. 2007 Dec 13;8:459. doi: 10.1186/1471-2164-8-459 (PMC2249607; doi:10.1186/1471-2164-8-459)
Supplement: Additional file 10 — contains the data in Additional files 8 and 9 in BED format, for visualization using UCSC Genome Browser. [file 1471-2164-8-459-S10.zip › BED/sites_genes.bed.NM_144533]

browser position chr9:98195342-98196041
track name=ETS168 description="ETS168" color=255,0,255,
chr9	98195934	98195941	'Mm.Spleen.txStart.600.100.fa_V$CETS168_Q6_transfac_CAGGAAGC'
track name=PU1 description="PU1" color=255,0,255,
chr9	98195933	98195940	'Mm.Spleen.txStart.600.100.fa_V$PU1_Q6_transfac_GCAGGAAG'
track name=GC-box/Sp1 description="GC-box/Sp1" color=0,0,255,
chr9	98195851	98195857	'Mm.ALL.txStart.600.100.fa_V$ETF_Q6_transfac_GGGGCGG'
chr9	98195887	98195893	'Mm.ALL.txStart.600.100.fa_V$ETF_Q6_transfac_GGGGCGG'
chr9	98195924	98195930	'Mm.ALL.txStart.600.100.fa_V$ETF_Q6_transfac_CCGCCCA'
chr9	98195849	98195862	'Mm.ALL.txStart.600.100.fa_V$GC_01_transfac_CGGGGGCGGGGCAC'
chr9	98195885	98195898	'Mm.ALL.txStart.600.100.fa_V$GC_01_transfac_AGGGGGCGGGGCAA'
chr9	98195919	98195932	'Mm.ALL.txStart.600.100.fa_V$GC_01_transfac_GAGTTCCGCCCACA'
chr9	98195969	98195982	'Mm.ALL.txStart.600.100.fa_V$GC_01_transfac_CGGCTCCGCCCCCA'
chr9	98195851	98195860	'Mm.ALL.txStart.600.100.fa_V$SP1_01_transfac_GGGGCGGGGC'
chr9	98195887	98195896	'Mm.ALL.txStart.600.100.fa_V$SP1_01_transfac_GGGGCGGGGC'
chr9	98195850	98195859	'Mm.ALL.txStart.600.100.fa_V$SP1_Q2_01_transfac_GGGGGCGGGG'
chr9	98195886	98195895	'Mm.ALL.txStart.600.100.fa_V$SP1_Q2_01_transfac_GGGGGCGGGG'
chr9	98195922	98195931	'Mm.ALL.txStart.600.100.fa_V$SP1_Q2_01_transfac_TTCCGCCCAC'
chr9	98195849	98195861	'Mm.ALL.txStart.600.100.fa_V$SP1_Q4_01_transfac_CGGGGGCGGGGCA'
chr9	98195885	98195897	'Mm.ALL.txStart.600.100.fa_V$SP1_Q4_01_transfac_AGGGGGCGGGGCA'
chr9	98195920	98195932	'Mm.ALL.txStart.600.100.fa_V$SP1_Q4_01_transfac_AGTTCCGCCCACA'
chr9	98195970	98195982	'Mm.ALL.txStart.600.100.fa_V$SP1_Q4_01_transfac_GGCTCCGCCCCCA'
chr9	98195849	98195861	'Mm.ALL.txStart.600.100.fa_V$SP1_Q6_transfac_CGGGGGCGGGGCA'
chr9	98195885	98195897	'Mm.ALL.txStart.600.100.fa_V$SP1_Q6_transfac_AGGGGGCGGGGCA'
chr9	98195920	98195932	'Mm.ALL.txStart.600.100.fa_V$SP1_Q6_transfac_AGTTCCGCCCACA'
chr9	98195970	98195982	'Mm.ALL.txStart.600.100.fa_V$SP1_Q6_transfac_GGCTCCGCCCCCA'
chr9	98195851	98195860	'Mm.ALL.txStart.600.100.fa_V$SP1_Q6_01_transfac_GGGGCGGGGC'
chr9	98195887	98195896	'Mm.ALL.txStart.600.100.fa_V$SP1_Q6_01_transfac_GGGGCGGGGC'
chr9	98195921	98195930	'Mm.ALL.txStart.600.100.fa_V$SP1_Q6_01_transfac_GTTCCGCCCA'
chr9	98195852	98195859	'Mm.ALL.txStart.600.100.fa_V$ZF5_01_transfac_GGGCGGGG'
chr9	98195864	98195871	'Mm.ALL.txStart.600.100.fa_V$ZF5_01_transfac_GGGCGTGG'
chr9	98195888	98195895	'Mm.ALL.txStart.600.100.fa_V$ZF5_01_transfac_GGGCGGGG'
track name=GABP/ETS description="GABP/ETS" color=255,0,255,
chr9	98195918	98195931	'Mm.ALL.txStart.600.100.fa_V$ELK1_02_transfac_GGAGTTCCGCCCAC'
