# Supplementary material for: Positional bias of general and tissue-specific regulatory motifs in mouse gene promoters
Source: BMC Genomics. 2007 Dec 13;8:459. doi: 10.1186/1471-2164-8-459 (PMC2249607; doi:10.1186/1471-2164-8-459)
Supplement: Additional file 10 — contains the data in Additional files 8 and 9 in BED format, for visualization using UCSC Genome Browser. [file 1471-2164-8-459-S10.zip › BED/sites_genes.bed.NM_007464]

browser position chr9:7878893-7879592
track name=ETS168 description="ETS168" color=255,0,255,
chr9	7879011	7879018	'Mm.Spleen.txStart.600.100.fa_V$CETS168_Q6_transfac_GAGGAAGT'
track name=PU1 description="PU1" color=255,0,255,
chr9	7879012	7879019	'Mm.Spleen.txStart.600.100.fa_V$PU1_Q6_transfac_GGAGGAAG'
track name=GABP/ETS description="GABP/ETS" color=255,0,255,
chr9	7879007	7879022	'Mm.ALL.txStart.600.100.fa_V$ELK1_01_transfac_TGAGGAGGAAGTGCGT'
chr9	7879046	7879059	'Mm.ALL.txStart.600.100.fa_V$ELK1_02_transfac_AGCCACGGAAATCC'
chr9	7879008	7879019	'Mm.ALL.txStart.600.100.fa_V$GABP_B_transfac_GGAGGAAGTGCG'
chr9	7879070	7879079	'Mm.ALL.txStart.600.100.fa_V$TEL2_Q6_transfac_CAGGAAGTCA'
