# Supplementary material for: Positional bias of general and tissue-specific regulatory motifs in mouse gene promoters
Source: BMC Genomics. 2007 Dec 13;8:459. doi: 10.1186/1471-2164-8-459 (PMC2249607; doi:10.1186/1471-2164-8-459)
Supplement: Additional file 10 — contains the data in Additional files 8 and 9 in BED format, for visualization using UCSC Genome Browser. [file 1471-2164-8-459-S10.zip › BED/sites_genes.bed.NM_054052]

browser position chr16:18530973-18531672
track name=ETS168 description="ETS168" color=255,0,255,
chr16	18531553	18531560	'Mm.Spleen.txStart.600.100.fa_V$CETS168_Q6_transfac_GAGGAAGC'
track name=PU1 description="PU1" color=255,0,255,
chr16	18531552	18531559	'Mm.Spleen.txStart.600.100.fa_V$PU1_Q6_transfac_CGAGGAAG'
track name=E2F1 description="E2F1" color=102,0,204,
chr16	18531547	18531554	'Mm.Spleen.txStart.600.100.fa_V$E2F1DP1_01_transfac_ATTCCCGA'
track name=GC-box/Sp1 description="GC-box/Sp1" color=0,0,255,
chr16	18531493	18531499	'Mm.ALL.txStart.600.100.fa_V$ETF_Q6_transfac_AGGGCGG'
chr16	18531532	18531538	'Mm.ALL.txStart.600.100.fa_V$ETF_Q6_transfac_GGGGCGG'
chr16	18531491	18531504	'Mm.ALL.txStart.600.100.fa_V$GC_01_transfac_TTAGGGCGGGGCAC'
chr16	18531530	18531543	'Mm.ALL.txStart.600.100.fa_V$GC_01_transfac_GAGGGGCGGGGCTG'
chr16	18531493	18531502	'Mm.ALL.txStart.600.100.fa_V$SP1_01_transfac_AGGGCGGGGC'
chr16	18531532	18531541	'Mm.ALL.txStart.600.100.fa_V$SP1_01_transfac_GGGGCGGGGC'
chr16	18531492	18531501	'Mm.ALL.txStart.600.100.fa_V$SP1_Q2_01_transfac_TAGGGCGGGG'
chr16	18531531	18531540	'Mm.ALL.txStart.600.100.fa_V$SP1_Q2_01_transfac_AGGGGCGGGG'
chr16	18531491	18531503	'Mm.ALL.txStart.600.100.fa_V$SP1_Q4_01_transfac_TTAGGGCGGGGCA'
chr16	18531530	18531542	'Mm.ALL.txStart.600.100.fa_V$SP1_Q4_01_transfac_GAGGGGCGGGGCT'
chr16	18531491	18531503	'Mm.ALL.txStart.600.100.fa_V$SP1_Q6_transfac_TTAGGGCGGGGCA'
chr16	18531530	18531542	'Mm.ALL.txStart.600.100.fa_V$SP1_Q6_transfac_GAGGGGCGGGGCT'
chr16	18531493	18531502	'Mm.ALL.txStart.600.100.fa_V$SP1_Q6_01_transfac_AGGGCGGGGC'
chr16	18531532	18531541	'Mm.ALL.txStart.600.100.fa_V$SP1_Q6_01_transfac_GGGGCGGGGC'
chr16	18531494	18531501	'Mm.ALL.txStart.600.100.fa_V$ZF5_01_transfac_GGGCGGGG'
chr16	18531533	18531540	'Mm.ALL.txStart.600.100.fa_V$ZF5_01_transfac_GGGCGGGG'
track name=GABP/ETS description="GABP/ETS" color=255,0,255,
chr16	18531460	18531471	'Mm.ALL.txStart.600.100.fa_V$GABP_B_transfac_ATCGCTTCCTGG'
track name=CREB/ATF description="CREB/ATF" color=153,102,102,
chr16	18531498	18531511	'Mm.ALL.txStart.600.100.fa_V$ATF_01_transfac_GGGGCACGTCACCT'
chr16	18531501	18531512	'Mm.ALL.txStart.600.100.fa_V$CREB_02_transfac_GCACGTCACCTT'
chr16	18531499	18531510	'Mm.ALL.txStart.600.100.fa_V$CREBP1_Q2_transfac_GGGCACGTCACC'
chr16	18531499	18531510	'Mm.ALL.txStart.600.100.fa_V$CREB_Q2_transfac_GGGCACGTCACC'
chr16	18531499	18531512	'Mm.ALL.txStart.600.100.fa_V$CREB_Q2_01_transfac_GGGCACGTCACCTT'
chr16	18531499	18531510	'Mm.ALL.txStart.600.100.fa_V$CREB_Q4_transfac_GGGCACGTCACC'
chr16	18531500	18531509	'Mm.ALL.txStart.600.100.fa_V$E4F1_Q6_transfac_GGCACGTCAC'
