# Supplementary material for: Positional bias of general and tissue-specific regulatory motifs in mouse gene promoters
Source: BMC Genomics. 2007 Dec 13;8:459. doi: 10.1186/1471-2164-8-459 (PMC2249607; doi:10.1186/1471-2164-8-459)
Supplement: Additional file 10 — contains the data in Additional files 8 and 9 in BED format, for visualization using UCSC Genome Browser. [file 1471-2164-8-459-S10.zip › BED/sites_genes.bed.NM_028761]

browser position chr16:12404222-12404921
track name=ETS168 description="ETS168" color=255,0,255,
chr16	12404296	12404303	'Mm.Spleen.txStart.600.100.fa_V$CETS168_Q6_transfac_CCGGAAGT'
track name=WHN description="WHN" color=0,153,255,
chr16	12404325	12404335	'Mm.Testis.txStart.600.100.fa_V$WHN_B_transfac_TCTGACGCAGG'
track name=GC-box/Sp1 description="GC-box/Sp1" color=0,0,255,
chr16	12404350	12404356	'Mm.ALL.txStart.600.100.fa_V$ETF_Q6_transfac_CCGCCCC'
chr16	12404348	12404361	'Mm.ALL.txStart.600.100.fa_V$GC_01_transfac_GGGCTCCGCCCCTA'
chr16	12404350	12404359	'Mm.ALL.txStart.600.100.fa_V$SP1_01_transfac_GCTCCGCCCC'
chr16	12404349	12404358	'Mm.ALL.txStart.600.100.fa_V$SP1_Q2_01_transfac_CTCCGCCCCT'
chr16	12404348	12404360	'Mm.ALL.txStart.600.100.fa_V$SP1_Q4_01_transfac_GGCTCCGCCCCTA'
chr16	12404348	12404360	'Mm.ALL.txStart.600.100.fa_V$SP1_Q6_transfac_GGCTCCGCCCCTA'
chr16	12404350	12404359	'Mm.ALL.txStart.600.100.fa_V$SP1_Q6_01_transfac_GCTCCGCCCC'
chr16	12404311	12404318	'Mm.ALL.txStart.600.100.fa_V$ZF5_01_transfac_CGGCGCGC'
chr16	12404309	12404316	'Mm.ALL.txStart.600.100.fa_V$ZF5_01_transfac_GCGCGCGC'
chr16	12404307	12404314	'Mm.ALL.txStart.600.100.fa_V$ZF5_01_transfac_GCGCGCTG'
track name=GABP/ETS description="GABP/ETS" color=255,0,255,
chr16	12404297	12404306	'Mm.ALL.txStart.600.100.fa_ELK1_jaspar_core_TTTCCGGAAG'
chr16	12404296	12404304	'Mm.ALL.txStart.600.100.fa_ELK4_jaspar_core_TCCGGAAGT'
chr16	12404296	12404309	'Mm.ALL.txStart.600.100.fa_V$ELK1_02_transfac_CTGTTTCCGGAAGT'
chr16	12404294	12404307	'Mm.ALL.txStart.600.100.fa_V$ELK1_02_transfac_GTTTCCGGAAGTGT'
chr16	12404293	12404304	'Mm.ALL.txStart.600.100.fa_V$GABP_B_transfac_TCCGGAAGTGTC'
chr16	12404294	12404303	'Mm.ALL.txStart.600.100.fa_V$TEL2_Q6_transfac_CCGGAAGTGT'
track name=CREB/ATF description="CREB/ATF" color=153,102,102,
chr16	12404323	12404336	'Mm.ALL.txStart.600.100.fa_V$ATF_01_transfac_ATCTGACGCAGGCG'
chr16	12404324	12404335	'Mm.ALL.txStart.600.100.fa_V$ATF4_Q2_transfac_TCTGACGCAGGC'
chr16	12404326	12404337	'Mm.ALL.txStart.600.100.fa_V$CREB_02_transfac_GATCTGACGCAG'
chr16	12404324	12404335	'Mm.ALL.txStart.600.100.fa_V$CREB_Q2_transfac_TCTGACGCAGGC'
chr16	12404324	12404337	'Mm.ALL.txStart.600.100.fa_V$CREB_Q2_01_transfac_GATCTGACGCAGGC'
chr16	12404324	12404335	'Mm.ALL.txStart.600.100.fa_V$CREB_Q4_transfac_TCTGACGCAGGC'
